# Supplementary material for: Inference of Low and High-Grade Glioma Gene Regulatory Networks Delineates the Role of Rnd3 in Establishing Multiple Hallmarks of Cancer
Source: PLoS Genet. 2015 Jul 1;11(7):e1005325. doi: 10.1371/journal.pgen.1005325 (PMC4488580; doi:10.1371/journal.pgen.1005325)
Supplement: S3 Dataset — The Gene Ontology analysis of the network neighbourhood of grade II specific Rho GTPases in grade II networks and the network neighbourhood of grade IV specific Rho GTPases in the grade IV networks are shown in separate worksheets. No filtering has been applied, all mapped Gene Ontology terms and the relevant genes are included. (XLSX) [file pgen.1005325.s003.xlsx]

## Sheet: Neighbours G2 hubs in G2 tum
Category	Term	Count	Genes	Benjamini (FDR)
GOTERM_CC_FAT	GO:0045202~synapse	143	SYT1, ENAH, SNCAIP, SYT4, SYT5, GABRB2, SYT3, C16ORF70, CASK, SYT9, SYT7, SYP, ANK3, HOMER3, CHRNA5, PRKACA, LGI3, SCAMP5, PSD3, GRIN2A, TANC1, BSN, PPP1CC, RPH3A, PCLO, CBLN4, MAGEE1, DOC2A, PI4K2A, NPTN, VAMP2, ERC2, VAMP1, UNC13C, IGSF9, UNC13A, RAD21L1, CDK5R1, SNAP91, RIMS2, RIMS1, SCRIB, RIMS4, RIMS3, SLC32A1, GAD2, SLC30A3, GAD1, PLAT, GABRD, GABRA2, GABRA1, GABRA4, SYT11, GRIN1, GABRA5, L…	5.66724e-20
GOTERM_CC_FAT	GO:0044456~synapse part	105	SYT1, SNCAIP, SYT4, SYT5, GABRB2, SYT3, C16ORF70, SYT9, SYT7, SYP, HOMER3, CHRNA5, LGI3, GRIN2A, PSD3, TANC1, RPH3A, PCLO, DOC2A, MAGEE1, PI4K2A, NPTN, ERC2, SNAP91, RIMS1, SCRIB, SLC32A1, GAD2, SLC30A3, GABRD, GABRA2, GABRA1, GABRA4, SYT11, GABRA5, GRIN1, LIN7B, LOC100131098, HOMER1, SHANK2, HOMER2, SHANK3, CAMK2N1, SYNGR3, EPHA7, NTRK2, SYTL4, TPRG1L, CACNA1C, SYT17, LZTS1, CLSTN3, CLSTN1, NCS1…	1.51495e-16
GOTERM_CC_FAT	GO:0043005~neuron projection	123	SYT1, SNCG, SYT4, SNCB, SYT5, SNCA, C16ORF70, TGFB2, NOV, ATP2B2, GOT1, TIAM2, ANK3, PVALB, ROBO1, APOE, LOC100129500, CHRNA5, CYGB, NEGR1, KCND3, OPA1, KIF5A, STMN2, LOC642132, SCN2A, KIF5C, GRIN2A, BASP1, MARK4, CTNNA2, THY1, NCAM2, NDEL1, MAGEE1, RELN, ERC2, IGSF9, SCN1A, CDK5R1, KATNB1, KCNJ2, ALCAM, GAD2, CRMP1, GAD1, HCN1, UCN, MAP2K1, CPNE6, SPTBN4, GRIN1, LOC100131098, CAMK2N1, SREBF2, KC…	1.03029e-12
GOTERM_CC_FAT	GO:0008021~synaptic vesicle	45	SYT1, RAB3A, RAB3B, RAB3C, SYT4, SYT5, SYT3, C16ORF70, SYT9, BCAN, SYT7, SYNGR1, AMPH, SLC32A1, SYP, RABAC1, SYNPR, GAD2, SYN1, SYN2, LGI3, SV2B, SV2A, SLC30A3, ATP6V0D1, SV2C, APBA1, STX1A, SVOP, GABRA2, ICA1, SYT11, GRIN1, NPY1R, RPH3A, PCLO, SYNGR3, SLC17A7, DOC2A, SLC17A6, STXBP5, PI4K2A, SYTL4, SIAH1, TPRG1L, SYT17	1.75793e-12
GOTERM_CC_FAT	GO:0030135~coated vesicle	71	TGOLN2, SYT1, HSPD1P6, CLTB, SEC24A, SYT4, KIAA0368, SYT5, AP2S1, SYT3, C16ORF70, BCAN, SYT9, HSPD1P1, SYT7, SYNGR1, CLTC, HSPD1P5, HSPD1P4, SYP, RABAC1, PACSIN1, AP1S1, VMA21, NECAP1, SV2B, LGI3, SV2A, ATP6V0D1, SEC24C, SV2C, SEC24D, SEC23A, EGFR, STX1A, SYNRG, SVOP, NCALD, RPH3A, PCLO, DOC2A, STXBP5, PI4K2A, SIAH1, VAMP2, STEAP2, SEC23B, RAB3A, AFTPH, RAB3B, RAB3C, AMPH, SLC32A1, SYNPR, GAD2, S…	4.29634e-12
GOTERM_CC_FAT	GO:0030136~clathrin-coated vesicle	61	TGOLN2, SYT1, CLTB, SYT4, SYT5, AP2S1, C16ORF70, SYT3, SYT9, BCAN, SYT7, SYNGR1, CLTC, SYP, RABAC1, AP1S1, NECAP1, LGI3, SV2B, SV2A, ATP6V0D1, SV2C, EGFR, STX1A, SYNRG, SVOP, NCALD, RPH3A, PCLO, DOC2A, STXBP5, PI4K2A, SIAH1, VAMP2, STEAP2, RAB3A, AFTPH, RAB3B, RAB3C, AMPH, SLC32A1, SYNPR, GAD2, SYN1, SYN2, SLC30A3, APBA1, GABRA2, ICA1, SYT11, GRIN1, NPY1R, WIPI1, SYNGR3, SLC17A7, VWF, AP2A2, SLC1…	4.46114e-11
GOTERM_CC_FAT	GO:0044459~plasma membrane part	514	DLC1, IL9R, SCN3A, OSMR, AIF1, RP2, RANGAP1, SYP, CTTNBP2, DIRAS1, DIRAS2, GNG3, GNG4, LRRC7, HTR1E, AUP1, GNG7, ADAM9, SYK, PTPRK, TYRO3, SCN2B, NCF1, PTPRG, SCN2A, MYH2, LIFR, GRIN2A, BSN, PTPRN, PCLO, THY1, CTNNA2, MAGEE1, DOC2A, PTRF, ZNF384, HLA-DPA1, UNC13C, PMP22, CD226, UNC13A, HLA-DRA, RAD21L1, SCN1A, HLA-DRB1, RUNDC3A, CACNB2, CACNB3, KCNJ2, KCNJ3, SCRIB, ALCAM, LOC647859, PEMT, HLA-DRB…	1.15914e-09
GOTERM_CC_FAT	GO:0030054~cell junction	154	DLC1, SYT1, ENAH, OCLN, SYT4, SRCIN1, SYT5, GABRB2, SYT3, SYT9, LMO7, SYT7, CALB2, SYP, CTTNBP2, HOMER3, CHRNA5, PARD3B, LRRC7, SCAMP5, F11R, PTPRK, SCN2A, MYH2, TANC1, PSD3, GRIN2A, ACTN1, BSN, RPH3A, PCLO, CTNNA2, CBLN4, DOC2A, CGN, ZNF384, VAMP2, ERC2, CXADRP2, VAMP1, UNC13C, PMP22, IGSF9, UNC13A, CAV2, CGNL1, RAD21L1, SCN1A, PANX2, KEAP1, RIMS2, RIMS1, SCRIB, RIMS4, RIMS3, GAD2, LOC647859, PP…	6.32377e-09
GOTERM_CC_FAT	GO:0019898~extrinsic to membrane	147	GNA13, GNA14, CASK, SELENBP1, SYT7, MAGED1, FAM125A, APOE, PDE4A, AAK1, LOC100129500, GNG3, GNG4, GNG7, SH3GL3, ROCK2, BAIAP2, LRRC1, CYP26A1, RPH3A, GCC2, TNKS2, CYP4X1, PITPNM1, PITPNM3, DOC2A, RASGRF2, UNC13C, ANKFY1, UNC13A, GRB14, NEU4, CAV2, NAPG, SIPA1, BCL2L2, NAPA, ATP6V1B2, NAPB, RIMS2, RIMS1, PEX5L, SCRIB, CAMKV, PEF1, DOCK2, AHRR, NUMB, TNKS, CDC42EP4, CDC42EP3, CNKSR2, P4HB, PTPN3, C…	1.48309e-08
GOTERM_CC_FAT	GO:0042995~cell projection	190	SNCG, SYT1, S100A6, LDHA, SNCB, SYT4, AIF1, SYT5, SNCA, C16ORF70, NOV, ATP2B2, CTTNBP2, GOT1, APOE, CHRNA5, PIK3CA, OPA1, KIF5A, KIF5C, SCN2A, GRIN2A, MARK4, THY1, CTNNA2, MAGEE1, CC2D2A, DNAH10, CDK5R1, SCN1A, KCNJ2, FAM65B, ALCAM, GAD2, CRMP1, PEMT, GAD1, MAP2K1, LOC100131098, ALMS1, GAS7, CAMK2N1, KCNJ4, EPHA7, TULP3, NTRK2, TMOD2, MCHR1, KCNJ18, LZTS1, WASF1, FERMT1, TTLL7, KCNJ12, GLI2, SPAG…	8.15124e-08
GOTERM_CC_FAT	GO:0031988~membrane-bounded vesicle	158	GNA13, TGOLN2, SYT1, HSPD1P6, SYT4, SYT5, PDGFA, C16ORF70, SYT3, SYT9, HSPD1P1, SYT7, HSPD1P5, TGFB2, HSPD1P4, SYP, CTTNBP2, CHIC1, PACSIN1, BDNF, RPN1, VMA21, DNAJC5, LGI3, RAB27B, FNDC3A, EGFR, NCALD, ACTN1, SERPING1, RPH3A, PCLO, VEGFB, SPAG9, TRIM36, DOC2A, SERPINF1, PI4K2A, NRSN2, VAMP2, CAV2, ARHGDIG, PALM, AFTPH, CLU, CXXC4, ABCA1, ATP6V1B2, TIMP1, SLC32A1, GAD2, SLC30A3, GAD1, AP2M1, ARHG…	4.98013e-07
GOTERM_CC_FAT	GO:0031982~vesicle	180	GNA13, TGOLN2, SYT1, HSPD1P6, SYT4, SYT5, PDGFA, C16ORF70, SYT3, SYT9, HSPD1P1, SYT7, HSPD1P5, TGFB2, HSPD1P4, SYP, CTTNBP2, CHIC1, PACSIN1, BDNF, RPN1, VMA21, DNAJC5, LGI3, RAB27B, FNDC3A, SCAMP5, EGFR, NCALD, ACTN1, DLL1, SERPING1, RPH3A, PCLO, VEGFB, SPAG9, MIB1, TRIM36, DOC2A, SERPINF1, PI4K2A, NRSN2, VAMP2, VAMP1, SRI, CAV2, ARHGDIG, PALM, AFTPH, CALY, CLU, CXXC4, ABCA1, ATP6V1B2, TIMP1, CAM…	6.26597e-07
GOTERM_CC_FAT	GO:0030665~clathrin coated vesicle membrane	29	SYT1, RAB3A, AFTPH, CLTB, AP2S1, C16ORF70, BCAN, SYNGR1, CLTC, SYP, SLC32A1, GAD2, AP1S1, SYN1, SYN2, NECAP1, SV2A, EGFR, ICA1, GABRA2, SYNRG, STX1A, NCALD, RPH3A, SLC17A7, AP2A2, SLC17A6, PI4K2A, VAMP2	6.42248e-07
GOTERM_CC_FAT	GO:0005794~Golgi apparatus	223	TGOLN2, GDF1, GBGT1, C16ORF70, SYT7, SLC26A11, SLC35A4, HOOK3, ATP2B3, APOE, COL4A3BP, VMA21, PHTF1, RAB27B, TRAPPC2P1, H1F0, CRYAB, MYH2, PTPRR, VTI1B, LPCAT2, TMEM130, YIF1A, GLCE, GCC2, PITPNM1, MGAT3, TXNDC8, PDE4DIP, PRDM2, RAB10, GRB14, TRAPPC2, MGAT5B, ARF5, ARFGEF2, CD74, SLC11A2, GAD2, SERINC5, TNKS, OLFM3, GCNT1, LFNG, MGAT4B, MGAT4A, LAPTM4A, MAP2K1, BECN1, NDFIP2, ARFIP1, NOTCH1, KCNJ…	7.78598e-07
GOTERM_CC_FAT	GO:0030662~coated vesicle membrane	35	RAB3A, SYT1, AFTPH, SEC24A, CLTB, AP2S1, C16ORF70, BCAN, SYNGR1, CLTC, SLC32A1, SYP, AP1S1, GAD2, SYN1, SYN2, VMA21, NECAP1, SV2A, SEC24C, SEC24D, EGFR, SEC23A, STX1A, ICA1, GABRA2, SYNRG, NCALD, RPH3A, SLC17A7, AP2A2, SLC17A6, PI4K2A, VAMP2, SEC23B	1.03425e-06
GOTERM_CC_FAT	GO:0016023~cytoplasmic membrane-bounded vesicle	152	GNA13, TGOLN2, SYT1, HSPD1P6, SYT4, SYT5, PDGFA, C16ORF70, SYT3, SYT9, HSPD1P1, SYT7, HSPD1P5, TGFB2, HSPD1P4, SYP, CTTNBP2, CHIC1, PACSIN1, BDNF, RPN1, VMA21, DNAJC5, LGI3, RAB27B, FNDC3A, EGFR, NCALD, ACTN1, SERPING1, RPH3A, PCLO, VEGFB, SPAG9, TRIM36, DOC2A, SERPINF1, PI4K2A, NRSN2, VAMP2, CAV2, ARHGDIG, PALM, AFTPH, CLU, CXXC4, ATP6V1B2, ABCA1, TIMP1, SLC32A1, GAD2, SLC30A3, AP2M1, ARHGDIB, P…	1.08201e-06
GOTERM_CC_FAT	GO:0031410~cytoplasmic vesicle	172	GNA13, TGOLN2, SYT1, HSPD1P6, SYT4, SYT5, PDGFA, C16ORF70, SYT3, SYT9, HSPD1P1, SYT7, HSPD1P5, TGFB2, HSPD1P4, SYP, CTTNBP2, CHIC1, PACSIN1, BDNF, RPN1, VMA21, DNAJC5, LGI3, RAB27B, FNDC3A, SCAMP5, EGFR, NCALD, ACTN1, DLL1, SERPING1, RPH3A, PCLO, VEGFB, SPAG9, MIB1, TRIM36, DOC2A, SERPINF1, PI4K2A, NRSN2, VAMP2, VAMP1, CAV2, ARHGDIG, PALM, AFTPH, CALY, CLU, CXXC4, ABCA1, ATP6V1B2, TIMP1, CAMKV, S…	1.2348e-06
GOTERM_CC_FAT	GO:0014069~postsynaptic density	34	YWHAZ, LZTS1, CABP1, NCS1, HOMER3, PTK2B, SOS1, DLG4, DLG2, IFNGR1, SYNPO, DNM3, ANKS1B, DLGAP3, DLGAP2, MAP1B, GRIN1, PSD3, NLGN1, GRIN2A, TANC1, LOC100131098, HOMER1, HOMER2, SHANK2, GRM1, SHANK3, CAMK2N1, ITPR1, PJA2, GRM3, ARHGAP32, CHRM1, NTRK2, CACNA1C	1.47537e-06
GOTERM_CC_FAT	GO:0030672~synaptic vesicle membrane	17	SYT1, GABRA2, STX1A, ICA1, C16ORF70, BCAN, SYNGR1, RPH3A, SLC17A7, SYP, SLC32A1, GAD2, SLC17A6, SYN1, PI4K2A, SYN2, SV2A	3.23324e-06
GOTERM_CC_FAT	GO:0030425~dendrite	58	KCNJ18, LZTS1, TACR1, C16ORF70, NCS1, TTLL7, KCNJ12, NOV, ATP2B2, APOE, LOC100129500, CHRNA5, NEGR1, IFNGR1, NSF, ANKS1B, OPA1, SLC7A10, PRKCG, DDN, CDK5, GRM1, THY1, LOC100131509, GRM3, ARHGAP32, MAGEE1, CHRM3, CHRM1, GRM7, RELN, IGSF9, CDK5R1, CCK, KCNJ2, PCSK1, NUMA1, CRMP1, DNER, SYNPO, HCN1, DNM3, UCN, MAP2K1, NCDN, DLGAP3, DLGAP2, CPNE6, MAP1B, GRIN1, LOC100131098, CAMK2N1, SREBF2, KCNJ4, E…	6.92601e-06
GOTERM_BP_FAT	GO:0007268~synaptic transmission	98	SYT1, KCNC4, SYT4, GABRB2, SYT5, SNCA, LPAR3, VIPR1, CTTNBP2, APOE, LOC100129500, CHRNA5, NQO1, HTR1E, SCN2B, KIF5A, GRIN2A, BSN, PCLO, CTNNA2, DOC2A, AKAP5, CARTPT, ABAT, PMP22, UNC13C, CAV2, RAD21L1, SCN1B, KCNA1, CACNB2, RIMS1, GAD2, GAD1, NOVA1, GABRD, PLAT, GABRA2, CPNE6, GABRA5, GRIN1, LIN7B, LOC100131098, HOMER1, NPY5R, VDAC1, PDE7B, TMOD2, CACNA1C, CACNA1B, GABBR2, KCNQ5, SNPH, DLG4, KCNQ…	1.02668e-05
GOTERM_CC_FAT	GO:0030424~axon	56	SNCG, SNCB, ATL1, UCHL1, SNCA, NCS1, TGFB2, NOV, GOT1, ANK3, ROBO1, PVALB, KLHL24, CNTNAP1, ATP6V0D1, TUBB4, STMN2, LOC642132, SCN2A, CDK5, GRM1, CTNNA2, AMIGO1, NCAM2, GRM3, NDEL1, GRM2, CHRM3, GRM7, CHRM1, GHRL, CNTN4, GAP43, SCN1A, CDK5R1, CCK, KATNB1, MYCBP2, LOC100133690, ALCAM, PCSK1, GAD2, KLC1, PTK2B, NEFH, GAD1, NEFL, NEFM, HCN1, UCN, MAP2K1, CPNE6, SPTBN4, MAP1B, NPY1R, ITPR2, NTRK2, MY…	1.60692e-05
GOTERM_CC_FAT	GO:0030133~transport vesicle	30	TGOLN2, RAB3A, SYT1, CAV2, AFTPH, SEC24A, CLTB, KIAA0368, RAB3D, APH1B, AP3S1, CLTC, AP1S1, VMA21, SEC24C, SEC24D, SEC23A, SYNRG, NCALD, TMEM187, TMEM111, PI4K2A, SYT13, SYTL2, NRSN2, YIPF5, VAMP2, STEAP2, SEC23B, YIPF1	3.46072e-05
GOTERM_CC_FAT	GO:0012506~vesicle membrane	53	SYT1, SEC24A, CLTB, AP2S1, C16ORF70, BCAN, SYNGR1, CLTC, SYP, CTTNBP2, AP1S1, DLG4, VMA21, NECAP1, SV2A, RAB27B, SEC24C, FNDC3A, SEC24D, EGFR, SEC23A, SYNRG, STX1A, CACNG8, NCALD, CACNG3, RPH3A, WAS, NCK1, PI4K2A, VAMP2, SEC23B, RAB3A, CAV2, AFTPH, TYRP1, SLC32A1, GAD2, SYN1, SYN2, CAMK2B, GAD1, CAMK2A, AP2M1, PHLDA1, GABRA2, ICA1, APPL1, ITPR1, SLC17A7, CORO1A, AP2A2, SLC17A6	3.48335e-05
GOTERM_BP_FAT	GO:0019226~transmission of nerve impulse	108	SYT1, KCNC4, SYT4, SYT5, GABRB2, SNCA, LPAR3, VIPR1, CTTNBP2, APOE, LOC100129500, CHRNA5, LGI4, OLIG2, NQO1, HTR1E, SCN2B, KIF5A, GRIN2A, BSN, PCLO, CTNNA2, DOC2A, AKAP5, CARTPT, ABAT, PMP22, UNC13C, CAV2, SCN1A, RAD21L1, SCN1B, KCNA1, CACNB2, RIMS1, SERINC5, GAD2, GAD1, NOVA1, GABRD, PLAT, GABRA2, CPNE6, SPTBN4, GABRA5, GRIN1, LIN7B, LOC100131098, HOMER1, NPY5R, VDAC1, PDE7B, TMOD2, CACNA1C, CAC…	3.7449e-05
GOTERM_CC_FAT	GO:0030659~cytoplasmic vesicle membrane	48	CAV2, RAB3A, SYT1, TYRP1, AFTPH, SEC24A, CLTB, AP2S1, C16ORF70, BCAN, SYNGR1, CLTC, SLC32A1, SYP, CTTNBP2, AP1S1, GAD2, SYN1, SYN2, DLG4, VMA21, NECAP1, CAMK2B, SV2A, RAB27B, SEC24C, SEC24D, CAMK2A, AP2M1, PHLDA1, SEC23A, EGFR, STX1A, SYNRG, ICA1, GABRA2, NCALD, CACNG8, CACNG3, RPH3A, ITPR1, SLC17A7, CORO1A, AP2A2, SLC17A6, PI4K2A, VAMP2, SEC23B	0.000181722
GOTERM_CC_FAT	GO:0009898~internal side of plasma membrane	90	CLTB, RAB9A, GM2A, RAB9B, TLN2, RP2, AP2S1, FERMT1, AP3S1, PIP5K1C, RANGAP1, CLTC, ZFYVE20, DIRAS1, AP1S1, DIRAS2, PRMT8, RALB, DLG4, RAB26, GNG3, MSN, GNG4, TPR, GNG7, AUP1, RAP2A, ARL1, STMN2, RAB4B, DDN, ARL3, CTNNA2, MAST1, G6PD, DOK3, FAM120A, RAB15, RAB10, AKAP2, EIF5A2, ADD2, PARVB, GAP43, GRASP, SPTB, GBP1, CAV2, SNX18, PALM, ARFGAP2, RAB3A, CDK5R1, RAB3B, LIMS1, RAB3C, SNAP91, APC2, RAB3…	0.000183143
GOTERM_BP_FAT	GO:0006836~neurotransmitter transport	37	PPFIA3, SYT1, RAB3A, RAD21L1, CPLX2, CPLX1, SYT4, RIMS1, RIMS4, RIMS3, SLC32A1, SYN1, SYN2, SNPH, SV2B, SV2A, SNAP25, SV2C, ARL2, STX1A, ICA1, GABRA2, STX3, SLC25A4, NRXN3, SLC6A12, SLC6A13, LIN7B, NLGN1, SLC6A17, PCLO, STX1B, SLC17A7, SLC6A9, DOC2A, GRM2, SLC17A6, SLC6A6	0.000187161
GOTERM_BP_FAT	GO:0048812~neuron projection morphogenesis	71	CCKAR, S100A6, ATL1, UCHL1, PIP5K1C, GLI2, BDNF, ANK3, UNC5A, ROBO1, POU4F1, SPON2, EGFR, NRXN3, BAIAP2, LOC642132, KIF5C, LIFR, STXBP1, CHST3, VAX2, TBR1, CDK5, SLIT2, CTNNA2, AMIGO1, NCAM2, SLITRK1, SLITRK4, NDEL1, CNTN4, SIAH1, VCAN, RELN, GAP43, RAB3A, CDK5R1, PARD3, CCK, RTN4RL1, CLU, HPRT1, MYCBP2, LOC100133690, ARX, ALCAM, SEMA5A, LHX2, BCL11B, KAL1, NUMB, B3GNT1, GBX2, B3GNT2, DCX, NEFL, …	0.000285136
GOTERM_MF_FAT	GO:0022843~voltage-gated cation channel activity	54	KCNC4, KCNJ18, KCNAB2, SCN3A, KCNAB1, KCNJ10, HVCN1, KCNJ12, KCNQ5, KCNQ4, KCNQ2, KCNG3, FGF2, KCND3, KCND1, SCN2B, CACNG8, CACNG7, CACNG6, SCN2A, GRIN2A, KCTD20, CACNG3, LOC100131509, GRM7, KCNH3, KCNH5, SCN1A, SCN1B, KCNA2, KCNA1, CACNB2, CACNB3, KCNJ2, KCNJ3, KCNS3, KCNS1, KCNS2, SNAP25, KCNE3, HCN1, CACNA2D1, LOC100131098, KCTD3, KCNK1, CACNA2D3, KCTD5, KCNK2, KCNV1, KCNJ4, KCNJ6, KCNJ9, KCNJ…	0.000362755
KEGG_PATHWAY	hsa05110:Vibrio cholerae infection	27	ADCY3, ATP6V0E1, ATP6AP1, ATP6V1B2, ATP6V0B, PRKX, ATP6V0C, PRKACA, PRKACB, ERO1L, ATP6V0D1, SEC61A1, SEC61A2, TCIRG1, ATP6V1H, PRKCG, ATP6V1D, PRKCB, ATP6V1C1, ATP6V1A, TJP1, ARF1, ADCY9, ATP6V1E1, ATP6V0A1, TJP2, ATP6V0A2	0.000397054
GOTERM_BP_FAT	GO:0007409~axonogenesis	65	CCKAR, S100A6, ATL1, UCHL1, PIP5K1C, GLI2, BDNF, ANK3, UNC5A, ROBO1, POU4F1, SPON2, NRXN3, BAIAP2, LOC642132, KIF5C, STXBP1, CHST3, VAX2, TBR1, CDK5, SLIT2, CTNNA2, AMIGO1, NCAM2, SLITRK1, SLITRK4, NDEL1, CNTN4, VCAN, RELN, SIAH1, GAP43, RAB3A, CDK5R1, PARD3, CCK, RTN4RL1, MYCBP2, LOC100133690, ARX, ALCAM, SEMA5A, LHX2, BCL11B, KAL1, NUMB, B3GNT1, GBX2, B3GNT2, DCX, NEFL, SNAP25, DCLK1, PTPRZ1, R…	0.00042912
GOTERM_CC_FAT	GO:0019717~synaptosome	33	PPFIA2, RAB3A, RAD21L1, SNCB, SNCA, CASK, SYP, SYNPR, SNPH, DLG4, ENO2, LGI3, SNAP23, ATP6V0D1, SNAP25, USP14, STX1A, GNAO1, GRIN1, LIN7B, GRIN2A, BSN, PRKCG, CAMK2N1, SLC17A7, DOC2A, SLC17A6, SH3KBP1, ABAT, CYFIP1, RYR2, VAMP2, ERC2, VAMP1	0.000447783
GOTERM_CC_FAT	GO:0012505~endomembrane system	188	SYT1, S100A6, C16ORF70, RANGAP1, SLC35A4, SYP, CTTNBP2, COL4A3BP, VMA21, RAB27B, NUP35, SGPL1, CYP26A1, AAAS, ASPHD2, RYR2, ASPHD1, TMX1, SUMO1P3, TAGLN2, ARFGEF2, SLC32A1, GAD2, PEMT, TNKS, LFNG, GAD1, TRAM1, LAPTM4B, CYP2C9, ARFIP1, SMAD1, ARF1, ALG12, TM7SF2, JPH4, JPH3, HTATIP2, AP2S1, BSCL2, NBEA, RTN2, ST6GALNAC5, EDNRB, ST6GALNAC6, AP1S1, SRPR, SEH1L, AGPAT9, JPH1, STX1A, CACNG8, ERLIN2, C…	0.000455677
GOTERM_BP_FAT	GO:0016192~vesicle-mediated transport	154	RAB9B, SRCIN1, SNCA, C16ORF70, HOOK3, TAPBP, HOOK1, SYP, GATA2, GTF2H2D, PACSIN1, GTF2H2C, APOE, CLEC4F, LOC100129500, DNAJC6, TRAPPC2P1, FTL, SCAMP5, SH3GL3, NCALD, LRP1B, VTI1B, COLEC12, PCLO, YIF1A, CLEC4M, GTF2H2B, TRIM36, DOC2A, LRP10, PI4K2A, VAMP5, VAMP2, VAMP1, UNC13C, UNC13A, TRAPPC2, CAV2, ARFGAP2, TMX1, RAD21L1, STX8, SNAP91, CALY, NAPG, NAPA, ARF5, ABCA1, NAPB, ARFGEF2, RIMS1, PEX5L, …	0.000458544
GOTERM_CC_FAT	GO:0031090~organelle membrane	251	HCCS, SLC9A9, SYT1, C16ORF70, MPV17, SLC35A4, HOOK3, HOOK1, GOT2, SYP, CTTNBP2, COL4A3BP, VMA21, RAB27B, SGPL1, ACAA2, CRLS1, OPA1, CYP26A1, VTI1B, NME4, ASPHD2, ASPHD1, RYR2, ATPIF1, PRODH, TMX1, HSD17B10, SUMO1P3, CHKB, BCL2L2, TAGLN2, ARFGEF2, ACAT1, HADHA, TK2, HADHB, SLC32A1, SLC11A2, GAD2, COX6B1, PEMT, TNKS, PPP2R2B, TRAM1, LFNG, GAD1, CYP2C9, MAOB, SMAD1, ARFIP1, CD63, OCIAD2, UQCRHL, VDA…	0.000640642
GOTERM_CC_FAT	GO:0043025~cell soma	53	SNCG, KCNJ18, SNCAIP, SYT5, UCHL1, TTLL7, KCNJ12, TGFB2, NOV, ATP2B2, APOE, IAPP, LOC100129500, CHRNA5, KLHL24, CYGB, NEGR1, TUBB4, KCND3, DDN, CDK5, LOC100131509, ASCL1, PI4K2A, NRSN2, SCN1A, CDK5R1, CCK, KCNJ2, LOC100133690, ALCAM, PCSK1, NUMA1, CRMP1, DNER, SOS1, SRR, ENO2, SYNPO, UCN, MAP2K1, EEF1A2, SPTBN4, MAP1B, SLC12A5, LOC100131098, BRS3, CAMK2N1, KCNJ4, EPHA7, GSK3B, NTRK2, MAPK8IP2, CA…	0.000866247
KEGG_PATHWAY	hsa04666:Fc gamma R-mediated phagocytosis	37	LOC729841, WASF1, NCF1C, PIP5K1B, PIP5K1C, LOC653888, AMPH, DOCK2, GAB2, ARPC3, GSN, PIKFYVE, LOC729494, PIK3CA, INPP5D, PAK1, PPAP2A, PPAP2B, AKT3, SYK, DNM3, PTPRC, VAV3, MAP2K1, LIMK2, NCF1, SPHK1, PIK3CD, RAF1, PRKCG, PRKCE, PRKCD, WAS, PRKCB, ARPC1B, MYO10, CRKL, ARPC5L, MARCKS, DNM1, PIP4K2B	0.000871704
GOTERM_CC_FAT	GO:0030658~transport vesicle membrane	15	SEC23A, SYT1, RAB3A, AFTPH, SYNRG, CLTB, SEC24A, NCALD, CLTC, AP1S1, VMA21, VAMP2, SEC24C, SEC24D, SEC23B	0.00100375
GOTERM_BP_FAT	GO:0031175~neuron projection development	79	CCKAR, S100A6, ATL1, UCHL1, PIP5K1C, GLI2, BDNF, ANK3, UNC5A, ROBO1, POU4F1, SPON2, EGFR, STX3, NRXN3, BAIAP2, LOC642132, KIF5C, LIFR, STXBP1, CHST3, VAX2, TBR1, CDK5, SLIT2, CTNNA2, AMIGO1, NCAM2, SLITRK1, SLITRK4, NDEL1, GHRL, CNTN4, SIAH1, VCAN, RELN, IGSF9, GAP43, RAB3A, CDK5R1, PARD3, LST1, CCK, RTN4RL1, CLU, HPRT1, MYCBP2, LOC100133690, ARX, ALCAM, SEMA5A, PTK2B, LHX2, BCL11B, KAL1, NUMB, B…	0.00106332
GOTERM_CC_FAT	GO:0044433~cytoplasmic vesicle part	57	SYT1, SEC24A, CLTB, PDGFA, AP2S1, C16ORF70, BCAN, SYNGR1, CLTC, TGFB2, SYP, CTTNBP2, AP1S1, DLG4, VMA21, NECAP1, SV2A, RAB27B, SEC24C, SEC24D, SEC23A, EGFR, STX1A, SYNRG, NCALD, CACNG8, ACTN1, SERPING1, CACNG3, RPH3A, VEGFB, PI4K2A, VAMP2, SEC23B, CAV2, RAB3A, TYRP1, AFTPH, CLU, TIMP1, SLC32A1, GAD2, SYN1, SYN2, CAMK2B, CAMK2A, AP2M1, PHLDA1, GABRA2, ICA1, SPARC, ITPR1, CYLC1, SLC17A7, CORO1A, AP…	0.00116861
GOTERM_CC_FAT	GO:0005829~cytosol	295	LDHA, GDA, PDLIM5, TUBB2C, SNCA, RUSC2, LOC642590, CCT2, SELENBP1, FAH, CTTNBP2, GOT1, COL4A3BP, LOC100132973, PIK3CA, FAU, PELI2, CCNA1, APOM, FTL, CLNS1A, ANAPC1, ANAPC2, ROCK2, NCF1, PIK3CD, DCTN1, TPI1P1, THY1, RPS19, PTRF, HARS, TUBA4A, MDH1, GGCT, NEK2, RUNDC3A, CACNB3, BCL2L2, ARFGEF2, BANF1, SULT4A1, GAD2, TPI1, RILPL2, LOC647859, LOC100133982, DIABLO, PABPC1, LOC646347, ODC1, SMAD9, MAP2…	0.00126278
GOTERM_CC_FAT	GO:0005856~cytoskeleton	305	KIFC2, SNCG, AIF1, TUBB2A, PDLIM5, FAM110C, TUBB2C, SNCA, FAM110B, PDLIM3, HOOK3, KIF13A, HOOK1, FAM125A, HOMER3, KIFAP3, CCNA1, STAG2, CLNS1A, H1F0, KIAA0284, ROCK2, KIF5A, CRYAB, MYH2, KIF5C, MED12, TANC1, GRIN2A, BSN, SPIRE1, PCLO, DCTN4, MARK4, DCTN1, MARK1, CTNNA2, KRT17, NAV1, CGN, KRT15, CC2D2A, TXNDC6, TUBA4A, PDE4DIP, ADD2, DNAH10, NEK2, AKAP12, DAG1, MYO9A, FAM65B, PEA15, CRMP1, SKA2, T…	0.00127839
GOTERM_CC_FAT	GO:0005886~plasma membrane	764	IL9R, SCN3A, OSMR, AIF1, IGHM, LPHN2, DIRAS1, DIRAS2, LRRC7, LPHN1, SCN2B, SCN2A, MYH2, GRIN2A, LIFR, BSN, THY1, DOC2A, PTRF, ZNF384, RYR2, IGH@, UNC13C, PMP22, UNC13A, HLA-DRA, HSD17B10, RAD21L1, SCN1A, CACNB2, CACNB3, ARF5, SCRIB, ALCAM, LOC647859, EFR3A, OBSL1, HLA-DOA, TAOK3, OR1Q1, CAMK2N1, VDAC1, ARF1, RGS7, TPRG1L, RGS9, NEURL, LZTS1, SLC20A1, SLC20A2, AP2S1, NBEA, ST6GALNAC6, KISS1R, NISC…	0.00128938
GOTERM_MF_FAT	GO:0008092~cytoskeletal protein binding	135	ENAH, AIF1, LOC729841, PDLIM5, CAPZA1, SNCA, PDLIM3, LMO7, KLHL3, KLHL2, HOOK3, C14ORF49, HOOK1, KLHL5, PACSIN1, APOE, KIFAP3, LOC100129500, PLS3, MTUS2, EGFR, TWF1, TWF2, MYO3A, CRYAB, NCALD, BAIAP2, ENC1, MYH2, ACTN1, SPIRE1, TMSB10, MARK4, TNNT2, SPAG9, ARPC1B, TNNT1, NDEL1, CGN, CLIP1, STMN1, ADD2, SPTB, TPPP3, KATNB1, FHDC1, ARFGEF2, MYO9A, CORO2A, ARPC3, OBSL1, SKA2, SSX2IP, CLASP2, ACTR3C,…	0.00132838
GOTERM_BP_FAT	GO:0048667~cell morphogenesis involved in neuron differentiation	67	CCKAR, S100A6, ATL1, UCHL1, PIP5K1C, GLI2, ATP2B2, BDNF, ANK3, UNC5A, ROBO1, POU4F1, SPON2, NRXN3, BAIAP2, LOC642132, KIF5C, STXBP1, CHST3, VAX2, TBR1, CDK5, SLIT2, CTNNA2, AMIGO1, NCAM2, SLITRK1, SLITRK4, NDEL1, CNTN4, SIAH1, VCAN, RELN, GAP43, RAB3A, CDK5R1, PARD3, CCK, RTN4RL1, HPRT1, MYCBP2, LOC100133690, ARX, ALCAM, SEMA5A, LHX2, BCL11B, KAL1, NUMB, B3GNT1, GBX2, B3GNT2, DCX, NEFL, SNAP25, D…	0.00150325
GOTERM_BP_FAT	GO:0007242~intracellular signaling cascade	293	ADCY3, ADCY1, PLEKHM3, ADCY5, MED24, LPAR3, HMHA1, DIRAS1, DIRAS2, APOE, MAP3K9, PIK3CA, RAB26, GNG3, GNG4, RAB27B, S100A1, ADAM9, SYK, HTR1E, GNG7, C5AR1, BCR, ROCK2, CRYAB, KIAA1804, PIK3CD, MED12, CYP26A1, WNK3, COLEC12, MED13, DEPDC1, PCLO, PPARGC1B, MARK1, CLEC4M, DEPDC5, SPAG9, UBR5, RAB15, MAPK9, RAB10, UNC13C, GRB14, UNC13A, DUSP10, RUNDC3A, RAB40C, ARF5, ARFGEF2, MYO9A, CD74, RAB40B, FBX…	0.001586
GOTERM_BP_FAT	GO:0032990~cell part morphogenesis	78	CCKAR, S100A6, ATL1, UCHL1, PIP5K1C, GLI2, BDNF, ANK3, UNC5A, ROBO1, COL4A3BP, POU4F1, SPON2, EGFR, OPA1, SSBP1, NRXN3, BAIAP2, LOC642132, VANGL2, KIF5C, LIFR, STXBP1, CHST3, VAX2, TBR1, CDK5, SLIT2, CTNNA2, AMIGO1, NCAM2, SLITRK1, BBS2, SLITRK4, NDEL1, CNTN4, SIAH1, VCAN, RELN, GAP43, RAB3A, CDK5R1, PARD3, CCK, BBS7, RTN4RL1, CLU, HPRT1, MYCBP2, LOC100133690, ARX, ALCAM, SEMA5A, LHX2, BCL11B, KA…	0.00165152
GOTERM_BP_FAT	GO:0048858~cell projection morphogenesis	75	CCKAR, S100A6, ATL1, UCHL1, PIP5K1C, GLI2, BDNF, ANK3, UNC5A, ROBO1, POU4F1, SPON2, EGFR, NRXN3, BAIAP2, LOC642132, VANGL2, KIF5C, LIFR, STXBP1, CHST3, VAX2, TBR1, CDK5, SLIT2, CTNNA2, AMIGO1, NCAM2, SLITRK1, BBS2, SLITRK4, NDEL1, CNTN4, SIAH1, VCAN, RELN, GAP43, RAB3A, CDK5R1, PARD3, CCK, BBS7, RTN4RL1, CLU, HPRT1, MYCBP2, LOC100133690, ARX, ALCAM, SEMA5A, LHX2, BCL11B, KAL1, NUMB, B3GNT1, GBX2,…	0.00176335
GOTERM_CC_FAT	GO:0034703~cation channel complex	43	KCNC4, SCN1A, SCN3A, KCNA2, KCNA1, PPM1A, CACNB2, CACNB3, FKBP1B, KCNJ3, KCNS3, KCNQ5, KCNS1, KCNQ4, KCNS2, KCNQ2, KCNG3, SNAP25, CACNA2D1, KCND3, SCN2B, KCND1, CACNG8, CACNG7, SCN2A, CACNG6, KCTD20, LOC100131098, KCTD3, CACNG3, KCTD5, KCNK1, KCNK2, KCNV1, KCNJ4, KCNJ6, KCNJ8, KCNN3, CACNA1G, RYR2, PPP2R4, KCTD16, CACNA1C, CACNA1B	0.00195574
GOTERM_BP_FAT	GO:0017157~regulation of exocytosis	19	LOC100131909, SYT1, RAB3A, RAB3B, STX1A, RAB3C, ADORA2B, RAB3D, STXBP1, NCS1, STX1B, CDK5, PCLO, DOC2A, RAB26, RAB27B, FGF2, NSF, SCAMP5, SYK	0.00222855
GOTERM_MF_FAT	GO:0005516~calmodulin binding	49	NDUFAF4, ADCY3, SYT1, ADCY1, CASK, ITPKB, ITPKA, CAMKK1, CAMKK2, ATP2B1, ATP2B2, ATP2B3, SNTB2, CAMK1G, MYO3A, PHKG1, PNCK, MYH2, LOC100131149, AKAP5, RYR2, ATPIF1, NRGN, GAP43, ADD2, KCNH5, MYO5A, CAMTA1, CAMTA2, PPP3R1, CAMKV, ENKUR, PDE1B, PDE1A, PPP3CB, CAMK2B, PPP3CA, CAMK2A, SLC8A2, MYO1B, GRIN1, SPHK1, LOC100131098, KCNN3, RGS4, KCNN2, MARCKS, MAP6, CACNA1C, MYLK, MYH10	0.0022907
GOTERM_BP_FAT	GO:0000904~cell morphogenesis involved in differentiation	74	CCKAR, NOG, S100A6, ATL1, UCHL1, PIP5K1C, C22ORF28, GLI2, TGFB2, ATP2B2, BDNF, ANK3, UNC5A, ROBO1, POU4F1, SPON2, NRXN3, BAIAP2, LOC642132, KIF5C, STXBP1, CHST3, VAX2, TBR1, CDK5, SLIT2, CTNNA2, AMIGO1, NCAM2, SLITRK1, SLITRK4, HIF1A, NDEL1, CNTN4, SIAH1, VCAN, RELN, GAP43, RAB3A, CDK5R1, PARD3, CCK, RTN4RL1, HPRT1, MYCBP2, LOC100133690, ARX, ALCAM, SEMA5A, LHX2, BCL11B, KAL1, NUMB, B3GNT1, GBX2,…	0.00251002
GOTERM_CC_FAT	GO:0016469~proton-transporting two-sector ATPase complex	20	TCIRG1, ATP5E, ATP6V0E1, ATP6AP1, ATP6V1H, ATP5G2, ATP6V1B2, ATP5G1, ATP6V1D, ATP6V0B, ATP6V1C1, ATP6V0C, ATP6V1A, ATP5EP2, ATP5S, ATP6V1E1, ATP6V0A1, ATPIF1, ATP6V0D1, ATP5H, ATP6V0A2	0.00286427
GOTERM_MF_FAT	GO:0060589~nucleoside-triphosphatase regulator activity	111	DLC1, RASGEF1A, RANGAP1, RGL2, RCBTB2, HMHA1, TIAM2, TBC1D14, BCR, MADD, PSD3, DEPDC1, RPH3A, THY1, SGSM1, RASGRF2, SIPA1L1, ATPIF1, FGD2, ARFGAP2, FGD1, ARHGDIG, SIPA1, RUNDC3A, RABGAP1L, ARFGEF2, RIMS2, PEX5L, MYO9A, RIMS1, ADAP1, LOC100134209, RASAL1, PRR5, DOCK2, RAP1GAP2, IQSEC3, TBC1D30, LOC728056, IQSEC1, FBXO8, ARHGDIB, OBSCN, TBC1D10C, VAV3, DOCK9, LOC100134381, DOCK8, DOCK5, DOCK3, DNMB…	0.00301484
GOTERM_MF_FAT	GO:0030695~GTPase regulator activity	110	DLC1, RASGEF1A, RANGAP1, RGL2, RCBTB2, HMHA1, TIAM2, TBC1D14, BCR, MADD, PSD3, DEPDC1, RPH3A, THY1, SGSM1, RASGRF2, SIPA1L1, FGD2, ARFGAP2, FGD1, ARHGDIG, SIPA1, RUNDC3A, RABGAP1L, ARFGEF2, RIMS2, PEX5L, MYO9A, RIMS1, ADAP1, LOC100134209, RASAL1, PRR5, DOCK2, RAP1GAP2, IQSEC3, TBC1D30, LOC728056, IQSEC1, FBXO8, ARHGDIB, OBSCN, TBC1D10C, VAV3, DOCK9, LOC100134381, DOCK8, DOCK5, DOCK3, DNMBP, RGS4,…	0.00310876
GOTERM_MF_FAT	GO:0030955~potassium ion binding	45	KCNJ18, KCNC4, ATP1B1, KCNAB2, KCNAB1, KCNA2, KCNA1, KCNJ10, KCNJ12, KCNJ2, KCNJ3, KCNK12, ACAT1, TTL, KCNIP4, KCNS3, KCNQ5, KCNS1, KCNQ4, KCNS2, SLC24A2, KCNQ2, KCNG3, IMPDH1, KCNE3, HCN1, KCND3, PDXK, MAT2A, KCND1, SLC12A5, TMEM38A, ATP1A3, ATP1A1, KCNK1, KCNK2, KCNV1, HDAC4, LOC100131509, KCNJ4, KCNJ6, KCNT1, KCNT2, KCNJ9, KCNJ8, KCNH3, KCNH5	0.00315745
GOTERM_CC_FAT	GO:0045211~postsynaptic membrane	43	LZTS1, GABRB2, CLSTN3, CLSTN1, CABP1, GABBR2, SCRIB, HOMER3, CHRNA5, DLG4, HTR3A, DLG2, SYNPO, GABRD, GABRG2, ANKS1B, GABRA2, GABRA1, DLGAP3, GABRA4, DLGAP2, GABRA5, GRIN1, LIN7B, PSD3, NLGN1, GRIN2A, TANC1, HOMER1, HOMER2, SHANK2, SHANK3, CAMK2N1, PJA2, GRM3, ARHGAP32, EPHA7, MAGEE1, CHRM3, CHRM1, GRM7, GRASP, FAIM2	0.00323498
GOTERM_BP_FAT	GO:0030030~cell projection organization	102	S100A6, PDGFA, LPAR3, ATP2B2, BDNF, ANK3, UNC5A, ROBO1, SPON2, EGFR, LOC642132, BAIAP2, VANGL2, KIF5C, LIFR, VAX2, TBR1, CTNNA2, SLITRK1, NCAM2, SLITRK4, NDEL1, CC2D2A, RELN, IGSF9, FGD2, FGD1, CDK5R1, LST1, BBS7, CLU, ARX, SEMA5A, ALCAM, LHX2, KAL1, NUMB, B3GNT1, B3GNT2, LAMB1, UCN, VAV3, MAP2K1, RYK, SPTBN4, NR4A2, ALMS1, GAS7, NTN1, EPHA4, FEZF2, NOTCH1, CORO1A, EPHA7, CYFIP1, MYH10, CCKAR, NE…	0.00326489
GOTERM_MF_FAT	GO:0019899~enzyme binding	135	PDLIM5, NELL1, CBX1, CTTNBP2, CUL7, CDKN2D, RBCK1, PRKACA, LSM2, ACIN1, S100A1, ADAM9, EGFR, ANAPC2, PTPRK, TYRO3, PTPRR, PRKCDBP, PLK1S1, PTPRN, PPP1CC, RPH3A, IRS1, C10ORF2, THY1, RFC5, SPAG9, HIF1A, NPC2, AKAP5, ABAT, RYR2, ATPIF1, AKAP2, RNF20, CD226, FGD2, CAV2, FGD1, CAMTA2, NEK2, ITGB2, ABCA1, RIMS2, RIMS1, GCLM, PEX5L, FTH1, IL12RB2, PPP1R16B, ACD, BCHE, NPM2, CDC42EP4, LAMB1, PALM2-AKAP2…	0.00350328
GOTERM_BP_FAT	GO:0000902~cell morphogenesis	99	S100A6, NOG, TGFB2, ATP2B2, BDNF, ROBO1, UNC5A, ANK3, COL4A3BP, SPON2, EGFR, LOC642132, BAIAP2, VANGL2, KIF5C, LIFR, VAX2, TBR1, CTNNA2, SLITRK1, NCAM2, SLITRK4, HIF1A, NDEL1, RELN, CDK5R1, LST1, BBS7, CLU, PTK7, SOX6, SCRIB, ARX, SEMA5A, ALCAM, DOCK2, CRB1, LHX2, KAL1, NUMB, B3GNT1, CLASP2, B3GNT2, LAMB1, BMP2, MAP2K1, OOEP, RYK, SPTBN4, NR4A2, ALMS1, NTN1, GAS7, EPHA4, FEZF2, NOTCH1, EPHA7, CYF…	0.00359105
GOTERM_BP_FAT	GO:0048666~neuron development	95	S100A6, TGFB2, ATP2B2, BDNF, ROBO1, UNC5A, ANK3, LGI4, SPON2, EGFR, BAIAP2, LOC642132, KIF5C, LIFR, VAX2, TBR1, CTNNA2, THY1, SLITRK1, ASCL1, NCAM2, SLITRK4, NDEL1, RELN, IGSF9, CDK5R1, LST1, CLU, SEMA5A, ALCAM, ARX, CRB1, KAL1, LHX2, NUMB, MTCH1, B3GNT1, LHX6, B3GNT2, LAMB1, OLFM3, UCN, MAP2K1, RYK, SPTBN4, NR4A2, ALMS1, GAS7, NTN1, FEZF2, EPHA4, NOTCH1, EPHA7, NTRK2, CYFIP1, MYH10, CCKAR, OPCML…	0.0036777
GOTERM_BP_FAT	GO:0006796~phosphate metabolic process	230	PDP1, SNCA, LPAR3, PRKX, CTTNBP2, COL4A3BP, MAP3K9, PIK3CA, GNG3, ADAM9, SYK, TYRO3, PTPRK, C5AR1, BCR, PTPRG, ROCK2, KIAA1804, PIK3CD, PTPRR, PIM3, WNK3, PTPRN, MARK4, MARK1, PNKP, SPAG9, MAPK9, NEK4, NEK7, PPP2R3B, CDK5R1, NEK2, DUSP10, ATP6V0B, CD74, UHMK1, ATP6V0C, CAMKV, EPHB6, TNKS, BMP2, MAP2K1, PTPN18, TAOK3, MAP2K4, PTPN14, PTPN13, CCDC155, UQCRHL, EPHA3, EPHA4, EPHA7, DUSP27, NTRK2, FUK…	0.00477175
GOTERM_BP_FAT	GO:0006793~phosphorus metabolic process	230	PDP1, SNCA, LPAR3, PRKX, CTTNBP2, COL4A3BP, MAP3K9, PIK3CA, GNG3, ADAM9, SYK, TYRO3, PTPRK, C5AR1, BCR, PTPRG, ROCK2, KIAA1804, PIK3CD, PTPRR, PIM3, WNK3, PTPRN, MARK4, MARK1, PNKP, SPAG9, MAPK9, NEK4, NEK7, PPP2R3B, CDK5R1, NEK2, DUSP10, ATP6V0B, CD74, UHMK1, ATP6V0C, CAMKV, EPHB6, TNKS, BMP2, MAP2K1, PTPN18, TAOK3, MAP2K4, PTPN14, PTPN13, CCDC155, UQCRHL, EPHA3, EPHA4, EPHA7, DUSP27, NTRK2, FUK…	0.00477175
GOTERM_BP_FAT	GO:0006812~cation transport	141	SLC9A9, SLC36A1, ATP1B1, KCNC4, SLC13A5, SCN3A, ATOX1, ATP6AP1, ATP2B1, ATP2B2, ATP2B3, SLC4A4, FTL, KCND3, SCN2B, KCND1, SCN2A, GRIN2A, KCNT1, KCNT2, RYR2, SRI, SCN1A, SCN1B, KCNA2, CHKB, KCNA1, SFXN3, CACNB2, SLC38A11, CACNB3, ATP6V1B2, KCNJ2, KCNJ3, FTH1, ATP6V0B, SLC11A2, ATP6V0C, KCNS3, KCNS1, KCNS2, SLC30A3, HCN1, CACNA2D1, GRIN1, LOC100131098, KCTD3, KCTD5, CACNA2D3, KCNK1, KCNK2, ATP13A2,…	0.00549271
GOTERM_BP_FAT	GO:0032989~cellular component morphogenesis	107	S100A6, NOG, TGFB2, ATP2B2, BDNF, ANK3, ROBO1, UNC5A, COL4A3BP, SPON2, EGFR, OPA1, LOC642132, BAIAP2, VANGL2, KIF5C, LIFR, VAX2, TBR1, CTNNA2, TNNT2, SLITRK1, NCAM2, SLITRK4, HIF1A, NDEL1, TXNDC8, RELN, PMP22, CDK5R1, LST1, BBS7, CLU, PTK7, SOX6, SCRIB, ARX, SEMA5A, ALCAM, DOCK2, CRB1, LHX2, KAL1, NUMB, B3GNT1, OBSL1, CLASP2, B3GNT2, LAMB1, BMP2, OOEP, MAP2K1, RYK, SPTBN4, NR4A2, ALMS1, GAS7, NTN…	0.00561223
KEGG_PATHWAY	hsa04070:Phosphatidylinositol signaling system	29	INPP1, SYNJ1, PIP5K1B, PIP5K1C, ITPKB, ITPKA, CDS2, DGKE, PIKFYVE, PLCD3, PIK3CA, PLCD1, INPP5D, INPP5A, PIK3C2G, DGKQ, INPPL1, PIK3CD, PI4KA, PRKCG, DGKI, CDS1, ITPR1, ITPR2, PRKCB, CALM3, DGKZ, INPP4A, CALM2, CALM1, PIP4K2B	0.0058753
GOTERM_BP_FAT	GO:0050804~regulation of synaptic transmission	46	PRKCZ, RAB3A, SNCG, PPFIA3, SNCAIP, LZTS1, TACR1, SNCA, BCAN, SYNGR1, SYP, ATP2B2, KISS1R, BDNF, KCNQ4, NISCH, BCHE, APOE, SLC24A2, LOC100129500, PPP3CB, DLG4, PRKACA, PPP3CA, BHLHE40, CAMK2A, EGFR, PLAT, STX1A, UCN, NCDN, MAP1B, GRIN1, NLGN1, STXBP1, GRIN2A, NLGN3, CDK5, GRM1, NPY5R, GRM3, YWHAG, YWHAH, NTRK2, NPTN, CNTN4, HTR2A	0.00592486
GOTERM_BP_FAT	GO:0015672~monovalent inorganic cation transport	89	SLC9A9, ATP5E, SLC36A1, ATP1B1, ATP6V0E1, KCNC4, KCNJ18, SLC13A5, SCN3A, KCNAB2, SLC20A1, KCNAB1, SLC20A2, ATP6AP1, KCNJ10, HVCN1, KCNJ12, KCNK12, KCNIP4, KCNQ5, KCNQ4, ATP5EP2, SLC24A2, ATP5S, ATP6V0D1, SLC4A4, KCNG3, KCNQ2, ATP5H, NSF, KCND3, SCN2B, KCND1, SCN2A, TMEM38A, ATP6V1H, KCTD20, ATP6V1D, CDK2, TRPM2, ATP6V1C1, ATP6V1A, LOC100131509, KCNT1, KCNT2, KCNH3, TRAPPC10, KCNH5, SCN1A, SCN1B, …	0.00595964
GOTERM_CC_FAT	GO:0044431~Golgi apparatus part	78	TGOLN2, CLTB, SEC24A, RAB9A, KIAA0368, ATL1, CLSTN3, CLSTN1, C16ORF70, NBEA, SYT7, CLTC, CBFA2T3, TAPBP, HOOK3, SLC35A4, ST6GALNAC5, ST3GAL1, ST6GALNAC6, PACSIN1, AP1S1, ST3GAL6, PHTF1, VMA21, PDGFD, SEC24C, SEC24D, SCAMP5, VCPIP1, SEC23A, ARL1, SYNRG, LIMK2, NCALD, CHST2, PI4KA, CHST3, LPCAT2, TAS2R16, ARHGAP32, CHSY3, CHST6, VAMP5, CLIP3, STEAP2, SEC23B, CAV2, AFTPH, HS3ST1, ST8SIA1, ST8SIA3, A…	0.00621549
GOTERM_CC_FAT	GO:0034704~calcium channel complex	14	CACNA2D1, CACNG8, CACNG7, CACNG6, PPM1A, CACNB2, LOC100131098, CACNG3, CACNB3, FKBP1B, CACNA1G, RYR2, PPP2R4, CACNA1C, CACNA1B	0.00625365
GOTERM_MF_FAT	GO:0005261~cation channel activity	78	KCNC4, KCNJ18, KCNAB2, SCN3A, KCNAB1, TRPV2, KCNJ10, HVCN1, KCNJ12, KCNK12, KCNIP4, KCNQ5, KCNQ4, SLC24A2, CHRNA5, KCNG3, KCNQ2, FGF2, KCND3, SCN2B, KCND1, CACNG8, CACNG7, SCN2A, CACNG6, GRIN2A, TMEM38A, KCTD20, CACNG3, TRPM2, LOC100131509, KCNT1, KCNT2, GRM7, RYR2, KCNH3, KCNH5, SCN1A, SCN1B, KCNA2, KCNA1, CACNB2, CACNB3, FKBP1A, KCNJ2, KCNJ3, FKBP1B, KCNS3, KCNS1, KCNS2, GPM6A, HTR3A, MTMR6, SN…	0.00768021
GOTERM_MF_FAT	GO:0046873~metal ion transmembrane transporter activity	90	KCNC4, KCNJ18, SCN3A, KCNAB2, KCNAB1, TRPV2, SNCA, KCNJ10, HVCN1, KCNJ12, KCNK12, KCNIP4, ATP2B1, KCNQ5, ATP2B2, ATP2B3, KCNQ4, SLC24A2, CHRNA5, KCNG3, KCNQ2, FGF2, KCND3, SCN2B, KCND1, CACNG8, CACNG7, SCN2A, CACNG6, GRIN2A, TMEM38A, KCTD20, CACNG3, TRPM2, LOC100131509, KCNT1, KCNT2, GRM7, RYR2, KCNH3, TRAPPC10, KCNH5, SLC39A14, SCN1A, SCN1B, SLC39A10, KCNA2, KCNA1, SLC39A12, CACNB2, CACNB3, FKBP…	0.00828581
GOTERM_MF_FAT	GO:0005096~GTPase activator activity	65	DLC1, RASA4P, ARHGAP18, RANGAP1, ARHGAP15, ARHGAP12, HMHA1, SMAP2, ARHGAP20, TIAM2, TBC1D14, ARHGAP8, ERRFI1, AGAP2, AGAP3, BCR, ARHGEF6, DEPDC1, ARHGAP29, ARHGAP23, ARHGAP26, TBCK, THY1, ARHGAP31, ARHGAP32, SGSM1, SIPA1L1, PRR5-ARHGAP8, RIN2, SRGAP1, SRGAP2, RIN3, ARHGDIG, ARFGAP2, RAP1GAP, TBC1D8, TBC1D9, SIPA1, RABGAP1L, MYO9A, FAM13B, ADAP1, STARD13, RASAL1, DOCK2, PRR5, SOS1, TBC1D5, GPSM1, …	0.00874333
GOTERM_MF_FAT	GO:0005244~voltage-gated ion channel activity	59	KCNC4, KCNJ18, KCNAB2, SCN3A, KCNAB1, KCNJ10, HVCN1, KCNJ12, KCNK12, KCNIP4, KCNQ5, KCNQ4, KCNG3, KCNQ2, FGF2, KCND3, KCND1, SCN2B, CACNG8, CACNG7, SCN2A, CACNG6, GRIN2A, KCTD20, CACNG3, CLIC1, LOC100131509, GRM7, KCNH3, KCNH5, SCN1A, SCN1B, KCNA2, KCNA1, CACNB2, CACNB3, KCNJ2, KCNJ3, KCNS3, KCNS1, KCNS2, VDAC1P1, SNAP25, KCNE3, HCN1, CACNA2D1, LOC100131098, KCTD3, CACNA2D3, KCNK1, KCTD5, KCNK2, …	0.00885724
GOTERM_MF_FAT	GO:0022832~voltage-gated channel activity	59	KCNC4, KCNJ18, KCNAB2, SCN3A, KCNAB1, KCNJ10, HVCN1, KCNJ12, KCNK12, KCNIP4, KCNQ5, KCNQ4, KCNG3, KCNQ2, FGF2, KCND3, KCND1, SCN2B, CACNG8, CACNG7, SCN2A, CACNG6, GRIN2A, KCTD20, CACNG3, CLIC1, LOC100131509, GRM7, KCNH3, KCNH5, SCN1A, SCN1B, KCNA2, KCNA1, CACNB2, CACNB3, KCNJ2, KCNJ3, KCNS3, KCNS1, KCNS2, VDAC1P1, SNAP25, KCNE3, HCN1, CACNA2D1, LOC100131098, KCTD3, CACNA2D3, KCNK1, KCTD5, KCNK2, …	0.00885724
GOTERM_CC_FAT	GO:0005802~trans-Golgi network	19	TGOLN2, ARL1, KIAA0368, BECN1, C16ORF70, CHST2, NBEA, SYT7, ARFGEF2, WIPI1, SOD3, SLC11A2, PCSK1, TAS2R16, GOLPH3, VAMP5, AP4B1, SNAP25, SYT17, SCAMP5	0.011603
GOTERM_BP_FAT	GO:0030182~neuron differentiation	114	S100A6, TUBB2A, JAG2, TGFB2, ATP2B2, GATA2, BDNF, ANK3, ROBO1, UNC5A, LGI4, OLIG1, OLIG2, SPON2, EGFR, STMN2, LOC642132, BAIAP2, KIF5C, PTPRR, LIFR, VAX2, TBR1, CTNNA2, THY1, ASCL1, SLITRK1, NCAM2, SLITRK4, NDEL1, RELN, IGSF9, CDK5R1, LST1, SOX2, CLU, NAPA, ARX, SEMA5A, ALCAM, CRB1, LHX2, KAL1, MTCH1, NGRN, NUMB, B3GNT1, LHX6, B3GNT2, OLFM3, LAMB1, C17ORF28, UCN, MAP2K1, BHLHE22, RYK, SPTBN4, NR4…	0.0125488
GOTERM_CC_FAT	GO:0030426~growth cone	21	MYO5A, NGEF, CDK5R1, STX3, STMN2, EXOC8, MAP1B, SNCA, DPYSL3, BASP1, CDK5, THY1, TIAM2, PTK2B, GSK3B, NTRK2, TMOD2, ERC2, APBB1, SNAP25, MYH10	0.0133354
GOTERM_CC_FAT	GO:0042734~presynaptic membrane	14	SYT1, SNCAIP, SNAP91, GRIN2A, GRM1, RIMS1, SCRIB, SYP, GRM3, GRM2, GRM7, NPTN, ERC2, CAMK2A	0.0136535
GOTERM_BP_FAT	GO:0031644~regulation of neurological system process	49	SNCG, SNCAIP, LZTS1, TACR1, SNCA, BCAN, SYNGR1, SYP, ATP2B2, EDNRB, KISS1R, KCNQ4, BDNF, NISCH, APOE, LOC100129500, SLC24A2, DLG4, PRKACA, EGFR, STX1A, GRIN2A, STXBP1, CDK5, GRM1, GRM3, NPTN, CARTPT, CNTN4, PRKCZ, PPFIA3, RAB3A, CCK, BCHE, PPP3CB, BHLHE40, PPP3CA, CAMK2A, PLAT, UCN, NCDN, GRIN1, MAP1B, NLGN1, NLGN3, NPY5R, YWHAG, YWHAH, NTRK2, HTR2A	0.0137455
KEGG_PATHWAY	hsa05120:Epithelial cell signaling in Helicobacter pylori infection	26	ATP6V0E1, ATP6AP1, ATP6V1B2, ATP6V0B, ATP6V0C, NOD1, PAK1, CSK, ATP6V0D1, EGFR, TCIRG1, F11R, PTPRZ1, MAP2K4, ATP6V1H, ATP6V1D, ATP6V1C1, ATP6V1A, TJP1, MAPK13, ATP6V1E1, MAPK9, ATP6V0A1, IKBKB, JAM2, ATP6V0A2	0.0139052
KEGG_PATHWAY	hsa04720:Long-term potentiation	26	ADCY1, PPP3R1, PRKX, PPP3CB, PRKACA, CAMK2B, PRKACB, PPP3CA, CAMK2A, MAP2K1, GRIN1, CREBBP, GRIN2A, CHP2, LOC100131098, RAF1, LOC100127984, PRKCG, PPP1CC, GRM1, ITPR1, ITPR2, PRKCB, GRM5, RPS6KA1, RPS6KA2, CALM3, CACNA1C, CALM2, CALM1	0.0139052
KEGG_PATHWAY	hsa04020:Calcium signaling pathway	53	ADCY3, CCKAR, GNA14, ADCY1, TACR1, ITPKB, ITPKA, PRKX, ATP2B1, ATP2B2, EDNRB, ATP2B3, PRKACA, PRKACB, EGFR, SLC25A4, CCKBR, PHKG1, CHP2, GRIN2A, PRKCG, GRM1, PRKCB, GRM5, ADRB1, CHRM3, CHRM1, RYR2, ADORA2B, PPP3R1, PDE1B, PTK2B, PDE1A, PPP3CB, PLCD3, PLCD1, CAMK2B, PPP3CA, VDAC1P1, CAMK2A, LOC100131909, SLC8A2, SPHK1, GRIN1, LOC100131098, ITPR1, ITPR2, VDAC1, P2RX5, ADCY9, CACNA1G, CALM3, CACNA1C…	0.0149485
GOTERM_CC_FAT	GO:0030427~site of polarized growth	21	MYO5A, NGEF, CDK5R1, STX3, STMN2, EXOC8, MAP1B, SNCA, DPYSL3, BASP1, CDK5, THY1, TIAM2, PTK2B, GSK3B, NTRK2, TMOD2, ERC2, APBB1, SNAP25, MYH10	0.0165942
GOTERM_CC_FAT	GO:0030134~ER to Golgi transport vesicle	8	SEC23A, SEC24A, KIAA0368, VMA21, YIPF5, SEC24C, SEC24D, SEC23B	0.0167458
GOTERM_CC_FAT	GO:0030117~membrane coat	23	AFTPH, CLTB, SEC24A, SNAP91, STON1, AP2S1, AP3S1, CLTC, STON1-GTF2A1L, AP1S1, AP3M2, VMA21, NECAP1, SEC24C, SEC24D, AGAP3, AP2M1, SEC23A, EGFR, SYNRG, NCALD, GTF2A1L, AP2A2, AP4B1, SEC23B	0.0169959
GOTERM_CC_FAT	GO:0048475~coated membrane	23	AFTPH, CLTB, SEC24A, SNAP91, STON1, AP2S1, AP3S1, CLTC, STON1-GTF2A1L, AP1S1, AP3M2, VMA21, NECAP1, SEC24C, SEC24D, AGAP3, AP2M1, SEC23A, EGFR, SYNRG, NCALD, GTF2A1L, AP2A2, AP4B1, SEC23B	0.0169959
GOTERM_BP_FAT	GO:0051969~regulation of transmission of nerve impulse	47	PRKCZ, PPFIA3, RAB3A, SNCG, SNCAIP, LZTS1, TACR1, SNCA, BCAN, SYNGR1, SYP, ATP2B2, KISS1R, BDNF, KCNQ4, NISCH, BCHE, APOE, SLC24A2, LOC100129500, PPP3CB, DLG4, PRKACA, PPP3CA, BHLHE40, CAMK2A, EGFR, PLAT, STX1A, UCN, NCDN, MAP1B, GRIN1, NLGN1, STXBP1, GRIN2A, NLGN3, CDK5, GRM1, NPY5R, GRM3, YWHAG, YWHAH, NTRK2, NPTN, CARTPT, CNTN4, HTR2A	0.0196988
GOTERM_BP_FAT	GO:0044093~positive regulation of molecular function	144	GNA13, ADCY3, DLC1, HSPD1P6, ADCY1, ZAK, ADCY5, BTRC, LPAR3, HSPD1P1, HSPD1P5, TGFB2, HSPD1P4, PRKAR2B, APOE, MAP3K9, LOC100129500, RGN, PRKACA, PRKACB, GNG3, SYK, ADAM9, EGFR, ANAPC1, ANAPC2, C5AR1, MADD, KIAA1804, IRS1, THY1, TNNT2, SPAG9, HIF1A, NDEL1, RIPK2, CARTPT, RELN, ADD2, ADORA2B, ADCYAP1R1, GCLM, CD74, SCRIB, PIN1, ADCYAP1, PSMB5, SLC11A2, SERINC5, PSMB7, ACD, SMARCB1, NPM2, P2RY2, LOC…	0.0203897
GOTERM_CC_FAT	GO:0000267~cell fraction	235	GDF1, AQP9, SNCB, SCN3A, PDLIM5, CRHBP, SNCA, C16ORF70, RANGAP1, IGHM, SYP, CTTNBP2, ATP2B2, PGP, GOT1, YARS, KIF5A, NCF1, CRYAB, SCN2A, UGCG, GRIN2A, CYP26A1, BSN, PTPRN, TPI1P1, IGHV3-11, PITPNM1, DOC2A, PTRF, UBR5, ABAT, RYR2, IGH@, GRB14, MDH1, TMX1, RAD21L1, SCN1A, CHKB, DAG1, MMD, NAGK, PEX5L, ADCYAP1, TPI1, CD68, PEMT, TNKS, CYP46A1, MAP2K1, CYP2C9, SPHK1, GARS, LOC100131098, HOMER1, CAMK2…	0.020502
GOTERM_BP_FAT	GO:0006887~exocytosis	39	RAB3A, CPLX2, YWHAZ, RAD21L1, CPLX1, RAB3D, SRCIN1, EXOC8, LOC100133017, ARFGEF2, PEX5L, RIMS1, RIMS4, RIMS3, SNPH, EXOC6, EXOC5, LOC100132856, SNAP25, SCAMP5, STX1A, LIN7B, NLGN1, STXBP1, GARS, VTI1B, LOC100131098, CDK5, PCLO, DOC2A, TRIM36, CADPS2, STXBP5, PI4K2A, SYTL4, SYTL5, SYTL2, STEAP2, CACNA1C, UNC13C, YKT6, LOC100128100, UNC13A, MYH10	0.0208074
GOTERM_BP_FAT	GO:0043085~positive regulation of catalytic activity	130	GNA13, ADCY3, DLC1, HSPD1P6, ADCY1, ZAK, BTRC, ADCY5, LPAR3, HSPD1P1, HSPD1P5, TGFB2, HSPD1P4, PRKAR2B, APOE, MAP3K9, LOC100129500, RGN, PRKACA, PRKACB, GNG3, SYK, ADAM9, ANAPC1, EGFR, ANAPC2, C5AR1, MADD, KIAA1804, IRS1, THY1, TNNT2, SPAG9, HIF1A, NDEL1, CARTPT, RELN, ADORA2B, ADCYAP1R1, GCLM, SCRIB, CD74, PIN1, ADCYAP1, PSMB5, SLC11A2, SERINC5, PSMB7, ACD, P2RY2, LOC100133982, NPM2, MTCH1, ADRA…	0.0210529
GOTERM_BP_FAT	GO:0032940~secretion by cell	61	SYT1, SYT4, SRCIN1, CANX, BDNF, NISCH, SNPH, SCAMP5, SYK, STX1A, NRXN3, STXBP1, VTI1B, CDK5, PCLO, DOC2A, GRM2, TRIM36, STXBP5, PI4K2A, GHRL, STEAP2, UNC13C, ARL4D, UNC13A, PPFIA3, RAB3A, RAD21L1, YWHAZ, CPLX2, CPLX1, RAB3D, EXOC8, LOC100133017, LMF1, ABCA1, ARFGEF2, PEX5L, RIMS1, FKBP1B, RIMS4, RIMS3, LY6E, GNPTAB, SYN1, SYN2, EXOC6, EXOC5, LOC100132856, SNAP25, APBA1, SEC61A2, NLGN1, GARS, LIN7…	0.0211567
GOTERM_CC_FAT	GO:0030120~vesicle coat	16	EGFR, SEC23A, AFTPH, SYNRG, CLTB, SEC24A, NCALD, AP2S1, CLTC, AP2A2, AP1S1, VMA21, NECAP1, SEC24C, SEC24D, SEC23B	0.0234108
GOTERM_BP_FAT	GO:0008104~protein localization	205	C16ORF70, SELENBP1, MXI1, HOOK3, HOOK1, KIF13A, FAM125A, HOMER3, KIFAP3, AAGAB, VPS13B, RAB26, NUP35, RAB27B, PTPRK, VANGL2, GRIN2A, VTI1B, YIF1A, PITPNM1, RAB15, RAB10, PALM, AKAP12, RAB40C, ARF5, RIMS2, RIMS1, RAB40B, CD74, STON1-GTF2A1L, ACD, TNKS, TRAM1, ARFIP1, RAB7L1, CBLB, ARF1, TRPS1, SYTL4, SYTL5, SYTL2, TIMM17A, AP2S1, AP3S1, VPS37C, NBEA, CANX, AP1S1, TMSB15A, SEH1L, SRPR, TMSB15B, RAB…	0.0237515
GOTERM_CC_FAT	GO:0005624~membrane fraction	180	GDF1, SNCB, SCN3A, AQP9, PDLIM5, SNCA, C16ORF70, IGHM, SYP, CTTNBP2, ATP2B2, PGP, KIF5A, UGCG, SCN2A, GRIN2A, BSN, CYP26A1, PTPRN, IGHV3-11, PITPNM1, DOC2A, PTRF, RYR2, ABAT, IGH@, GRB14, TMX1, SCN1A, RAD21L1, CHKB, MMD, DAG1, PEX5L, CD68, PEMT, TNKS, CYP46A1, CYP2C9, SPHK1, LOC100131098, HOMER1, CAMK2N1, KCNJ8, SYTL2, IGHG1, JPH4, JPH3, ATP6V0E1, IGHG3, SLC20A2, GLI2, EDNRB, NISCH, SLC24A2, SNPH…	0.0238798
GOTERM_CC_FAT	GO:0005626~insoluble fraction	186	GDF1, SNCB, SCN3A, AQP9, PDLIM5, SNCA, C16ORF70, IGHM, SYP, CTTNBP2, ATP2B2, PGP, CRYAB, KIF5A, UGCG, SCN2A, GRIN2A, BSN, CYP26A1, PTPRN, IGHV3-11, PITPNM1, DOC2A, PTRF, RYR2, ABAT, IGH@, GRB14, TMX1, SCN1A, RAD21L1, CHKB, MMD, DAG1, PEX5L, CD68, PEMT, TNKS, CYP46A1, CYP2C9, SPHK1, LOC100131098, HOMER1, CAMK2N1, KCNJ8, SYTL2, IGHG1, JPH4, JPH3, ATP6V0E1, IGHG3, SLC20A2, GLI2, EDNRB, NISCH, SLC24A…	0.0243612
GOTERM_MF_FAT	GO:0022836~gated channel activity	83	KCNC4, KCNJ18, KCNAB2, SCN3A, KCNAB1, GABRB2, KCNJ10, HVCN1, KCNJ12, KCNK12, KCNIP4, KCNQ5, KCNQ4, CHRNA5, KCNG3, KCNQ2, FGF2, GABRG2, KCND3, SCN2B, KCND1, CACNG8, CACNG7, SCN2A, CACNG6, GRIN2A, KCTD20, CACNG3, CLIC1, STX1B, LOC100131509, KCNT1, KCNT2, GRM7, RYR2, KCNH3, KCNH5, SCN1A, SCN1B, KCNA2, KCNA1, CACNB2, CACNB3, FKBP1A, KCNJ2, KCNJ3, FKBP1B, KCNS3, KCNS1, KCNS2, HTR3A, VDAC1P1, MTMR6, SN…	0.0251421
GOTERM_BP_FAT	GO:0046907~intracellular transport	158	NCBP2, NCBP1, ENAH, RAB9B, ATP6AP1, C16ORF70, KLHL2, TGFB2, HOOK3, TAPBP, HOOK1, HOMER3, APOE, LOC100129500, DNAJC6, TRAPPC2P1, FTL, OPA1, MYH2, VTI1B, RPH3A, CLEC4M, SLC25A30, TNNT2, RPAIN, NPC2, NDEL1, AAAS, AKAP5, ZNF384, RYR2, VAMP2, TRAPPC2, ARL6IP1, SNX9, TMX1, DERL2, STX8, NAPG, CHKB, KATNB1, AKAP12, NAPA, CTSA, ABCA1, NAPB, RIMS2, RIMS1, FTH1, CD74, STON1-GTF2A1L, ACD, TRAM1, SEC61A1, AP2…	0.0257117
GOTERM_BP_FAT	GO:0009152~purine ribonucleotide biosynthetic process	39	ADSS, ATP5E, ATP6V0E1, ATP1B1, ATP6AP1, RP2, ATP5G2, ATP5G1, ATP6V1B2, ATP6V0B, ATP2B1, ATP6V0C, ATP2B2, ATP2B3, ATP5EP2, ATP5S, ATP6V0D1, ATP5H, IMPDH1, TCIRG1, ATP1A3, CECR1, ATP6V1H, AK5, ATP1A1, AMPD2, ATP6V1D, ATP13A2, NME7, ATP13A4, NME4, ATP6V1C1, ATP6V1A, NME5, ATP6V1E1, TXNDC6, ATP8A2, ATP6V0A1, PAICS, ATP6V0A2	0.0259353
GOTERM_MF_FAT	GO:0008289~lipid binding	113	SYT1, PLEKHM3, CRABP1, SYT3, SNCA, NDUFAB1, LPAR3, ACBD5, SYP, HMHA1, APOE, FABP5L8, LOC100129500, FABP5L9, FABP5L7, FABP5L2, SH3GL3, ROCK2, NCF1, PCTP, CYP26A1, PCLO, THY1, PITPNM3, DOC2A, NPC2, UNC13C, UNC13A, C6ORF145, SNX9, HSD17B10, RBP4, SNAP91, RBP1, ABCA1, MYO9A, HADHA, HADHB, RASAL1, OSBPL1A, PEMT, PGGT1B, PLTP, AP2M1, VAV3, CPNE6, SYT11, HS1BP3, CPS1, WIPI1, APOL3, PDZD8, TULP3, CADPS2,…	0.0261738
GOTERM_MF_FAT	GO:0005543~phospholipid binding	53	SYT1, SYT3, LPAR3, NISCH, MAP1LC3A, APOE, LOC100129500, SH3PXD2B, ZCCHC2, PIK3C2G, SH3PXD2A, NCF1, INPPL1, PCTP, PCLO, ZCCHC14, THY1, ARHGAP32, DOC2A, SBF2, SNX10, C6ORF145, SNX18, SNX9, SNAP91, NCF1C, ABCA1, CYTH3, RASAL1, LANCL2, OSBPL1A, PEMT, APBA1, CPNE6, SYT11, SNX25, MAP1B, ANXA5, CPS1, HS1BP3, WIPI1, ITPR1, ANXA3, ITPR2, TULP3, ANXA11, SYTL4, FABP1, SYTL2, CPNE3, SYT16, GRK5, ARAP3, ARAP1…	0.0266714
GOTERM_MF_FAT	GO:0031420~alkali metal ion binding	64	SLC9A9, KCNC4, KCNJ18, ATP1B1, SLC13A5, KCNAB2, SCN3A, KCNAB1, SLC20A2, KCNJ10, KCNJ12, KCNK12, KCNIP4, TTL, KCNQ5, KCNQ4, SLC24A2, KCNG3, KCNQ2, SLC4A4, IMPDH1, KCND3, PDXK, KCND1, SCN2B, SCN2A, TMEM38A, TRPM2, LOC100131509, KCNT1, KCNT2, KCNH3, KCNH5, INPP1, SCN1A, SCN1B, KCNA2, KCNA1, SLC38A11, KCNJ2, KCNJ3, ACAT1, KCNS3, KCNS1, KCNS2, KCNE3, HCN1, SLC8A2, MAT2A, SLC12A5, ATP1A3, SLC10A7, ATP1…	0.0272021
GOTERM_MF_FAT	GO:0008047~enzyme activator activity	88	DLC1, RASA4P, GM2A, ARHGAP18, RANGAP1, SAE1, RPS27L, ARHGAP15, ARHGAP12, HMHA1, SMAP2, NOD1, ARHGAP20, TIAM2, CASP9, APOE, TBC1D14, LOC100129500, ARHGAP8, AGAP2, ERRFI1, AGAP3, ARL1, AIFM3, BCR, MADD, ARHGEF6, MMP17, MMP16, ARHGAP29, DEPDC1, ARHGAP23, PRKCD, ARHGAP26, TBCK, THY1, ARHGAP31, ARHGAP32, SGSM1, SIPA1L1, PRR5-ARHGAP8, RIN2, HSPB2, GHRL, SRGAP1, SRGAP2, RIN3, ARFGAP2, ARHGDIG, CDK5R1, C…	0.0276458
GOTERM_BP_FAT	GO:0001505~regulation of neurotransmitter levels	26	RAB3A, SYT1, PPFIA3, RAD21L1, SYT4, COMT, RIMS1, GAD2, SYN1, SNPH, SYN2, SNAP25, GAD1, GABRA2, STX1A, SLC25A4, NRXN3, ALDH5A1, LIN7B, NLGN1, PCLO, SLC17A7, DOC2A, SLC17A6, GRM2, ABAT, ALDH9A1	0.0283009
GOTERM_MF_FAT	GO:0005267~potassium channel activity	42	KCNJ18, KCNC4, KCNAB2, KCNAB1, KCNA2, KCNA1, KCNJ10, KCNJ12, KCNJ2, KCNJ3, KCNK12, KCNIP4, KCNS3, KCNQ5, KCNS1, KCNQ4, KCNS2, KCNQ2, MTMR6, KCNG3, SNAP25, KCNE3, HCN1, KCND3, KCND1, TMEM38A, KCTD20, KCTD3, KCTD5, KCNK1, KCNK2, KCNV1, LOC100131509, KCNJ4, KCNJ6, KCNT1, KCNT2, KCNJ9, KCNJ8, KCNN3, KCNN2, KCTD16, KCNH3, KCNH5	0.0286397
GOTERM_MF_FAT	GO:0005249~voltage-gated potassium channel activity	34	KCNJ18, KCNC4, KCNAB2, KCNAB1, KCNA2, KCNA1, KCNJ10, KCNJ12, KCNJ2, KCNJ3, KCNS3, KCNQ5, KCNS1, KCNQ4, KCNS2, KCNQ2, KCNG3, SNAP25, KCNE3, HCN1, KCND3, KCND1, KCTD20, KCTD3, KCTD5, KCNK1, KCNK2, KCNV1, LOC100131509, KCNJ4, KCNJ6, KCNJ9, KCNJ8, KCTD16, KCNH3, KCNH5	0.0291686
GOTERM_BP_FAT	GO:0030001~metal ion transport	117	SLC9A9, ATP1B1, KCNC4, SLC13A5, SCN3A, ATOX1, ATP2B1, ATP2B2, ATP2B3, SLC4A4, FTL, KCND3, SCN2B, KCND1, SCN2A, GRIN2A, KCNT1, KCNT2, RYR2, SRI, SCN1A, SCN1B, KCNA2, KCNA1, SFXN3, CACNB2, CACNB3, SLC38A11, KCNJ2, KCNJ3, FTH1, SLC11A2, KCNS3, KCNS1, KCNS2, SLC30A3, HCN1, CACNA2D1, GRIN1, LOC100131098, KCTD3, CACNA2D3, KCNK1, KCTD5, KCNK2, KCNJ4, CORO1A, KCNJ6, KCNJ9, KCNJ8, CACNA1G, KCTD16, CACNA1C…	0.0292729
GOTERM_CC_FAT	GO:0034702~ion channel complex	55	KCNC4, SCN3A, GABRB2, KCNQ5, KCNQ4, ANO3, CHRNA5, KCNQ2, KCNG3, GABRG2, KCND3, KCND1, SCN2B, CACNG8, CACNG7, CACNG6, SCN2A, KCTD20, CACNG3, CLIC1, RYR2, FXYD1, SCN1A, KCNA2, KCNA1, PPM1A, CACNB2, CACNB3, FKBP1B, KCNJ3, KCNS3, BEST3, KCNS1, KCNS2, SNAP25, GABRD, CACNA2D1, GABRA2, GABRA1, GABRA4, GABRA5, LOC100131098, KCTD3, KCNK1, KCTD5, KCNK2, KCNV1, KCNJ4, KCNJ6, KCNJ8, KCNN3, CACNA1G, PPP2R4, K…	0.0293199
GOTERM_CC_FAT	GO:0030027~lamellipodium	24	FGD2, SLC39A14, FGD1, ENAH, WASF1, LOC729841, RDX, APBB1IP, ARPC3, TIAM2, GSN, PSTPIP1, LOC729494, PIK3CA, TESC, SWAP70, RAPH1, CDK5, CTNNA2, ARHGAP31, CORO1A, ITGB1BP1, CYFIP1, ANTXR1, ARAP3, APBB1	0.0294156
GOTERM_BP_FAT	GO:0016310~phosphorylation	187	STK33, ZAK, ATP6AP1, STK35, SNCA, NDUFAB1, LPAR3, CASK, PRKX, TGFB2, CTTNBP2, LOC643778, COL4A3BP, AAK1, MAP3K9, PIK3CA, STK39, PRKACA, GNG3, PRKACB, ADAM9, MATK, SYK, EGFR, TYRO3, TWF1, C5AR1, BCR, MYO3A, STK24, MADD, ROCK2, KIAA1804, PNCK, PIK3CD, PIM3, WNK3, CDKL2, MARK4, MARK1, SPAG9, PNKP, MAPK9, RIPK2, CARTPT, RELN, NEK4, NEK7, CAV2, CDK5R1, ADORA2B, NEK2, STK10, PTK7, ATP6V1B2, ATP6V0B, CD…	0.029481
GOTERM_CC_FAT	GO:0030118~clathrin coat	16	EGFR, AFTPH, SYNRG, STON1, CLTB, SNAP91, NCALD, AP2S1, GTF2A1L, CLTC, STON1-GTF2A1L, AP2A2, AP1S1, AP3M2, NECAP1, AP4B1, AGAP3, AP2M1	0.0298267
GOTERM_BP_FAT	GO:0007611~learning or memory	37	PRKCZ, ADCY1, GM2A, TACR1, CRHBP, NTAN1, COMT, AMPH, PRKAR2B, BDNF, PDE1B, BCHE, SLC24A2, DLG4, ACSL4, MAN2B1, VDAC1P1, SNAP25, UCN, GABRA5, GRIN1, ATP1A3, GRIN2A, LOC100131098, PRKCG, NLGN3, CDK5, VDAC1, AAAS, FYN, PRKAR1B, GRM7, CRH, NEUROD2, TMOD2, CACNA1C, APBB1, VLDLR, HTR2A	0.0316622
GOTERM_BP_FAT	GO:0009165~nucleotide biosynthetic process	55	ADCY3, ASPDH, ATP5E, ATP6V0E1, ADCY1, ATP1B1, ATP6AP1, RP2, ADCY5, CAD, PNP, ATP2B1, ATP2B2, ATP2B3, ATP5EP2, ATP5S, ATP6V0D1, ATP5H, IMPDH1, NMNAT2, CECR1, ATP6V1H, ATP6V1D, NME7, ATP6V1C1, NME4, NME5, ATP6V1A, TXNDC6, GUCY1B3, PRPS2, ME1, ADSS, CTPS2, ATP5G2, ATP5G1, ATP6V1B2, HPRT1, C9ORF95, ATP6V0B, ATP6V0C, TCIRG1, MTHFD2L, ATP1A3, AK5, ATP1A1, AMPD2, ATP13A2, ATP13A4, DHFR, ADCY9, ATP6V1E1,…	0.0318303
GOTERM_BP_FAT	GO:0006164~purine nucleotide biosynthetic process	46	ADCY3, ADSS, ATP5E, ATP6V0E1, ADCY1, ATP1B1, ADCY5, ATP6AP1, RP2, ATP5G2, ATP5G1, ATP6V1B2, HPRT1, ATP6V0B, ATP2B1, ATP6V0C, ATP2B2, ATP2B3, ATP5EP2, ATP5S, ATP6V0D1, ATP5H, IMPDH1, TCIRG1, MTHFD2L, ATP1A3, CECR1, ATP6V1H, AK5, ATP1A1, AMPD2, ATP6V1D, ATP13A2, NME7, ATP13A4, NME4, ATP6V1C1, ATP6V1A, NME5, ADCY9, ATP6V1E1, TXNDC6, ATP8A2, ATP6V0A1, GUCY1B3, PAICS, ATP6V0A2	0.0320761
GOTERM_BP_FAT	GO:0009260~ribonucleotide biosynthetic process	40	ADSS, ATP5E, ATP6V0E1, ATP1B1, ATP6AP1, RP2, ATP5G2, ATP5G1, ATP6V1B2, ATP6V0B, ATP2B1, ATP6V0C, ATP2B2, ATP2B3, ATP5EP2, ATP5S, ATP6V0D1, ATP5H, IMPDH1, TCIRG1, ATP1A3, CECR1, ATP6V1H, AK5, ATP1A1, AMPD2, ATP6V1D, ATP13A2, NME7, ATP13A4, NME4, ATP6V1C1, ATP6V1A, NME5, ATP6V1E1, TXNDC6, ATP8A2, ATP6V0A1, PAICS, ATP6V0A2, PRPS2	0.0356233
GOTERM_BP_FAT	GO:0048489~synaptic vesicle transport	16	RAB3A, RAD21L1, STX1A, SNCA, SYNJ1, NLGN1, STXBP1, PCLO, RIMS1, CDK5, AMPH, SYP, ZDHHC15, DOC2A, SNPH, DLG4, SNAP25	0.0370898
GOTERM_CC_FAT	GO:0005891~voltage-gated calcium channel complex	11	CACNA2D1, CACNG8, CACNG7, CACNG6, PPM1A, CACNA1G, CACNB2, LOC100131098, CACNB3, CACNG3, CACNA1C, CACNA1B	0.0376229
GOTERM_CC_FAT	GO:0015630~microtubule cytoskeleton	126	KIFC2, SNCG, TUBB2A, CCDC85B, FAM110C, FAM110B, TUBB2C, CBX1, HOOK3, CEP70, HOOK1, KIF13A, FAM125A, KIFAP3, TUBG1, CCNA1, DISC1, MTUS2, KIAA0284, CRYAB, KIF5A, ROCK2, KIF5C, MED12, PDE4D, PLK1S1, MARK4, DCTN4, DCTN1, MARK1, TACC1, TACC2, TNKS2, NDEL1, NAV1, CC2D2A, CLIP1, TUBA4A, HSPB1, PDE4DIP, STMN1, DYNLRB1, DNAH10, NEK2, KATNB1, KEAP1, PEA15, CRMP1, SKA2, TNKS, STRBP, CLASP2, CNKSR2, GABARAPL…	0.0377241
GOTERM_BP_FAT	GO:0015985~energy coupled proton transport, down electrochemical gradient	18	TCIRG1, ATP5E, ATP6V0E1, ATP6AP1, ATP6V1H, ATP5G2, ATP6V1B2, ATP5G1, ATP6V1D, ATP6V0B, ATP6V1C1, ATP6V0C, ATP6V1A, ATP5EP2, ATP6V1E1, ATP6V0A1, ATP6V0D1, ATP5H, ATP6V0A2	0.0394625
GOTERM_BP_FAT	GO:0015986~ATP synthesis coupled proton transport	18	TCIRG1, ATP5E, ATP6V0E1, ATP6AP1, ATP6V1H, ATP5G2, ATP6V1B2, ATP5G1, ATP6V1D, ATP6V0B, ATP6V1C1, ATP6V0C, ATP6V1A, ATP5EP2, ATP6V1E1, ATP6V0A1, ATP6V0D1, ATP5H, ATP6V0A2	0.0394625
GOTERM_BP_FAT	GO:0034404~nucleobase, nucleoside and nucleotide biosynthetic process	56	ADCY3, ASPDH, ATP5E, ATP6V0E1, ADCY1, ATP1B1, ATP6AP1, RP2, ADCY5, CAD, PNP, ATP2B1, ATP2B2, ATP2B3, ATP5EP2, ATP5S, ATP6V0D1, ATP5H, IMPDH1, NMNAT2, PRTFDC1, CECR1, ATP6V1H, ATP6V1D, NME7, ATP6V1C1, NME4, NME5, ATP6V1A, TXNDC6, GUCY1B3, PRPS2, ME1, ADSS, CTPS2, ATP5G2, ATP5G1, ATP6V1B2, HPRT1, C9ORF95, ATP6V0B, ATP6V0C, TCIRG1, MTHFD2L, ATP1A3, AK5, ATP1A1, AMPD2, ATP13A2, ATP13A4, DHFR, ADCY9, …	0.03986
GOTERM_BP_FAT	GO:0034654~nucleobase, nucleoside, nucleotide and nucleic acid biosynthetic process	56	ADCY3, ASPDH, ATP5E, ATP6V0E1, ADCY1, ATP1B1, ATP6AP1, RP2, ADCY5, CAD, PNP, ATP2B1, ATP2B2, ATP2B3, ATP5EP2, ATP5S, ATP6V0D1, ATP5H, IMPDH1, NMNAT2, PRTFDC1, CECR1, ATP6V1H, ATP6V1D, NME7, ATP6V1C1, NME4, NME5, ATP6V1A, TXNDC6, GUCY1B3, PRPS2, ME1, ADSS, CTPS2, ATP5G2, ATP5G1, ATP6V1B2, HPRT1, C9ORF95, ATP6V0B, ATP6V0C, TCIRG1, MTHFD2L, ATP1A3, AK5, ATP1A1, AMPD2, ATP13A2, ATP13A4, DHFR, ADCY9, …	0.03986
GOTERM_CC_FAT	GO:0030125~clathrin vesicle coat	10	EGFR, SYNRG, AFTPH, AP1S1, AP2A2, CLTB, NCALD, AP2S1, NECAP1, CLTC	0.0415347
GOTERM_MF_FAT	GO:0019905~syntaxin binding	15	SYT1, CAV2, CPLX2, RAD21L1, CPLX1, SYT3, STXBP1, NAPA, ABCA1, NAPB, SYP, CTTNBP2, STXBP5, SNPH, SNAP25, NSF	0.0442089
GOTERM_MF_FAT	GO:0005509~calcium ion binding	207	PDP1, SYT1, S100A6, SYT4, MASP1, SYT5, LTBP3, AIF1, NELL1, SNCA, NELL2, SYT3, SYT9, SYT7, EDIL3, FAH, ATP2B1, SYP, ATP2B2, ATP2B3, S100A1, PLS3, CAPNS1, GRIN2A, COLEC12, LPCAT2, PCLO, CLEC4M, PITPNM1, DOC2A, PITPNM3, RYR2, PPP2R3B, CDK5R1, DAG1, CACNB2, CACNB3, AHRR, BMP1, HPCAL1, HPCAL4, NOTCH2NL, LOC100131098, PCDH17, PCDH19, GAS6, S100A13, NOTCH2, NOTCH1, CBLB, CLGN, HPCA, SGSH, ARSG, SUSD1, T…	0.0450148
GOTERM_MF_FAT	GO:0022890~inorganic cation transmembrane transporter activity	45	SLC9A9, SLC36A1, SLC39A14, ATP5E, ATP6V0E1, ATP6AP1, SNCA, COX7B, KCNA1, ATP5G2, ATP5G1, ATP6V1B2, COX7A2L, COX5A, COX5B, ATP6V0B, ATP2B1, ATP6V0C, SLC11A2, ATP2B2, ATP2B3, ATP5EP2, ATP5S, COX6B1, CCS, SLC30A3, ATP6V0D1, SLC39A4, ATP5H, TCIRG1, COX7A1, ATP1A3, ATP6V1H, ATP1A1, ATP6V1D, TRPM2, ITPR1, ITPR2, UQCRHL, ATP6V1C1, ATP6V1A, ACCN4, UQCRH, ATP6V1E1, ATP6V0A1, ATP6V0A2, TRAPPC10	0.0458285
GOTERM_MF_FAT	GO:0017124~SH3 domain binding	32	ENAH, SYNJ1, NCF1C, FAM125A, GPX1, ENKUR, PAK3, SOS1, QKI, WIPF3, DNAJC6, CNTNAP1, INPP5D, NCKIPSD, ADAM9, KHDRBS3, KHDRBS2, INPPL1, NCF1, BAIAP2, CBL, EFS, SHANK2, SHANK3, DOCK3, SH3BP5, EPS15, ARHGAP31, SH3BGRL, TOM1L1, PLSCR3, ZNF384, SH3KBP1	0.0461435
GOTERM_MF_FAT	GO:0019904~protein domain specific binding	85	DLC1, PPARA, ENAH, KCNJ18, FAM189B, SYNJ1, ZXDC, PAWR, KCNJ12, ZXDA, LNX1, FAM125A, GPX1, ATP2B2, WBP5, NOD1, PAK3, DNAJC6, QKI, CNTNAP1, NCKIPSD, PAG1, ADAM9, SYK, SH3PXD2B, KHDRBS3, KHDRBS2, SP100, NCF1, INPPL1, BAIAP2, MED12, LDB2, IRS1, PPARGC1B, TACC2, ARHGAP31, LOC100131509, ADRB1, NCK1, GRM7, ZNF384, SH3KBP1, RIPK2, PMEPA1, GRASP, YWHAZ, NCF1C, CXXC4, STUB1, ENKUR, SQSTM1, SOS1, SHISA5, TF…	0.0472622
GOTERM_MF_FAT	GO:0032555~purine ribonucleotide binding	387	KIFC2, TUBB2A, RP2, TUBB2C, DIRAS1, DIRAS2, DHX38, MAP3K9, PIK3CA, DHX33, DHX36, RAB27B, SYK, TYRO3, YARS, OPA1, UBE2MP1, KIF5A, NCF1, ROCK2, KIAA1804, KIF5C, MYH2, PIK3CD, MARK4, SARS2, C10ORF2, MARK1, NME7, NME4, NME5, ASCC3, MAPK9, HLA-DRA, ADSS, DNAH10, ARF5, NAGK, ATP6V0B, LOC652147, MAP2K1, TAOK3, MAP2K4, SPHK1, GARS, RAB7L1, KIF3C, RERG, LOC100134387, HSPA12A, HSPA12B, ARF1, KCNJ8, SLFNL1,…	0.0475918
GOTERM_MF_FAT	GO:0032553~ribonucleotide binding	387	KIFC2, TUBB2A, RP2, TUBB2C, DIRAS1, DIRAS2, DHX38, MAP3K9, PIK3CA, DHX33, DHX36, RAB27B, SYK, TYRO3, YARS, OPA1, UBE2MP1, KIF5A, NCF1, ROCK2, KIAA1804, KIF5C, MYH2, PIK3CD, MARK4, SARS2, C10ORF2, MARK1, NME7, NME4, NME5, ASCC3, MAPK9, HLA-DRA, ADSS, DNAH10, ARF5, NAGK, ATP6V0B, LOC652147, MAP2K1, TAOK3, MAP2K4, SPHK1, GARS, RAB7L1, KIF3C, RERG, LOC100134387, HSPA12A, HSPA12B, ARF1, KCNJ8, SLFNL1,…	0.0475918
GOTERM_MF_FAT	GO:0019992~diacylglycerol binding	25	PRKCZ, PLEKHM3, MYO9A, HMHA1, STAC2, DGKE, VAV3, DGKQ, ROCK2, RAF1, PRKCG, ARHGAP29, PRKCE, PRKCD, PRKCB, PRKD1, PDZD8, RASSF5, RASSF1, CHN1, CHN2, DGKZ, UNC13C, PRKD3, UNC13A	0.0484115
GOTERM_BP_FAT	GO:0043254~regulation of protein complex assembly	31	TRIOBP, PRKCZ, CAV2, CCK, SUMO1P3, LOC729841, CLU, CAPZA1, RDX, LOC653888, CTTNBP2, SUMO1, TMSB15A, ARPC3, GSN, TMSB15B, LOC729494, ACTR3C, PSRC1, MAP1B, SPTBN4, STXBP1, TMSB10, RICTOR, EPB49, ARPC1B, CORO1A, GSK3B, NCK1, TPPP, ARPC5L, CAPG, MAPRE1, ADD2, SPTB, HDAC6	0.0495016
GOTERM_CC_FAT	GO:0031252~cell leading edge	39	MYO5A, FGD2, FGD1, SLC39A14, ENAH, S100A6, AIF1, TLN2, LOC729841, WASF1, RDX, CYTH3, APBB1IP, SCRIB, ARPC3, TIAM2, ROBO1, GSN, PDE4A, LOC729494, PSTPIP1, PIK3CA, PTPRK, TESC, SWAP70, BAIAP2, LOC642132, SLC12A5, CDK5, RAPH1, GAS7, CTNNA2, ARHGAP31, CORO1A, NDEL1, ITGB1BP1, RAB34, CYFIP1, ANTXR1, ARAP3, APBB1, HDAC6	0.0497002
GOTERM_BP_FAT	GO:0009206~purine ribonucleoside triphosphate biosynthetic process	33	ATP5E, ATP6V0E1, ATP1B1, RP2, ATP6AP1, ATP5G2, ATP5G1, ATP6V1B2, ATP6V0B, ATP2B1, ATP6V0C, ATP2B2, ATP2B3, ATP5EP2, ATP5S, ATP6V0D1, ATP5H, TCIRG1, ATP1A3, ATP6V1H, ATP1A1, ATP6V1D, ATP13A2, NME7, ATP13A4, NME4, ATP6V1C1, NME5, ATP6V1A, ATP6V1E1, TXNDC6, ATP8A2, ATP6V0A1, ATP6V0A2	0.0505361
GOTERM_BP_FAT	GO:0007269~neurotransmitter secretion	16	SYT1, PPFIA3, RAB3A, STX1A, RAD21L1, SYT4, NRXN3, LIN7B, NLGN1, PCLO, RIMS1, DOC2A, GRM2, SYN1, SNPH, SYN2, SNAP25	0.0508658
GOTERM_BP_FAT	GO:0045184~establishment of protein localization	178	RAB9A, RAB9B, ATP6AP1, C16ORF70, SELENBP1, KLHL2, TGFB2, HOOK3, HOOK1, KIF13A, FAM125A, ANK3, HOMER3, AAGAB, RAB26, VPS13B, NUP35, RAB27B, SCAMP5, LRP1B, VTI1B, RPH3A, YIF1A, PITPNM1, RPAIN, AKAP5, RAB15, RAB10, ARL6IP1, FRAS1, SNX9, ARFGAP2, DERL2, AFTPH, MAMDC4, NAPG, KATNB1, AKAP12, RAB40C, NAPA, CTSA, ARF5, ABCA1, NAPB, RIMS2, RIMS1, CD74, RAB40B, STON1-GTF2A1L, ACD, TNKS, TRAM1, SEC61A1, AP2…	0.0511503
GOTERM_BP_FAT	GO:0070727~cellular macromolecule localization	104	ATP6AP1, C16ORF70, KLHL2, TGFB2, HOMER3, EGFR, PTPRK, VTI1B, RPH3A, BICD1, TNKS2, RPAIN, AKAP5, ARL6IP1, SNX9, DERL2, NAPG, KATNB1, AKAP12, NAPA, CTSA, NAPB, RIMS2, RIMS1, CD74, STON1-GTF2A1L, ACD, TNKS, TRAM1, SEC61A1, SEC61A2, AP2M1, TAF3, LIN7B, GTF2A1L, ICMT, CASC3, ARFIP1, REEP1, CBLB, TRPS1, PTTG1IP, SYTL4, SYTL5, SYTL2, HDAC6, CLTB, SEC24A, AP2S1, TIMM17A, AP3S1, SYNGR1, CLTC, AP1S1, SRPR,…	0.0514373
GOTERM_BP_FAT	GO:0009145~purine nucleoside triphosphate biosynthetic process	33	ATP5E, ATP6V0E1, ATP1B1, RP2, ATP6AP1, ATP5G2, ATP5G1, ATP6V1B2, ATP6V0B, ATP2B1, ATP6V0C, ATP2B2, ATP2B3, ATP5EP2, ATP5S, ATP6V0D1, ATP5H, TCIRG1, ATP1A3, ATP6V1H, ATP1A1, ATP6V1D, ATP13A2, NME7, ATP13A4, NME4, ATP6V1C1, NME5, ATP6V1A, ATP6V1E1, TXNDC6, ATP8A2, ATP6V0A1, ATP6V0A2	0.0551453
GOTERM_BP_FAT	GO:0009201~ribonucleoside triphosphate biosynthetic process	33	ATP5E, ATP6V0E1, ATP1B1, RP2, ATP6AP1, ATP5G2, ATP5G1, ATP6V1B2, ATP6V0B, ATP2B1, ATP6V0C, ATP2B2, ATP2B3, ATP5EP2, ATP5S, ATP6V0D1, ATP5H, TCIRG1, ATP1A3, ATP6V1H, ATP1A1, ATP6V1D, ATP13A2, NME7, ATP13A4, NME4, ATP6V1C1, NME5, ATP6V1A, ATP6V1E1, TXNDC6, ATP8A2, ATP6V0A1, ATP6V0A2	0.0551453
GOTERM_BP_FAT	GO:0006461~protein complex assembly	123	SYT1, HSPD1P6, OCLN, TUBB2A, CAPZA1, TUBB2C, SLC7A9, MED24, TBP, HSPD1P1, HSPD1P5, LNX1, HSPD1P4, TAPBP, CTTNBP2, GTF2E2, GTF2H2D, GTF2H2C, KIFAP3, VMA21, TUBG1, SYK, DARS, PCBD2, CRYAB, TAF4B, MED12, COLEC12, MED13, IRS1, C10ORF2, GTF2H2B, LOC100131149, SPAG9, PTRF, TRIM34, TUBA4A, ATPIF1, CAV2, HSD17B10, EID2, CALY, SNAP91, NAPG, KCNA2, DAG1, RIMS1, PDSS1, CD74, STON1-GTF2A1L, LOC647859, NPM2, …	0.0553102
GOTERM_BP_FAT	GO:0070271~protein complex biogenesis	123	SYT1, HSPD1P6, OCLN, TUBB2A, CAPZA1, TUBB2C, SLC7A9, MED24, TBP, HSPD1P1, HSPD1P5, LNX1, HSPD1P4, TAPBP, CTTNBP2, GTF2E2, GTF2H2D, GTF2H2C, KIFAP3, VMA21, TUBG1, SYK, DARS, PCBD2, CRYAB, TAF4B, MED12, COLEC12, MED13, IRS1, C10ORF2, GTF2H2B, LOC100131149, SPAG9, PTRF, TRIM34, TUBA4A, ATPIF1, CAV2, HSD17B10, EID2, CALY, SNAP91, NAPG, KCNA2, DAG1, RIMS1, PDSS1, CD74, STON1-GTF2A1L, LOC647859, NPM2, …	0.0553102
GOTERM_BP_FAT	GO:0015031~protein transport	176	RAB9A, RAB9B, ATP6AP1, C16ORF70, SELENBP1, KLHL2, TGFB2, HOOK3, HOOK1, KIF13A, FAM125A, HOMER3, AAGAB, RAB26, VPS13B, NUP35, RAB27B, SCAMP5, LRP1B, VTI1B, RPH3A, YIF1A, PITPNM1, RPAIN, AKAP5, RAB15, RAB10, ARL6IP1, FRAS1, SNX9, ARFGAP2, DERL2, AFTPH, MAMDC4, NAPG, KATNB1, AKAP12, RAB40C, NAPA, CTSA, ARF5, ABCA1, NAPB, RIMS2, RIMS1, CD74, RAB40B, STON1-GTF2A1L, ACD, TNKS, TRAM1, SEC61A1, AP2M1, SE…	0.0571746
GOTERM_CC_FAT	GO:0048471~perinuclear region of cytoplasm	71	SNCG, STK33, NEURL, CHERP, SEC24A, SYT4, SYT5, JAG2, NCS1, RANGAP1, TNFSF13, TNFSF12, PAK2, GSN, PDE4A, ANP32A, SEC24C, TRAPPC2P1, SEC24D, DYNC1I1, SEC23A, TWF2, KIF5A, STMN2, PTPRR, SPIRE1, TNKS2, TRIM37, SPAG9, MAGEE1, TPPP, TSTD1, TNFSF12-TNFSF13, SEC23B, GRASP, TRAPPC2, CAV2, PRKCZ, CDK5R1, GALNT1, MAL2, CABP1, CLU, SIPA1, RAB40C, CALCOCO2, ARF5, SLC11A2, PCSK1, GAD2, SORBS2, PTK2B, RNF128, P…	0.0578233
GOTERM_MF_FAT	GO:0005083~small GTPase regulator activity	72	DLC1, DENND5A, RANGAP1, RGL2, RCBTB2, SMAP2, PAK2, TIAM2, TBC1D14, LOC731035, AGAP2, ERRFI1, AGAP3, ARHGEF3, BCR, MADD, ARHGEF6, ARHGEF5, PSD3, ARHGEF9, ARHGAP29, RPH3A, WAS, ARHGAP26, TBCK, THY1, MYRIP, SGSM1, RASGRF2, IPO7, RIN2, MAPRE3, FGD2, ARFGAP2, FGD1, ARHGDIG, TBC1D8, TBC1D9, SIPA1, RABGAP1L, RUNDC3A, CYTH3, ARFGEF2, RIMS2, RIMS1, PEX5L, ADAP1, LOC100134209, RASAL1, DOCK2, SOS1, PLEKHG5,…	0.0593709
GOTERM_CC_FAT	GO:0033176~proton-transporting V-type ATPase complex	10	ATP6V0C, ATP6V1C1, ATP6V1A, ATP6V0E1, ATP6AP1, ATP6V1H, ATP6V1B2, ATP6V0D1, ATP6V1D, ATP6V0B	0.0596932
GOTERM_MF_FAT	GO:0003924~GTPase activity	58	GNA13, GNA14, RAB9A, ATL2, TUBB2A, ATL1, TUBB2C, DIRAS1, DIRAS2, LOC100133673, SRPR, RALB, RAB6B, TUBG1, GNG3, RAB27B, GNL2, MX1, AGAP2, AGAP3, TUBB4, RAP2A, GTPBP1, ARL1, OPA1, NCF1, RAB4B, RASL12, GNB1, EFTUD1, TUBA4A, GNB5, ARL4D, ARL4C, RASD2, GBP1, TUFM, RAB3A, RAB3B, RAB3D, RAP1GAP, NCF1C, GNG13, ARF5, TUBA3C, TUBA3D, EHD1, EHD3, RHEBL1, DNM3, GNAO1, EEF1A2, RAB7L1, RERG, RAB31, GSPT1, ARF1…	0.061216
GOTERM_BP_FAT	GO:0060627~regulation of vesicle-mediated transport	32	RAB3A, SYT1, RAB3B, STON1, RAB3C, CALY, ADORA2B, RAB3D, AP2S1, ATP6AP1, SNCA, NCS1, STON1-GTF2A1L, GATA2, PACSIN1, RAB26, NEDD4L, RAB27B, FGF2, NSF, SYK, NR1H3, SCAMP5, LOC100131909, STX1A, CBL, STXBP1, GTF2A1L, CD63, CDK5, STX1B, PCLO, MIB1, DOC2A, CLEC7A	0.0648211
GOTERM_MF_FAT	GO:0046961~proton-transporting ATPase activity, rotational mechanism	12	ATP5E, ATP6V0E1, ATP6AP1, ATP6V1H, ATP6V1B2, ATP5G1, ATP6V1D, ATP6V0B, ATP6V1C1, ATP6V0C, ATP6V1A, ATP5EP2, ATP6V1E1	0.0658477
GOTERM_CC_FAT	GO:0033177~proton-transporting two-sector ATPase complex, proton-transporting domain	11	ATP6V0C, TCIRG1, ATP6V0E1, ATP5S, ATP6V0A1, ATP5G2, ATP5G1, ATP6V0D1, ATP5H, ATP6V0A2, ATP6V0B	0.0710963
KEGG_PATHWAY	hsa04142:Lysosome	36	SGSH, CLTB, GM2A, ARSG, ATP6AP1, AP3S1, CTSA, CLTC, ATP6V0B, ATP6V0C, SLC11A2, AP1S1, CD68, NAGPA, IDS, GNPTAB, AP3M2, ENTPD4, MAN2B1, ATP6V0D1, TCIRG1, LAPTM4B, HYAL1, ABCB9, LAPTM4A, ATP6V1H, CTSS, CD63, FUCA1, DNASE2, LAMP1, CTSO, ATP6V0A1, CTSB, AP4B1, ATP6V0A2	0.071119
GOTERM_MF_FAT	GO:0000149~SNARE binding	16	SYT1, CAV2, CPLX2, STX1A, RAD21L1, CPLX1, SYT3, STXBP1, NAPA, ABCA1, NAPB, SYP, CTTNBP2, STXBP5, SNPH, SNAP25, NSF	0.0720587
GOTERM_MF_FAT	GO:0015077~monovalent inorganic cation transmembrane transporter activity	33	SLC9A9, SLC36A1, ATP5E, ATP6V0E1, ATP6AP1, COX7B, KCNA1, ATP5G2, ATP5G1, ATP6V1B2, COX7A2L, COX5A, COX5B, ATP6V0B, ATP6V0C, ATP5EP2, ATP5S, COX6B1, ATP6V0D1, ATP5H, TCIRG1, COX7A1, ATP1A3, ATP6V1H, ATP1A1, ATP6V1D, UQCRHL, ATP6V1C1, ATP6V1A, ACCN4, UQCRH, ATP6V1E1, ATP6V0A1, ATP6V0A2, TRAPPC10	0.0721607
KEGG_PATHWAY	hsa04540:Gap junction	29	ADCY3, ADCY1, TUBB2A, PDGFA, ADCY5, TUBB2C, PRKX, SOS1, SOS2, TUBA3C, TUBA3D, PRKACA, PRKACB, PDGFD, TUBB4, EGFR, MAP2K1, RAF1, PRKCG, GRM1, ITPR1, ITPR2, PRKCB, GRM5, TJP1, ADRB1, ADCY9, TUBA4A, GUCY1B3, HTR2A	0.0727625
GOTERM_BP_FAT	GO:0006813~potassium ion transport	47	ATP1B1, KCNC4, KCNJ18, KCNAB2, KCNAB1, KCNJ10, KCNJ12, KCNK12, KCNIP4, KCNQ5, KCNQ4, SLC24A2, KCNG3, KCNQ2, NSF, KCND3, KCND1, TMEM38A, KCTD20, CDK2, LOC100131509, KCNT1, KCNT2, KCNH3, KCNH5, KCNA2, KCNA1, KCNJ2, KCNJ3, KCNS3, KCNS1, KCNS2, KCNE3, HCN1, SLC12A5, ATP1A3, ATP1A1, KCTD3, KCNK1, KCTD5, KCNK2, KCNV1, KCNJ4, KCNJ6, KCNJ9, KCNJ8, KCNN3, KCNN2, KCTD16	0.0743757
GOTERM_CC_FAT	GO:0012507~ER to Golgi transport vesicle membrane	6	SEC23A, SEC24A, VMA21, SEC24C, SEC24D, SEC23B	0.07537
GOTERM_CC_FAT	GO:0030127~COPII vesicle coat	6	SEC23A, SEC24A, VMA21, SEC24C, SEC24D, SEC23B	0.07537
GOTERM_MF_FAT	GO:0005216~ion channel activity	95	KCNC4, SCN3A, GABRB2, CHRNA5, KCND3, KCND1, SCN2B, SCN2A, GRIN2A, KCNT1, KCNT2, RYR2, FXYD1, SCN1A, SCN1B, KCNA2, KCNA1, CACNB2, CACNB3, KCNJ2, KCNJ3, FXYD6, FXYD7, KCNS3, KCNS1, KCNS2, GABRD, HCN1, GABRA2, CACNA2D1, GABRA1, GABRA4, GRIN1, GABRA5, LOC100131098, KCTD3, KCNK1, CACNA2D3, KCTD5, KCNK2, VDAC1, P2RX5, KCNJ4, KCNJ6, KCNJ9, KCNJ8, CACNA1G, KCTD16, CACNA1C, CLCN4, CACNA1B, KCNJ18, KCNAB2,…	0.0755252
GOTERM_BP_FAT	GO:0034613~cellular protein localization	102	ATP6AP1, C16ORF70, KLHL2, TGFB2, HOMER3, EGFR, PTPRK, VTI1B, RPH3A, TNKS2, RPAIN, AKAP5, ARL6IP1, SNX9, DERL2, NAPG, KATNB1, AKAP12, NAPA, CTSA, NAPB, RIMS2, RIMS1, CD74, STON1-GTF2A1L, ACD, TNKS, TRAM1, SEC61A1, SEC61A2, AP2M1, TAF3, LIN7B, GTF2A1L, ICMT, REEP1, ARFIP1, CBLB, TRPS1, PTTG1IP, SYTL4, SYTL5, SYTL2, HDAC6, CLTB, SEC24A, AP2S1, TIMM17A, AP3S1, SYNGR1, CLTC, AP1S1, SRPR, RANBP2, NCKIP…	0.0774192
GOTERM_BP_FAT	GO:0006811~ion transport	176	SLC9A9, SLC36A1, ATP1B1, KCNC4, SLC13A5, SCN3A, ATOX1, GABRB2, SLC22A15, ATP6AP1, SLC26A11, ATP2B1, CTTNBP2, ATP2B2, ATP2B3, SLC25A22, CHRNA5, SLC4A4, SLC4A3, FTL, CLNS1A, KCND3, SCN2B, KCND1, SCN2A, GRIN2A, KCNT1, KCNT2, RYR2, ADD2, FXYD1, SRI, CAV2, SCN1A, SCN1B, KCNA2, CHKB, KCNA1, SFXN3, CACNB2, SLC38A11, CACNB3, ATP6V1B2, KCNJ2, FXYD6, KCNJ3, FTH1, ATP6V0B, FXYD7, KCNS3, ATP6V0C, SLC11A2, KC…	0.0785023
GOTERM_BP_FAT	GO:0032147~activation of protein kinase activity	36	ADCY3, PRKCZ, PARD3, ADCY1, CCK, ZAK, ADCY5, TGFB2, PRKAR2B, KISS1R, PDPK1, DGKE, PTK2B, PRKACA, PRKACB, CERK, PPAP2A, FGF2, ADAM9, EGFR, DGKQ, SPHK1, DGKI, STRADB, TAB1, GRM1, CISH, ADCY9, PRKAR1B, CHRM1, PRKAR1A, CARTPT, DGKZ, MAP3K13, PRKD3, GAP43	0.0792392
GOTERM_MF_FAT	GO:0003779~actin binding	82	ENAH, AIF1, MYBPC1, TLN2, LOC729841, PDLIM5, WASF1, CAPZA1, LMO7, KLHL3, KLHL2, C14ORF49, HOOK1, KLHL5, TMSB15A, GSN, TMSB15B, LOC729494, SNTB2, MKL2, CAP1, MSN, PLS3, FMNL1, EGFR, KIAA1949, TWF1, TWF2, MYO3A, NCALD, INPPL1, ENC1, MYH2, ACTN1, SPIRE1, TMSB10, TNNT2, EPB41L3, LOC729143, ARPC1B, MYRIP, EPB41L1, CGN, ARPC5L, FHOD3, ADD2, PARVB, SPTB, MYO5A, TRIOBP, ABLIM2, SHROOM3, RDX, FHDC1, MYO9A…	0.0802248
GOTERM_MF_FAT	GO:0019900~kinase binding	50	PDLIM5, HINT1, NELL1, NBEA, CTTNBP2, PDPK1, CDKN2D, RBCK1, PRKACA, LSM2, AGAP2, ADAM9, TYRO3, PTPRK, SP100, PTPRR, PRKCDBP, RB1, PLK1S1, PPP1CC, IRS1, SPAG9, AKAP5, RYR2, CD226, MAP3K13, PRKCZ, CAV2, ITGB2, TCF7L2, FTH1, IL12RB2, SQSTM1, PTK2B, FTHL3, FTHL16, CD4, PTPRC, DGKQ, MAP2K1, SMAD1, APPL1, CAMK2N1, STAT3, CORO1A, YWHAG, DUSP2, GSK3B, MAPK8IP2, MARCKS, GRK5, TRIP6, FTHL20	0.0820749
GOTERM_BP_FAT	GO:0009142~nucleoside triphosphate biosynthetic process	33	ATP5E, ATP6V0E1, ATP1B1, RP2, ATP6AP1, ATP5G2, ATP5G1, ATP6V1B2, ATP6V0B, ATP2B1, ATP6V0C, ATP2B2, ATP2B3, ATP5EP2, ATP5S, ATP6V0D1, ATP5H, TCIRG1, ATP1A3, ATP6V1H, ATP1A1, ATP6V1D, ATP13A2, NME7, ATP13A4, NME4, ATP6V1C1, NME5, ATP6V1A, ATP6V1E1, TXNDC6, ATP8A2, ATP6V0A1, ATP6V0A2	0.0839428
KEGG_PATHWAY	hsa04916:Melanogenesis	31	ADCY3, ADCY1, TYRP1, ADCY5, MITF, TCF7L2, PRKX, DCT, EDNRB, WNT3, CAMK2B, PRKACA, PRKACB, WNT6, CAMK2A, DVL2, FZD8, DVL3, WNT10B, GNAO1, MAP2K1, CREBBP, RAF1, PRKCG, FZD2, FZD6, WNT2B, PRKCB, ADCY9, GSK3B, CALM3, CALM2, CALM1	0.085611
GOTERM_CC_FAT	GO:0008287~protein serine/threonine phosphatase complex	15	PDP1, PPP2R1A, PPP2R3B, CYCS, PPM1A, PPP3R1, SHOC2, ITPR1, PPM1F, PPP3CB, PPP2R4, PPP3CA, PPP2R2B, PPP2R2C, PPP2R2D	0.090728
GOTERM_BP_FAT	GO:0044271~nitrogen compound biosynthetic process	83	ADCY3, ASPDH, ATP5E, ATP1B1, SEPHS2, ATP6V0E1, ADCY1, ATP6AP1, RP2, ADCY5, SNCA, LOC642590, CAD, PNP, BBOX1, TGFB2, TPK1, GOT2, ATP2B1, ATP2B2, ATP2B3, ALAS2, GOT1, ATP5EP2, ATP5S, ATP6V0D1, NQO1, IMPDH1, ATP5H, NMNAT2, PRTFDC1, PCBD2, QDPR, CECR1, ATP6V1H, ATP6V1D, NME7, ATP6V1C1, NME4, NME5, ATP6V1A, RFK, TXNDC6, GUCY1B3, SMS, PRPS2, PRODH, BCAT1, ME1, ADSS, C8ORF62, ASS1, UROS, ATP5G2, CTPS2, …	0.092716
KEGG_PATHWAY	hsa00280:Valine, leucine and isoleucine degradation	17	BCAT1, HSD17B10, ACAA2, ECHS1, LOC648603, ACAT2, ACAT1, HIBADH, HADHA, HADHB, MCCC2, MUT, IVD, ALDH2, ABAT, HIBCH, HADH, ALDH9A1	0.0938664
GOTERM_BP_FAT	GO:0051494~negative regulation of cytoskeleton organization	21	DLC1, TRIOBP, MAP1A, SPTBN4, CAPZA1, MAP1B, KATNB1, RDX, TMSB10, EPB49, CORO1A, TMSB15A, GSN, TMSB15B, CAPG, MAP4, CLASP2, MAPRE1, ARAP1, ADD2, SPTB, HDAC6	0.0938837
GOTERM_BP_FAT	GO:0048488~synaptic vesicle endocytosis	9	ZDHHC15, SYP, RAB3A, SYNJ1, SNCA, STXBP1, DLG4, CDK5, AMPH	0.100286
KEGG_PATHWAY	hsa04114:Oocyte meiosis	33	ADCY3, ADCY1, YWHAZ, BTRC, ADCY5, PPP3R1, LOC100133898, PRKX, LOC100133982, PPP3CB, PRKACA, CAMK2B, PPP3CA, PRKACB, CAMK2A, ANAPC1, PPP2R1A, ANAPC2, MAP2K1, SGOL1, YWHAB, CHP2, LOC100127984, CDC23, PPP1CC, SMC3, CDK2, ITPR1, ITPR2, YWHAG, YWHAH, ADCY9, RPS6KA1, RPS6KA2, CALM3, SMC1A, CALM2, CALM1	0.101605
GOTERM_MF_FAT	GO:0005245~voltage-gated calcium channel activity	13	CACNA2D1, CACNG8, CACNG7, CACNG6, CACNB2, LOC100131098, CACNG3, CACNB3, CACNA2D3, GRM7, CACNA1G, CACNA1C, FGF2, CACNA1B	0.103898
GOTERM_BP_FAT	GO:0006886~intracellular protein transport	93	CLTB, SEC24A, TIMM17A, AP2S1, ATP6AP1, C16ORF70, AP3S1, SYNGR1, CLTC, KLHL2, TGFB2, AP1S1, HOMER3, SRPR, NCKIPSD, RANBP2, TPR, SEC24C, FGF2, SEC24D, AGAP3, SEC23A, STX1A, SYNRG, STX3, VTI1B, IPO9, STXBP4, TIMM23, RPH3A, CDK5, STX1B, MYRIP, RPAIN, IPO7, AKAP5, KPNA6, KPNA5, SEC23B, ARL6IP1, BID, SNX9, DERL2, YWHAZ, STON1, NAPG, AKAP12, KATNB1, NAPA, CTSA, NAPB, RIMS2, RIMS1, CD74, STON1-GTF2A1L, N…	0.107227
GOTERM_MF_FAT	GO:0004672~protein kinase activity	139	STK33, ZAK, STK35, CASK, ITPKA, PRKX, TGFB2, CTTNBP2, GTF2H2D, PACSIN1, GTF2H2C, LOC643778, COL4A3BP, AAK1, MAP3K9, PRKACA, STK39, PRKACB, MATK, SYK, EGFR, TYRO3, TWF1, BCR, MYO3A, STK24, ROCK2, KIAA1804, PNCK, PIM3, WNK3, MARK4, CDKL2, IRS1, MARK1, GTF2H2B, HSPB8, MAPK9, RIPK2, RELN, NEK4, NEK7, CAV2, CDK5R1, NEK2, STK10, PTK7, UHMK1, CAMKV, EPHB6, SBK1, LMTK2, DYRK4, DYRK3, OBSCN, MAP2K1, RYK, …	0.108872
GOTERM_BP_FAT	GO:0007267~cell-cell signaling	140	SYT1, MPZL1, KCNC4, SYT4, SYT5, PDGFA, GABRB2, SNCA, FGF11, LPAR3, VIPR1, TGFB2, CTTNBP2, BDNF, WNT3, APOE, LOC100129500, CHRNA5, WNT6, NQO1, HTR1E, SYK, SCN2B, BST2, KIF5A, EFNB2, GRIN2A, BSN, PCLO, CTNNA2, GRB10, DOC2A, GPR56, AKAP5, ABAT, CARTPT, GPR50, UNC13C, PMP22, CAV2, RAD21L1, SCN1B, SOX2, KCNA1, CACNB2, ITGB2, RIMS1, ADCYAP1, SEMA5A, GAD2, CRB1, GAD1, NOVA1, PLAT, GABRD, BMP2, GABRA2, G…	0.109711
GOTERM_MF_FAT	GO:0022838~substrate specific channel activity	96	KCNC4, AQP9, SCN3A, GABRB2, CHRNA5, KCND3, KCND1, SCN2B, SCN2A, GRIN2A, KCNT1, KCNT2, RYR2, FXYD1, SCN1A, SCN1B, KCNA2, KCNA1, CACNB2, CACNB3, KCNJ2, KCNJ3, FXYD6, FXYD7, KCNS3, KCNS1, KCNS2, GABRD, HCN1, GABRA2, CACNA2D1, GABRA1, GABRA4, GRIN1, GABRA5, LOC100131098, KCTD3, KCNK1, CACNA2D3, KCTD5, KCNK2, VDAC1, P2RX5, KCNJ4, KCNJ6, KCNJ9, KCNJ8, CACNA1G, KCTD16, CACNA1C, CLCN4, CACNA1B, KCNJ18, K…	0.109867
GOTERM_BP_FAT	GO:0048585~negative regulation of response to stimulus	32	PPARA, PRKCZ, CCK, IL27RA, MASP1, LOC646050, TGFB2, STAT6, GPX1, LOC646890, AES, APOE, LOC100129500, LOC653631, PPP3CB, BCL6, INPP5D, CALCRL, PTPRC, TAOK3, GRIN1, SERPING1, FOXP3, SIRT1, PRKCD, IRS1, GPS2, CTNNA2, GRB10, SERPINF1, AIDA, CRH, GHRL, CARTPT, FABP7, GRB14	0.109931
GOTERM_MF_FAT	GO:0000166~nucleotide binding	458	KIFC2, TUBB2A, RP2, TUBB2C, DIRAS1, DIRAS2, DHX38, MAP3K9, DHX33, PIK3CA, DHX36, RAB27B, SYK, TYRO3, YARS, OPA1, UBE2MP1, ROCK2, LOC100129585, KIF5A, NCF1, KIAA1804, PIK3CD, KIF5C, MYH2, MARK4, SARS2, C10ORF2, MARK1, NME7, NME4, NME5, ASCC3, MAPK9, HLA-DRA, DNAH10, ADSS, HSD17B10, PABPC5, ARF5, NAGK, ATP6V0B, HADHA, HADHB, PABPC3, PABPC1, LOC652147, MAP2K1, SPHK1, MAP2K4, TAOK3, GARS, RAB7L1, KIF…	0.110808
GOTERM_MF_FAT	GO:0019205~nucleobase, nucleoside, nucleotide kinase activity	17	MPP1, RP2, C9ORF98, CASK, AK5, DGUOK, NME7, TK2, NME4, PNKP, NME5, TXNDC6, DLG3, UCKL1, TAF9, TJP2, DLG2	0.111471
GOTERM_BP_FAT	GO:0009259~ribonucleotide metabolic process	43	ADSS, ATP5E, ATP1B1, ATP6V0E1, ATP6AP1, RP2, ATP5G2, ATP5G1, ATP6V1B2, ATP6V0B, ATP2B1, ATP6V0C, ATP2B2, ATP2B3, ATP5EP2, ATP5S, ENTPD4, ATP6V0D1, ERCC3, ATP5H, IMPDH1, TCIRG1, NUDT5, ATP1A3, CECR1, ATP6V1H, AK5, ATP1A1, AMPD2, ATP13A2, ATP6V1D, NME7, ATP13A4, NME4, ATP6V1C1, ATP6V1A, NME5, ATP6V1E1, TXNDC6, ATP8A2, ATP6V0A1, PAICS, ATP6V0A2, PRPS2	0.112
GOTERM_MF_FAT	GO:0017076~purine nucleotide binding	396	KIFC2, TUBB2A, RP2, TUBB2C, DIRAS1, DIRAS2, DHX38, MAP3K9, PIK3CA, DHX33, DHX36, RAB27B, SYK, TYRO3, YARS, OPA1, UBE2MP1, KIF5A, NCF1, ROCK2, KIAA1804, KIF5C, MYH2, PIK3CD, MARK4, SARS2, C10ORF2, MARK1, NME7, NME4, NME5, ASCC3, MAPK9, HLA-DRA, ADSS, DNAH10, ARF5, NAGK, ATP6V0B, LOC652147, MAP2K1, TAOK3, MAP2K4, SPHK1, GARS, RAB7L1, KIF3C, RERG, LOC100134387, HSPA12A, HSPA12B, ARF1, KCNJ8, SLFNL1,…	0.112023
GOTERM_MF_FAT	GO:0016247~channel regulator activity	21	SRI, PRKCZ, KCNJ18, KCNAB2, KCNAB1, LOC646227, ENSA, KCNJ12, KCNS3, KCNS1, ADRA2A, NEDD4L, LOC643896, KCNE3, STX1A, NRXN3, HPCAL4, ARPP19, TMPRSS3, KCNV1, PRKCB, LOC100131509, GRM3, GRM2, GRM7	0.114271
GOTERM_BP_FAT	GO:0032271~regulation of protein polymerization	24	CAV2, TRIOBP, LOC729841, CAPZA1, RDX, LOC653888, CTTNBP2, ARPC3, TMSB15A, GSN, TMSB15B, LOC729494, ACTR3C, MAP1B, PSRC1, SPTBN4, TMSB10, RICTOR, EPB49, ARPC1B, CORO1A, TPPP, ARPC5L, NCK1, CAPG, MAPRE1, ADD2, SPTB	0.114787
GOTERM_BP_FAT	GO:0048167~regulation of synaptic plasticity	23	PLAT, PPFIA3, LZTS1, NCDN, GRIN1, SNCA, MAP1B, GRIN2A, BCAN, SYNGR1, CDK5, SYP, ATP2B2, YWHAG, BDNF, YWHAH, APOE, SLC24A2, LOC100129500, NPTN, DLG4, CNTN4, BHLHE40, CAMK2A	0.114941
GOTERM_MF_FAT	GO:0005080~protein kinase C binding	11	YWHAG, SQSTM1, NELL1, HINT1, PDLIM5, RBCK1, PRKCDBP, MARCKS, GRK5, IRS1, ADAM9	0.11496
GOTERM_MF_FAT	GO:0019829~cation-transporting ATPase activity	15	ATP5E, ATP6V0E1, ATP6AP1, ATP6V1H, ATP6V1B2, ATP5G1, ATP6V1D, ATP6V0B, ATP6V1C1, ATP6V0C, ATP2B1, ATP2B2, ATP6V1A, ATP2B3, ATP5EP2, ATP6V1E1	0.116623
GOTERM_BP_FAT	GO:0034220~ion transmembrane transport	19	TCIRG1, ATP5E, ATP6V0E1, ATP6AP1, ATP6V1H, ATP5G2, ATP6V1B2, ATP5G1, ATP6V1D, ATP6V0B, SLC11A2, ATP6V1C1, ATP6V0C, ATP6V1A, ATP5EP2, ATP6V1E1, ATP6V0A1, ATP6V0D1, ATP5H, ATP6V0A2	0.122457
GOTERM_BP_FAT	GO:0022604~regulation of cell morphogenesis	39	DLC1, GNA13, FGD2, FGD1, PALM, LZTS1, SHROOM3, LST1, ITGB2, TTL, TGFB2, METRN, ROBO1, APOE, LOC100129500, NUMB, PALM2, POU3F2, CDC42EP4, NEFL, CDC42EP3, NEFM, PALM2-AKAP2, PLXNB1, LOC642132, MAP1B, GRIN1, SMAD1, GAS7, NTN1, SLIT2, THY1, AMIGO1, CORO1A, NDEL1, YWHAH, FYN, CDC42SE2, CYFIP1, ARAP3, AKAP2, ARAP1, MYH10	0.126165
KEGG_PATHWAY	hsa00250:Alanine, aspartate and glutamate metabolism	13	ADSS, ASS1, ALDH5A1, CAD, ASL, CPS1, GLS2, GOT2, GAD2, GOT1, GLS, ABAT, GAD1	0.126308
GOTERM_MF_FAT	GO:0043167~ion binding	832	PDP1, GDA, SCN3A, AIF1, GBGT1, HMHA1, ZNF107, PATZ1, ZNF395, SCN2B, ZNF506, SCN2A, GRIN2A, BSN, LPCAT2, MARK1, ZNF37A, DOC2A, ZNF785, ZNF384, RYR2, UNC13C, ZNF382, UNC13A, ADSS, ZNF519, SCN1A, ZNF516, PPP2R3B, SCN1B, ZNF510, CACNB2, CACNB3, ZNF512, ASXL2, ZNF529, CYP46A1, ASXL1, ZNF521, GAS6, HPCA, NEURL, KCNAB2, SLC20A2, KCNAB1, NUAK1, RNF181, SMAP2, STAC2, ZNF540, GATAD1, AIFM3, APCS, EGFL7, CA…	0.127504
GOTERM_MF_FAT	GO:0032559~adenyl ribonucleotide binding	313	ADCY3, KIFC2, ADCY1, ADCY5, RP2, CCT2, PRKX, TPK1, KIF13A, ATP2B1, ATP2B2, ATP2B3, DHX38, MAP3K9, DHX33, PIK3CA, DHX36, RAB26, DDX10, SYK, HFM1, TYRO3, YARS, BCR, UBE2MP1, SUCLG2, ROCK2, KIF5A, KIAA1804, PIK3CD, MYH2, KIF5C, PIM3, WNK3, MARK4, SARS2, C10ORF2, MARK1, NME7, NME4, RFC5, NME5, PNKP, NAV2, ASCC3, TXNDC6, HARS, MAPK9, NEK4, HLA-DRA, NEK7, DNAH10, NEK2, CHKB, NAGK, MYO9A, ATP6V0B, UHMK1…	0.128517
GOTERM_MF_FAT	GO:0016776~phosphotransferase activity, phosphate group as acceptor	14	MPP1, RP2, C9ORF98, CASK, PPIP5K1, AK5, NME7, NME4, NME5, TXNDC6, DLG3, TAF9, TJP2, DLG2	0.128911
GOTERM_BP_FAT	GO:0000165~MAPKKK cascade	51	ZAK, NDST1, LPAR3, ITPKB, MBIP, CAMKK2, KISS1R, MAP3K9, GNG3, PAK1, FGF2, SYK, ADAM9, EGFR, PPP2R1A, C5AR1, MADD, CRYAB, KIAA1804, ARHGEF6, GRM1, SH2D3C, SPAG9, CRKL, DOK4, CD81, CARTPT, MAPK9, GHRL, MAP3K13, ADORA2B, DUSP10, FPR1, CD74, PTK2B, RB1CC1, ADRA2A, LOC100131909, PTPRC, CCM2, MAP2K1, TAOK3, MAP2K4, SMAD1, STRADB, TAB1, SHANK3, GPS2, DUSP2, RGS4, MAPK8IP2, DUSP8	0.129991
KEGG_PATHWAY	hsa04010:MAPK signaling pathway	67	MEF2C, ZAK, PDGFA, FGF11, PRKX, ACVR1C, TGFB2, ACVR1B, BDNF, PAK2, PRKACA, PAK1, PRKACB, FGF2, MYC, AKT3, EGFR, CACNG8, CACNG7, CACNG6, CHP2, PTPRR, LOC100127984, PRKCG, CACNG3, ECSIT, PRKCB, CRKL, RASGRF2, HSPB1, MAPK9, STMN1, MAP3K13, HSPBL2, PPM1A, PPP3R1, DUSP10, ELK1, CACNB2, CACNB3, GNG12, TNFRSF1A, SOS1, SOS2, PPP3CB, PPP3CA, NFATC2, RASA2, CACNA2D1, MAP2K1, NLK, PTPN5, MAP2K4, TAOK3, RAF1…	0.130124
GOTERM_CC_FAT	GO:0019897~extrinsic to plasma membrane	17	GNA13, GNA14, CAV2, APC2, GNG13, GNG12, GNB1, APOE, LOC100129500, NUMB, DLG4, RGS7, GNB5, SYTL2, RGS9, GNG3, GNG4, GNG7	0.130573
GOTERM_CC_FAT	GO:0031226~intrinsic to plasma membrane	251	ADCY3, ATP1B1, IL9R, SCN3A, AQP9, OSMR, LPAR3, ATP2B1, CHRNA5, RAB26, APOM, ADAM9, HTR1E, TYRO3, PTPRK, C5AR1, SCN2B, NCF1, PTPRG, SCN2A, EFNB2, GRIN2A, LIFR, PTPRN, CLEC4M, THY1, CCR9, CD37, HLA-DPA1, HAS2, CD226, HLA-DRA, PALM, SCN1A, CALY, PRLHR, HLA-DRB1, DAG1, MMD, CACNB2, KCNJ2, KCNJ3, EPHB6, HLA-DRB4, FCER1G, PTH2R, HOMER1, KCNK1, CD63, KCNK2, SYNGR3, NPY5R, EPHA3, NOTCH2, EPHA4, KCNJ4, CD…	0.131181
GOTERM_CC_FAT	GO:0030018~Z disc	16	SRI, OBSCN, CRYAB, PDLIM5, HSPBL2, PDLIM3, FHL2, ACTN1, LOC100131098, HOMER1, SORBS2, PPP3CB, RYR2, OBSL1, HSPB1, PPP3CA, CACNA1C, JPH1	0.131338
GOTERM_CC_FAT	GO:0031228~intrinsic to Golgi membrane	16	CHST2, ST8SIA1, ST8SIA3, RFNG, MAN1C1, ST6GALNAC5, ST3GAL1, ST6GALNAC6, LARGE, ST8SIA4, ST3GAL6, B3GNT1, B3GNT2, ENTPD4, STEAP2, LFNG, B4GALNT1	0.131338
GOTERM_CC_FAT	GO:0030119~AP-type membrane coat adaptor complex	12	EGFR, AFTPH, SYNRG, STON1, AP2S1, AP3S1, GTF2A1L, STON1-GTF2A1L, AP2A2, AP1S1, AP3M2, AP4B1, AGAP3, AP2M1	0.131441
GOTERM_MF_FAT	GO:0046872~metal ion binding	812	PDP1, GDA, SCN3A, AIF1, GBGT1, HMHA1, ZNF107, PATZ1, ZNF395, SCN2B, ZNF506, SCN2A, GRIN2A, BSN, LPCAT2, MARK1, ZNF37A, DOC2A, ZNF785, ZNF384, RYR2, UNC13C, ZNF382, UNC13A, ADSS, ZNF519, SCN1A, ZNF516, PPP2R3B, SCN1B, ZNF510, CACNB2, CACNB3, ZNF512, ASXL2, ZNF529, CYP46A1, ASXL1, ZNF521, GAS6, HPCA, NEURL, KCNAB2, SLC20A2, KCNAB1, NUAK1, RNF181, SMAP2, STAC2, ZNF540, GATAD1, AIFM3, APCS, EGFL7, CA…	0.141981
GOTERM_MF_FAT	GO:0015078~hydrogen ion transmembrane transporter activity	28	SLC9A9, SLC36A1, ATP5E, ATP6V0E1, ATP6AP1, COX7B, ATP5G2, ATP6V1B2, COX7A2L, ATP5G1, COX5A, COX5B, ATP6V0B, ATP6V0C, ATP5EP2, ATP5S, COX6B1, ATP6V0D1, ATP5H, TCIRG1, COX7A1, ATP6V1H, ATP6V1D, UQCRHL, ATP6V1C1, ATP6V1A, UQCRH, ATP6V1E1, ATP6V0A1, ATP6V0A2	0.1491
GOTERM_MF_FAT	GO:0019901~protein kinase binding	41	PRKCZ, PDLIM5, HINT1, NELL1, ITGB2, NBEA, TCF7L2, IL12RB2, PDPK1, SQSTM1, PTK2B, CDKN2D, RBCK1, CD4, PRKACA, LSM2, AGAP2, ADAM9, PTPRK, PTPRC, MAP2K1, PTPRR, PRKCDBP, SMAD1, PLK1S1, PPP1CC, APPL1, IRS1, CAMK2N1, STAT3, SPAG9, YWHAG, DUSP2, GSK3B, MAPK8IP2, AKAP5, RYR2, MARCKS, GRK5, MAP3K13, CD226	0.14985
GOTERM_CC_FAT	GO:0030173~integral to Golgi membrane	15	ST8SIA1, ST8SIA3, RFNG, MAN1C1, ST6GALNAC5, ST3GAL1, ST6GALNAC6, LARGE, ST8SIA4, ST3GAL6, B3GNT1, B3GNT2, ENTPD4, STEAP2, LFNG, B4GALNT1	0.155955
GOTERM_CC_FAT	GO:0044430~cytoskeletal part	199	KIFC2, SNCG, TUBB2A, AIF1, FAM110C, TUBB2C, FAM110B, HOOK3, HOOK1, KIF13A, FAM125A, HOMER3, KIFAP3, KIAA0284, KIF5A, CRYAB, ROCK2, MYH2, KIF5C, MED12, GRIN2A, TANC1, DCTN4, MARK4, DCTN1, NAV1, KRT17, CGN, KRT15, CC2D2A, TUBA4A, PDE4DIP, ADD2, DNAH10, NEK2, MYO9A, PEA15, CRMP1, TNKS, SKA2, CNKSR2, MAP2K1, ALMS1, LOC100131098, HOMER1, GAS7, HOMER2, KIF3C, CAMK2N1, CSPP1, KRT38, NTRK2, MAP4, MARCKS,…	0.156678
GOTERM_CC_FAT	GO:0008076~voltage-gated potassium channel complex	25	KCNC4, KCNA2, KCNA1, KCNJ3, KCNS3, KCNQ5, KCNQ4, KCNS1, KCNS2, KCNG3, KCNQ2, SNAP25, KCND3, KCND1, KCTD20, KCTD3, KCNK1, KCTD5, KCNK2, KCNV1, KCNJ4, KCNJ6, KCNJ8, KCNN3, KCTD16	0.156759
GOTERM_CC_FAT	GO:0034705~potassium channel complex	25	KCNC4, KCNA2, KCNA1, KCNJ3, KCNS3, KCNQ5, KCNQ4, KCNS1, KCNS2, KCNG3, KCNQ2, SNAP25, KCND3, KCND1, KCTD20, KCTD3, KCNK1, KCTD5, KCNK2, KCNV1, KCNJ4, KCNJ6, KCNJ8, KCNN3, KCTD16	0.156759
GOTERM_CC_FAT	GO:0005789~endoplasmic reticulum membrane	64	TM7SF2, JPH4, JPH3, RAB9A, SEC24A, ATL1, CLSTN3, BSCL2, RTN2, TAPBP, PIGM, SRPR, COL4A3BP, AGPAT9, VMA21, RPN1, SEC24C, SEC24D, JPH1, SGPL1, PIGX, TMEM38A, ERLIN2, CYP26A1, KRTCAP2, CDS1, SACM1L, RNF180, ARHGAP32, ASPHD2, ASPHD1, LRMP, CYP2A6, RYR2, SEC23B, ARL6IP1, TMX1, DERL2, FKBP1A, EXTL1, FKBP1B, CYP26B1, PEMT, CD4, ERO1L, TRAM1, PPAP2B, SEC61A1, NSDHL, SEC61A2, SOAT1, HERPUD1, CYP2C9, RRBP1…	0.157247
GOTERM_CC_FAT	GO:0005887~integral to plasma membrane	244	ADCY3, ATP1B1, IL9R, SCN3A, AQP9, OSMR, LPAR3, ATP2B1, CHRNA5, APOM, HTR1E, TYRO3, PTPRK, C5AR1, SCN2B, NCF1, PTPRG, SCN2A, EFNB2, GRIN2A, LIFR, PTPRN, CLEC4M, THY1, CCR9, CD37, HLA-DPA1, HAS2, CD226, HLA-DRA, PALM, SCN1A, CALY, PRLHR, HLA-DRB1, DAG1, MMD, CACNB2, KCNJ2, KCNJ3, EPHB6, HLA-DRB4, FCER1G, PTH2R, HOMER1, KCNK1, CD63, KCNK2, SYNGR3, NPY5R, EPHA3, NOTCH2, EPHA4, KCNJ4, CD55, EPHA7, KCN…	0.160516
GOTERM_MF_FAT	GO:0015267~channel activity	97	KCNC4, SCN3A, AQP9, GABRB2, CHRNA5, KCND3, KCND1, SCN2B, SCN2A, GRIN2A, KCNT1, KCNT2, RYR2, FXYD1, SCN1A, SCN1B, MCL1, KCNA2, KCNA1, CACNB2, CACNB3, KCNJ2, KCNJ3, FXYD6, FXYD7, KCNS3, KCNS1, KCNS2, GABRD, HCN1, GABRA2, CACNA2D1, GABRA1, GABRA4, GABRA5, GRIN1, LOC100131098, KCTD3, CACNA2D3, KCNK1, KCTD5, KCNK2, VDAC1, P2RX5, KCNJ4, KCNJ6, KCNJ9, KCNJ8, CACNA1G, KCTD16, CACNA1C, CLCN4, CACNA1B, KCN…	0.162636
GOTERM_MF_FAT	GO:0043169~cation binding	818	PDP1, GDA, SCN3A, AIF1, GBGT1, HMHA1, ZNF107, PATZ1, ZNF395, SCN2B, ZNF506, SCN2A, GRIN2A, BSN, LPCAT2, MARK1, ZNF37A, DOC2A, ZNF785, ZNF384, RYR2, UNC13C, ZNF382, UNC13A, ADSS, ZNF519, SCN1A, ZNF516, PPP2R3B, SCN1B, ZNF510, CACNB2, CACNB3, ZNF512, ASXL2, ZNF529, CYP46A1, ASXL1, ZNF521, GAS6, HPCA, NEURL, KCNAB2, SLC20A2, KCNAB1, NUAK1, RNF181, SMAP2, STAC2, ZNF540, GATAD1, AIFM3, APCS, EGFL7, CA…	0.163061
GOTERM_BP_FAT	GO:0006468~protein amino acid phosphorylation	152	STK33, ZAK, STK35, LPAR3, CASK, PRKX, TGFB2, CTTNBP2, LOC643778, COL4A3BP, AAK1, MAP3K9, PIK3CA, PRKACA, STK39, PRKACB, GNG3, MATK, SYK, ADAM9, EGFR, TYRO3, TWF1, C5AR1, BCR, MYO3A, STK24, MADD, ROCK2, KIAA1804, PNCK, PIK3CD, PIM3, WNK3, MARK4, CDKL2, MARK1, SPAG9, MAPK9, RIPK2, CARTPT, RELN, NEK4, NEK7, CAV2, CDK5R1, ADORA2B, NEK2, STK10, PTK7, CD74, UHMK1, CAMKV, IL12RB2, EPHB6, SBK1, LMTK2, AD…	0.164866
GOTERM_BP_FAT	GO:0044087~regulation of cellular component biogenesis	41	DLC1, TRIOBP, PRKCZ, CAV2, CCK, SUMO1P3, LOC729841, TACR1, CLU, CAPZA1, RDX, LOC653888, CTTNBP2, SUMO1, SORBS3, KISS1R, TMSB15A, ARPC3, GSN, TMSB15B, LOC729494, ACTR3C, CDC42EP4, SNAP25, SYNPO, SPTBN4, MAP1B, PSRC1, GRIN1, STXBP1, TMSB10, RICTOR, EPB49, ARPC1B, CORO1A, GSK3B, ARPC5L, NCK1, TPPP, CAPG, GHRL, MAPRE1, ARAP1, ADD2, SPTB, HDAC6	0.164899
KEGG_PATHWAY	hsa04810:Regulation of actin cytoskeleton	55	GNA13, ENAH, PDGFA, LOC729841, WASF1, FGF11, PIP5K1B, PIP5K1C, PAK6, TIAM2, PAK2, PAK3, GSN, LOC729494, PIK3CA, PDGFD, MSN, PAK1, CSK, FGF2, EGFR, LIMK2, ROCK2, BAIAP2, ARHGEF6, PIK3CD, ACTN1, PPP1CC, WAS, ARPC1B, CRKL, CHRM3, CHRM1, ARPC5L, FGD1, APC2, SSH3, ITGB2, RDX, GNG12, LOC653888, ITGAM, MYL9, ARPC3, ITGAX, ITGB8, SOS1, PIKFYVE, SOS2, VAV3, MAP2K1, RAF1, MYL12B, MYL12A, CYFIP1, MYLK, PIP4…	0.165168
GOTERM_CC_FAT	GO:0031301~integral to organelle membrane	33	DERL2, BSCL2, ST8SIA1, MPV17, ST8SIA3, RTN2, ST6GALNAC5, ST3GAL1, SYP, ST6GALNAC6, ST3GAL6, B3GNT1, PEX12, ENTPD4, B3GNT2, LFNG, SEC61A1, B4GALNT1, SGPL1, GABRA2, RRBP1, RFNG, MAN1C1, SELS, SREBF2, DOLK, SACM1L, PEX11A, PEX11B, LARGE, ASPHD2, ST8SIA4, ASPHD1, STEAP2	0.167417
GOTERM_MF_FAT	GO:0005524~ATP binding	307	ADCY3, KIFC2, ADCY1, ADCY5, RP2, CCT2, PRKX, TPK1, KIF13A, ATP2B1, ATP2B2, ATP2B3, DHX38, MAP3K9, DHX33, PIK3CA, DHX36, RAB26, DDX10, SYK, HFM1, TYRO3, YARS, BCR, UBE2MP1, SUCLG2, ROCK2, KIF5A, KIAA1804, PIK3CD, MYH2, KIF5C, PIM3, WNK3, MARK4, SARS2, C10ORF2, MARK1, NME7, NME4, RFC5, NME5, PNKP, NAV2, ASCC3, TXNDC6, HARS, MAPK9, NEK4, HLA-DRA, NEK7, DNAH10, NEK2, CHKB, NAGK, MYO9A, ATP6V0B, UHMK1…	0.169284
GOTERM_MF_FAT	GO:0022803~passive transmembrane transporter activity	97	KCNC4, SCN3A, AQP9, GABRB2, CHRNA5, KCND3, KCND1, SCN2B, SCN2A, GRIN2A, KCNT1, KCNT2, RYR2, FXYD1, SCN1A, SCN1B, MCL1, KCNA2, KCNA1, CACNB2, CACNB3, KCNJ2, KCNJ3, FXYD6, FXYD7, KCNS3, KCNS1, KCNS2, GABRD, HCN1, GABRA2, CACNA2D1, GABRA1, GABRA4, GABRA5, GRIN1, LOC100131098, KCTD3, CACNA2D3, KCNK1, KCTD5, KCNK2, VDAC1, P2RX5, KCNJ4, KCNJ6, KCNJ9, KCNJ8, CACNA1G, KCTD16, CACNA1C, CLCN4, CACNA1B, KCN…	0.170575
GOTERM_BP_FAT	GO:0009150~purine ribonucleotide metabolic process	40	ADSS, ATP5E, ATP6V0E1, ATP1B1, ATP6AP1, RP2, ATP5G2, ATP5G1, ATP6V1B2, ATP6V0B, ATP2B1, ATP6V0C, ATP2B2, ATP2B3, ATP5EP2, ATP5S, ATP6V0D1, ERCC3, ATP5H, IMPDH1, TCIRG1, ATP1A3, CECR1, ATP6V1H, AK5, ATP1A1, AMPD2, ATP6V1D, ATP13A2, NME7, ATP13A4, NME4, ATP6V1C1, ATP6V1A, NME5, ATP6V1E1, TXNDC6, ATP8A2, ATP6V0A1, PAICS, ATP6V0A2	0.170596
KEGG_PATHWAY	hsa04660:T cell receptor signaling pathway	31	CD8A, CD247, PPP3R1, PAK6, PAK2, PAK3, SOS1, SOS2, PPP3CB, PIK3CA, CD4, PPP3CA, PAK1, NFATC2, AKT3, CD28, PTPRC, VAV3, MAP2K1, PIK3CD, CBL, CHP2, RAF1, CDK4, CBLB, MAPK13, FYN, GSK3B, NCK1, MAPK9, IKBKB	0.177715
KEGG_PATHWAY	hsa04012:ErbB signaling pathway	26	ELK1, PAK6, PAK2, PAK3, SOS1, SOS2, PIK3CA, CAMK2B, PAK1, MYC, CAMK2A, AKT3, EGFR, MAP2K1, PIK3CD, CBL, MAP2K4, RAF1, PRKCG, PRKCB, CBLB, CRKL, NCK1, GSK3B, MAPK9, ABL1	0.182666
GOTERM_BP_FAT	GO:0009205~purine ribonucleoside triphosphate metabolic process	35	ATP5E, ATP6V0E1, ATP1B1, RP2, ATP6AP1, ATP5G2, ATP5G1, ATP6V1B2, ATP6V0B, ATP2B1, ATP6V0C, ATP2B2, ATP2B3, ATP5EP2, ATP5S, ATP6V0D1, ERCC3, ATP5H, TCIRG1, ATP1A3, ATP6V1H, AK5, ATP1A1, ATP6V1D, ATP13A2, NME7, ATP13A4, NME4, ATP6V1C1, ATP6V1A, NME5, ATP6V1E1, TXNDC6, ATP8A2, ATP6V0A1, ATP6V0A2	0.184213
KEGG_PATHWAY	hsa04940:Type I diabetes mellitus	15	HSPD1P6, ICA1, HLA-DRB1, HSPD1P1, HLA-C, HLA-B, HLA-E, PTPRN, HLA-DMA, HSPD1P5, HSPD1P4, GAD2, IL12A, HLA-DRB4, HLA-DPA1, HLA-DPB1, HSPD1, HLA-DOA, GAD1, CD28, HLA-DRA	0.184897
GOTERM_BP_FAT	GO:0065003~macromolecular complex assembly	151	NCBP2, SYT1, NCBP1, HSPD1P6, OCLN, TUBB2A, CAPZA1, TUBB2C, SNRPD1, SLC7A9, MED24, HSPD1P1, TBP, HSPD1P5, LNX1, HSPD1P4, TAPBP, CTTNBP2, GTF2E2, GTF2H2D, GTF2H2C, APOE, LOC100129500, KIFAP3, VMA21, TUBG1, APOM, MYST4, MYST3, SYK, CLNS1A, H1F0, DARS, PCBD2, CRYAB, TAF4B, MED12, COLEC12, MED13, IRS1, LOC100130932, C10ORF2, GTF2H2B, LOC100131149, SPAG9, PTRF, TRIM34, TUBA4A, ATPIF1, SNRPF, SNRPE, SNR…	0.185695
KEGG_PATHWAY	hsa00562:Inositol phosphate metabolism	18	INPP1, PIK3C2G, INPPL1, SYNJ1, PIK3CD, PI4KA, PIP5K1B, PIP5K1C, ITPKB, ITPKA, TPI1P1, TPI1, PIKFYVE, PLCD3, PIK3CA, PLCD1, INPP4A, INPP5A, PIP4K2B	0.190832
GOTERM_MF_FAT	GO:0017075~syntaxin-1 binding	6	SYP, SYT1, RAD21L1, STXBP5, SNPH, STXBP1, SNAP25	0.193308
GOTERM_CC_FAT	GO:0060053~neurofilament cytoskeleton	6	NDEL1, DLGAP2, NEFH, SYNM, NEFL, NEFM	0.193367
GOTERM_CC_FAT	GO:0030132~clathrin coat of coated pit	6	EGFR, AP2A2, CLTB, AP2S1, CLTC, AP2M1	0.193367
GOTERM_MF_FAT	GO:0032403~protein complex binding	51	PDP1, EDIL3, ACVR1C, SYP, ACVR1B, PDPK1, NISCH, PRKACA, ATP6V0D1, SYK, ADAM9, ADAM11, ACTN1, IRS1, THY1, GRB10, NPTXR, RPAIN, DOK3, ADAMTS8, DOK4, UQCRH, DOK6, DOK7, PI4K2A, CD226, ADAMTS5, GRB14, YWHAZ, CETN3, CETN2, FKBP1A, PCSK2, SLC11A2, TNFRSF1A, LAMB3, DOCK2, PTK2B, FCER1G, GNAO1, LGALS3, MAP1B, YWHAB, CPS1, UQCRHL, VWF, FCAR, MAPK8IP2, SYNM, RGS9, HDAC6, HTR2A	0.195755
GOTERM_BP_FAT	GO:0009144~purine nucleoside triphosphate metabolic process	36	ATP5E, ATP6V0E1, ATP1B1, RP2, ATP6AP1, ATP5G2, ATP5G1, ATP6V1B2, ATP6V0B, ATP2B1, ATP6V0C, ATP2B2, ATP2B3, ATP5EP2, ATP5S, ATP6V0D1, ERCC3, ATP5H, TCIRG1, ATP1A3, ATP6V1H, AK5, ATP1A1, DGUOK, ATP6V1D, ATP13A2, NME7, ATP13A4, NME4, ATP6V1C1, ATP6V1A, NME5, ATP6V1E1, TXNDC6, ATP8A2, ATP6V0A1, ATP6V0A2	0.19685
GOTERM_CC_FAT	GO:0033017~sarcoplasmic reticulum membrane	8	JPH4, JPH3, TMEM38A, RYR2, FKBP1A, JPH1, FKBP1B, ITPR2	0.198057
GOTERM_BP_FAT	GO:0009199~ribonucleoside triphosphate metabolic process	35	ATP5E, ATP6V0E1, ATP1B1, RP2, ATP6AP1, ATP5G2, ATP5G1, ATP6V1B2, ATP6V0B, ATP2B1, ATP6V0C, ATP2B2, ATP2B3, ATP5EP2, ATP5S, ATP6V0D1, ERCC3, ATP5H, TCIRG1, ATP1A3, ATP6V1H, AK5, ATP1A1, ATP6V1D, ATP13A2, NME7, ATP13A4, NME4, ATP6V1C1, ATP6V1A, NME5, ATP6V1E1, TXNDC6, ATP8A2, ATP6V0A1, ATP6V0A2	0.198275
GOTERM_CC_FAT	GO:0005874~microtubule	64	KIFC2, TUBB2A, FAM110C, TUBB2C, SPAG16, HOOK3, KIF13A, HOOK1, MAP1LC3A, LOC100133673, SNTB2, TUBG1, DISC1, TUBB4, MTUS2, NICN1, JAKMIP1, DYNC1I1, KIAA0284, KIF17, KIF5A, KIF5C, DYNLT3, DYNLT1, MARK4, DCTN1, KIF1A, NDEL1, NAV1, TPPP, TUBA4A, CLIP1, MAPRE1, STMN1, DYNLRB1, MAPRE3, DNAH10, HAUS5, SHROOM3, APC2, KATNB1, KLC2, STAU2, NUMA1, DNAI1, CEP57, KLC1, TUBA3C, TUBA3D, SKA2, CLASP2, GABARAPL3, …	0.199587
GOTERM_BP_FAT	GO:0044057~regulation of system process	77	SNCG, KCNJ18, LZTS1, THRA, SNCAIP, TACR1, SNCA, BCAN, SYNGR1, KCNJ12, TGFB2, SYP, EDNRB, ATP2B2, BDNF, KISS1R, KCNQ4, NISCH, APOE, SLC24A2, LOC100129500, DLG4, PRKACA, CALCRL, S100A1, EGFR, STX1A, GRIN2A, STXBP1, CDK5, GRM1, TNNT2, LOC100131509, GRM3, TNNT1, ADRB1, CHRM3, NPTN, GHRL, RYR2, CARTPT, CNTN4, SRI, RAB3A, PPFIA3, PRKCZ, CCK, ADORA2B, FKBP1B, MYL9, TPM3, BCHE, PPP3CB, PPP3CA, BHLHE40, C…	0.200034
GOTERM_BP_FAT	GO:0042596~fear response	10	BDNF, CCK, ADRB1, PENK, GRM7, GABRA5, ADRA2A, NEUROD2, VDAC1P1, GNG7, VDAC1	0.200509
GOTERM_CC_FAT	GO:0015629~actin cytoskeleton	63	SRCIN1, AIF1, MYBPC1, TLN2, LOC729841, PDLIM5, WASF1, SNCA, CAPZA1, PDLIM3, FERMT1, CASK, KLHL2, PAK2, GSN, LOC729494, CAP1, STX1A, TWF1, SH3PXD2A, MYO3A, INPPL1, CRYAB, MYH2, WAS, CTNNA2, TNNT2, ARPC1B, ARHGAP32, MYRIP, TNNT1, CGN, ADD2, SPTB, MYO5A, TRIOBP, ABLIM2, PRKCZ, CGNL1, LOC100133017, DAG1, MYO9A, LOC653888, AMPH, TPM3, MYL9, ARPC3, SORBS2, LANCL2, PSTPIP1, LOC100132856, CDC42EP3, SYNPO…	0.200744
KEGG_PATHWAY	hsa03022:Basal transcription factors	13	TAF4, STON1, TAF4B, TAF7, GTF2H4, GTF2A1L, TBP, GTF2H2, GTF2H2B, STON1-GTF2A1L, GTF2H2D, GTF2E2, GTF2H2C, GTF2IRD1, GTF2F1, GTF2A2, GTF2F2, TAF9	0.200781
KEGG_PATHWAY	hsa04360:Axon guidance	35	ABLIM2, PLXNA1, PPP3R1, SEMA5A, PAK6, EPHB6, PAK2, ROBO1, PAK3, UNC5A, SEMA3E, PPP3CB, PPP3CA, PAK1, NFATC2, NGEF, LIMK2, PLXNB1, ROCK2, LOC642132, EFNB2, PLXNB3, NTNG1, CHP2, CDK5, NTN1, SLIT2, EPHA3, EPHA4, EPHA7, FYN, GSK3B, NCK1, ABL1, SRGAP1, SRGAP2	0.202469
GOTERM_BP_FAT	GO:0033674~positive regulation of kinase activity	60	ADCY3, ADCY1, ZAK, ADCY5, LPAR3, TGFB2, PRKAR2B, PDPK1, KISS1R, MAP3K9, PRKACA, GNG3, PRKACB, PAK1, FGF2, SYK, ADAM9, EGFR, C5AR1, MADD, KIAA1804, IRS1, CDK5, GRM1, SPAG9, CHRM1, CD81, GHRL, CARTPT, RELN, MAP3K13, PRKD3, GAP43, PRKCZ, PARD3, CCK, ADORA2B, FPR1, CD74, DGKE, PTK2B, ADRA2A, CD4, CERK, PPAP2A, LOC100131909, PTPRC, DGKQ, VAV3, MAP2K1, SPHK1, STRADB, DGKI, TAB1, CISH, ADCY9, PRKAR1B, P…	0.202667
GOTERM_BP_FAT	GO:0006536~glutamate metabolic process	9	GOT2, GAD2, GCLC, GOT1, ALDH5A1, ASL, GAD1, GCLM, PRODH	0.204623
GOTERM_BP_FAT	GO:0007612~learning	21	TACR1, GRIN1, GABRA5, GRIN2A, ATP1A3, LOC100131098, NLGN3, COMT, CDK5, VDAC1, AMPH, PRKAR2B, AAAS, PDE1B, BCHE, FYN, SLC24A2, GRM7, NEUROD2, DLG4, CACNA1C, VDAC1P1, APBB1	0.205319
GOTERM_BP_FAT	GO:0051493~regulation of cytoskeleton organization	39	DLC1, TRIOBP, CAV2, PDGFA, LOC729841, TACR1, CAPZA1, KATNB1, RDX, LOC653888, MYCBP2, CTTNBP2, SORBS3, KISS1R, TMSB15A, ARPC3, GSN, TMSB15B, LOC729494, SKA2, CLASP2, ACTR3C, SYNPO, ROCK2, MAP1A, SPTBN4, MAP1B, PSRC1, TMSB10, RICTOR, EPB49, ARPC1B, CORO1A, ARPC5L, NCK1, CAPG, AKAP5, MAP4, MAPRE1, ARAP1, ADD2, SPTB, HDAC6	0.205587
GOTERM_BP_FAT	GO:0006754~ATP biosynthetic process	28	ATP5E, ATP6V0E1, ATP1B1, ATP6AP1, ATP5G2, ATP6V1B2, ATP5G1, ATP6V0B, ATP2B1, ATP6V0C, ATP2B2, ATP2B3, ATP5EP2, ATP5S, ATP6V0D1, ATP5H, TCIRG1, ATP1A3, ATP6V1H, ATP1A1, ATP6V1D, ATP13A2, ATP13A4, ATP6V1C1, ATP6V1A, ATP6V1E1, ATP8A2, ATP6V0A1, ATP6V0A2	0.20735
GOTERM_BP_FAT	GO:0051347~positive regulation of transferase activity	62	ADCY3, ADCY1, ZAK, ADCY5, LPAR3, TGFB2, PRKAR2B, PDPK1, KISS1R, MAP3K9, PRKACA, GNG3, PRKACB, PAK1, FGF2, SYK, ADAM9, EGFR, C5AR1, MADD, KIAA1804, IRS1, CDK5, GRM1, SPAG9, CHRM1, CD81, GHRL, CARTPT, RELN, MAP3K13, GAP43, PRKD3, PRKCZ, PARD3, CCK, ADORA2B, FPR1, CD74, SERINC5, ACD, DGKE, PTK2B, ADRA2A, CD4, CERK, PPAP2A, LOC100131909, PTPRC, DGKQ, VAV3, MAP2K1, SPHK1, STRADB, DGKI, TAB1, CISH, ADC…	0.207466
GOTERM_BP_FAT	GO:0009755~hormone-mediated signaling	19	ADCY3, ADCY1, THRA, ADCY5, GNG13, GNG12, LATS2, PRKAR2B, ADCY9, GNB1, PRKAR1B, PRKAR1A, GHRL, PRKACA, KDM3A, GNG3, PRKACB, GNG4, GNG7	0.208473
GOTERM_BP_FAT	GO:0006163~purine nucleotide metabolic process	50	ADCY3, ATP5E, ATP6V0E1, ADCY1, ATP1B1, ATP6AP1, RP2, ADCY5, ATP2B1, ATP2B2, ATP2B3, ATP5EP2, ATP5S, ATP6V0D1, ATP5H, IMPDH1, CECR1, ATP6V1H, PDE4D, DGUOK, ATP6V1D, NME7, ATP6V1C1, NME4, ATP6V1A, NME5, TXNDC6, GUCY1B3, ADSS, ATP5G2, ATP6V1B2, ATP5G1, HPRT1, ATP6V0B, ATP6V0C, ERCC3, TCIRG1, MTHFD2L, ATP1A3, AK5, ATP1A1, AMPD2, ATP13A2, ATP13A4, ADCY9, ATP6V1E1, ATP8A2, ATP6V0A1, OGG1, PAICS, ATP6V0…	0.213166
GOTERM_BP_FAT	GO:0045860~positive regulation of protein kinase activity	58	ADCY3, ADCY1, ZAK, ADCY5, LPAR3, TGFB2, PRKAR2B, PDPK1, KISS1R, MAP3K9, PRKACA, GNG3, PRKACB, PAK1, FGF2, SYK, ADAM9, EGFR, C5AR1, MADD, KIAA1804, CDK5, GRM1, SPAG9, CHRM1, CD81, GHRL, CARTPT, RELN, MAP3K13, PRKD3, GAP43, PRKCZ, PARD3, CCK, ADORA2B, FPR1, CD74, DGKE, PTK2B, ADRA2A, CD4, CERK, PPAP2A, LOC100131909, PTPRC, DGKQ, MAP2K1, SPHK1, STRADB, DGKI, TAB1, CISH, ADCY9, PRKAR1B, PRKAR1A, DGKZ…	0.219195
GOTERM_CC_FAT	GO:0005834~heterotrimeric G-protein complex	11	GNA13, GNA14, GNB1, GNG13, RGS7, GNB5, RGS9, GNG12, GNG3, GNG4, GNG7	0.219846
GOTERM_CC_FAT	GO:0030131~clathrin adaptor complex	11	EGFR, AFTPH, SYNRG, STON1, AP2S1, GTF2A1L, STON1-GTF2A1L, AP2A2, AP1S1, AP3M2, AP4B1, AGAP3, AP2M1	0.219846
GOTERM_CC_FAT	GO:0000123~histone acetyltransferase complex	16	SUPT3H, MEAF6, TAF4, KAT2B, CREBBP, TAF7, TADA1, ATXN7L3, PHF17, BRPF1, PHF16, PHF15, ACTL6A, TAF9, MYST4, MYST3	0.225061
GOTERM_CC_FAT	GO:0005912~adherens junction	39	DLC1, CAV2, PARD3, LIMS1, ENAH, SHROOM3, SRCIN1, TLN2, LOC100133017, FERMT1, FHL2, LMO7, KEAP1, HCFC2, CXADR, APBB1IP, SCRIB, CTTNBP2, SORBS3, PTK2B, SSX2IP, DLG5, PAK1, LOC100132856, LRRC7, PTPRK, PTPRC, LPP, MYH2, ACTN1, ARHGAP26, CTNNA2, ARHGAP31, TJP1, CASS4, ZNF384, SH3KBP1, SYNM, TRIP6, CXADRP2, TJP2, LOC100128100, PARVB	0.225094
GOTERM_BP_FAT	GO:0016188~synaptic vesicle maturation	5	ZDHHC15, SYP, RAB3A, STXBP1, DLG4	0.227071
GOTERM_MF_FAT	GO:0030374~ligand-dependent nuclear receptor transcription coactivator activity	14	MED12, RING1, MED24, MED13, TRERF1, ATXN7L3, PPARGC1B, RGL2, DCAF6, NCOA2, ZMIZ2, NCOA6, COL11A2, HSD17B8	0.229219
GOTERM_CC_FAT	GO:0031300~intrinsic to organelle membrane	37	DERL2, BSCL2, ST8SIA1, MPV17, ST8SIA3, EXTL1, RTN2, ST6GALNAC5, ST3GAL1, SYP, ST6GALNAC6, ST3GAL6, B3GNT1, PEX12, ENTPD4, B3GNT2, LFNG, SEC61A1, B4GALNT1, SGPL1, GABRA2, RRBP1, CHST2, RFNG, MAN1C1, SELS, SREBF2, DOLK, SACM1L, RNF180, PEX11A, PEX11B, LARGE, ST8SIA4, ASPHD2, ASPHD1, STEAP2, ALG12	0.22936
GOTERM_BP_FAT	GO:0015992~proton transport	21	TCIRG1, ATP5E, SLC36A1, ATP6V0E1, ATP6AP1, ATP6V1H, ATP5G2, ATP6V1B2, ATP5G1, HVCN1, ATP6V1D, ATP6V0B, ATP6V1C1, ATP6V0C, ATP6V1A, ATP5EP2, ATP5S, ATP6V1E1, ATP6V0A1, ATP6V0D1, ATP5H, ATP6V0A2	0.22987
KEGG_PATHWAY	hsa00640:Propanoate metabolism	12	LDHA, SUCLG2, ECHS1, ACAT2, ACSS2, ACAT1, HADHA, MUT, LOC283398, ALDH2, ABAT, HIBCH, ALDH9A1	0.232352
GOTERM_BP_FAT	GO:0031333~negative regulation of protein complex assembly	14	PRKCZ, TRIOBP, CAPZA1, SPTBN4, CLU, RDX, TMSB10, EPB49, TMSB15A, GSN, CAPG, TMSB15B, MAPRE1, ADD2, SPTB	0.237167
GOTERM_BP_FAT	GO:0010639~negative regulation of organelle organization	26	DLC1, TRIOBP, CAPZA1, SNCA, KATNB1, RDX, ACD, TMSB15A, GSN, TMSB15B, CLASP2, TPR, MAP1A, TAF7, MAP1B, SPTBN4, TMSB10, FOXP3, EPB49, CORO1A, CAPG, MAP4, MAPRE1, ARAP1, ADD2, SPTB, HDAC6	0.241105
GOTERM_CC_FAT	GO:0044463~cell projection part	55	GNA13, LZTS1, SNCB, AIF1, TTLL7, SPAG16, GOT1, ROBO1, PDE4A, CNTNAP1, ATP6V0D1, NSF, TUBB4, ANKS1B, KIF5A, LOC642132, KIF5C, GRM1, BBS2, GRM3, ARHGAP32, CHRM3, CHRM1, GRM7, CC2D2A, CYBRD1, MAPRE1, DNAH10, PARD3, SCN1A, CDK5R1, CCK, BBS7, CETN3, CETN2, KLC2, PCSK1, KLC1, PEMT, SYNPO, DNM3, UCN, MAP2K1, DLGAP3, SPTBN4, SLC12A5, GRIN1, ALMS1, LOC100131098, TULP3, GSK3B, IFT57, NTRK2, ANTXR1, CACNA1C…	0.244068
GOTERM_CC_FAT	GO:0033178~proton-transporting two-sector ATPase complex, catalytic domain	8	ATP6V1C1, ATP6V1A, ATP5E, ATP5EP2, ATP6AP1, ATP6V1E1, ATP6V1H, ATP6V1B2, ATP6V1D	0.244525
KEGG_PATHWAY	hsa04310:Wnt signaling pathway	39	APC2, BTRC, PPP3R1, CXXC4, TCF7L2, PRKX, WNT3, PPP3CB, PRKACA, CAMK2B, PPP3CA, PRKACB, WNT6, NFATC2, MYC, CAMK2A, DVL2, FZD8, PPP2R1A, DVL3, WNT10B, ROCK2, NLK, VANGL2, CREBBP, CHP2, PRKCG, FZD2, PRKCB, WNT2B, FZD6, DKK2, CSNK1E, GSK3B, LRP6, MAPK9, SIAH1, WIF1, LRP5	0.250459
KEGG_PATHWAY	hsa04722:Neurotrophin signaling pathway	33	YWHAZ, MAGED1, BDNF, SOS1, SOS2, PIK3CA, CAMK2B, SH2B1, CSK, CAMK2A, AKT3, ARHGDIB, IRAK2, MAP2K1, PIK3CD, YWHAB, RAF1, LOC100127984, KIDINS220, PRKCD, IRS1, YWHAG, CRKL, YWHAH, RPS6KA1, MAPK13, RPS6KA2, GSK3B, NTRK2, CALM3, MAPK9, RIPK2, ABL1, IKBKB, CALM2, CALM1	0.251832
KEGG_PATHWAY	hsa04912:GnRH signaling pathway	27	ADCY3, ADCY1, ADCY5, ELK1, GNRHR, PRKX, PTK2B, SOS1, SOS2, PRKACA, CAMK2B, PRKACB, CAMK2A, EGFR, MAP2K1, GNRH1, MAP2K4, LOC100131098, RAF1, PRKCD, ITPR1, ITPR2, PRKCB, ADCY9, MAPK13, CALM3, MAPK9, CACNA1C, CALM2, CALM1	0.252303
KEGG_PATHWAY	hsa05210:Colorectal cancer	24	EGFR, DVL2, FZD8, DVL3, MAP2K1, APC2, CYCS, PIK3CD, RAF1, FZD2, APPL1, TCF7L2, FZD6, ACVR1C, TGFB2, ACVR1B, CASP9, GSK3B, SOS1, SOS2, MAPK9, PIK3CA, MYC, AKT3	0.253239
GOTERM_CC_FAT	GO:0000139~Golgi membrane	45	CAV2, AFTPH, RAB9A, SEC24A, CLTB, CLSTN3, CLSTN1, ST8SIA1, ST8SIA3, CBFA2T3, CLTC, ARFGEF2, TAPBP, SLC35A4, ST6GALNAC5, ST3GAL1, ST6GALNAC6, AP1S1, ST3GAL6, B3GNT1, PDGFD, ENTPD4, B3GNT2, SEC24C, SEC24D, LFNG, SCAMP5, B4GALNT1, SEC23A, SYNRG, ICA1, NCALD, CHST2, CHST3, ARFIP1, RFNG, MAN1C1, ARHGAP32, LARGE, CHSY3, ARF1, CHST6, ST8SIA4, STEAP2, SEC23B, COG2	0.253426
KEGG_PATHWAY	hsa05223:Non-small cell lung cancer	17	EGFR, MAP2K1, PIK3CD, RAF1, PRKCG, RB1, CDK4, PRKCB, PDPK1, RASSF5, CASP9, RASSF1, SOS1, SOS2, PIK3CA, RARB, AKT3	0.256013
GOTERM_MF_FAT	GO:0001727~lipid kinase activity	12	PIK3C2G, PIK3CD, PIKFYVE, PI4K2A, SPHK1, PIP5K1B, PI4KA, DGKZ, PIK3CA, PIP5K1C, CERK, PIP4K2B	0.260022
KEGG_PATHWAY	hsa00650:Butanoate metabolism	12	GAD2, ALDH5A1, ALDH2, ABAT, ECHS1, HADH, AACS, ACAT2, GAD1, ACAT1, HADHA, ALDH9A1	0.263202
KEGG_PATHWAY	hsa00410:beta-Alanine metabolism	9	GAD2, LOC642590, ALDH2, ABAT, ECHS1, HIBCH, LOC646347, SMS, GAD1, HADHA, ALDH9A1	0.264459
GOTERM_BP_FAT	GO:0009119~ribonucleoside metabolic process	17	PRTFDC1, OCLN, MAT2A, RP2, UPP1, ICMT, DGUOK, HPRT1, PNP, NME7, NME4, NME5, PANK2, LOC647859, TXNDC6, PEMT, ENTPD4, DCAKD	0.264868
GOTERM_BP_FAT	GO:0008360~regulation of cell shape	19	DLC1, FGD2, GNA13, FGD1, PALM, SHROOM3, LST1, PALM2-AKAP2, ITGB2, GAS7, CORO1A, FYN, CDC42SE2, PALM2, CYFIP1, CDC42EP4, ARAP3, AKAP2, CDC42EP3, ARAP1, MYH10	0.26718
KEGG_PATHWAY	hsa04144:Endocytosis	45	CLTB, AP2S1, PIP5K1B, PIP5K1C, VPS37C, CLTC, ZFYVE20, ACVR1C, ACVR1B, FAM125A, SMAP2, WWP1, LOC731035, DNAJC6, AGAP2, EGFR, SH3GL3, PSD3, HLA-C, HLA-B, HLA-E, RAB11FIP5, ADRB1, SH3KBP1, ARFGAP2, PRKCZ, PARD3, LOC100134209, PIKFYVE, NEDD4L, EHD1, IQSEC3, LOC728056, IQSEC1, EHD3, AP2M1, DNM3, VTA1, CBL, EPS15, CBLB, AP2A2, RAB31, GRK5, ARAP3, ARAP1, DNM1, RNF41, PIP4K2B	0.269206
KEGG_PATHWAY	hsa04330:Notch signaling pathway	15	DVL2, DVL3, KAT2B, MAML1, MAML2, CREBBP, DLL3, JAG2, DLL1, RFNG, NOTCH2, NOTCH1, NUMB, LFNG, NCOR2	0.269619
KEGG_PATHWAY	hsa04260:Cardiac muscle contraction	22	ATP1B1, CACNA2D1, COX7A1, CACNG8, CACNG7, CACNG6, COX7B, ATP1A3, LOC100131098, CACNB2, CACNB3, CACNG3, ATP1A1, COX7A2L, CACNA2D3, COX5A, COX5B, UQCRHL, TPM3, TNNT2, UQCRH, COX6B1, RYR2, CACNA1C	0.269979
GOTERM_MF_FAT	GO:0035091~phosphoinositide binding	29	SNX9, SNX18, SYT1, SNAP91, NCF1C, CYTH3, NISCH, LANCL2, APBA1, SH3PXD2B, ZCCHC2, SH3PXD2A, PIK3C2G, INPPL1, NCF1, SNX25, HS1BP3, WIPI1, ITPR1, ZCCHC14, ITPR2, THY1, ARHGAP32, TULP3, SBF2, SYTL2, ARAP3, SNX10, ARAP1, C6ORF145	0.272889
GOTERM_MF_FAT	GO:0015631~tubulin binding	29	TPPP3, APC2, SNCA, KATNB1, HOOK3, HOOK1, NUMA1, SKA2, CLASP2, DCX, C9ORF24, MTUS2, GABARAPL3, DYNC1I1, GABARAPL1, NCALD, CRYAB, PSRC1, MAP1B, MARK4, RAB11FIP5, NDEL1, FYN, TPPP, CLIP1, MAP6, STMN1, MAPRE1, MAPRE3, HDAC6	0.272889
GOTERM_BP_FAT	GO:0034199~activation of protein kinase A activity	9	ADCY3, PRKAR2B, ADCY1, ADCY9, ADCY5, PRKAR1B, PRKAR1A, PRKACA, PRKACB	0.274092
KEGG_PATHWAY	hsa05213:Endometrial cancer	16	EGFR, MAP2K1, APC2, PIK3CD, RAF1, ELK1, TCF7L2, CTNNA2, PDPK1, CASP9, GSK3B, SOS1, SOS2, PIK3CA, MYC, AKT3	0.274299
KEGG_PATHWAY	hsa00062:Fatty acid elongation in mitochondria	5	ACAA2, ECHS1, LOC648603, HADH, HADHA, HADHB	0.276558
GOTERM_MF_FAT	GO:0005242~inward rectifier potassium channel activity	10	KCNQ5, LOC100131509, KCNJ4, KCNJ18, KCNJ6, KCNJ9, KCNJ8, KCNJ10, KCNJ12, KCNJ2, KCNK1, KCNJ3	0.276753
GOTERM_BP_FAT	GO:0009141~nucleoside triphosphate metabolic process	37	ATP5E, ATP6V0E1, ATP1B1, RP2, ATP6AP1, ATP5G2, ATP5G1, ATP6V1B2, ATP6V0B, ATP2B1, ATP6V0C, ATP2B2, ATP2B3, ATP5EP2, ATP5S, ENTPD3, ATP6V0D1, ERCC3, ATP5H, TCIRG1, ATP1A3, ATP6V1H, AK5, ATP1A1, DGUOK, ATP6V1D, ATP13A2, NME7, ATP13A4, NME4, ATP6V1C1, ATP6V1A, NME5, ATP6V1E1, TXNDC6, ATP8A2, ATP6V0A1, ATP6V0A2	0.277888
GOTERM_CC_FAT	GO:0005925~focal adhesion	27	DLC1, CAV2, ENAH, LIMS1, SRCIN1, TLN2, LOC100133017, FERMT1, FHL2, KEAP1, HCFC2, APBB1IP, CTTNBP2, SORBS3, PTK2B, PAK1, LOC100132856, LRRC7, PTPRC, LPP, MYH2, ACTN1, ARHGAP26, ARHGAP31, CASS4, SH3KBP1, ZNF384, TRIP6, LOC100128100, PARVB	0.288054
GOTERM_BP_FAT	GO:0060314~regulation of ryanodine-sensitive calcium-release channel activity	6	JPH4, JPH3, CALM3, FKBP1A, JPH1, FKBP1B, CALM2, CALM1	0.293011
GOTERM_MF_FAT	GO:0005262~calcium channel activity	24	TRPV2, CACNB2, CACNB3, FKBP1A, FKBP1B, GPM6A, SLC24A2, FGF2, CACNA2D1, CACNG8, CACNG7, GRIN1, CACNG6, GRIN2A, LOC100131098, CACNG3, CACNA2D3, TRPM2, ITPR1, ITPR2, GRM7, CACNA1G, RYR2, CACNA1C, CACNA1B	0.29471
GOTERM_MF_FAT	GO:0004674~protein serine/threonine kinase activity	98	STK33, ZAK, STK35, CASK, ITPKA, PRKX, TGFB2, GTF2H2D, GTF2H2C, LOC643778, AAK1, MAP3K9, PRKACA, STK39, PRKACB, EGFR, BCR, MYO3A, ROCK2, STK24, PNCK, KIAA1804, WNK3, PIM3, MARK4, CDKL2, MARK1, GTF2H2B, HSPB8, RIPK2, MAPK9, NEK4, NEK7, CDK5R1, NEK2, STK10, UHMK1, CAMKV, SBK1, LMTK2, DYRK4, DYRK3, OBSCN, MAP2K1, MAP2K4, TAOK3, PLK2, CPNE3, GRK5, IKBKB, MYLK, NUAK1, LATS2, CAMKK1, ACVR1C, CAMKK2, PAK…	0.29957
GOTERM_BP_FAT	GO:0006818~hydrogen transport	21	TCIRG1, ATP5E, SLC36A1, ATP6V0E1, ATP6AP1, ATP6V1H, ATP5G2, ATP6V1B2, ATP5G1, HVCN1, ATP6V1D, ATP6V0B, ATP6V1C1, ATP6V0C, ATP6V1A, ATP5EP2, ATP5S, ATP6V1E1, ATP6V0A1, ATP6V0D1, ATP5H, ATP6V0A2	0.300483
GOTERM_BP_FAT	GO:0051336~regulation of hydrolase activity	81	DLC1, GNA13, HSPD1P6, CCKAR, GM2A, TACR1, SNCA, LPAR3, HSPD1P1, HSPD1P5, HSPD1P4, TGFB2, EDNRB, GPX1, SMAP2, NOD1, CASP9, TBC1D14, CDKN2D, RGN, AGAP2, MYC, AGAP3, EGFR, AIFM3, C5AR1, CCKBR, SSBP1, CYCS, NRD1, TBCK, THY1, GRM5, TNNT2, NDEL1, SGSM1, GNB1, CHRM1, ATPIF1, FGD2, ARFGAP2, PRKCZ, FGD1, CCK, TBC1D8, TBC1D9, MGMT, GNG13, RABGAP1L, FKBP1A, FKBP1B, SCRIB, AMPH, ADAP1, SLC11A2, MOAP1, PTK2B,…	0.303478
KEGG_PATHWAY	hsa05014:Amyotrophic lateral sclerosis (ALS)	16	BID, CYCS, GRIN1, GRIN2A, PPP3R1, CHP2, GPX1, TNFRSF1A, CASP9, MAPK13, PPP3CB, NEFH, CCS, PPP3CA, NEFL, NEFM	0.304251
KEGG_PATHWAY	hsa05416:Viral myocarditis	20	BID, HLA-DRB1, CYCS, MYH2, DAG1, ITGB2, HLA-C, HLA-B, HLA-E, CXADR, HLA-DMA, CD55, CASP9, FYN, HLA-DRB4, HLA-DPA1, HLA-DPB1, ABL1, CXADRP2, HLA-DOA, MYH10, CD28, HLA-DRA	0.307614
GOTERM_CC_FAT	GO:0005955~calcineurin complex	4	PPP3CB, PPP3R1, PPP3CA, ITPR1	0.308819
GOTERM_CC_FAT	GO:0001950~plasma membrane enriched fraction	4	STX3, RYR2, SNAP23, ITPR2	0.308819
GOTERM_CC_FAT	GO:0005905~coated pit	14	EGFR, HSPD1P6, CLTB, SNAP91, AP2S1, HSPD1P1, CLTC, HSPD1P5, HSPD1P4, EPS15, AP2A2, AP1S1, LRP10, AAK1, NECAP1, HSPD1, AP2M1, VLDLR	0.309638
GOTERM_BP_FAT	GO:0016044~membrane organization	90	SNCA, SYT7, SYP, GATA2, GTF2H2D, PACSIN1, GTF2H2C, APOE, CLEC4F, LOC100129500, DNAJC6, FTL, SH3GL3, EGFR, OPA1, MYH2, LRP1B, VTI1B, COLEC12, LPCAT2, CLEC4M, GTF2H2B, NDEL1, LRP10, VAMP2, CAV2, STX8, CALY, SNAP91, NAPG, NAPA, ABCA1, RIMS1, FTH1, STON1-GTF2A1L, DOCK2, CRB1, MTCH1, FCER1G, VAV3, GTF2A1L, REEP1, CORO1C, CORO1A, ARF1, CDC42SE2, CXCL16, CLEC7A, SYT17, MYH10, SEC24A, AP2S1, SYNJ1, CLTC,…	0.310855
GOTERM_CC_FAT	GO:0042470~melanosome	24	GNA13, P4HB, YWHAZ, TYRP1, TRPV2, FLOT1, YWHAB, SLC3A2, ATP1A1, ATP6V1B2, SYNGR1, CLTC, CANX, DCT, LAMP1, MYRIP, SERPINF1, CAPG, ANXA11, RPN1, ATP6V0A1, DNAJC5, SYTL2, CTSB	0.31206
GOTERM_CC_FAT	GO:0048770~pigment granule	24	GNA13, P4HB, YWHAZ, TYRP1, TRPV2, FLOT1, YWHAB, SLC3A2, ATP1A1, ATP6V1B2, SYNGR1, CLTC, CANX, DCT, LAMP1, MYRIP, SERPINF1, CAPG, ANXA11, RPN1, ATP6V0A1, DNAJC5, SYTL2, CTSB	0.31206
GOTERM_BP_FAT	GO:0051056~regulation of small GTPase mediated signal transduction	63	DLC1, RASA4P, RASGEF1A, SHOC2, ITPKB, RGL2, SMAP2, TIAM2, TBC1D14, LOC731035, AGAP2, AGAP3, ARHGEF3, BCR, ARHGEF6, ARHGEF5, PSD3, SCAI, ARHGEF9, TBCK, SGSM1, NDEL1, RASGRF2, SIPA1L1, RELN, FGD2, FGD1, ARFGAP2, RAP1GAP, TBC1D8, TBC1D9, SIPA1, RABGAP1L, CYTH3, ARFGEF2, SCRIB, ADAP1, LOC100134209, RASAL1, PTK2B, SOS1, PLEKHG5, SOS2, TBC1D5, BCL6, TBC1D1, RAP1GAP2, TBC1D30, IQSEC3, RASA4, LOC728056, …	0.312115
GOTERM_CC_FAT	GO:0042175~nuclear envelope-endoplasmic reticulum network	64	TM7SF2, JPH4, JPH3, RAB9A, SEC24A, ATL1, CLSTN3, BSCL2, RTN2, TAPBP, PIGM, SRPR, COL4A3BP, AGPAT9, VMA21, RPN1, SEC24C, SEC24D, JPH1, SGPL1, PIGX, TMEM38A, ERLIN2, CYP26A1, KRTCAP2, CDS1, SACM1L, RNF180, ARHGAP32, ASPHD2, ASPHD1, LRMP, CYP2A6, RYR2, SEC23B, ARL6IP1, TMX1, DERL2, FKBP1A, EXTL1, FKBP1B, CYP26B1, PEMT, CD4, ERO1L, TRAM1, PPAP2B, SEC61A1, NSDHL, SEC61A2, SOAT1, HERPUD1, CYP2C9, RRBP1…	0.31558
GOTERM_BP_FAT	GO:0006816~calcium ion transport	39	SRI, JPH4, JPH3, TRPV2, CACNB2, CACNB3, FKBP1A, FKBP1B, ATP2B1, ATP2B2, ATP2B3, SLC24A2, PPP3CB, CAMK2B, PPP3CA, JPH1, CAMK2A, PTPRC, CACNA2D1, SLC8A2, CACNG8, CACNG7, GRIN1, CACNG6, GRIN2A, SLC3A2, LOC100131098, CACNG3, CACNA2D3, TRPM2, ITPR1, ITPR2, PRKCB, ACCN2, CORO1A, FYN, CACNA1G, RYR2, CACNA1C, CACNA1B	0.327006
GOTERM_BP_FAT	GO:0046777~protein amino acid autophosphorylation	26	CAV2, NEK2, CAD, UHMK1, CAMKK2, ACVR1B, CTTNBP2, PAK2, MAP3K9, LMTK2, CAMK2B, PRKACA, PAK1, YES1, CAMK2A, SYK, EGFR, MYO3A, MEX3B, NLK, KIAA1804, TAOK3, CDK5, FYN, NTRK2, MAP3K13	0.332804
GOTERM_MF_FAT	GO:0030554~adenyl nucleotide binding	321	ADCY3, KIFC2, ADCY1, ADCY5, RP2, CCT2, PRKX, TPK1, KIF13A, ATP2B1, ATP2B2, ATP2B3, DHX38, MAP3K9, DHX33, PIK3CA, DHX36, RAB26, DDX10, SYK, HFM1, TYRO3, YARS, BCR, UBE2MP1, SUCLG2, ROCK2, KIF5A, KIAA1804, PIK3CD, KIF5C, MYH2, PIM3, WNK3, MARK4, SARS2, C10ORF2, MARK1, NME7, NME4, RFC5, NME5, PNKP, NAV2, ASCC3, TXNDC6, HARS, MAPK9, NEK4, NEK7, HLA-DRA, DNAH10, NEK2, CHKB, NAGK, MYO9A, ATP6V0B, UHMK1…	0.336111
GOTERM_MF_FAT	GO:0003713~transcription coactivator activity	53	HTATIP2, ELF3, PRRX1, MED24, ZEB1, RGL2, CITED2, MAGED1, GTF2A2, PQBP1, MKL2, COL11A2, SERTAD2, MYST3, SP100, GABPA, RING1, MED12, RB1, MED13, TRERF1, PPARGC1B, PRPF6, DCAF6, NCOA2, ZMIZ2, NCOA6, RNF20, SMARCA2, SUPT3H, STON1, CRTC1, FHL2, HCFC2, TADA1, CALCOCO1, LOC653889, STON1-GTF2A1L, TAF9, NR1H3, HSD17B8, TFDP1, TAF4, KAT2B, SUB1, MAML1, CREBBP, TAF7, MAML2, GTF2A1L, ICMT, ATXN7L3, GTF2F1, S…	0.346591
GOTERM_CC_FAT	GO:0070161~anchoring junction	41	DLC1, CAV2, PARD3, LIMS1, ENAH, SHROOM3, SRCIN1, TLN2, LOC100133017, FERMT1, FHL2, LMO7, KEAP1, HCFC2, CXADR, APBB1IP, SCRIB, CTTNBP2, SORBS3, PTK2B, PPL, SSX2IP, DLG5, PAK1, LOC100132856, LRRC7, PTPRK, PTPRC, LPP, MYH2, ACTN1, ARHGAP26, CTNNA2, ARHGAP31, TJP1, CASS4, DSC3, ZNF384, SH3KBP1, SYNM, TRIP6, CXADRP2, TJP2, LOC100128100, PARVB	0.34698
GOTERM_CC_FAT	GO:0030175~filopodium	10	FAM65B, ENAH, MYO3A, TIAM2, BAIAP2, RDX, ANTXR1, MSN, CDK5, RAPH1	0.349653
GOTERM_BP_FAT	GO:0008088~axon cargo transport	9	KIF1A, OPA1, NDEL1, KLC1, UCHL1, KLC2, NEFL, NEFM, APBA1	0.35194
GOTERM_BP_FAT	GO:0050777~negative regulation of immune response	11	STAT6, GPX1, PTPRC, MASP1, IL27RA, PPP3CB, BCL6, SERPING1, INPP5D, FOXP3, TGFB2	0.352571
GOTERM_CC_FAT	GO:0017053~transcriptional repressor complex	13	CDX2, ARID4A, YWHAB, APPL1, RBBP7, APPL2, GPS2, CORO2A, HDAC4, SMARCC2, GATAD2A, NCOR2, CHD4	0.354182
GOTERM_CC_FAT	GO:0030140~trans-Golgi network transport vesicle	9	TGOLN2, SYNRG, AFTPH, AP1S1, CLTB, TMEM111, NCALD, CLTC, STEAP2	0.35442
GOTERM_BP_FAT	GO:0043933~macromolecular complex subunit organization	156	NCBP2, SYT1, NCBP1, HSPD1P6, OCLN, TUBB2A, CAPZA1, TUBB2C, SNRPD1, SLC7A9, MED24, HSPD1P1, TBP, HSPD1P5, LNX1, HSPD1P4, TAPBP, CTTNBP2, GTF2E2, GTF2H2D, GTF2H2C, APOE, LOC100129500, LCAT, KIFAP3, VMA21, TUBG1, APOM, MYST4, MYST3, SYK, CLNS1A, H1F0, DARS, PCBD2, CRYAB, TAF4B, MED12, COLEC12, MED13, IRS1, LOC100130932, C10ORF2, GTF2H2B, LOC100131149, SPAG9, PTRF, TRIM34, TUBA4A, ATPIF1, STMN1, SNRP…	0.354456
GOTERM_BP_FAT	GO:0010604~positive regulation of macromolecule metabolic process	185	DLC1, MEF2C, CDX2, SNCA, CITED2, BRPF1, APOE, RARB, SYK, ADAM9, ANAPC1, ANAPC2, PCBD2, MED12, MED13, TBR1, PPARGC1B, MAPK9, TMX1, CRTC1, SCRIB, PIN1, PLAGL1, LOC100133982, PEMT, TNKS, TCF3, NR1H3, DVL3, BMP2, SMAD9, MAP2K1, MAML1, MAML2, SMAD5, CREBBP, NDFIP2, CDC23, SMAD1, KLF15, NOTCH1, CBLB, CSRNP3, CSRNP2, ETS2, TNK2, PPARA, MITF, ZEB1, GLI2, CAMKK2, EDNRB, SERTAD3, FGF2, MYC, SERTAD2, ZNF287…	0.36223
KEGG_PATHWAY	hsa00230:Purine metabolism	37	ADCY3, ADSS, POLR2G, GDA, ADCY1, POLR2F, POLR2L, ADCY5, PNPT1, POLA1, HPRT1, PNP, POLE4, PDE1B, PDE4A, PDE1A, ENTPD6, ENTPD3, ENTPD4, IMPDH1, POLR3H, NUDT5, PDE10A, PDE4D, AK5, POLR1C, DGUOK, AMPD2, NME7, NME4, NME5, PDE7B, ADCY9, PDE9A, GUCY1B3, PAICS, PRPS2	0.362597
GOTERM_BP_FAT	GO:0007631~feeding behavior	22	CCKAR, MCHR1, UCN, CCK, PRLHR, CCKBR, TACR1, GRIN1, UCHL1, BRS3, NPY1R, NPY5R, STAT3, APLP2, BDNF, FYN, GRM7, NTRK2, CRH, CARTPT, GHRL, POU4F1	0.364882
KEGG_PATHWAY	hsa04320:Dorso-ventral axis formation	9	EGFR, NOTCH2, NOTCH1, MAP2K1, HSD3B7, ETS2, SOS1, SOS2, PIWIL2, SPIRE1	0.366319
GOTERM_BP_FAT	GO:0010970~microtubule-based transport	12	DYNC1I1, PRKCZ, KIF1A, OPA1, NDEL1, MAP2K1, KLC1, UCHL1, KLC2, NEFL, NEFM, APBA1	0.366722
GOTERM_BP_FAT	GO:0032272~negative regulation of protein polymerization	12	TRIOBP, CAPZA1, SPTBN4, TMSB10, RDX, EPB49, TMSB15A, GSN, CAPG, TMSB15B, MAPRE1, ADD2, SPTB	0.366722
KEGG_PATHWAY	hsa05217:Basal cell carcinoma	16	DVL2, FZD8, DVL3, WNT10B, BMP2, APC2, FZD2, GLI2, TCF7L2, FZD6, WNT2B, WNT3, GSK3B, PTCH1, HHIP, WNT6	0.366806
GOTERM_BP_FAT	GO:0015674~di-, tri-valent inorganic cation transport	46	STEAP3, JPH4, JPH3, TRPV2, ATP2B1, ATP2B2, ATP2B3, SLC24A2, JPH1, FTL, CACNG8, CACNG7, CACNG6, GRIN2A, SLC3A2, CACNG3, TRPM2, PRKCB, RYR2, STEAP2, SRI, SLC39A14, FTLP2, SFXN3, CACNB2, FKBP1A, CACNB3, FKBP1B, FTH1, SLC11A2, FTHL3, PPP3CB, FTHL16, CAMK2B, PPP3CA, CAMK2A, PTPRC, CACNA2D1, SLC8A2, GRIN1, LOC100131098, CACNA2D3, ITPR1, ITPR2, ACCN2, CORO1A, FYN, CACNA1G, CACNA1C, FTHL20, CACNA1B	0.370615
GOTERM_CC_FAT	GO:0005924~cell-substrate adherens junction	27	DLC1, CAV2, ENAH, LIMS1, SRCIN1, TLN2, LOC100133017, FERMT1, FHL2, KEAP1, HCFC2, APBB1IP, CTTNBP2, SORBS3, PTK2B, PAK1, LOC100132856, LRRC7, PTPRC, LPP, MYH2, ACTN1, ARHGAP26, ARHGAP31, CASS4, SH3KBP1, ZNF384, TRIP6, LOC100128100, PARVB	0.37481
GOTERM_BP_FAT	GO:0051130~positive regulation of cellular component organization	47	ATP6AP1, TACR1, SNCA, TGFB2, GATA2, CTTNBP2, METRN, KISS1R, PDPK1, ROBO1, ADAM9, ROCK2, PLXNB1, LOC642132, SLIT2, TNKS2, AMIGO1, MIB1, NDEL1, TPPP, NCK1, GHRL, EIF5A2, CAV2, CALY, CCK, SUMO1P3, KATNB1, SORBS3, SUMO1, NUMB, TNKS, NEDD4L, CDC42EP4, NEFL, SYNPO, CD28, PSRC1, CBL, MAP1B, RICTOR, SMAD1, FOXP3, CD63, NTN1, GSK3B, CLEC7A, ARAP1, HDAC6	0.376704
GOTERM_BP_FAT	GO:0001578~microtubule bundle formation	8	TPPP3, BBS2, NEURL, TPPP, MAP1B, PSRC1, UBE2B, MARK4	0.377195
GOTERM_BP_FAT	GO:0016079~synaptic vesicle exocytosis	8	RAB3A, STX1A, RAD21L1, DOC2A, SNPH, NLGN1, RIMS1, PCLO, SNAP25	0.377195
GOTERM_BP_FAT	GO:0007610~behavior	107	SNCG, ADCY1, PDGFA, CRHBP, SNCA, TGFB2, ATP2B2, PRKAR2B, BDNF, ROBO1, GPR44, CHRNA5, GNG7, SYK, C5AR1, LOC642132, GRIN2A, CCR9, AAAS, CARTPT, ABAT, RELN, DYNLRB1, C3AR1, SCN1A, PRLHR, NTAN1, ITGB2, ASL, SCRIB, ITGAM, DOCK2, BCHE, KAL1, STRBP, NOVA1, MAFG, UCN, MAP2K1, SPTBN4, GRIN1, GABRA5, NR4A2, LOC100131098, NPY5R, VDAC1, EPHA4, FEZF2, CORO1A, PENK, CXCL14, CXCL16, PRKAR1B, NTRK2, TMOD2, CACNA…	0.378348
GOTERM_MF_FAT	GO:0016791~phosphatase activity	60	PDP1, STYX, SYNJ1, PPIP5K1, PGP, PHOSPHO2, DNAJC6, PTPRK, INPPL1, PTPRG, CYCS, PTPRR, LPIN2, PPP1CC, PTPRN, CTDSPL2, SACM1L, TPTE, MTMR12, PPM1F, PNKP, PPM1J, SBF2, PPEF1, PPM1H, INPP4A, SSU72, INPP1, PHLPP1, PPP2R3B, SSH3, PPP3R1, DUSP10, PPM1A, PTPMT1, MTMR3, MTM1, PPP3CB, PPP3CA, INPP5D, PPAP2A, MTMR6, PPAP2B, INPP5A, PTPRC, MAP2K1, PTPN18, PTPN3, PTPRZ1, PTPN5, PTPN14, PTPN13, CCDC155, ATP1A1…	0.378369
GOTERM_CC_FAT	GO:0031674~I band	16	SRI, OBSCN, CRYAB, PDLIM5, HSPBL2, PDLIM3, FHL2, ACTN1, LOC100131098, HOMER1, SORBS2, PPP3CB, RYR2, OBSL1, HSPB1, PPP3CA, CACNA1C, JPH1	0.37843
GOTERM_CC_FAT	GO:0030666~endocytic vesicle membrane	11	EGFR, SYT1, CORO1A, AP2A2, CACNG8, AP2S1, DLG4, CAMK2B, CACNG3, CAMK2A, AP2M1	0.379054
GOTERM_CC_FAT	GO:0033180~proton-transporting V-type ATPase, V1 domain	5	ATP6V1C1, ATP6V1A, ATP6AP1, ATP6V1H, ATP6V1B2	0.379358
KEGG_PATHWAY	hsa04910:Insulin signaling pathway	33	PRKCZ, ELK1, HK1, PRKX, PRKAR2B, PDPK1, SOS1, SOS2, PIK3CA, PRKACA, PRKACB, PRKAA2, INPP5D, AKT3, MAP2K1, SOCS2, PHKG1, FLOT2, FLOT1, PIK3CD, CBL, RAF1, PPP1CC, IRS1, CBLB, CRKL, GSK3B, PRKAR1B, PRKAR1A, CALM3, MAPK9, IKBKB, CALM2, EIF4E2, CALM1	0.380715
GOTERM_CC_FAT	GO:0005875~microtubule associated complex	26	KIFC2, DNAH10, HAUS5, KATNB1, KLC2, PEA15, RANBP9, DNAI1, KLC1, KIFAP3, DCX, DYNC1I1, KIF17, KIF5A, MAP1A, KIF5C, MAP1B, DYNLT3, DYNLT1, KIF3C, DCTN1, NDEL1, MAP4, DYNLRB1, HDAC6, ACTR10	0.385052
GOTERM_BP_FAT	GO:0043242~negative regulation of protein complex disassembly	15	TRIOBP, MAP1A, CAPZA1, MAP1B, SPTBN4, KATNB1, RDX, EPB49, GSN, CAPG, MAP4, CLASP2, ADD2, HDAC6, SPTB	0.386977
GOTERM_MF_FAT	GO:0001883~purine nucleoside binding	324	ADCY3, KIFC2, ADCY1, ADCY5, RP2, CCT2, PRKX, TPK1, KIF13A, ATP2B1, ATP2B2, ATP2B3, DHX38, MAP3K9, DHX33, PIK3CA, DHX36, RAB26, DDX10, SYK, HFM1, TYRO3, YARS, BCR, UBE2MP1, SUCLG2, ROCK2, KIF5A, KIAA1804, PIK3CD, KIF5C, MYH2, PIM3, WNK3, MARK4, SARS2, C10ORF2, MARK1, NME7, NME4, RFC5, NME5, PNKP, NAV2, ASCC3, TXNDC6, HARS, MAPK9, NEK4, NEK7, HLA-DRA, DNAH10, NEK2, CHKB, RAB40C, NAGK, MYO9A, ATP6V0…	0.387316
GOTERM_BP_FAT	GO:0016311~dephosphorylation	41	PDP1, PPP2R3B, SSH3, STYX, SYNJ1, DUSP10, PPM1A, PTPMT1, MTM1, MTMR3, PPP3CB, PPP3CA, PPAP2A, MTMR6, PPP2R1A, PTPRK, PTPRC, NCEH1, PTPN18, PTPN3, PTPRZ1, PTPRG, PTPN5, PTPN14, PTPRR, PTPN13, CCDC155, PTPRN, PPP1CC, SACM1L, TPTE, MTMR12, PPM1F, PNKP, DUSP3, DUSP2, PPM1J, DUSP27, SBF2, PPEF1, DUSP8	0.387596
KEGG_PATHWAY	hsa05211:Renal cell carcinoma	19	MAP2K1, CREBBP, PIK3CD, RAF1, EGLN1, TGFB2, PAK6, VEGFB, CRKL, HIF1A, PAK2, PAK3, SOS1, SOS2, LOC100132973, PIK3CA, PAK1, TCEB1, AKT3, FH	0.389464
GOTERM_MF_FAT	GO:0051020~GTPase binding	30	FGD2, FGD1, TRIOBP, DENND5A, ABCA1, RIMS2, RIMS1, PEX5L, RANBP9, PAK3, CHM, PAK1, RANBP2, CDC42EP4, FMNL1, MAP2K1, DOCK9, IPO9, DOCK8, PTPRN, RPH3A, DOCK3, MYRIP, IPO7, SYTL4, CYFIP1, SYTL5, SYTL2, GRASP, RIN3	0.393206
KEGG_PATHWAY	hsa04662:B cell receptor signaling pathway	20	VAV3, MAP2K1, PIK3CD, PPP3R1, CHP2, RAF1, PRKCB, GSK3B, SOS1, SOS2, CD81, PPP3CB, PIK3CA, PPP3CA, INPP5D, NFATC2, IKBKB, AKT3, SYK, BLNK	0.395764
KEGG_PATHWAY	hsa05220:Chronic myeloid leukemia	20	BCR, MAP2K1, CBL, PIK3CD, RAF1, RB1, CDK4, ACVR1C, TGFB2, ACVR1B, CBLB, CRKL, GAB2, SOS1, SOS2, PIK3CA, ABL1, IKBKB, MYC, AKT3	0.395764
GOTERM_BP_FAT	GO:0046578~regulation of Ras protein signal transduction	53	DLC1, SHOC2, ITPKB, SMAP2, TIAM2, TBC1D14, LOC731035, AGAP2, AGAP3, ARHGEF3, BCR, ARHGEF6, ARHGEF5, PSD3, SCAI, ARHGEF9, TBCK, SGSM1, NDEL1, RASGRF2, FGD2, FGD1, ARFGAP2, TBC1D8, TBC1D9, RABGAP1L, CYTH3, ARFGEF2, SCRIB, LOC100134209, ADAP1, PTK2B, SOS1, SOS2, PLEKHG5, TBC1D5, BCL6, TBC1D1, IQSEC3, TBC1D30, LOC728056, FBXO8, IQSEC1, NGEF, OBSCN, VAV3, TBC1D10C, MAP2K1, ICMT, RICTOR, LOC100134381, …	0.396484
GOTERM_MF_FAT	GO:0001882~nucleoside binding	326	ADCY3, KIFC2, ADCY1, ADCY5, RP2, CCT2, PRKX, TPK1, KIF13A, ATP2B1, ATP2B2, ATP2B3, DHX38, MAP3K9, DHX33, PIK3CA, DHX36, RAB26, DDX10, SYK, HFM1, TYRO3, YARS, BCR, UBE2MP1, SUCLG2, ROCK2, KIF5A, KIAA1804, PIK3CD, KIF5C, MYH2, PIM3, WNK3, MARK4, SARS2, C10ORF2, MARK1, NME7, NME4, RFC5, NME5, PNKP, NAV2, ASCC3, TXNDC6, HARS, MAPK9, NEK4, NEK7, HLA-DRA, DNAH10, NEK2, CHKB, RAB40C, NAGK, MYO9A, ATP6V0…	0.396732
KEGG_PATHWAY	hsa05016:Huntington's disease	42	POLR2G, ATP5E, POLR2F, CLTB, POLR2L, NDUFB8, AP2S1, COX7B, NDUFAB1, ATP5G2, TBP, ATP5G1, COX7A2L, COX5A, CLTC, COX5B, GPX1, BDNF, DNAI1, CASP9, ATP5EP2, DLG4, COX6B1, VDAC1P1, ATP5H, AP2M1, NDUFA4, TAF4, NDUFA8, SLC25A4, COX7A1, TAF4B, CREBBP, GRIN1, CYCS, DCTN4, NDUFA1, DCTN1, ITPR1, VDAC1, UQCRHL, GRM5, AP2A2, UQCRH, IFT57	0.396791
GOTERM_CC_FAT	GO:0043228~non-membrane-bounded organelle	499	KIFC2, TGOLN2, AIF1, TUBB2A, TUBB2C, RANGAP1, CITED2, TIGD2, PQBP1, DHX33, FAU, CCNA1, TIGD6, LRRC7, STAG2, STAG1, H1F0, TIGD1, ROCK2, CRYAB, ZNF506, RCOR2, KIF5A, KIF5C, MYH2, GRIN2A, MED12, BSN, SPIRE1, MARK4, PCLO, C10ORF2, MARK1, CTNNA2, RPS19, ZNF384, DNAH10, RAD21L1, HADHA, HADHB, PEA15, TNKS, PPP2R2B, CDC42EP4, CDC42EP3, PTGR2, MAP2K1, GAS7, KIF3C, CAMK2N1, FXR1, VDAC1, MAP4, PARP3, MARCKS…	0.398324
GOTERM_CC_FAT	GO:0043232~intracellular non-membrane-bounded organelle	499	KIFC2, TGOLN2, AIF1, TUBB2A, TUBB2C, RANGAP1, CITED2, TIGD2, PQBP1, DHX33, FAU, CCNA1, TIGD6, LRRC7, STAG2, STAG1, H1F0, TIGD1, ROCK2, CRYAB, ZNF506, RCOR2, KIF5A, KIF5C, MYH2, GRIN2A, MED12, BSN, SPIRE1, MARK4, PCLO, C10ORF2, MARK1, CTNNA2, RPS19, ZNF384, DNAH10, RAD21L1, HADHA, HADHB, PEA15, TNKS, PPP2R2B, CDC42EP4, CDC42EP3, PTGR2, MAP2K1, GAS7, KIF3C, CAMK2N1, FXR1, VDAC1, MAP4, PARP3, MARCKS…	0.398324
GOTERM_CC_FAT	GO:0030130~clathrin coat of trans-Golgi network vesicle	6	SYNRG, AFTPH, AP1S1, CLTB, NCALD, CLTC	0.402455
GOTERM_BP_FAT	GO:0046034~ATP metabolic process	30	ATP5E, ATP6V0E1, ATP1B1, ATP6AP1, ATP5G2, ATP6V1B2, ATP5G1, ATP6V0B, ATP2B1, ATP6V0C, ATP2B2, ATP2B3, ATP5EP2, ATP5S, ATP6V0D1, ERCC3, ATP5H, TCIRG1, ATP1A3, ATP6V1H, AK5, ATP1A1, ATP6V1D, ATP13A2, ATP13A4, ATP6V1C1, ATP6V1A, ATP6V1E1, ATP8A2, ATP6V0A1, ATP6V0A2	0.403476
GOTERM_MF_FAT	GO:0004721~phosphoprotein phosphatase activity	42	PHLPP1, PDP1, PPP2R3B, SSH3, STYX, DUSP10, PPP3R1, PPM1A, PTPMT1, MTM1, MTMR3, PPP3CB, DNAJC6, PPP3CA, MTMR6, PPAP2B, PTPRK, PTPRC, MAP2K1, PTPN18, PTPN3, PTPRZ1, PTPRG, PTPN5, CYCS, PTPN14, PTPRR, PTPN13, CCDC155, PTPRN, PPP1CC, CTDSPL2, TPTE, PPM1F, DUSP3, DUSP2, PPM1J, DUSP27, PPEF1, PPM1H, DUSP8, SSU72	0.405524
GOTERM_BP_FAT	GO:0048278~vesicle docking	11	CAV2, CPLX2, STX1A, RAD21L1, SNPH, STXBP1, VTI1B, EXOC6, SYTL2, EXOC5, YKT6, SNAP25	0.406068
KEGG_PATHWAY	hsa04530:Tight junction	32	PRKCZ, PARD3, RAB3B, OCLN, ZAK, CASK, CLDN10, MYL9, LOC647859, PPP2R2B, YES1, PPP2R2C, AKT3, PPP2R2D, PPP2R1A, F11R, MYH2, ACTN1, PRKCG, MYL12B, MYL12A, PRKCE, CDK4, PRKCD, PRKCB, CTNNA2, EPB41L3, TJP1, EPB41L1, CGN, JAM2, TJP2, MYH10	0.409759
KEGG_PATHWAY	hsa00330:Arginine and proline metabolism	15	SAT1, ODC1, ASS1, MAOB, LOC642590, ASL, CPS1, GLS2, GOT2, GOT1, P4HA2, GLS, ALDH2, LOC646347, SMS, ALDH9A1, PRODH	0.412903
KEGG_PATHWAY	hsa04062:Chemokine signaling pathway	43	ADCY3, PRKCZ, PARD3, ADCY1, ADCY5, GNG13, NCF1C, GNG12, PRKX, CCL22, DOCK2, TIAM2, PTK2B, SOS1, SOS2, PIK3CA, PRKACA, PRKACB, GNG3, PAK1, GNG4, CSK, AKT3, GNG7, VAV3, MAP2K1, ROCK2, NCF1, PIK3CD, RAF1, PRKCD, WAS, STAT3, PRKCB, CCR9, CRKL, ADCY9, CXCL14, GNB1, GSK3B, CXCL16, GNB5, GRK5, IKBKB	0.413086
KEGG_PATHWAY	hsa04510:Focal adhesion	46	CAV2, TLN2, PDGFA, TNC, PIP5K1C, ELK1, MYL9, PAK6, LAMB3, PDPK1, PAK2, ITGB8, PAK3, SOS1, SOS2, PIK3CA, PDGFD, PAK1, LAMB1, COL11A2, COL11A1, AKT3, EGFR, VAV3, MAP2K1, ROCK2, PIK3CD, ACTN1, RAF1, PRKCG, MYL12B, MYL12A, PPP1CC, COL5A3, CAPN2, COL5A2, PRKCB, VEGFB, VWF, CRKL, FYN, GSK3B, MAPK9, RELN, MYLK, PARVB	0.41314
KEGG_PATHWAY	hsa05010:Alzheimer's disease	38	BID, HSD17B10, ATP5E, CDK5R1, NDUFB8, COX7B, SNCA, NDUFAB1, PPP3R1, ATP5G2, ATP5G1, COX7A2L, COX5A, COX5B, TNFRSF1A, CASP9, ATP5EP2, APOE, LOC100129500, PPP3CB, COX6B1, PPP3CA, ATP5H, NDUFA4, NDUFA8, COX7A1, GRIN1, CYCS, GRIN2A, CHP2, LOC100131098, CAPN2, CDK5, NDUFA1, ITPR1, ITPR2, UQCRHL, UQCRH, GSK3B, CALM3, CACNA1C, APBB1, CALM2, CALM1	0.414787
GOTERM_MF_FAT	GO:0042625~ATPase activity, coupled to transmembrane movement of ions	22	ATP5E, ATP1B1, ATP6V0E1, ATP6AP1, ATP1A3, ATP6V1H, ATP1A1, ATP6V1B2, ATP5G1, ATP13A2, ATP6V1D, ATP6V0B, ATP13A4, ATP2B1, ATP6V1C1, ATP6V0C, ATP2B2, ATP6V1A, ATP2B3, ATP5EP2, ATP6V1E1, ATP8A2, ATP6V0D1	0.414911
GOTERM_BP_FAT	GO:0043368~positive T cell selection	6	PTPRC, DOCK2, THEMIS, ITPKB, HLA-DMA, CD74	0.416515
KEGG_PATHWAY	hsa00071:Fatty acid metabolism	12	CPT1B, ACAA2, CHKB, ECHS1, LOC648603, ACAT2, ACAT1, HADHA, DCI, HADHB, ALDH2, ACSL4, HADH, ALDH9A1	0.418844
GOTERM_BP_FAT	GO:0045058~T cell selection	9	PTPRC, DOCK2, THEMIS, JAG2, ITPKB, CD4, HLA-DMA, CD74, SYK	0.421225
GOTERM_BP_FAT	GO:0030833~regulation of actin filament polymerization	18	TRIOBP, LOC729841, SPTBN4, CAPZA1, RDX, TMSB10, RICTOR, EPB49, LOC653888, ARPC1B, CORO1A, TMSB15A, ARPC3, GSN, ARPC5L, NCK1, TMSB15B, CAPG, LOC729494, ACTR3C, ADD2, SPTB	0.423319
KEGG_PATHWAY	hsa00190:Oxidative phosphorylation	31	ATP5E, ATP6V0E1, NDUFB8, ATP6AP1, COX7B, NDUFAB1, ATP5G2, ATP5G1, ATP6V1B2, COX7A2L, COX5A, COX5B, ATP6V0B, ATP6V0C, ATP5EP2, COX6B1, ATP6V0D1, ATP5H, ND6, TCIRG1, NDUFA4, NDUFA8, COX7A1, ATP6V1H, NDUFA1, ATP6V1D, UQCRHL, ATP6V1C1, ATP6V1A, UQCRH, ATP6V1E1, ATP6V0A1, ATP6V0A2	0.423541
GOTERM_BP_FAT	GO:0006357~regulation of transcription from RNA polymerase II promoter	158	MEF2C, CDX2, THRA, HMX1, CASK, MED20, ZNF254, ZIC3, CITED2, MAGED1, GATA2, LOC100132973, RARB, OLIG2, S100A1, TWIST1, GABPA, MED12, ZHX2, VAX2, MED13, HES6, TBR1, PPARGC1B, ASCL1, UHRF1, HIF1A, SMARCA2, CAMTA2, CNBP, ZNF76, CRTC1, ONECUT3, SOX2, TFE3, ELK1, NEDD8, SOX6, SOX8, BRD7P2, WT1, VPS72, MED12L, PLAGL1, MEIS2, SMARCB1, TAF9, VEZF1, TCF25, RUNX2, TCF3, NR1H3, TFDP1, BMP2, TAF4, MAP2K1, RFX…	0.424033
KEGG_PATHWAY	hsa05414:Dilated cardiomyopathy	23	ADCY3, ADCY1, CACNA2D1, CACNG8, ADCY5, CACNG7, CACNG6, DAG1, LOC100131098, CACNB2, CACNB3, CACNG3, CACNA2D3, PRKX, TGFB2, TPM3, TNNT2, ADRB1, ADCY9, ITGB8, RYR2, PRKACA, PRKACB, CACNA1C	0.426151
GOTERM_BP_FAT	GO:0016055~Wnt receptor signaling pathway	36	APC2, BTRC, MITF, PPM1A, SOX4, CXXC4, TCF7L2, CALCOCO1, BRD7P2, WNT3, AES, SOSTDC1, RSPO2, BRD7, WNT6, DVL2, FZD8, DVL3, WNT10B, RYK, NLK, TLE3, FZD2, FRZB, TAX1BP3, UBE2B, MARK4, WNT2B, FZD6, DKK2, DKK3, KREMEN2, GSK3B, PYGO1, LRP6, WIF1, LRP5	0.426402
GOTERM_BP_FAT	GO:0051345~positive regulation of hydrolase activity	46	GNA13, DLC1, HSPD1P6, CCKAR, GM2A, TACR1, LPAR3, HSPD1P1, HSPD1P5, HSPD1P4, EDNRB, NOD1, CASP9, RGN, MYC, EGFR, AIFM3, C5AR1, CCKBR, SSBP1, CYCS, THY1, TNNT2, GRM5, NDEL1, GNB1, CHRM1, PRKCZ, CCK, GNG13, SCRIB, SLC11A2, MOAP1, PTK2B, P2RY2, MTCH1, DIABLO, HSPE1, NR1H3, GNAO1, MAP2K1, HOMER1, GSPT1, IFT57, PPP2R4, FABP1, HSPD1, RGS9, ARAP1, HTR2A	0.428533
GOTERM_CC_FAT	GO:0005883~neurofilament	4	DLGAP2, NEFH, NEFL, NEFM	0.432214
GOTERM_CC_FAT	GO:0033179~proton-transporting V-type ATPase, V0 domain	4	ATP6V0C, ATP6V0E1, ATP6V0D1, ATP6V0B	0.432214
GOTERM_MF_FAT	GO:0051427~hormone receptor binding	25	MED24, FHL2, LOC653889, RGL2, KDM3A, COL11A2, HSD17B8, SOCS2, TAF7, MED12, RING1, RB1, MED13, WIPI1, PPARGC1B, TACC2, PRPF6, TYK2, RERG, YWHAH, NCOA2, NCOA6, CRH, JMJD1C, TRIP6, TOB2	0.432305
GOTERM_CC_FAT	GO:0043204~perikaryon	10	CCK, MAP2K1, SLC12A5, PI4K2A, MAP1B, ENO2, KLHL24, TTLL7, DDN, SYNPO	0.43375
GOTERM_MF_FAT	GO:0016563~transcription activator activity	92	PPARA, THRA, HTATIP2, ELF3, MITF, PRRX1, ZXDC, MED24, ZEB1, GLI2, HMGN5, SOHLH1, RGL2, CITED2, MAGED1, BRPF1, FUBP3, GTF2A2, SERTAD3, PQBP1, RBCK1, PATZ1, RARB, MKL2, COL11A2, MYST4, MYST3, SERTAD2, SP100, ZNF287, GABPA, RING1, MED12, RB1, MED13, TRERF1, PPARGC1B, PRPF6, MYT1L, DCAF6, NCOA2, ZMIZ2, NCOA6, ZNF384, SMARCA2, RNF20, SUPT3H, STON1, GLIS2, CRTC1, ELK1, FHL2, TADA1, HCFC2, WT1, CALCOCO1…	0.434262
GOTERM_MF_FAT	GO:0002039~p53 binding	8	HSPD1P6, SMARCB1, GSK3B, CREBBP, TAF9, HSPD1P1, HSPD1, CDK5, SIRT1, RNF20, HSPD1P5, HSPD1P4	0.434981
GOTERM_MF_FAT	GO:0005246~calcium channel regulator activity	8	SRI, STX1A, GRM3, GRM2, NRXN3, GRM7, HPCAL4, PRKCB	0.434981
GOTERM_CC_FAT	GO:0005783~endoplasmic reticulum	192	SLC36A1, GDF1, SLC26A11, ERLEC1, ATP2B2, COL4A3BP, KIFAP3, PHTF1, VMA21, SCD5, TRAPPC2P1, S100A1, AUP1, PLD3, SGPL1, UGCG, CYP26A1, LPCAT2, YIF1A, LPCAT3, LPCAT4, THY1, PITPNM1, PTRF, ASPHD2, ASPHD1, RYR2, TRAPPC2, HLA-DRA, HSD17B10, TMX1, FAM19A1, CD74, AHRR, SERINC5, PEMT, TRAM1, OLFM1, CYP46A1, CYP2C9, NDFIP2, CLGN, CNIH2, ALG12, TM7SF2, JPH4, JPH3, KIAA0368, ARSG, BSCL2, CANX, RTN2, CDS2, FAR…	0.436268
GOTERM_BP_FAT	GO:0033043~regulation of organelle organization	54	DLC1, PDGFA, LOC729841, TACR1, SNCA, CAPZA1, CTTNBP2, KISS1R, CUL7, TMSB15A, GSN, TMSB15B, LOC729494, TPR, MYC, ROCK2, TMSB10, TNKS2, ARPC1B, ARPC5L, NCK1, AKAP5, MAPRE1, ADD2, SPTB, TRIOBP, RAB3A, CAV2, NEK2, KATNB1, RDX, LOC653888, PIN1, MYCBP2, SORBS3, ACD, ARPC3, SKA2, TNKS, CLASP2, ACTR3C, CD28, SYNPO, MAP1A, SPTBN4, TAF7, PSRC1, MAP1B, CDC23, RICTOR, FOXP3, EPB49, CORO1A, GOLPH3, CAPG, MAP4…	0.43776
GOTERM_CC_FAT	GO:0016529~sarcoplasmic reticulum	12	JPH4, JPH3, CACNA2D1, TMEM38A, RYR2, FKBP1A, JPH1, FKBP1B, CASQ1, ITPR1, S100A1, ITPR2	0.442477
GOTERM_BP_FAT	GO:0045935~positive regulation of nucleobase, nucleoside, nucleotide and nucleic acid metabolic process	137	MEF2C, NCBP1, CDX2, THRA, PDGFA, ZXDC, CASK, TNFSF13, TBP, TNFSF12, ZXDA, ZIC3, CITED2, GATA2, BRPF1, APOE, LOC100129500, RARB, MYST4, MYST3, PCBD2, MED12, GRHL3, MED13, TBR1, TRERF1, PPARGC1B, TNKS2, ASCL1, HIF1A, SMARCA2, RNF20, TMX1, CAMTA2, CNBP, ADORA2B, CRTC1, SOX2, TFE3, ELK1, SOX4, SOX6, ABCA1, SOX8, WT1, PLAGL1, MEIS2, SMARCB1, NPM2, RNF10, TNKS, TAF9, ASF1A, RUNX2, TCF3, NR1H3, DVL3, BM…	0.443276
GOTERM_BP_FAT	GO:0042364~water-soluble vitamin biosynthetic process	10	ME1, TPK1, ASPDH, NMNAT2, C8ORF62, PDXK, RFK, GSTO1, PSAT1, C9ORF95, PNP	0.449895
GOTERM_CC_FAT	GO:0016591~DNA-directed RNA polymerase II, holoenzyme	21	SUPT3H, POLR2G, POLR2F, STON1, POLR2L, TBP, CDC73, STON1-GTF2A1L, GTF2E2, GTF2H2D, GTF2H2C, GTF2A2, TAF9, ERCC3, ELP4, TAF4, TAF3, TAF4B, TAF7, GTF2H4, INTS12, GTF2A1L, GTF2H2, GTF2H2B, GTF2F1, GTF2F2	0.454758
GOTERM_CC_FAT	GO:0016533~cyclin-dependent protein kinase 5 activator complex	3	CDK5R1, CDK5R2, CDK5	0.455304
GOTERM_CC_FAT	GO:0070044~synaptobrevin 2-SNAP-25-syntaxin-1a complex	3	STX1A, NAPA, SNAP25	0.455304
GOTERM_MF_FAT	GO:0004722~protein serine/threonine phosphatase activity	15	PDP1, PHLPP1, PPP2R3B, CYCS, PPM1A, PPP3R1, PPP1CC, PPM1F, MTM1, MTMR3, PPM1J, PPEF1, PPP3CB, PPP3CA, MTMR6	0.455308
GOTERM_CC_FAT	GO:0031594~neuromuscular junction	8	CDK5R1, EPHA7, PRKAR1A, PRKACA, SV2A, CDK5, NEFM, MYH10	0.457569
GOTERM_BP_FAT	GO:0010033~response to organic substance	156	ADCY3, HSPD1P6, ADCY1, THRA, AQP9, PDGFA, OSMR, ADCY5, SNCA, HSPD1P1, HSPD1P5, TGFB2, HSPD1P4, GOT2, PRKAR2B, CTTNBP2, GOT1, EIF4EBP2, APOE, LCAT, LOC100129500, CHRNA5, PRKACA, PRKACB, GNG3, GNG4, DNAJC3, APOM, GNG7, ADAM9, EGFR, SOCS2, CRYAB, BAIAP2, GRIN2A, LIFR, COLEC12, PTPRN, IRS1, PPARGC1B, GRB10, HSPB2, ABAT, HSPB1, RIPK2, WFDC1, RYR2, HSPB3, ME1, CAV2, RBP4, DERL2, GCLC, MCL1, NEDD8, ASL,…	0.457805
GOTERM_BP_FAT	GO:0007411~axon guidance	30	CDK5R1, GLI2, MYCBP2, LOC100133690, ARX, SEMA5A, ALCAM, BDNF, ROBO1, UNC5A, ANK3, LHX2, KAL1, B3GNT1, GBX2, B3GNT2, SPON2, NRXN3, LOC642132, KIF5C, CDK5, NTN1, TBR1, SLIT2, EPHA4, FEZF2, EPHA7, CNTN4, SIAH1, RELN, APBB1, GAP43, MYH10	0.457974
GOTERM_CC_FAT	GO:0044432~endoplasmic reticulum part	74	TM7SF2, JPH4, JPH3, SEC24A, RAB9A, ATL1, CLSTN3, BSCL2, HLA-DMA, RTN2, ERLEC1, TAPBP, PIGM, P4HA2, SRPR, COL4A3BP, AGPAT9, VMA21, RPN1, SEC24C, JPH1, SEC24D, SGPL1, PIGX, TMEM38A, CYP26A1, ERLIN2, KRTCAP2, CDS1, SACM1L, RNF180, ARHGAP32, ASPHD2, FKBP14, ASPHD1, LRMP, RYR2, CYP2A6, CASQ1, SEC23B, HLA-DRA, ARL6IP1, TMX1, DERL2, FKBP1A, EXTL1, FKBP1B, BCHE, CYP26B1, PEMT, CD4, ERO1L, TRAM1, PPAP2B, …	0.460515
GOTERM_CC_FAT	GO:0005871~kinesin complex	7	KIF5A, KLC1, KIF17, KIFAP3, KIF5C, KLC2, KIF3C	0.461539
GOTERM_CC_FAT	GO:0005952~cAMP-dependent protein kinase complex	5	PRKAR2B, PRKAR1B, PRKAR1A, PRKACA, PRKACB	0.463201
GOTERM_CC_FAT	GO:0012510~trans-Golgi network transport vesicle membrane	6	SYNRG, AFTPH, AP1S1, CLTB, NCALD, CLTC	0.464256
GOTERM_CC_FAT	GO:0030016~myofibril	27	SRI, ABLIM2, MYBPC1, PDLIM5, HSPBL2, PDLIM3, FHL2, TPM3, SORBS2, PPP3CB, OBSL1, PPP3CA, JPH1, OBSCN, CRYAB, MYH2, ACTN1, LOC100131098, HOMER1, FXR1, TNNT2, HDAC4, TNNT1, ARF1, KCNJ8, RYR2, HSPB1, SYNM, CACNA1C	0.468571
GOTERM_BP_FAT	GO:0007264~small GTPase mediated signal transduction	72	GNA13, RAB9A, RAB9B, RASGEF1A, SHOC2, RGL2, DIRAS1, DIRAS2, NISCH, APOE, LOC100129500, RALB, RAB6B, RAB26, RAB27B, FGF2, AGAP2, ARL5B, AGAP3, ARL2, RAP2A, ARHGEF3, ARL1, G3BP1, RAB4B, G3BP2, ARHGAP29, RASL12, ARL3, ARHGAP31, SH2D3C, CRKL, DOK3, RASGRF2, GNB1, RIN2, RAB15, RAB10, ARL4D, RAPGEFL1, ARL4C, RASD2, ARHGDIG, RAB3A, RAB3B, RAB3C, RAB3D, RAB40C, RUNDC3A, ARF5, ABCA1, RAB40B, SOS1, SOS2, A…	0.47007
GOTERM_MF_FAT	GO:0004428~inositol or phosphatidylinositol kinase activity	13	PIK3C2G, PIK3CD, PIP5K1B, PI4KA, PIP5K1C, PPIP5K1, ITPKB, ITPKA, PI4K2A, PIKFYVE, PIK3CA, PIP4K2B, IP6K2	0.470297
GOTERM_BP_FAT	GO:0006354~RNA elongation	17	POLR2G, TAF4, POLR2F, POLR2L, TAF4B, TCEA1P2, GTF2H4, CDK9, TBP, GTF2H2, GTF2H2B, GTF2H2D, GTF2E2, GTF2H2C, TCEA3, GTF2F1, GTF2A2, GTF2F2, TAF9, TCEA1, ERCC3	0.470987
GOTERM_BP_FAT	GO:0043244~regulation of protein complex disassembly	17	TRIOBP, MAP1A, CAPZA1, MAP1B, SPTBN4, KATNB1, RDX, EPB49, ETF1, GSN, CAPG, MAP4, CLASP2, EIF5A2, ADD2, SPTB, HDAC6	0.470987
GOTERM_CC_FAT	GO:0043292~contractile fiber	29	SRI, ABLIM2, CDK5R1, MYBPC1, PDLIM5, HSPBL2, PDLIM3, FHL2, TPM3, MYL9, SORBS2, PPP3CB, OBSL1, PPP3CA, JPH1, OBSCN, CRYAB, MYH2, LOC100131098, ACTN1, HOMER1, FXR1, TNNT2, HDAC4, TNNT1, ARF1, KCNJ8, RYR2, HSPB1, SYNM, CACNA1C	0.471956
GOTERM_BP_FAT	GO:0006367~transcription initiation from RNA polymerase II promoter	21	POLR2G, POLR2F, STON1, POLR2L, MED24, TBP, STON1-GTF2A1L, GTF2E2, GTF2H2D, GTF2H2C, GTF2A2, TAF9, ERCC3, TAF4, TAF4B, TAF7, MED12, GTF2H4, CDK9, GTF2A1L, MED13, GTF2H2, GTF2H2B, GTF2F1, GTF2F2, NCOA6	0.472311
GOTERM_BP_FAT	GO:0022406~membrane docking	12	CAV2, RAD21L1, STX1A, CPLX2, STXBP1, VTI1B, SNPH, SYTL2, EXOC6, MSN, EXOC5, SNAP25, YKT6	0.473573
GOTERM_CC_FAT	GO:0033267~axon part	15	SCN1A, UCN, CCK, SNCB, MAP2K1, LOC642132, SPTBN4, PCSK1, GOT1, CHRM3, ROBO1, CHRM1, NTRK2, CNTNAP1, ATP6V0D1, TUBB4	0.475121
GOTERM_CC_FAT	GO:0005625~soluble fraction	67	CYB5R2, CRHBP, RANGAP1, LOC730429, CTTNBP2, GOT1, CASP9, IAPP, SPINT2, PDE4A, MAN2B1, USP14, PPP2R1A, YARS, LIMK2, DARS, ALDH5A1, NCF1, STMN2, CRYAB, PDE4D, CLIC1, TPI1P1, IPO7, UBR5, TPPP, HSPB2, HSPB1, CTSB, MDH1, ME1, CAV2, SNX9, RAB3A, YWHAZ, SORD, HSPBL2, NCF1C, CALCOCO2, NMB, COMT, HPRT1, NAGK, GCLM, PEX5L, TAC3, ADCYAP1, PCSK2, TPI1, ENO2, SRR, CCS, PPP3CA, MAP2K1, GNRH1, SPHK1, MAP1B, WDR…	0.475287
GOTERM_BP_FAT	GO:0033555~multicellular organismal response to stress	14	CCK, TACR1, GABRA5, COMT, VDAC1, EDNRB, BDNF, ADRB1, PENK, GRM7, ADRA2A, NEUROD2, RELN, VDAC1P1, GNG7	0.478329
GOTERM_CC_FAT	GO:0030055~cell-substrate junction	27	DLC1, CAV2, ENAH, LIMS1, SRCIN1, TLN2, LOC100133017, FERMT1, FHL2, KEAP1, HCFC2, APBB1IP, CTTNBP2, SORBS3, PTK2B, PAK1, LOC100132856, LRRC7, PTPRC, LPP, MYH2, ACTN1, ARHGAP26, ARHGAP31, CASS4, SH3KBP1, ZNF384, TRIP6, LOC100128100, PARVB	0.486375
KEGG_PATHWAY	hsa04930:Type II diabetes mellitus	13	PRKCZ, SOCS2, PIK3CD, HK1, LOC100131098, PRKCE, IRS1, PRKCD, CACNA1G, PIK3CA, MAPK9, IKBKB, CACNA1C, CACNA1B	0.48825
KEGG_PATHWAY	hsa04130:SNARE interactions in vesicular transport	11	STX8, STX1A, STX3, VAMP5, VTI1B, VAMP2, SNAP23, VAMP1, YKT6, STX1B, SNAP25	0.48989
GOTERM_MF_FAT	GO:0015405~P-P-bond-hydrolysis-driven transmembrane transporter activity	32	ATP5E, ATP6V0E1, ATP1B1, TIMM17A, ATP6AP1, SNCA, ATP5G1, ATP6V1B2, ATP6V0B, TAPBP, ATP2B1, ATP6V0C, ATP2B2, ATP2B3, ATP5EP2, ABCD4, ATP6V0D1, SEC61A1, SEC61A2, ABCB9, ATP1A3, ATP6V1H, ATP1A1, TIMM23, ABCB6, ATP6V1D, ATP13A2, ATP13A4, ATP6V1C1, ATP6V1A, ATP6V1E1, ATP8A2, ABCC5	0.494233
GOTERM_MF_FAT	GO:0015399~primary active transmembrane transporter activity	32	ATP5E, ATP6V0E1, ATP1B1, TIMM17A, ATP6AP1, SNCA, ATP5G1, ATP6V1B2, ATP6V0B, TAPBP, ATP2B1, ATP6V0C, ATP2B2, ATP2B3, ATP5EP2, ABCD4, ATP6V0D1, SEC61A1, SEC61A2, ABCB9, ATP1A3, ATP6V1H, ATP1A1, TIMM23, ABCB6, ATP6V1D, ATP13A2, ATP13A4, ATP6V1C1, ATP6V1A, ATP6V1E1, ATP8A2, ABCC5	0.494233
GOTERM_MF_FAT	GO:0008017~microtubule binding	21	DYNC1I1, APC2, CRYAB, MAP1B, PSRC1, KATNB1, MARK4, HOOK3, HOOK1, NUMA1, NDEL1, TPPP, CLIP1, SKA2, CLASP2, MAPRE1, MAP6, DCX, MAPRE3, MTUS2, HDAC6	0.494876
GOTERM_MF_FAT	GO:0003682~chromatin binding	38	CAMTA2, PPP2R3B, ARID4A, SOX2, MITF, POLA1, CBX1, ZEB1, HMGN5, GLI2, CBX7, CALCOCO1, CHD9, PCGF2, CHD7, CDYL, CENPB, PATZ1, ACTL6A, BCL6, CHD5, ASF1A, RUNX2, CHD4, RFX4, RING1, VAX2, SREBF2, MSL3, DLX1, NOTCH1, SMARCC1, SP3, SMARCC2, NCOA6, FABP1, SMC1A, CHAF1B	0.494938
GOTERM_BP_FAT	GO:0051173~positive regulation of nitrogen compound metabolic process	140	MEF2C, NCBP1, CDX2, THRA, PDGFA, ZXDC, CASK, TNFSF13, TBP, TNFSF12, ZXDA, ZIC3, CITED2, GATA2, BRPF1, APOE, LOC100129500, RARB, MYST4, MYST3, EGFR, PCBD2, MED12, GRHL3, MED13, TBR1, TRERF1, PPARGC1B, TNKS2, ASCL1, HIF1A, SMARCA2, RNF20, TMX1, CAMTA2, CNBP, ADORA2B, CRTC1, SOX2, TFE3, ELK1, SOX4, SOX6, ABCA1, SOX8, WT1, PLAGL1, MEIS2, SMARCB1, NPM2, RNF10, TNKS, TAF9, ASF1A, RUNX2, TCF3, NR1H3, DV…	0.501483
KEGG_PATHWAY	hsa05130:Pathogenic Escherichia coli infection	15	YWHAZ, OCLN, TUBB2A, ROCK2, LOC729841, TUBB2C, WAS, LOC653888, ARPC1B, ARPC3, LOC647859, FYN, NCK1, ARPC5L, LOC729494, TUBA3C, TUBA4A, TUBA3D, ABL1, TUBB4	0.502084
GOTERM_CC_FAT	GO:0044451~nucleoplasm part	113	MEF2C, CDX2, LMO4, MED24, TBP, MED20, GTF2H2D, BRPF1, GTF2E2, GTF2H2C, RBM8A, MYST4, MYST3, RCOR2, TAF4B, MED12, MED13, HES6, PPP1CC, PPARGC1B, GTF2H2B, HIF1A, RPAIN, MEAF6, SUMO1P3, ONECUT3, SOX2, NOC3L, TADA1, WT1, MED12L, STON1-GTF2A1L, CORO2A, METTL3, TFDP2, TAF9, TCF3, RUNX2, TFDP1, TAF4, TAF3, SMAD9, SUB1, MAML1, SPTBN4, MAML2, TAF7, SMAD5, CREBBP, YTHDC1, TEAD1, INTS12, GTF2A1L, CASC3, SMA…	0.503802
GOTERM_CC_FAT	GO:0016528~sarcoplasm	12	JPH4, JPH3, CACNA2D1, TMEM38A, RYR2, FKBP1A, JPH1, FKBP1B, CASQ1, ITPR1, S100A1, ITPR2	0.506315
KEGG_PATHWAY	hsa04914:Progesterone-mediated oocyte maturation	21	ADCY3, ANAPC1, ANAPC2, ADCY1, MAP2K1, ADCY5, PIK3CD, CDC23, RAF1, LOC100127984, LOC100133898, CDK2, PRKX, RPS6KA1, ADCY9, MAPK13, RPS6KA2, LOC100133982, MAPK9, PIK3CA, PRKACA, PRKACB, CCNA1, AKT3	0.508763
GOTERM_CC_FAT	GO:0031201~SNARE complex	7	STX1A, STX3, VTI1B, NAPA, YKT6, SNAP25, SCAMP5	0.513959
KEGG_PATHWAY	hsa05212:Pancreatic cancer	18	EGFR, MAP2K1, ARHGEF6, PIK3CD, RAF1, RB1, CDK4, STAT3, ACVR1C, TGFB2, VEGFB, ACVR1B, CASP9, RALB, PIK3CA, MAPK9, IKBKB, AKT3	0.51592
GOTERM_MF_FAT	GO:0035257~nuclear hormone receptor binding	22	TAF7, RING1, MED12, FHL2, MED24, RB1, MED13, WIPI1, PPARGC1B, RGL2, LOC653889, PRPF6, TACC2, RERG, YWHAH, NCOA2, NCOA6, KDM3A, JMJD1C, TRIP6, COL11A2, TOB2, HSD17B8	0.51634
GOTERM_BP_FAT	GO:0035024~negative regulation of Rho protein signal transduction	4	DLC1, SCAI, BCL6, ARAP3	0.519679
GOTERM_BP_FAT	GO:0070542~response to fatty acid	4	PCSK1, FABP3, CPS1, AACS	0.519679
GOTERM_BP_FAT	GO:0010923~negative regulation of phosphatase activity	4	PPP2R4, FKBP1A, FKBP1B, TGFB2	0.519679
GOTERM_BP_FAT	GO:0030705~cytoskeleton-dependent intracellular transport	17	DYNC1I1, MYO5A, PRKCZ, OPA1, MAP2K1, UCHL1, MYH2, KLC2, WAS, TNNT2, KIF1A, NDEL1, KLC1, NEFL, APBA1, NEFM, MYH10	0.519827
GOTERM_CC_FAT	GO:0070776~MOZ/MORF histone acetyltransferase complex	4	MEAF6, BRPF1, MYST4, MYST3	0.521785
GOTERM_CC_FAT	GO:0048786~presynaptic active zone	4	SYN1, GRM7, NTRK2, NUFIP1	0.521785
GOTERM_CC_FAT	GO:0070775~H3 histone acetyltransferase complex	4	MEAF6, BRPF1, MYST4, MYST3	0.521785
KEGG_PATHWAY	hsa04612:Antigen processing and presentation	20	KLRC4, KIR2DL5B, KLRC3, KIR2DL5A, HLA-DRB1, CD8A, HLA-C, CTSS, HLA-B, HLA-E, HLA-DMA, CANX, CD74, TAPBP, PSME2, HLA-DRB4, CD4, HLA-DPA1, IFNA14, HLA-DPB1, CTSB, HLA-DOA, HLA-DRA	0.522012
KEGG_PATHWAY	hsa05214:Glioma	16	EGFR, MAP2K1, PDGFA, PIK3CD, RAF1, PRKCG, RB1, CDK4, PRKCB, SOS1, SOS2, CALM3, PIK3CA, CAMK2B, CAMK2A, CALM2, AKT3, CALM1	0.523009
GOTERM_CC_FAT	GO:0016514~SWI/SNF complex	6	SMARCB1, SMARCC1, SMARCC2, ACTL6A, RB1, SMARCA2	0.525527
GOTERM_CC_FAT	GO:0070603~SWI/SNF-type complex	6	SMARCB1, SMARCC1, SMARCC2, ACTL6A, RB1, SMARCA2	0.525527
KEGG_PATHWAY	hsa00534:Heparan sulfate biosynthesis	8	NDST3, HS3ST5, NDST1, HS3ST2, HS3ST1, HS6ST3, EXTL1, GLCE	0.525613
GOTERM_BP_FAT	GO:0016573~histone acetylation	16	SUPT3H, MEAF6, KAT2B, CREBBP, HAT1, TADA1, PHF17, BRPF1, PCGF2, PHF16, PHF15, ACTL6A, TAF9, APBB1, MYST4, MYST3	0.526247
KEGG_PATHWAY	hsa04210:Apoptosis	21	BID, IRAK2, DFFA, CYCS, PIK3CD, PPP3R1, CHP2, CAPN2, PRKX, PRKAR2B, TNFRSF1A, CASP9, PRKAR1B, PRKAR1A, PPP3CB, PIK3CA, PRKACA, PPP3CA, PRKACB, IKBKB, AKT3	0.526552
KEGG_PATHWAY	hsa04514:Cell adhesion molecules (CAMs)	30	MPZL1, OCLN, HLA-DRB1, CD8A, CLDN10, ITGB2, HLA-DMA, ITGAM, LOC100133690, ALCAM, LOC647859, ITGB8, HLA-DRB4, CD4, CNTNAP1, HLA-DPB1, HLA-DOA, NEGR1, CD28, F11R, PTPRC, NRXN3, SELL, NLGN1, NLGN3, HLA-C, HLA-B, HLA-E, NCAM2, HLA-DPA1, VCAN, JAM2, CD226, HLA-DRA	0.530608
GOTERM_CC_FAT	GO:0000307~cyclin-dependent protein kinase holoenzyme complex	5	CDK5R1, CDK5R2, CDK4, CDK5, CDK2	0.531082
GOTERM_BP_FAT	GO:0030837~negative regulation of actin filament polymerization	11	TRIOBP, TMSB15A, GSN, TMSB15B, SPTBN4, CAPG, CAPZA1, RDX, TMSB10, EPB49, ADD2, SPTB	0.534199
GOTERM_BP_FAT	GO:0021953~central nervous system neuron differentiation	14	NR4A2, HPRT1, GLI2, CDK5, MYCBP2, ARX, ASCL1, NDEL1, TULP3, BCL11B, POU4F1, LHX6, DCX, DCLK1	0.535486
KEGG_PATHWAY	hsa04664:Fc epsilon RI signaling pathway	19	VAV3, MAP2K1, PIK3CD, MAP2K4, RAF1, PRKCE, PRKCD, PRKCB, GAB2, MAPK13, FYN, SOS1, SOS2, MAPK9, FCER1G, PIK3CA, INPP5D, AKT3, SYK	0.535665
GOTERM_BP_FAT	GO:0051254~positive regulation of RNA metabolic process	107	MEF2C, NCBP1, THRA, CDX2, CASK, ZIC3, CITED2, GATA2, RARB, PCBD2, MED12, MED13, TBR1, TRERF1, PPARGC1B, ASCL1, HIF1A, SMARCA2, TMX1, CAMTA2, CNBP, CRTC1, SOX2, TFE3, ELK1, SOX4, SOX6, SOX8, WT1, PLAGL1, MEIS2, SMARCB1, TAF9, TCF3, RUNX2, ASF1A, NR1H3, DVL3, BMP2, TESC, RFX4, MAP2K1, MAML1, GRIN1, MAML2, TAF7, SMAD5, CREBBP, NR4A2, TEAD1, SMAD1, KLF15, FOXP3, SREBF2, HDAC4, NOTCH1, SALL4, CSRNP3, …	0.536529
GOTERM_BP_FAT	GO:0048168~regulation of neuronal synaptic plasticity	13	PPFIA3, NCDN, SNCA, GRIN1, GRIN2A, BCAN, SYNGR1, SYP, APOE, LOC100129500, NPTN, DLG4, BHLHE40, CAMK2A	0.536816
GOTERM_BP_FAT	GO:0007205~activation of protein kinase C activity by G-protein coupled receptor protein signaling pathway	13	PARD3, DGKQ, CCK, SPHK1, DGKI, CISH, DGKE, CHRM1, DGKZ, CERK, PPAP2A, PRKD3, GAP43	0.536816
KEGG_PATHWAY	hsa01040:Biosynthesis of unsaturated fatty acids	7	ACOT7, LOC644189, FADS1, FADS2, SCD5, TECR, ACOT4, HADHA	0.539792
KEGG_PATHWAY	hsa05330:Allograft rejection	10	HLA-DRB1, IL12A, HLA-DRB4, HLA-C, HLA-DPA1, HLA-B, HLA-DPB1, HLA-E, HLA-DOA, HLA-DMA, HLA-DRA, CD28	0.540275
KEGG_PATHWAY	hsa00480:Glutathione metabolism	13	ODC1, GCLC, GSTA4, GGCT, LOC642590, GSTM5, GCLM, MGST3, GPX1, G6PD, OPLAH, GSTO2, GSTO1, LOC646347, SMS	0.54256
GOTERM_BP_FAT	GO:0006352~transcription initiation	24	POLR2G, POLR2F, STON1, POLR2L, MED24, TBP, STON1-GTF2A1L, GTF2E2, GTF2H2D, GTF2H2C, GTF2A2, TAF9, ERCC3, MYC, SNAPC5, TAF4, TAF4B, TAF7, MED12, GTF2H4, CDK9, GTF2A1L, MED13, GTF2H2, GTF2H2B, PTRF, GTF2F1, GTF2F2, NCOA6	0.543852
GOTERM_BP_FAT	GO:0032870~cellular response to hormone stimulus	35	ADCY3, ADCY1, THRA, ADCY5, GNG13, AP3S1, GNG12, LATS2, PRKAR2B, PDPK1, GOT1, EIF4EBP2, KDM3A, PRKACA, PRKACB, GNG3, GNG4, GNG7, KAT2B, SOCS2, BAIAP2, STXBP4, APPL1, IRS1, UBE2B, STAT3, GRB10, ADCY9, GNB1, PRKAR1B, PRKAR1A, ALDH2, GHRL, IGFBP2, VLDLR	0.548104
GOTERM_BP_FAT	GO:0006470~protein amino acid dephosphorylation	35	PDP1, PPP2R3B, SSH3, STYX, DUSP10, PPM1A, PTPMT1, MTM1, MTMR3, PPP3CB, PPP3CA, MTMR6, PPP2R1A, PTPRK, PTPRC, NCEH1, PTPN18, PTPN3, PTPRG, PTPRZ1, PTPN5, PTPN14, PTPRR, PTPN13, CCDC155, PTPRN, PPP1CC, TPTE, PPM1F, DUSP3, DUSP2, PPM1J, DUSP27, PPEF1, DUSP8	0.548104
GOTERM_CC_FAT	GO:0030532~small nuclear ribonucleoprotein complex	8	SNRPEL1, LOC100132425, SNRPD1, LOC100130003, LOC100130932, SF3B3, LOC100130289, LOC100130109, PRPF8, SNRNP200, LSM4, SNRPF, LOC100129492, SNRPE, LOC652147, SNRPG	0.549568
GOTERM_BP_FAT	GO:0060033~anatomical structure regression	5	AMH, SMAD9, LOC643778, SMAD5, GLI2, BMPR1A	0.553186
GOTERM_BP_FAT	GO:0045059~positive thymic T cell selection	5	PTPRC, DOCK2, ITPKB, HLA-DMA, CD74	0.553186
KEGG_PATHWAY	hsa04080:Neuroactive ligand-receptor interaction	54	GPR83, CCKAR, MCHR1, MCHR2, THRA, GABRB2, TACR1, LPAR3, GNRHR, GABBR2, VIPR1, EDNRB, KISS1R, CALCRL, HTR1E, GABRG2, C5AR1, CCKBR, GRIN2A, GRM1, GRM5, GRM3, ADRB1, GRM2, CHRM3, GRM7, CHRM1, GPR50, TSHR, C3AR1, PARD3, PRLHR, ADORA2B, ADCYAP1R1, FPR1, APLNR, P2RY2, PRSS2, PRSS3, HRH4, ADRA2A, LOC100131909, GABRD, GABRA2, GABRA1, PTH2R, GABRA4, GRIN1, GABRA5, BRS3, NPY1R, NPY5R, P2RX5, P2RY14, HTR2A	0.560022
KEGG_PATHWAY	hsa04340:Hedgehog signaling pathway	14	WNT10B, BMP2, BTRC, GLI2, PRKX, WNT2B, WNT3, CSNK1E, GSK3B, PTCH1, PRKACA, HHIP, PRKACB, WNT6	0.564637
GOTERM_MF_FAT	GO:0031267~small GTPase binding	27	FGD2, FGD1, TRIOBP, DENND5A, ABCA1, RIMS2, RIMS1, PEX5L, RANBP9, PAK3, CHM, PAK1, RANBP2, CDC42EP4, FMNL1, MAP2K1, DOCK9, IPO9, RPH3A, MYRIP, IPO7, SYTL4, SYTL5, CYFIP1, SYTL2, GRASP, RIN3	0.565698
GOTERM_CC_FAT	GO:0043197~dendritic spine	11	DNM3, ANKS1B, ARHGAP32, CDK5R1, GRM3, LZTS1, DLGAP3, GRIN1, GRM1, MYH10, SYNPO	0.568645
GOTERM_BP_FAT	GO:0045941~positive regulation of transcription	123	MEF2C, CDX2, THRA, ZXDC, CASK, TBP, ZIC3, ZXDA, CITED2, GATA2, BRPF1, RARB, MYST4, MYST3, PCBD2, MED12, GRHL3, MED13, TBR1, TRERF1, PPARGC1B, ASCL1, HIF1A, SMARCA2, RNF20, TMX1, CAMTA2, CNBP, CRTC1, SOX2, TFE3, ELK1, SOX4, SOX6, SOX8, WT1, PLAGL1, MEIS2, SMARCB1, RNF10, TAF9, ASF1A, RUNX2, TCF3, NR1H3, DVL3, BMP2, TESC, SMAD9, RFX4, MAML1, GRIN1, TAF7, MAML2, SMAD5, CREBBP, NR4A2, TEAD1, SMAD1, K…	0.5689
GOTERM_BP_FAT	GO:0045859~regulation of protein kinase activity	79	ADCY3, ADCY1, ZAK, ADCY5, LPAR3, MBIP, LATS2, TGFB2, CAMKK2, PRKAR2B, PDPK1, KISS1R, PAK2, APOE, MAP3K9, CDKN2D, LOC100129500, PRKACA, PAK1, PRKACB, GNG3, FGF2, SYK, ADAM9, EGFR, PPP2R1A, ANAPC2, C5AR1, MADD, KIAA1804, RB1, CDK5, GRM1, THY1, SPAG9, CHRM1, CD81, GHRL, CARTPT, RELN, MAP3K13, GAP43, PRKD3, PRKCZ, CDK5R1, PARD3, CDK5R2, CCK, ADORA2B, FPR1, APLP2, CD74, DGKE, PTK2B, ADRA2A, CD4, CERK,…	0.570766
GOTERM_CC_FAT	GO:0000159~protein phosphatase type 2A complex	7	PPP2R1A, PPP2R3B, CYCS, PPP2R4, PPP2R2B, PPP2R2C, PPP2R2D	0.572242
GOTERM_BP_FAT	GO:0008654~phospholipid biosynthetic process	28	CHKB, EPT1, CDS2, SERINC5, AGPAT5, PIGM, DGKE, LCAT, PIGH, AGPAT9, PEMT, PTDSS1, CPT1B, CRLS1, LPGAT1, PIGX, FADS1, PI4KA, LPCAT2, CDS1, LPCAT3, LPCAT4, SAMD8, MBOAT7, CD81, PI4K2A, FABP3, MBOAT2, ALG12	0.575933
GOTERM_BP_FAT	GO:0060341~regulation of cellular localization	59	NCBP2, SYT1, SNCG, SNCAIP, SNCA, NCS1, MXI1, ACVR1C, TGFB2, KISS1R, LOC643778, PRKACA, RAB26, RAB27B, FGF2, NSF, SCAMP5, SYK, ADAM9, STX1A, CRYAB, G3BP2, STXBP1, STX1B, CDK5, PCLO, DOC2A, AAAS, GRM7, GHRL, RYR2, CARTPT, RBP4, RAB3A, RAB3B, RAB3C, RAB3D, ADORA2B, NNAT, FKBP1B, TCF7L2, UHMK1, PCSK1, CHD7, SCG5, CAMK2A, SNAP25, LOC100131909, NPY1R, ARFIP1, FOXP3, SIRT1, NPY5R, GSK3B, NTRK2, CRH, CAL…	0.576866
GOTERM_BP_FAT	GO:0008038~neuron recognition	9	AMIGO1, NCAM2, FEZF2, CDK5R1, BDNF, OPCML, CNTN4, GAP43, SLIT2	0.57793
GOTERM_BP_FAT	GO:0006928~cell motion	105	GNA13, LOC729841, CAPZA1, TUBB2C, TNFSF13, TNFSF12, TGFB2, CTTNBP2, BDNF, GAB2, ANK3, UNC5A, ROBO1, SPON2, SYK, TWIST1, PTPRK, SGPL1, PLXNB1, LOC642132, KIF5C, NRD1, TBR1, CTNNA2, ASCL1, ARPC1B, IGSF8, HIF1A, NDEL1, HSPB1, RELN, CAV2, PALM, ZFAND5, CDK5R1, ITGB2, ITGAM, SCRIB, ARX, SEMA5A, ALCAM, DOCK2, ARPC3, LHX2, KAL1, B3GNT1, ADRA2A, LHX6, STRBP, CLASP2, B3GNT2, ARHGDIB, PLAT, VAV3, MAP2K1, N…	0.582603
KEGG_PATHWAY	hsa04150:mTOR signaling pathway	13	PIK3CD, EIF4BP7, LOC100127984, RICTOR, VEGFB, EIF4B, PDPK1, HIF1A, RPS6KA1, RPS6KA2, PIK3CA, PRKAA2, CAB39, AKT3, EIF4E2	0.585208
KEGG_PATHWAY	hsa04742:Taste transduction	13	TAS2R5, GNG13, PRKX, ACCN1, TAS2R16, TAS2R50, GNB1, PDE1A, PRKACA, GNG3, PRKACB, TAS2R45, CACNA1B	0.585208
KEGG_PATHWAY	hsa00603:Glycosphingolipid biosynthesis	5	ST3GAL1, GBGT1, B3GALNT1, ST8SIA1, FUT1	0.587411
KEGG_PATHWAY	hsa00533:Keratan sulfate biosynthesis	5	ST3GAL1, CHST6, B3GNT7, CHST2, B3GNT1, B3GNT2	0.587411
GOTERM_MF_FAT	GO:0030276~clathrin binding	5	AFTPH, CALY, SNAP91, NCALD, DNER	0.587812
GOTERM_MF_FAT	GO:0004697~protein kinase C activity	7	PRKD1, PRKCZ, PRKCG, PRKCE, PRKCD, PRKD3, PRKCB	0.588089
GOTERM_MF_FAT	GO:0042802~identical protein binding	135	SYT1, S100A6, NOG, THRA, MASP1, ZAK, PDGFA, SNCA, ZXDC, APOBEC3G, MBIP, APOBEC3F, MTHFD1L, ZXDA, HOOK3, TGFB2, HOOK1, MAGED1, NONO, ROBO1, APOE, LOC643778, MAP3K9, LOC100129500, OLIG2, S100A1, FTL, MTUS2, SH3GL3, EGFR, PDXK, PTPRG, DFFA, KIAA1804, LOC642132, PPP1CC, ZNF3, GCC2, HSPB8, ABAT, RYR2, CLIP1, HSPB1, ATPIF1, ADD2, CAV2, RALYL, HSD17B10, GGCT, CD74, C10ORF88, RILPL2, SRR, HNRNPC, THAP11,…	0.588276
KEGG_PATHWAY	hsa04270:Vascular smooth muscle contraction	25	GNA13, ADCY3, ADCY1, ADORA2B, ADCY5, PRKX, MYL9, PRKACA, CALCRL, PRKACB, LOC100131909, MAP2K1, ROCK2, LOC100131098, RAF1, PRKCG, PPP1CC, PRKCE, PRKCD, ITPR1, ITPR2, PRKCB, ADCY9, CALM3, GUCY1B3, CACNA1C, CALM2, MYLK, CALM1	0.589078
KEGG_PATHWAY	hsa04120:Ubiquitin mediated proteolysis	30	UBE2Z, BTRC, KEAP1, SAE1, UBE2QL1, STUB1, LOC100133898, LOC730429, FBXW7, FBXW8, CUL7, WWP1, LOC100133982, LOC100132973, NEDD4L, ANAPC1, ANAPC2, UBE2MP1, CBL, UBE2L6, UBE2F, CDC23, UBE2H, UBE2B, TRIM37, CBLB, UBE2K, UBR5, UBE2M, KLHL13, DET1, UBE2W, SIAH1, TCEB1, UBE2E1	0.590454
GOTERM_BP_FAT	GO:0007010~cytoskeleton organization	97	DLC1, AIF1, CAPZA1, PDLIM3, LMO7, TTL, HOOK3, HOOK1, CTTNBP2, PACSIN1, APOE, ANK3, LOC100129500, TUBG1, PLS3, ROCK2, CRYAB, ACTN1, TMSB10, PLK1S1, MARK4, PCLO, MARK1, THY1, TACC2, TNNT2, NDEL1, STMN1, ADD2, FGD2, PALM, TPPP3, FGD1, CAV2, NEK2, SIPA1, FHDC1, DOCK2, PRR5, ADRA2A, OBSL1, TNKS, ARHGDIB, SPTBN4, EPB49, GAS7, CORO1A, ANTXR1, SMC1A, ABL1, MYH10, NEURL, TLN2, WASF1, RANBP9, PDPK1, NISCH,…	0.593098
GOTERM_CC_FAT	GO:0016323~basolateral plasma membrane	44	DLC1, CAV2, LIMS1, ATP1B1, ENAH, SLC13A5, AQP9, SRCIN1, TLN2, LOC100133017, FERMT1, FHL2, CASK, KEAP1, HCFC2, APBB1IP, OSCP1, CTTNBP2, SORBS3, ANK3, PTK2B, P2RY2, NUMB, STK39, PAK1, MSN, LOC100132856, LRRC7, ADAM9, EGFR, PTPRC, LPP, CA11, MYH2, PDZD11, ACTN1, ATP1A1, ARHGAP26, CTNNA2, ARHGAP31, TJP1, CASS4, ZNF384, SH3KBP1, TRIP6, LOC100128100, PARVB	0.593158
GOTERM_BP_FAT	GO:0032956~regulation of actin cytoskeleton organization	25	DLC1, TRIOBP, PDGFA, TACR1, LOC729841, CAPZA1, RDX, LOC653888, KISS1R, SORBS3, TMSB15A, ARPC3, GSN, TMSB15B, LOC729494, ACTR3C, SYNPO, SPTBN4, TMSB10, RICTOR, EPB49, ARPC1B, CORO1A, NCK1, ARPC5L, CAPG, ARAP1, ADD2, SPTB	0.593402
GOTERM_CC_FAT	GO:0042598~vesicular fraction	52	JPH4, JPH3, GDF1, AQP9, ATL1, TAPBP, ATP2B2, DGCR2, SRD5A3, JPH1, FNDC3A, CYP26A1, IRS1, GRM1, TNKS2, CYP4X1, ADRB1, PTRF, PI4K2A, CYP2A6, STEAP2, GRB14, PRKCZ, SNX9, CHKB, COMT, DCT, CYP26B1, PPP3CB, TNKS, ERO1L, SNAP23, PPP3CA, ACSL4, SOAT1, P4HB, CPT1B, NCEH1, CYP46A1, CYP2C9, FADS1, SEC11A, ATP1A1, APPL1, ITPR1, ITPR2, SREBF2, MGST3, KCNJ8, LASS1, CYP4Z1, SPCS3, CYP4F2, IKBKB	0.593535
GOTERM_BP_FAT	GO:0010324~membrane invagination	53	SNCA, SYNJ1, SYP, GATA2, AP1S1, GTF2H2D, PACSIN1, GTF2H2C, APOE, CLEC4F, LOC100129500, DLG4, NECAP1, CAP1, SH3GL3, SYNRG, ICAM5, LRP1B, STXBP1, ATP6V1H, COLEC12, CDK5, GTF2H2, CLEC4M, GTF2H2B, ZDHHC15, LRP10, SH3KBP1, RIN2, STEAP2, RIN3, RAB3A, STON1, CALY, ABCA1, APLP1, AMPH, STON1-GTF2A1L, DNER, PIKFYVE, FCER1G, EHD1, ELMOD1, MICALL2, LY75, DNM3, GTF2A1L, CORO1C, CORO1A, AP2A2, CDC42SE2, CXCL16…	0.595269
GOTERM_BP_FAT	GO:0006897~endocytosis	53	SNCA, SYNJ1, SYP, GATA2, AP1S1, GTF2H2D, PACSIN1, GTF2H2C, APOE, CLEC4F, LOC100129500, DLG4, NECAP1, CAP1, SH3GL3, SYNRG, ICAM5, LRP1B, STXBP1, ATP6V1H, COLEC12, CDK5, GTF2H2, CLEC4M, GTF2H2B, ZDHHC15, LRP10, SH3KBP1, RIN2, STEAP2, RIN3, RAB3A, STON1, CALY, ABCA1, APLP1, AMPH, STON1-GTF2A1L, DNER, PIKFYVE, FCER1G, EHD1, ELMOD1, MICALL2, LY75, DNM3, GTF2A1L, CORO1C, CORO1A, AP2A2, CDC42SE2, CXCL16…	0.595269
GOTERM_BP_FAT	GO:0009247~glycolipid biosynthetic process	7	ST6GALNAC6, LARGE, GBGT1, UGCG, ST8SIA1, ST8SIA3, B4GALNT1	0.595314
GOTERM_CC_FAT	GO:0060198~clathrin sculpted vesicle	3	RAB3A, SYT1, VAMP2	0.597344
GOTERM_CC_FAT	GO:0005672~transcription factor TFIIA complex	3	STON1-GTF2A1L, STON1, GTF2A2, GTF2A1L, TBP	0.597344
GOTERM_BP_FAT	GO:0043549~regulation of kinase activity	81	ADCY3, ADCY1, ZAK, ADCY5, LPAR3, MBIP, LATS2, TGFB2, CAMKK2, PRKAR2B, PDPK1, KISS1R, PAK2, APOE, MAP3K9, CDKN2D, LOC100129500, PRKACA, PAK1, PRKACB, GNG3, FGF2, SYK, ADAM9, EGFR, PPP2R1A, ANAPC2, C5AR1, MADD, KIAA1804, RB1, GRM1, IRS1, CDK5, THY1, SPAG9, CHRM1, CD81, GHRL, CARTPT, RELN, MAP3K13, GAP43, PRKD3, PRKCZ, CDK5R1, PARD3, CDK5R2, CCK, ADORA2B, FPR1, APLP2, CD74, DGKE, PTK2B, ADRA2A, CD4,…	0.597588
GOTERM_CC_FAT	GO:0005813~centrosome	48	SNCG, KIAA0368, CCDC85B, FAM110C, FAM110B, LATS2, CEP70, FAM125A, LOC100133673, TUBG1, DISC1, MTUS2, ARL2, ROCK2, FLOT1, MED12, PDE4D, PLK1S1, MARK4, DCTN4, LOC652164, TACC1, TNKS2, TACC2, G6PD, NDEL1, PDE4DIP, MAPRE1, HAUS5, NEK2, KATNB1, CETN3, CETN2, KEAP1, CEP57, CRMP1, NUDT21, TNKS, CLASP2, MYOF, CNKSR2, SMEK2, ALMS1, LOC727927, CSPP1, LOC100134230, RASSF1, CEP68, TUBD1, CALM3, PARP3, MARCKS…	0.599725
GOTERM_MF_FAT	GO:0048156~tau protein binding	4	APOE, LOC100129500, SNCA, AATF, HDAC6	0.602141
GOTERM_MF_FAT	GO:0019201~nucleotide kinase activity	9	PNKP, MPP1, C9ORF98, CASK, DLG3, TAF9, AK5, TJP2, DLG2	0.602457
GOTERM_MF_FAT	GO:0042809~vitamin D receptor binding	9	TAF7, RING1, MED12, MED24, MED13, COL11A2, TOB2, RGL2, HSD17B8	0.602457
KEGG_PATHWAY	hsa04650:Natural killer cell mediated cytotoxicity	29	BID, KIR2DL5B, KIR2DL5A, KLRC3, CD247, PPP3R1, ITGB2, PTK2B, SOS1, SOS2, PPP3CB, FCER1G, PIK3CA, PPP3CA, PAK1, NFATC2, IFNGR1, SYK, VAV3, MAP2K1, PIK3CD, CHP2, RAF1, PRKCG, HLA-C, HLA-B, HLA-E, HCST, PRKCB, FYN, IFNA14	0.603509
GOTERM_BP_FAT	GO:0003001~generation of a signal involved in cell-cell signaling	24	PPFIA3, SYT1, RAB3A, YWHAZ, RAD21L1, SYT4, FKBP1B, RIMS1, BDNF, SYN1, SYN2, SNPH, SNAP25, APBA1, SYK, STX1A, NRXN3, LIN7B, NLGN1, LOC100131098, PCLO, GRM2, DOC2A, NTRK2, GHRL, CACNA1C	0.604696
GOTERM_MF_FAT	GO:0003727~single-stranded RNA binding	10	EIF4A3, CNBP, KHDRBS2, THRA, CPEB2, MSI1, MSI2, PABPC3, PABPC1, STRBP, PABPC1P4	0.605136
KEGG_PATHWAY	hsa05200:Pathways in cancer	67	PDGFA, MITF, FGF11, GLI2, TGFB2, ACVR1C, ACVR1B, WNT3, CASP9, LOC100132973, RALB, PIK3CA, HHIP, RARB, WNT6, CCNA1, TPR, MYC, FGF2, AKT3, EGFR, WNT10B, BCR, PIK3CD, CYCS, PRKCG, RB1, CDK4, CDK2, PRKCB, CTNNA2, VEGFB, CRKL, HIF1A, MAPK9, BID, APC2, TFG, EGLN1, TCF7L2, TPM3, LAMB3, SOS1, SOS2, LAMB1, FH, DVL2, DVL3, FZD8, BMP2, MAP2K1, KLK3, CBL, CREBBP, RAF1, FZD2, APPL1, STAT3, FZD6, WNT2B, RASSF5…	0.605548
GOTERM_BP_FAT	GO:0045893~positive regulation of transcription, DNA-dependent	105	MEF2C, THRA, CDX2, CASK, ZIC3, CITED2, GATA2, RARB, PCBD2, MED12, MED13, TBR1, TRERF1, PPARGC1B, ASCL1, HIF1A, SMARCA2, TMX1, CAMTA2, CNBP, CRTC1, SOX2, TFE3, ELK1, SOX4, SOX6, SOX8, WT1, PLAGL1, MEIS2, SMARCB1, TAF9, TCF3, RUNX2, ASF1A, NR1H3, DVL3, BMP2, TESC, RFX4, MAML1, GRIN1, MAML2, TAF7, SMAD5, CREBBP, NR4A2, TEAD1, SMAD1, KLF15, FOXP3, SREBF2, HDAC4, NOTCH1, SALL4, CSRNP3, CSRNP2, SMARCC1…	0.606496
GOTERM_BP_FAT	GO:0031098~stress-activated protein kinase signaling pathway	19	LOC100131909, CCM2, ZAK, ADORA2B, CRYAB, KIAA1804, ARHGEF6, MAP2K4, TAOK3, DUSP10, STRADB, GPS2, SH2D3C, CRKL, MAP3K9, RB1CC1, MAPK8IP2, MAPK9, MAP3K13, SYK	0.607607
GOTERM_CC_FAT	GO:0005583~fibrillar collagen	5	COL27A1, COL5A3, COL11A2, COL5A2, COL11A1	0.608578
GOTERM_BP_FAT	GO:0010557~positive regulation of macromolecule biosynthetic process	140	MEF2C, CDX2, THRA, PDGFA, ZXDC, CASK, TBP, ZXDA, ZIC3, CITED2, TGFB2, GATA2, BRPF1, RARB, MYST4, MYST3, SYK, PCBD2, MED12, GRHL3, MED13, TBR1, IRS1, TRERF1, PPARGC1B, TNKS2, ASCL1, HIF1A, SMARCA2, RNF20, TMX1, CAMTA2, CNBP, CRTC1, SOX2, TFE3, ELK1, SOX4, SOX6, SOX8, WT1, PLAGL1, MEIS2, SMARCB1, NPM2, RNF10, TNKS, TAF9, ASF1A, RUNX2, TCF3, NR1H3, DVL3, BMP2, UCN, TESC, SMAD9, RFX4, MAML1, CREBBP, …	0.609547
KEGG_PATHWAY	hsa00310:Lysine degradation	11	SETDB1, OGDHL, ALDH2, ECHS1, HADH, ACAT2, ACAT1, HADHA, ALDH9A1, BBOX1, AASDH	0.616504
GOTERM_CC_FAT	GO:0005667~transcription factor complex	45	E2F5, E2F6, LMO4, TBP, ZEB1, GTF2H2D, GTF2E2, GTF2H2C, GTF2A2, CREG1, RCOR2, TAF4B, GTF2H4, HES6, RB1, CDK4, ECSIT, CDK2, GTF2H2, GTF2H2B, HIF1A, NCOA6, SUPT3H, STON1, ONECUT3, SOX2, TCF7L2, STON1-GTF2A1L, NPAS2, TFDP2, GTF3C6, TAF9, POU3F2, ERCC3, TCF3, RUNX2, TFDP1, TAF4, SMAD9, TAF3, SUB1, SMAD5, CREBBP, TAF7, TEAD1, GTF2A1L, SMAD1, GTF2F1, GTF2F2, TCF12	0.62062
KEGG_PATHWAY	hsa00604:Glycosphingolipid biosynthesis	5	ST6GALNAC5, ST3GAL1, ST6GALNAC6, ST8SIA1, B4GALNT1	0.621118
KEGG_PATHWAY	hsa00900:Terpenoid backbone biosynthesis	5	FDPS, IDI1, ACAT2, ACAT1, PDSS1	0.621118
GOTERM_CC_FAT	GO:0031981~nuclear lumen	278	MEF2C, TGOLN2, PNMA3, PNMA2, CDX2, PDLIM3, MED24, CCT2, HMGN5, MED20, HEMGN, BRPF1, GTF2H2D, GTF2H2C, RBM8A, PQBP1, LOC100132973, DHX33, LRRC7, OXR1, ANAPC1, ANAPC2, POLH, RCOR2, ZNF506, TAF4B, MYH2, MED12, PARP10, MED13, PPARGC1B, GTF2H2B, RFC5, PNKP, RPS19, KRT17, PTRF, NAV2, ZNF384, NEK4, NEK2, SUMO1P3, NOC3L, TADA1, STON1-GTF2A1L, ACD, LOC100133982, TCF3, UTP23, NKRF, TSEN54, UAP1, SMAD9, PTG…	0.621392
KEGG_PATHWAY	hsa00750:Vitamin B6 metabolism	3	C8ORF62, PDXK, PHOSPHO2, PSAT1	0.621967
KEGG_PATHWAY	hsa05332:Graft-versus-host disease	10	KIR2DL5B, KIR2DL5A, HLA-DRB1, HLA-C, HLA-B, HLA-E, HLA-DMA, HLA-DRB4, HLA-DPA1, HLA-DPB1, HLA-DOA, CD28, HLA-DRA	0.623131
GOTERM_CC_FAT	GO:0045259~proton-transporting ATP synthase complex	7	ATP6V0C, ATP5E, ATP5EP2, ATP5S, ATP5G2, ATPIF1, ATP5G1, ATP5H	0.623558
GOTERM_CC_FAT	GO:0030139~endocytic vesicle	15	EGFR, SYT1, CACNG8, AP2S1, GOLIM4, CACNG3, ABCA1, AP2A2, CORO1A, DLG4, CAMK2B, EHD1, CAMK2A, EHD3, AP2M1	0.627034
GOTERM_BP_FAT	GO:0045055~regulated secretory pathway	8	CPLX2, YWHAZ, PI4K2A, GARS, STEAP2, RIMS1, CDK5, PEX5L	0.629371
GOTERM_CC_FAT	GO:0005792~microsome	50	JPH4, JPH3, GDF1, AQP9, ATL1, TAPBP, ATP2B2, DGCR2, SRD5A3, JPH1, CYP26A1, IRS1, GRM1, TNKS2, CYP4X1, ADRB1, PTRF, PI4K2A, CYP2A6, GRB14, PRKCZ, SNX9, CHKB, COMT, DCT, CYP26B1, PPP3CB, TNKS, ERO1L, SNAP23, PPP3CA, ACSL4, SOAT1, P4HB, CPT1B, NCEH1, CYP46A1, CYP2C9, SEC11A, FADS1, ATP1A1, APPL1, ITPR1, SREBF2, ITPR2, MGST3, KCNJ8, LASS1, CYP4Z1, SPCS3, CYP4F2, IKBKB	0.629452
GOTERM_CC_FAT	GO:0005768~endosome	65	SLC9A9, STEAP3, HSPD1P6, RAB9A, KIAA0368, SYT5, SYT3, VPS37C, HSPD1P1, ZFYVE20, HLA-DMA, HSPD1P5, HSPD1P4, FAM125A, NISCH, APOE, GRIPAP1, LOC100129500, SCAMP5, EGFR, SH3GL3, RAB11FIP5, ARHGAP32, PI4K2A, CLIP1, SIAH1, STEAP2, ANKFY1, GRB14, RIN3, PRKCZ, MMD, FPR1, ATP6V0B, CD74, ABCA5, SLC11A2, CD68, SQSTM1, DNER, RNF128, NUMB, PIKFYVE, CD4, SLC30A3, SLC39A4, EHD1, SNAP25, EHD3, VTA1, GOLIM4, NDFI…	0.630077
GOTERM_CC_FAT	GO:0005815~microtubule organizing center	53	SNCG, KIAA0368, CCDC85B, FAM110C, FAM110B, TTLL7, LATS2, CEP70, FAM125A, LOC100133673, TUBG1, DISC1, MTUS2, ARL2, ROCK2, FLOT1, MED12, PDE4D, PLK1S1, DCTN4, MARK4, TACC1, LOC652164, TACC2, TNKS2, BBS2, G6PD, NDEL1, CC2D2A, PDE4DIP, MAPRE1, PARD3, HAUS5, NEK2, CETN3, KATNB1, CETN2, KEAP1, CEP57, CRMP1, NUDT21, TNKS, CLASP2, MYOF, CNKSR2, SMEK2, ALMS1, LOC727927, CSPP1, LOC100134230, CEP68, IFT57, …	0.634592
GOTERM_BP_FAT	GO:0032535~regulation of cellular component size	63	ATP6V0E1, IL9R, CCDC85B, LOC729841, CAPZA1, TGFB2, ACVR1B, ATP2B2, TMSB15A, GSN, CDKN2D, TMSB15B, LOC729494, SERTAD3, GNG4, FGF2, SERTAD2, IP6K2, PPP2R1A, CRYAB, SLC3A2, TMSB10, RB1, SOCS5, CDK4, LEFTY1, ARPC1B, ARPC5L, NCK1, WFDC1, EMP3, ADD2, SPTB, TRIOBP, DERL2, FHL1, SIPA1, RDX, LOC653888, ARPC3, PTK2B, PRSS2, RB1CC1, TRO, TAF9, BCL6, ACTR3C, DCX, NEFL, NEFM, DCLK1, UCN, SPTBN4, SPHK1, MAP1B,…	0.63983
GOTERM_MF_FAT	GO:0016782~transferase activity, transferring sulfur-containing groups	17	NDST3, HS3ST5, HS3ST4, NDST1, UST, HS3ST2, HS3ST1, CHST2, CHST3, TST, SULT4A1, SULT1C4, CHST6, SULT1A1, HS6ST3, TSTD1, CHST14	0.640334
GOTERM_BP_FAT	GO:0030534~adult behavior	24	SNCG, SCN1A, SNCA, UCHL1, NTAN1, CHD7, CHRNA5, MAFG, GABRG2, GRIN1, SPTBN4, ATP1A3, NR4A2, LOC100131098, BRS3, CDK5, EPHA4, BBS2, GRM2, GRM7, CARTPT, GHRL, ABAT, CACNA1C, TSHR	0.640364
GOTERM_MF_FAT	GO:0034483~heparan sulfate sulfotransferase activity	6	NDST3, HS3ST5, NDST1, HS3ST4, HS3ST2, HS3ST1	0.641953
GOTERM_MF_FAT	GO:0046966~thyroid hormone receptor binding	11	TAF7, NCOA6, RING1, MED12, MED24, MED13, JMJD1C, TRIP6, COL11A2, RGL2, HSD17B8	0.643543
KEGG_PATHWAY	hsa03040:Spliceosome	27	NCBP2, NCBP1, CHERP, LOC100132425, SNRPEL1, ZMAT2, SNRPD1, SF3B3, LOC653889, SF3B2, DHX38, RBM8A, PRPF8, PQBP1, LSM4, LSM2, ACIN1, HNRNPC, LOC100131735, LOC652147, LOC100129492, BCAS2, LOC100129585, SF3B14, LOC100130003, PRPF3, SF3A1, RBMX, LOC100130932, HNRNPU, PRPF6, EIF4A3, LOC100130289, LOC100130109, SNRNP200, SNRPF, SNRPE, SNRPG	0.643656
GOTERM_BP_FAT	GO:0051693~actin filament capping	9	TRIOBP, GSN, SPTBN4, CAPG, CAPZA1, RDX, EPB49, ADD2, SPTB	0.644335
GOTERM_MF_FAT	GO:0060090~molecular adaptor activity	19	VAV3, SOCS2, BAIAP2, RUSC1, SKAP2, SH2D3C, SH3BGRL, AHRR, GRB10, CRKL, SORBS2, NCK1, CHN1, CHN2, OBSL1, CNTNAP1, PDCD6, GRB14, PAG1, BLNK	0.644419
GOTERM_BP_FAT	GO:0001764~neuron migration	19	CCKAR, CAV2, CDK5R1, CCK, NR4A2, NTN1, CDK5, ARX, ASCL1, CTTNBP2, NDEL1, FYN, DNER, RELN, DCX, APBB1, DCLK1, MYH10, TWIST1	0.644777
GOTERM_BP_FAT	GO:0009116~nucleoside metabolic process	19	PRTFDC1, OCLN, MAT2A, RP2, UPP1, ICMT, DGUOK, HPRT1, PNP, NME7, NME4, NME5, PANK2, LOC647859, TXNDC6, PEMT, DERA, ENTPD4, PRPS2, DCAKD	0.644777
GOTERM_BP_FAT	GO:0002820~negative regulation of adaptive immune response	6	STAT6, PTPRC, IL27RA, PPP3CB, BCL6, FOXP3	0.644936
GOTERM_BP_FAT	GO:0002823~negative regulation of adaptive immune response based on somatic recombination of immune receptors built from immunoglobulin superfamily domains	6	STAT6, PTPRC, IL27RA, PPP3CB, BCL6, FOXP3	0.644936
GOTERM_BP_FAT	GO:0043534~blood vessel endothelial cell migration	6	GPX1, ID1, ROBO1, PTK2B, LOC642132, FGF2, SLIT2	0.644936
GOTERM_BP_FAT	GO:0006688~glycosphingolipid biosynthetic process	6	ST6GALNAC6, LARGE, UGCG, ST8SIA1, ST8SIA3, B4GALNT1	0.644936
GOTERM_BP_FAT	GO:0002478~antigen processing and presentation of exogenous peptide antigen	6	FCER1G, HLA-DOA, HLA-DMA, CD74, TAPBP, HLA-DRA	0.644936
GOTERM_BP_FAT	GO:0045921~positive regulation of exocytosis	6	LOC100131909, STX1A, ADORA2B, NCS1, CDK5, SCAMP5, SYK	0.644936
GOTERM_BP_FAT	GO:0043087~regulation of GTPase activity	32	FGD2, ARFGAP2, FGD1, TBC1D8, TBC1D9, RABGAP1L, SCRIB, ADAP1, AMPH, SMAP2, PTK2B, TBC1D14, TBC1D5, CHM, BCL6, TBC1D1, TBC1D30, AGAP2, AGAP3, GNAO1, TBC1D10C, VAV3, MAP2K1, RICTOR, TBCK, THY1, SGSM1, NDEL1, C6ORF170, RGS9, ARAP3, ARAP1	0.645473
GOTERM_MF_FAT	GO:0008146~sulfotransferase activity	15	NDST3, HS3ST5, HS3ST4, NDST1, UST, HS3ST2, HS3ST1, CHST2, CHST3, SULT4A1, SULT1C4, CHST6, SULT1A1, HS6ST3, CHST14	0.645625
GOTERM_BP_FAT	GO:0043966~histone H3 acetylation	10	SUPT3H, MEAF6, PHF17, BRPF1, PHF16, PHF15, TAF9, TADA1, MYST4, MYST3	0.645846
GOTERM_BP_FAT	GO:0048864~stem cell development	10	NOTCH2, NOG, CDX2, HSD3B7, LOC643778, SOX2, CREBBP, PIWIL2, MSI2, TCF7L2, BMPR1A, MYST3	0.645846
GOTERM_MF_FAT	GO:0015459~potassium channel regulator activity	10	PRKCZ, KCNJ18, KCNAB2, KCNAB1, LOC646227, ARPP19, KCNJ12, KCNV1, KCNS3, LOC100131509, KCNS1, ADRA2A, LOC643896, KCNE3	0.652941
GOTERM_BP_FAT	GO:0045944~positive regulation of transcription from RNA polymerase II promoter	83	MEF2C, PPARA, THRA, MITF, CASK, ZEB1, GLI2, ZIC3, CITED2, GATA2, GTF2A2, RARB, MKL2, FGF2, MYC, SOX11, MED12, RB1, MED13, TBR1, PPARGC1B, PRPF6, ASCL1, NCOA2, HIF1A, ZMIZ2, ZMIZ1, NCOA6, SMARCA2, TBX19, ABLIM2, CAMTA2, CNBP, CRTC1, SOX2, TFE3, TCEA1P2, NUFIP1, ELK1, SOX6, TCF7L2, SOX8, WT1, CALCOCO1, LOC653889, STAT6, PLAGL1, TNFRSF1A, NPAS2, MEIS2, SMARCB1, SQSTM1, BCL11B, TCEA1, TAF9, AATF, POU…	0.654855
GOTERM_BP_FAT	GO:0043543~protein amino acid acylation	18	SUPT3H, MEAF6, KAT2B, CREBBP, HAT1, TADA1, ZDHHC15, NMT2, PHF17, BRPF1, PCGF2, PHF16, PHF15, ACTL6A, TAF9, APBB1, MYST4, MYST3	0.659926
GOTERM_MF_FAT	GO:0004683~calmodulin-dependent protein kinase activity	8	CAMK1G, PHKG1, PNCK, CAMK2B, CAMK2A, ITPKA, CAMKK1, CAMKK2	0.660702
GOTERM_BP_FAT	GO:0045664~regulation of neuron differentiation	34	NOG, NBN, CDK5R1, LZTS1, SOX2, GLI2, TTL, BDNF, METRN, ROBO1, APOE, LOC100129500, NUMB, POU3F2, NEFL, NEFM, PLXNB1, LOC642132, MAP1B, GRIN1, NLGN1, DLL1, SMAD1, NTN1, SLIT2, THY1, AMIGO1, ASCL1, MIB1, YWHAG, NOTCH1, YWHAH, NDEL1, NTRK2, ID4, CNTN4	0.660915
GOTERM_MF_FAT	GO:0005525~GTP binding	81	GNA13, GNA14, SEPHS1, RAB9A, RAB9B, ATL2, ATL1, TUBB2A, TUBB2C, GTPBP10, DIRAS1, LOC283398, DIRAS2, LOC100133673, SRPR, ARL15, RALB, RAB6B, RAB26, TUBG1, MX1, GNL2, RAB27B, AGAP2, ARL5B, AGAP3, TUBB4, ARL2, RAP2A, GTPBP1, ARL1, OPA1, SUCLG2, NCF1, ARHGEF5, RAB4B, RASL12, ARL3, EFTUD1, TUBA4A, RAB15, GUCY1B3, LOC389873, RAB10, ARL4D, ARL4C, RASD2, GBP1, TUFM, ADSS, RAB3A, RAB3B, RAB3C, RAB3D, NCF1…	0.667369
GOTERM_MF_FAT	GO:0005099~Ras GTPase activator activity	24	DLC1, TBC1D10C, TBC1D8, TBC1D9, SIPA1, RABGAP1L, RANGAP1, ARHGAP29, ARHGAP26, TBCK, THY1, RASAL1, DOCK2, SGSM1, TBC1D14, SOS1, TBC1D5, C6ORF170, TBC1D1, TBC1D30, ARAP3, ERRFI1, ARAP1, RASA2	0.667427
GOTERM_CC_FAT	GO:0031967~organelle envelope	122	HCCS, HSPD1P6, S100A6, NDUFAB1, MPV17, RANGAP1, HSPD1P1, COX5A, COX5B, HSPD1P5, HSPD1P4, GOT2, MFF, CISD1, GCOM1, SLC25A24, SLC25A22, SLC25A26, NUP35, HADH, ACAA2, CRLS1, OPA1, PPP1CC, TNKS2, LOC100131149, SLC25A30, NME4, NDEL1, AAAS, ATPIF1, VAMP1, PRODH, NEU4, HSD17B10, MCL1, SUMO1P3, CHKB, COX7B, PNPT1, BCL2L2, TAGLN2, ACAT1, TK2, HADHA, HADHB, BCHE, MTCH1, COX6B1, TNKS, PPP2R2B, XPOT, MAOB, S…	0.668291
GOTERM_BP_FAT	GO:0051338~regulation of transferase activity	83	ADCY3, ADCY1, ZAK, ADCY5, LPAR3, MBIP, LATS2, TGFB2, CAMKK2, PRKAR2B, PDPK1, KISS1R, PAK2, APOE, MAP3K9, CDKN2D, LOC100129500, PRKACA, PAK1, PRKACB, GNG3, FGF2, SYK, ADAM9, EGFR, PPP2R1A, ANAPC2, C5AR1, MADD, KIAA1804, RB1, GRM1, IRS1, CDK5, THY1, SPAG9, CHRM1, CD81, GHRL, CARTPT, RELN, MAP3K13, GAP43, PRKD3, PRKCZ, CDK5R1, PARD3, CDK5R2, CCK, ADORA2B, FPR1, APLP2, CD74, SERINC5, ACD, DGKE, PTK2B…	0.669395
GOTERM_MF_FAT	GO:0016251~general RNA polymerase II transcription factor activity	15	TAF4, TCEA1P2, TAF7, MED12, MED24, TBP, MED13, MED13L, MED20, TRERF1, PPARGC1B, MED12L, GTF2F1, GTF2A2, GTF2F2, TCEA1	0.670006
GOTERM_CC_FAT	GO:0016581~NuRD complex	5	GATAD2A, RBBP7, APPL1, APPL2, CHD4	0.673569
KEGG_PATHWAY	hsa04960:Aldosterone-regulated sodium reabsorption	10	PDPK1, ATP1B1, PIK3CD, ATP1A3, PIK3CA, PRKCG, ATP1A1, NEDD4L, IRS1, PRKCB	0.676468
KEGG_PATHWAY	hsa04350:TGF-beta signaling pathway	19	PPP2R1A, NOG, BMP2, SMAD9, E2F5, ROCK2, SMAD5, CREBBP, SMAD1, LEFTY1, ACVR1C, TGFB2, ACVR1B, AMH, ID1, LOC643778, ID4, MYC, TFDP1, BMPR1A	0.679382
GOTERM_CC_FAT	GO:0005740~mitochondrial envelope	84	NDUFAF4, HCCS, ATP5E, HSPD1P6, TIMM17A, WASF1, NDUFAB1, MPV17, HSPD1P1, COX5A, COX5B, HSPD1P5, HSPD1P4, CDS2, GOT2, MFF, ALAS2, CISD1, ATP5EP2, SLC25A24, ATP5S, SLC25A22, SLC25A1, SLC25A26, HADH, ATP5H, SQRDL, ACAA2, CRLS1, OPA1, AIFM3, SLC25A4, CYCS, PPP1CC, TIMM23, LOC100131149, SLC25A30, IMMP1L, NME4, RAB11FIP5, UQCRH, ATPIF1, VAMP1, SRGAP2, PRODH, BID, HSD17B10, MCL1, NDUFB8, CHKB, COX7B, PNP…	0.679838
GOTERM_BP_FAT	GO:0007613~memory	13	PRKCZ, ADCY1, TACR1, GRIN1, GRIN2A, ATP1A3, NTAN1, GRM7, SLC24A2, CRH, SNAP25, VLDLR, HTR2A	0.680265
KEGG_PATHWAY	hsa04520:Adherens junction	17	EGFR, PARD3, BAIAP2, WASF1, NLK, CREBBP, LMO7, ACTN1, WAS, TCF7L2, CTNNA2, ACVR1C, ACVR1B, TJP1, FYN, SSX2IP, YES1	0.680941
GOTERM_BP_FAT	GO:0002495~antigen processing and presentation of peptide antigen via MHC class II	5	FCER1G, HLA-DOA, HLA-DMA, CD74, HLA-DRA	0.681076
GOTERM_BP_FAT	GO:0019886~antigen processing and presentation of exogenous peptide antigen via MHC class II	5	FCER1G, HLA-DOA, HLA-DMA, CD74, HLA-DRA	0.681076
GOTERM_BP_FAT	GO:0050690~regulation of defense response to virus by virus	5	AP2A2, AP2S1, ATP6V1H, AP2M1, CD28	0.681076
GOTERM_BP_FAT	GO:0018065~protein-cofactor linkage	5	NMT2, NNAT, ST3GAL6, LIPT1, GAD1	0.681076
GOTERM_BP_FAT	GO:0042063~gliogenesis	19	EGFR, TSPAN2, SOX11, C1S, CDK5, SLIT2, TGFB2, ASCL1, NOTCH1, METRN, PTK2B, GSN, DNER, POU3F2, VCAN, RELN, OLIG2, FGF2, GAP43	0.682814
GOTERM_BP_FAT	GO:0032970~regulation of actin filament-based process	25	DLC1, TRIOBP, PDGFA, TACR1, LOC729841, CAPZA1, RDX, LOC653888, KISS1R, SORBS3, TMSB15A, ARPC3, GSN, TMSB15B, LOC729494, ACTR3C, SYNPO, SPTBN4, TMSB10, RICTOR, EPB49, ARPC1B, CORO1A, NCK1, ARPC5L, CAPG, ARAP1, ADD2, SPTB	0.683436
GOTERM_BP_FAT	GO:0001662~behavioral fear response	7	CCK, PENK, GRM7, GABRA5, NEUROD2, VDAC1P1, GNG7, VDAC1	0.683802
GOTERM_BP_FAT	GO:0002209~behavioral defense response	7	CCK, PENK, GRM7, GABRA5, NEUROD2, VDAC1P1, GNG7, VDAC1	0.683802
GOTERM_CC_FAT	GO:0031975~envelope	122	HCCS, HSPD1P6, S100A6, NDUFAB1, MPV17, RANGAP1, HSPD1P1, COX5A, COX5B, HSPD1P5, HSPD1P4, GOT2, MFF, CISD1, GCOM1, SLC25A24, SLC25A22, SLC25A26, NUP35, HADH, ACAA2, CRLS1, OPA1, PPP1CC, TNKS2, LOC100131149, SLC25A30, NME4, NDEL1, AAAS, ATPIF1, VAMP1, PRODH, NEU4, HSD17B10, MCL1, SUMO1P3, CHKB, COX7B, PNPT1, BCL2L2, TAGLN2, ACAT1, TK2, HADHA, HADHB, BCHE, MTCH1, COX6B1, TNKS, PPP2R2B, XPOT, MAOB, S…	0.68509
GOTERM_BP_FAT	GO:0009064~glutamine family amino acid metabolic process	16	GCLC, ASS1, ALDH5A1, CTPS2, CAD, ASL, CPS1, GCLM, FAH, GOT2, GLS2, GAD2, GOT1, GLS, GAD1, PRODH	0.687221
GOTERM_BP_FAT	GO:0006473~protein amino acid acetylation	16	SUPT3H, MEAF6, KAT2B, CREBBP, HAT1, TADA1, PHF17, BRPF1, PCGF2, PHF16, PHF15, ACTL6A, TAF9, APBB1, MYST4, MYST3	0.687221
GOTERM_BP_FAT	GO:0016050~vesicle organization	16	RAB3A, CAV2, TYRP1, VAV3, CALY, SNAP91, AP2S1, STXBP1, ABCA1, SYP, EPS15, ZDHHC15, CORO1A, ARF1, DLG4, LRMP	0.687221
GOTERM_MF_FAT	GO:0046982~protein heterodimerization activity	48	THRA, PDGFA, SAE1, RGL2, TGFB2, APOE, PRMT8, ROBO1, LOC100129500, GTF2A2, COL11A2, EGFR, IRAK2, PPP2R1A, STX1A, CAPNS1, KHDRBS2, LIMK2, LOC642132, RING1, HIF1A, IL12A, GUCY1B3, ADD2, TYRP1, GCLC, MCL1, KATNB1, POLA1, SOX6, RRAGD, GCLM, PDSS1, ITGAM, AMPH, PEF1, ENO2, PPP3CA, TCF3, HSD17B8, NR4A2, FOXP4, SMC3, FOXP1, P2RX5, NOTCH2, SYT16, PPP2R4, SMC1A, IKBKB	0.68733
GOTERM_CC_FAT	GO:0031225~anchored to membrane	46	GNA13, LYPD1, PARD3, OPCML, RGS7BP, RTN4RL1, CD109, BCAN, ZFYVE20, NRN1, GLIPR2, GPC5, RGMA, GAD2, PPP1R16B, LY6E, PAK2, MAP1LC3A, LY6H, CEACAM7, CEACAM6, RAB6B, DNAJC5, RAB27B, DNAJA4, NEGR1, SNAP25, INPP5A, DLG2, BST2, CNTN5, NTNG1, MMP17, BASP1, RFTN2, RFTN1, THY1, CD55, LYNX1, CDC42SE2, RAB36, MARCKS, CNTN4, LOC100132336, CP, RASD2, GFRA2	0.687615
GOTERM_MF_FAT	GO:0004550~nucleoside diphosphate kinase activity	5	NME4, NME5, RP2, TXNDC6, NME7	0.688687
GOTERM_MF_FAT	GO:0016722~oxidoreductase activity, oxidizing metal ions	5	STEAP3, FTHL3, CYBRD1, FTHL16, CP, CYB561, FTH1, FTHL20	0.688687
GOTERM_MF_FAT	GO:0005112~Notch binding	5	DNER, JAG2, DLL3, DLL1, NCOR2	0.688687
GOTERM_MF_FAT	GO:0050780~dopamine receptor binding	5	GNA13, CAV2, PALM, CALY, D4S234E	0.688687
GOTERM_BP_FAT	GO:0006368~RNA elongation from RNA polymerase II promoter	15	POLR2G, TAF4, POLR2F, POLR2L, TAF4B, GTF2H4, CDK9, TBP, GTF2H2, GTF2H2B, GTF2H2D, GTF2E2, GTF2H2C, GTF2F1, GTF2A2, GTF2F2, TAF9, ERCC3	0.691186
GOTERM_BP_FAT	GO:0010975~regulation of neuron projection development	20	LZTS1, PLXNB1, LOC642132, GRIN1, MAP1B, SMAD1, NTN1, SLIT2, TTL, THY1, AMIGO1, METRN, YWHAH, NDEL1, ROBO1, APOE, LOC100129500, NUMB, NTRK2, POU3F2, NEFL, NEFM	0.691319
GOTERM_BP_FAT	GO:0046903~secretion	68	SYT1, AQP9, SRCIN1, SYT4, TACR1, CANX, BDNF, KISS1R, NISCH, SNPH, SCAMP5, SYK, STX1A, NRXN3, STXBP1, VTI1B, CDK5, PCLO, DOC2A, GRM2, TRIM36, STXBP5, PI4K2A, GHRL, STEAP2, UNC13C, ARL4D, UNC13A, VIP, PPFIA3, RAB3A, RAD21L1, CPLX2, YWHAZ, CPLX1, RAB3D, ADORA2B, LOC100133017, EXOC8, LMF1, ABCA1, ARFGEF2, FKBP1B, RIMS1, PEX5L, RIMS4, RIMS3, LY6E, GNPTAB, SYN1, SYN2, EXOC6, EXOC5, NEDD4L, LOC100132856…	0.692167
GOTERM_BP_FAT	GO:0010628~positive regulation of gene expression	124	MEF2C, CDX2, THRA, ZXDC, CASK, TBP, ZIC3, ZXDA, CITED2, GATA2, BRPF1, RARB, MYST4, MYST3, PCBD2, MED12, GRHL3, MED13, TBR1, TRERF1, PPARGC1B, ASCL1, HIF1A, MAPK9, SMARCA2, RNF20, TMX1, CAMTA2, CNBP, CRTC1, SOX2, TFE3, ELK1, SOX4, SOX6, SOX8, WT1, PLAGL1, MEIS2, SMARCB1, RNF10, TAF9, ASF1A, RUNX2, TCF3, NR1H3, DVL3, BMP2, TESC, SMAD9, RFX4, MAML1, GRIN1, TAF7, MAML2, SMAD5, CREBBP, NR4A2, TEAD1, S…	0.69257
GOTERM_BP_FAT	GO:0009249~protein lipoylation	4	NMT2, NNAT, ST3GAL6, LIPT1	0.692927
GOTERM_BP_FAT	GO:0016553~base conversion or substitution editing	4	ADARB1, APOBEC3G, APOBEC3F, ADAR	0.692927
GOTERM_BP_FAT	GO:0001880~Mullerian duct regression	4	AMH, SMAD9, LOC643778, SMAD5, BMPR1A	0.692927
GOTERM_BP_FAT	GO:0007386~compartment specification	4	NOTCH1, DLL3, DLL1, LFNG	0.692927
GOTERM_BP_FAT	GO:0051016~barbed-end actin filament capping	4	TRIOBP, GSN, CAPG, ADD2	0.692927
GOTERM_BP_FAT	GO:0034097~response to cytokine stimulus	22	IRAK2, SP100, GNAO1, MCL1, OSMR, SNCA, LIFR, CALCOCO2, STAT3, EPHA3, STAT6, IL12RB2, HDAC4, PCSK1, CORO1A, AES, CXCL16, PPP3CB, RIPK2, TAF9, PGGT1B, ADAM9	0.694287
GOTERM_CC_FAT	GO:0035253~ciliary rootlet	4	KIF5A, KLC1, KIF5C, KLC2	0.695285
GOTERM_CC_FAT	GO:0016600~flotillin complex	4	PRR3, FLOT2, CBL, FLOT1	0.695285
GOTERM_BP_FAT	GO:0031110~regulation of microtubule polymerization or depolymerization	11	CAV2, CTTNBP2, MAP1A, MAP1B, PSRC1, KATNB1, MAP4, SKA2, CLASP2, MAPRE1, HDAC6	0.696244
GOTERM_BP_FAT	GO:0006664~glycolipid metabolic process	11	ST6GALNAC6, LARGE, GM2A, GBGT1, ALDH5A1, ITGB8, ST3GAL6, UGCG, ST8SIA1, ST8SIA3, B4GALNT1	0.696244
GOTERM_BP_FAT	GO:0060402~calcium ion transport into cytosol	8	JPH4, PTPRC, JPH3, RYR2, LOC100131098, FKBP1A, CACNA1C, JPH1, FKBP1B	0.696782
GOTERM_BP_FAT	GO:0008064~regulation of actin polymerization or depolymerization	18	TRIOBP, LOC729841, SPTBN4, CAPZA1, RDX, TMSB10, RICTOR, EPB49, LOC653888, ARPC1B, CORO1A, TMSB15A, ARPC3, GSN, ARPC5L, NCK1, TMSB15B, CAPG, LOC729494, ACTR3C, ADD2, SPTB	0.697245
GOTERM_CC_FAT	GO:0070461~SAGA-type complex	7	SUPT3H, TAF4, KAT2B, TAF7, TAF9, TADA1, ATXN7L3	0.705482
GOTERM_CC_FAT	GO:0044440~endosomal part	14	SLC9A9, APPL1, CD63, HLA-DMA, APPL2, WIPI1, SLC11A2, ARHGAP32, TOM1L1, PI4K2A, PIKFYVE, ANKFY1, ATP6V0A2, SCAMP5	0.705776
GOTERM_CC_FAT	GO:0010008~endosome membrane	14	SLC9A9, APPL1, CD63, HLA-DMA, APPL2, WIPI1, SLC11A2, ARHGAP32, TOM1L1, PI4K2A, PIKFYVE, ANKFY1, ATP6V0A2, SCAMP5	0.705776
GOTERM_CC_FAT	GO:0014701~junctional sarcoplasmic reticulum membrane	3	JPH4, JPH3, JPH1	0.706098
GOTERM_CC_FAT	GO:0030121~AP-1 adaptor complex	3	SYNRG, AFTPH, AP1S1	0.706098
GOTERM_CC_FAT	GO:0030122~AP-2 adaptor complex	3	EGFR, AP2A2, AP2S1	0.706098
GOTERM_BP_FAT	GO:0016477~cell migration	63	CCKAR, TNFSF13, TNFSF12, TGFB2, EDNRB, CTTNBP2, GPX1, GAB2, ROBO1, LOC732229, POU4F1, CAP1, MSN, FGF2, TWIST1, SYK, SGPL1, PTPRK, PLXNB1, LOC642132, NRD1, CDK5, SLIT2, CTNNA2, ASCL1, NDEL1, HIF1A, ITGB1BP1, NCK1, AAMP, IL12A, RELN, VCAN, TNFSF12-TNFSF13, CAV2, ZFAND5, CDK5R1, CCK, ITGB2, SCRIB, ITGAM, ARX, CCL22, DOCK2, PTK2B, DNER, PRSS3, GBX2, LHX6, POU3F2, CLASP2, DCX, PPAP2A, PPAP2B, DCLK1, P…	0.706298
GOTERM_MF_FAT	GO:0008134~transcription factor binding	108	CDX2, LMO4, MED24, TBP, MXI1, CITED2, RGL2, MAGED1, GATA2, PQBP1, RAB26, TRAPPC2P1, APOM, MYST4, MYST3, RCOR2, TAF4B, GABPA, MED12, MED13, HES6, TRERF1, PPARGC1B, DCAF6, HIF1A, SMARCA2, RNF20, TRAPPC2, CAMTA2, CRTC1, TADA1, ELK3, BRD7P2, STON1-GTF2A1L, MEIS2, TFDP2, TAF9, TCF3, TFDP1, NR1H3, TAF4, SUB1, MAML1, TAF7, MAML2, CREBBP, RYBP, GTF2A1L, ICMT, FOXP3, HDAC4, SMARCC1, GTF2F1, SMARCC2, TRIP6…	0.706379
GOTERM_CC_FAT	GO:0030176~integral to endoplasmic reticulum membrane	12	SGPL1, DERL2, RRBP1, ASPHD2, BSCL2, ASPHD1, RTN2, SEC61A1, SELS, SACM1L, SREBF2, DOLK	0.707507
GOTERM_CC_FAT	GO:0030017~sarcomere	22	SRI, OBSCN, CRYAB, PDLIM5, HSPBL2, MYH2, PDLIM3, FHL2, LOC100131098, ACTN1, HOMER1, TPM3, TNNT2, HDAC4, TNNT1, ARF1, SORBS2, PPP3CB, RYR2, OBSL1, HSPB1, PPP3CA, CACNA1C, JPH1	0.707848
GOTERM_CC_FAT	GO:0044449~contractile fiber part	25	SRI, PDLIM5, HSPBL2, PDLIM3, FHL2, TPM3, MYL9, SORBS2, PPP3CB, OBSL1, PPP3CA, JPH1, OBSCN, CRYAB, MYH2, LOC100131098, ACTN1, HOMER1, FXR1, TNNT2, HDAC4, TNNT1, ARF1, RYR2, HSPB1, SYNM, CACNA1C	0.707875
GOTERM_CC_FAT	GO:0001726~ruffle	16	MYO5A, FGD2, FGD1, TESC, S100A6, AIF1, TLN2, BAIAP2, RDX, CYTH3, GAS7, PDE4A, ITGB1BP1, RAB34, CYFIP1, ARAP3	0.708186
GOTERM_CC_FAT	GO:0031974~membrane-enclosed lumen	349	PDP1, MEF2C, TGOLN2, PNMA3, PNMA2, CDX2, PDLIM3, MED24, CCT2, HMGN5, MED20, ERLEC1, HEMGN, GOT2, GTF2H2D, BRPF1, GTF2H2C, RBM8A, PQBP1, LOC100132973, DHX33, LRRC7, OXR1, ANAPC1, ANAPC2, OPA1, POLH, RCOR2, SUCLG2, ZNF506, TAF4B, MYH2, MED12, SERPING1, MED13, PARP10, SARS2, PPARGC1B, C10ORF2, GTF2H2B, NME4, VEGFB, RFC5, PNKP, RPS19, KRT17, PTRF, NAV2, ZNF384, FDX1L, ABAT, NEK4, PRODH, NEK2, SUMO1P3…	0.708635
GOTERM_BP_FAT	GO:0006119~oxidative phosphorylation	26	ATP5E, ATP6V0E1, NDUFB8, ATP6AP1, SNCA, NDUFAB1, ATP5G2, ATP6V1B2, ATP5G1, ATP6V0B, ATP6V0C, ATP5EP2, ATP6V0D1, ATP5H, ND6, TCIRG1, NDUFA4, NDUFA8, ATP6V1H, NDUFA1, ATP6V1D, UQCRHL, ATP6V1C1, ATP6V1A, UQCRH, ATP6V1E1, ATP6V0A1, ATP6V0A2	0.708809
GOTERM_CC_FAT	GO:0070013~intracellular organelle lumen	335	PDP1, MEF2C, TGOLN2, PNMA3, PNMA2, CDX2, PDLIM3, MED24, CCT2, HMGN5, MED20, ERLEC1, HEMGN, GOT2, GTF2H2D, BRPF1, GTF2H2C, RBM8A, PQBP1, LOC100132973, DHX33, LRRC7, OXR1, ANAPC1, ANAPC2, POLH, RCOR2, SUCLG2, ZNF506, TAF4B, MYH2, MED12, PARP10, MED13, SARS2, PPARGC1B, C10ORF2, GTF2H2B, RFC5, PNKP, RPS19, KRT17, PTRF, NAV2, ZNF384, FDX1L, ABAT, NEK4, PRODH, NEK2, SUMO1P3, NOC3L, TADA1, ACAT1, HADHA,…	0.709056
GOTERM_BP_FAT	GO:0008283~cell proliferation	95	HSPD1P6, IL9R, ZAK, OSMR, PDGFA, HSPD1P1, HSPD1P5, TGFB2, HSPD1P4, COL4A3BP, SYK, MATK, EGFR, PDXK, BST2, NRD1, VTI1B, TACC2, VEGFB, ASCL1, UHRF1, IGSF8, NDEL1, SERPINF1, UBR5, RIPK2, PELO, EMP2, RBP4, TMX1, CDK5R1, SIPA1, BCL2L2, CD74, ITGAM, SCRIB, FTH1, ARX, FBXW4P1, DOCK2, NUMB, PEMT, TFDP1, MAP2K1, CREBBP, ALMS1, GAS6, EPS15, HSPD1, FABP7, MYH10, NBN, LY86, UCHL1, ZEB1, CBFA2T3, GLI2, LOC730…	0.710303
GOTERM_MF_FAT	GO:0000287~magnesium ion binding	96	PDP1, ADCY3, ADCY1, ZAK, ADCY5, NELL1, SNCA, DAK, EPT1, TTL, FAH, ATP2B1, ATP2B2, ATP2B3, LOC643778, B3GALNT1, PHOSPHO2, PRKACB, NMNAT2, PDXK, OPA1, POLH, NUDT14, NUDT5, GRIN2A, NME7, MARK1, NME4, PGM3, RFK, PI4K2A, NEK4, PRPS2, NEK7, ADSS, GCLC, NEK2, C9ORF95, ITGAM, ITGAX, SRR, ENTPD6, DYRK4, DYRK3, ENTPD3, ENTPD4, B4GALT6, OBSCN, TESC, GDE1, GRIN1, SPHK1, ATP13A2, ATP13A4, TNK2, ABL1, IDI1, MY…	0.712791
GOTERM_MF_FAT	GO:0015175~neutral amino acid transmembrane transporter activity	8	SLC32A1, SLC36A1, SLC6A9, SLC6A6, SLC7A8, SLC3A2, SLC7A9, SLC7A10	0.713194
GOTERM_MF_FAT	GO:0030546~receptor activator activity	7	NCOA2, RING1, COL11A2, CDK5, PPARGC1B, RGL2, HSD17B8	0.71322
GOTERM_MF_FAT	GO:0001540~beta-amyloid binding	6	HSD17B10, BCHE, APOE, LOC100129500, MAPK8IP2, APBB1, TGFB2	0.713867
GOTERM_MF_FAT	GO:0005504~fatty acid binding	12	SOAT1, ACOX2, STX3, SNCA, NDUFAB1, ACBD5, HADHA, HADHB, ACOT7, FABP5L8, FABP5L9, FABP3, FABP5L7, FABP1, FABP5L2, FABP5	0.716028
GOTERM_CC_FAT	GO:0070160~occluding junction	17	MICALL2, F11R, CGNL1, PRKCZ, PARD3, OCLN, LIN7B, CLDN10, CLDN12, CXADR, TJP1, LOC647859, CGN, PARD3B, PMP22, JAM2, CXADRP2, TJP2, SYNPO	0.716655
GOTERM_CC_FAT	GO:0005923~tight junction	17	MICALL2, F11R, CGNL1, PRKCZ, PARD3, OCLN, LIN7B, CLDN10, CLDN12, CXADR, TJP1, LOC647859, CGN, PARD3B, PMP22, JAM2, CXADRP2, TJP2, SYNPO	0.716655
GOTERM_CC_FAT	GO:0043198~dendritic shaft	5	GSK3B, GRM7, LOC100131098, CACNA1C, NSF, HTR2A	0.717133
KEGG_PATHWAY	hsa05215:Prostate cancer	19	EGFR, MAP2K1, KLK3, PDGFA, CREBBP, PIK3CD, RAF1, RB1, TCF7L2, CDK2, PDPK1, CASP9, GSK3B, SOS1, SOS2, PIK3CA, PDGFD, IKBKB, AKT3	0.718562
GOTERM_CC_FAT	GO:0043233~organelle lumen	342	PDP1, MEF2C, TGOLN2, PNMA3, PNMA2, CDX2, PDLIM3, MED24, CCT2, HMGN5, MED20, ERLEC1, HEMGN, GOT2, GTF2H2D, BRPF1, GTF2H2C, RBM8A, PQBP1, LOC100132973, DHX33, LRRC7, OXR1, ANAPC1, ANAPC2, POLH, RCOR2, SUCLG2, ZNF506, TAF4B, MYH2, MED12, SERPING1, MED13, PARP10, SARS2, PPARGC1B, C10ORF2, GTF2H2B, RFC5, VEGFB, PNKP, RPS19, KRT17, PTRF, NAV2, ZNF384, FDX1L, ABAT, NEK4, PRODH, NEK2, SUMO1P3, NOC3L, TAD…	0.718999
GOTERM_BP_FAT	GO:0006767~water-soluble vitamin metabolic process	13	ME1, ASPDH, NMNAT2, C8ORF62, GCLC, PDXK, PNP, C9ORF95, BBOX1, TPK1, RFK, GSTO1, PSAT1, ALDH9A1	0.719041
GOTERM_CC_FAT	GO:0005654~nucleoplasm	169	MEF2C, NCBP2, NCBP1, CDX2, LMO4, SNRPD1, MED24, TBP, CBX1, HMGN5, MED20, HEMGN, GTF2E2, GTF2H2D, BRPF1, GTF2H2C, RBM8A, LOC100132973, MYST4, MYST3, ANAPC1, ANAPC2, POLH, RCOR2, STK24, DFFA, TAF4B, HNRNPA2B1, MED12, MED13, HES6, PPP1CC, LOC100130932, PPARGC1B, GTF2H2B, RFC5, RPAIN, HIF1A, PTRF, SNRPF, SNRPE, SMARCA2, SNRPG, MEAF6, MCL1, SUMO1P3, ONECUT3, SOX2, NOC3L, TH1L, C14ORF169, TADA1, WT1, M…	0.719248
GOTERM_MF_FAT	GO:0032561~guanyl ribonucleotide binding	82	GNA13, GNA14, SEPHS1, RAB9A, RAB9B, ATL2, ATL1, TUBB2A, TUBB2C, GTPBP10, DIRAS1, LOC283398, DIRAS2, LOC100133673, SRPR, ARL15, RALB, RAB6B, RAB26, TUBG1, MX1, GNL2, RAB27B, AGAP2, ARL5B, AGAP3, TUBB4, ARL2, RAP2A, GTPBP1, ARL1, OPA1, SUCLG2, NCF1, ARHGEF5, RAB4B, PDE10A, RASL12, ARL3, EFTUD1, TUBA4A, RAB15, GUCY1B3, LOC389873, RAB10, ARL4D, ARL4C, RASD2, GBP1, TUFM, ADSS, RAB3A, RAB3B, RAB3C, RAB…	0.722081
GOTERM_MF_FAT	GO:0019001~guanyl nucleotide binding	82	GNA13, GNA14, SEPHS1, RAB9A, RAB9B, ATL2, ATL1, TUBB2A, TUBB2C, GTPBP10, DIRAS1, LOC283398, DIRAS2, LOC100133673, SRPR, ARL15, RALB, RAB6B, RAB26, TUBG1, MX1, GNL2, RAB27B, AGAP2, ARL5B, AGAP3, TUBB4, ARL2, RAP2A, GTPBP1, ARL1, OPA1, SUCLG2, NCF1, ARHGEF5, RAB4B, PDE10A, RASL12, ARL3, EFTUD1, TUBA4A, RAB15, GUCY1B3, LOC389873, RAB10, ARL4D, ARL4C, RASD2, GBP1, TUFM, ADSS, RAB3A, RAB3B, RAB3C, RAB…	0.722081
GOTERM_MF_FAT	GO:0004713~protein tyrosine kinase activity	39	CAV2, ZAK, PTK7, TFG, DDR2, CAMKK2, CTTNBP2, EPHB6, PTK2B, LMTK2, DYRK4, DYRK3, CSK, YES1, MATK, SYK, EGFR, OBSCN, TYRO3, TWF1, MAP2K1, STK24, RYK, MAP2K4, AXL, IRS1, EPHA3, TYK2, DDR1, EPHA4, STYK1, EPHA7, CRKL, FYN, NTRK2, WIF1, TNK2, ABL1, NEK7	0.722897
GOTERM_CC_FAT	GO:0031966~mitochondrial membrane	78	NDUFAF4, HCCS, ATP5E, HSPD1P6, TIMM17A, WASF1, NDUFAB1, MPV17, HSPD1P1, COX5A, COX5B, HSPD1P5, HSPD1P4, CDS2, GOT2, MFF, CISD1, ALAS2, ATP5EP2, SLC25A24, ATP5S, SLC25A22, SLC25A1, SLC25A26, HADH, ATP5H, SQRDL, ACAA2, CRLS1, OPA1, AIFM3, SLC25A4, PPP1CC, TIMM23, LOC100131149, SLC25A30, IMMP1L, NME4, RAB11FIP5, UQCRH, ATPIF1, VAMP1, SRGAP2, PRODH, BID, HSD17B10, MCL1, NDUFB8, CHKB, COX7B, HK1, BCL2…	0.725669
GOTERM_MF_FAT	GO:0031701~angiotensin receptor binding	4	GNA13, EDNRB, GNB1, GNG3	0.727394
GOTERM_MF_FAT	GO:0031702~type 1 angiotensin receptor binding	4	GNA13, EDNRB, GNB1, GNG3	0.727394
GOTERM_MF_FAT	GO:0003857~3-hydroxyacyl-CoA dehydrogenase activity	4	HSD17B10, HADH, HADHA, HADHB	0.727394
GOTERM_BP_FAT	GO:0007616~long-term memory	6	PRKCZ, ADCY1, TACR1, GRIN1, CRH, SNAP25	0.727688
KEGG_PATHWAY	hsa00240:Pyrimidine metabolism	20	POLR2G, POLR2F, POLR3H, POLR2L, PNPT1, POLA1, UPP1, POLR1C, CTPS2, CAD, PNP, NME7, TK2, NME4, NME5, POLE4, UCKL1, ENTPD6, ENTPD3, ENTPD4	0.727973
GOTERM_BP_FAT	GO:0010551~regulation of specific transcription from RNA polymerase II promoter	25	MEF2C, PPARA, THRA, TFE3, TCF7L2, CITED2, GATA2, AES, HEY1, SMARCB1, GTF2A2, HEY2, TAF9, TCF3, NR1H3, DGKQ, TAF7, FOXP3, SIRT1, GPS2, HDAC4, DLX1, NOTCH1, SMARCA2, NCOR2, LOC100129733	0.728105
GOTERM_MF_FAT	GO:0030674~protein binding, bridging	24	RUSC1, NUFIP1, SKAP2, STUB1, GATAD2A, CNTNAP1, PRKAA2, COL11A2, COL8A2, COL11A1, PAG1, BLNK, FLRT2, STX1A, LOC729992, VAV3, SOCS2, LOC344328, ST13, SH2D3C, SH3BGRL, GRB10, CRKL, CHN1, CHN2, GRB14	0.731322
KEGG_PATHWAY	hsa03320:PPAR signaling pathway	15	ME1, ACOX2, CPT1B, PPARA, CHKB, FADS2, PDPK1, FABP5L8, FABP5L9, FABP3, FABP5L7, FABP1, SCD5, ACSL4, FABP5L2, FABP7, SLC27A2, FABP5, PLTP, NR1H3	0.732114
GOTERM_BP_FAT	GO:0051258~protein polymerization	15	CAV2, TUBB2A, WASF1, TUBB2C, GAS7, WAS, CTTNBP2, LOC100133673, GSN, TPPP, TUBD1, TUBA3C, TUBA4A, TUBA3D, TUBG1, NEFL, TUBB4	0.734016
GOTERM_MF_FAT	GO:0017137~Rab GTPase binding	10	MYRIP, DENND5A, CHM, SYTL4, SYTL5, SYTL2, RIMS2, RPH3A, RIMS1, PEX5L	0.73623
GOTERM_BP_FAT	GO:0008610~lipid biosynthetic process	72	TM7SF2, CYB5R1, CYB5R2, GDF1, ALOXE3, GBGT1, NDUFAB1, EPT1, ACSS2, LASS6, CDS2, FAR2, ST6GALNAC6, PIGM, AGPAT5, ELOVL4, LCAT, PIGH, AGPAT9, PIWIL2, ALOX12B, QKI, SCD5, PTDSS1, FGF2, SYK, ACAA2, CRLS1, LPGAT1, CMAS, PIGX, UGCG, PI4KA, LPCAT2, CDS1, TRERF1, TECR, LPCAT3, LPCAT4, TPI1P1, G6PD, PI4K2A, CD81, DEGS1, CNBP, HSD3B7, CHKB, ST8SIA1, ST8SIA3, LOC648603, PDSS1, CD74, TPI1, SERINC5, DGKE, C1Q…	0.742102
GOTERM_BP_FAT	GO:0021954~central nervous system neuron development	11	ARX, ASCL1, NDEL1, NR4A2, LHX6, HPRT1, DCX, GLI2, CDK5, DCLK1, MYCBP2	0.742891
GOTERM_CC_FAT	GO:0031227~intrinsic to endoplasmic reticulum membrane	15	SGPL1, DERL2, RRBP1, BSCL2, EXTL1, SELS, RTN2, SACM1L, DOLK, SREBF2, RNF180, ASPHD2, ASPHD1, ALG12, SEC61A1	0.743165
KEGG_PATHWAY	hsa04370:VEGF signaling pathway	16	MAP2K1, HSPBL2, PIK3CD, SPHK1, PPP3R1, CHP2, RAF1, PRKCG, PRKCB, CASP9, MAPK13, PPP3CB, HSPB1, PIK3CA, PPP3CA, NFATC2, AKT3	0.74321
GOTERM_MF_FAT	GO:0015082~di-, tri-valent inorganic cation transmembrane transporter activity	12	SLC11A2, ATP2B1, SLC39A14, ATP2B2, ATP2B3, SNCA, CCS, SLC30A3, SLC39A4, ITPR1, TRPM2, ITPR2	0.744233
GOTERM_CC_FAT	GO:0000922~spindle pole	9	NUMA1, NEK2, ROCK2, LOC100133673, KATNB1, CALM3, TUBG1, SMC3, CALM2, DCTN1, LATS2, CALM1	0.744636
GOTERM_BP_FAT	GO:0044092~negative regulation of molecular function	74	ADCY3, CAST, MCHR1, NOG, ADCY1, THRA, ADCY5, SNCA, GABBR2, MBIP, LATS2, TGFB2, EDNRB, GPX1, PDPK1, AES, PAK2, APOE, CDKN2D, GPR44, LOC100129500, NQO1, PSMD7, PSMD8, ANAPC1, IRAK2, PPP2R1A, ANAPC2, SP100, LOC643668, RB1, PRKCD, SIGIRR, THY1, TNNT2, GRM3, GRM2, PSME2, GRM7, ATPIF1, PSMB10, PRKCZ, PALM, SUMO1P3, EGLN1, FKBP1A, LOC100133898, FKBP1B, PSMB5, PSMF1, SUMO1, PSMB7, LOC100133982, ADRA2A, P…	0.746302
GOTERM_BP_FAT	GO:0030832~regulation of actin filament length	18	TRIOBP, LOC729841, SPTBN4, CAPZA1, RDX, TMSB10, RICTOR, EPB49, LOC653888, ARPC1B, CORO1A, TMSB15A, ARPC3, GSN, ARPC5L, NCK1, TMSB15B, CAPG, LOC729494, ACTR3C, ADD2, SPTB	0.746548
GOTERM_CC_FAT	GO:0009986~cell surface	69	HSPD1P6, CD8A, ATP6AP2, PDGFA, ATP6AP1, TACR1, HSPD1P1, CD53, HSPD1P5, HSPD1P4, ACVR1B, GPC5, KISS1R, SRPX, APOE, ROBO1, LOC100129500, HHIP, ADAM9, IRAK2, PTPRK, CRYAB, FLOT2, LOC642132, PTPRR, SLC3A2, NRD1, MMP17, MMP16, TNFRSF14, HNRNPU, GPR98, THY1, TAS2R16, AAMP, CD99L2, HSPB1, ATPIF1, CTSB, CD226, SPTB, HLA-DRA, FRAS1, PPFIA2, CAV2, PPFIA3, PPFIA4, PARD3, RTN4RL1, HSPBL2, COMT, KCNJ3, ITGAM,…	0.74655
GOTERM_MF_FAT	GO:0042626~ATPase activity, coupled to transmembrane movement of substances	27	ATP5E, ATP6V0E1, ATP1B1, ATP6AP1, ATP6V1B2, ATP5G1, ATP6V0B, TAPBP, ATP2B1, ATP6V0C, ATP2B2, ATP2B3, ATP5EP2, ABCD4, ATP6V0D1, ABCB9, ATP1A3, ATP6V1H, ATP1A1, ABCB6, ATP6V1D, ATP13A2, ATP13A4, ATP6V1C1, ATP6V1A, ATP6V1E1, ATP8A2, ABCC5	0.746858
GOTERM_BP_FAT	GO:0009891~positive regulation of biosynthetic process	145	MEF2C, CDX2, THRA, PDGFA, ZXDC, CASK, TBP, ZXDA, ZIC3, CITED2, TGFB2, GATA2, BRPF1, APOE, LOC100129500, RARB, MYST4, MYST3, SYK, EGFR, PCBD2, MED12, GRHL3, MED13, TBR1, IRS1, TRERF1, PPARGC1B, TNKS2, ASCL1, HIF1A, SMARCA2, RNF20, TMX1, CAMTA2, CNBP, ADORA2B, CRTC1, SOX2, TFE3, ELK1, SOX4, ABCA1, SOX6, SOX8, WT1, PLAGL1, MEIS2, SMARCB1, NPM2, RNF10, TNKS, TAF9, ASF1A, RUNX2, LOC643896, TCF3, NR1H3…	0.746891
KEGG_PATHWAY	hsa00520:Amino sugar and nucleotide sugar metabolism	10	PGM3, GPI, UAP1, CYB5R1, CMAS, GMPPA, HK1, FUK, NAGK, UGP2	0.746892
GOTERM_BP_FAT	GO:0009110~vitamin biosynthetic process	10	ME1, TPK1, ASPDH, NMNAT2, C8ORF62, PDXK, RFK, GSTO1, PSAT1, C9ORF95, PNP	0.747521
GOTERM_BP_FAT	GO:0042417~dopamine metabolic process	8	SNCAIP, SNCB, SNCA, NR4A2, GRIN2A, COMT, HPRT1, TGFB2	0.747908
GOTERM_BP_FAT	GO:0060401~cytosolic calcium ion transport	8	JPH4, PTPRC, JPH3, RYR2, LOC100131098, FKBP1A, CACNA1C, JPH1, FKBP1B	0.747908
GOTERM_BP_FAT	GO:0009065~glutamine family amino acid catabolic process	8	GOT2, GAD2, GOT1, GLS, ASL, GAD1, FAH, PRODH	0.747908
GOTERM_BP_FAT	GO:0031328~positive regulation of cellular biosynthetic process	143	MEF2C, CDX2, THRA, PDGFA, ZXDC, CASK, TBP, ZXDA, ZIC3, CITED2, GATA2, BRPF1, APOE, LOC100129500, RARB, MYST4, MYST3, SYK, EGFR, PCBD2, MED12, GRHL3, MED13, IRS1, TBR1, TRERF1, PPARGC1B, TNKS2, ASCL1, HIF1A, SMARCA2, RNF20, TMX1, CAMTA2, CNBP, ADORA2B, CRTC1, SOX2, TFE3, ELK1, SOX4, SOX6, ABCA1, SOX8, WT1, PLAGL1, MEIS2, SMARCB1, NPM2, RNF10, TNKS, TAF9, ASF1A, RUNX2, LOC643896, TCF3, NR1H3, DVL3,…	0.748748
GOTERM_BP_FAT	GO:0009218~pyrimidine ribonucleotide metabolic process	7	NME4, NME5, RP2, TXNDC6, AK5, ENTPD4, NME7	0.748973
GOTERM_BP_FAT	GO:0048041~focal adhesion formation	7	DLC1, PTPRK, PDPK1, PTK2B, ACTN1, TRIP6, THY1	0.748973
GOTERM_BP_FAT	GO:0050767~regulation of neurogenesis	40	NOG, CDK5R1, NBN, LZTS1, SOX2, GLI2, TTL, METRN, BDNF, ROBO1, APOE, LOC643778, LOC100129500, NUMB, POU3F2, NEFL, NEFM, BMP2, PLXNB1, LOC642132, MAP1B, GRIN1, NLGN1, DLL3, DLL1, SMAD1, NTN1, SLIT2, THY1, AMIGO1, MIB1, ASCL1, DLX1, YWHAG, NOTCH1, NDEL1, YWHAH, SERPINF1, NTRK2, NPTN, CNTN4, ID4, BMPR1A	0.749378
GOTERM_BP_FAT	GO:0016064~immunoglobulin mediated immune response	16	HSPD1P6, NBN, SWAP70, CLU, HSPD1P1, SERPING1, C1R, C1S, PRKCD, HLA-DMA, CD74, HSPD1P5, HSPD1P4, CD55, C1RL, FCER1G, INPP5D, HSPD1, CFI, HLA-DRA	0.749394
KEGG_PATHWAY	hsa00600:Sphingolipid metabolism	9	SGPL1, SPHK1, UGCG, CERK, B4GALT6, PPAP2A, PPAP2B, NEU4, DEGS1	0.749458
GOTERM_BP_FAT	GO:0042127~regulation of cell proliferation	163	DLC1, RARRES3, S100A6, NOG, CDX2, PDGFA, OSMR, AIF1, ATP6AP1, JAG2, TNFSF13, TNFSF12, MXI1, VIPR1, PNP, TGFB2, MAGED1, CTTNBP2, BDNF, APOE, CDKN2D, LOC100129500, LOC643778, KIFAP3, RARB, MATK, SYK, EGFR, PTPRK, CAPNS1, LIFR, TNFRSF14, IRS1, MARK4, VEGFB, HIF1A, ADAMTS8, RIPK2, WFDC1, ATPIF1, CXADRP2, PMP22, EMP3, SMARCA2, MCTS1, CAV2, RBP4, DERL2, CNBP, PPP2R3B, EID2, LST1, SOX2, CLU, ST8SIA1, SO…	0.749733
GOTERM_BP_FAT	GO:0030835~negative regulation of actin filament depolymerization	9	TRIOBP, GSN, SPTBN4, CAPG, CAPZA1, RDX, EPB49, ADD2, SPTB	0.749995
GOTERM_BP_FAT	GO:0006904~vesicle docking during exocytosis	9	CPLX2, STX1A, RAD21L1, SNPH, STXBP1, VTI1B, EXOC6, SYTL2, YKT6, SNAP25	0.749995
GOTERM_CC_FAT	GO:0005743~mitochondrial inner membrane	61	HCCS, ATP5E, HSPD1P6, TIMM17A, NDUFAB1, MPV17, HSPD1P1, COX5A, COX5B, HSPD1P5, HSPD1P4, CDS2, GOT2, ALAS2, ATP5EP2, SLC25A24, ATP5S, SLC25A22, SLC25A1, SLC25A26, HADH, ATP5H, SQRDL, ACAA2, CRLS1, OPA1, AIFM3, SLC25A4, TIMM23, SLC25A30, IMMP1L, NME4, UQCRH, ATPIF1, SRGAP2, PRODH, HSD17B10, NDUFB8, COX7B, ATP5G2, LOC648603, PTPMT1, ATP5G1, COX7A2L, ACAT1, DCI, TK2, HADHA, HADHB, MTCH1, COX6B1, SLC2…	0.750339
GOTERM_MF_FAT	GO:0003985~acetyl-CoA C-acetyltransferase activity	3	ACAT2, ACAT1, HADHA	0.751452
KEGG_PATHWAY	hsa04670:Leukocyte transendothelial migration	24	OCLN, SIPA1, NCF1C, CLDN10, ITGB2, ITGAM, MYL9, LOC647859, PTK2B, PIK3CA, MSN, F11R, VAV3, ROCK2, NCF1, PIK3CD, ACTN1, MYL12B, PRKCG, MYL12A, PRKCB, THY1, CTNNA2, RASSF5, MAPK13, JAM2	0.752595
GOTERM_BP_FAT	GO:0009719~response to endogenous stimulus	88	ADCY3, PPARA, ATP6V0E1, ADCY1, THRA, PDGFA, ADCY5, TACR1, AP3S1, LATS2, ACVR1C, TGFB2, PRKAR2B, CTTNBP2, PDPK1, EIF4EBP2, GOT1, LCAT, PRKACA, GNG3, PRKACB, GNG4, GNG7, ADAM9, SOCS2, CRYAB, BAIAP2, GRIN2A, STXBP4, PTPRN, IRS1, UBE2B, PPARGC1B, GRB10, GNB1, NCOA6, GHRL, WFDC1, STEAP2, ME1, CAV2, RBP4, GCLC, GNG13, UROS, FHL2, GNG12, ASL, HPRT1, PCSK1, BCHE, PTK2B, MSI1, PEMT, ENO2, KDM3A, PPP3CA, N…	0.753124
GOTERM_CC_FAT	GO:0005730~nucleolus	134	TGOLN2, PNMA3, PNMA2, PDLIM3, CCT2, APOBEC3G, MBIP, ACSS2, HMGN5, APOBEC3F, EBNA1BP2, GATA2, DDX24, PQBP1, DHX33, PHC1B, OLIG2, ACIN1, GNL2, LRRC7, OXR1, POLH, ZNF506, GABPA, HNRNPA2B1, MYH2, MED12, ACTN1, PARP10, ZNF3, PNKP, RPS19, HIF1A, KRT17, NAV2, ZNF384, NEK4, RNF20, ME1, MEAF6, NEK2, NOC3L, C14ORF169, KEAP1, ELK3, UBAC1, DDX47, MEIS2, SMARCB1, NOVA1, NKRF, UTP23, SETDB1, TSEN54, UAP1, TAF4…	0.755105
GOTERM_CC_FAT	GO:0005911~cell-cell junction	39	CGNL1, PRKCZ, PARD3, SCN1A, OCLN, SHROOM3, PANX2, TLN2, LMO7, KEAP1, CLDN10, CXADR, CLDN12, SCRIB, CALB2, GJC1, LOC647859, PPL, OBSL1, SSX2IP, PARD3B, DLG5, CSK, IFT140, SYNPO, MICALL2, PTPRK, F11R, STX3, SCN2A, LIN7B, GJB6, CTNNA2, EPB41L3, TJP1, CGN, DSC3, JAM2, CXADRP2, PMP22, TJP2	0.756064
KEGG_PATHWAY	hsa05310:Asthma	7	HLA-DRB1, HLA-DRB4, FCER1G, HLA-DPA1, HLA-DPB1, HLA-DOA, HLA-DMA, HLA-DRA	0.756885
KEGG_PATHWAY	hsa00561:Glycerolipid metabolism	10	DGKQ, DGKE, DAK, ALDH2, MGLL, DGKZ, DGKI, PPAP2A, PPAP2B, ALDH9A1	0.760716
GOTERM_CC_FAT	GO:0045263~proton-transporting ATP synthase complex, coupling factor F(o)	5	ATP6V0C, ATP5S, ATP5G2, ATP5G1, ATP5H	0.760898
KEGG_PATHWAY	hsa00380:Tryptophan metabolism	9	OGDHL, MAOB, ALDH2, ECHS1, HADH, ACAT2, ACAT1, HADHA, ALDH9A1	0.764983
GOTERM_BP_FAT	GO:0007254~JNK cascade	17	LOC100131909, ZAK, ADORA2B, KIAA1804, ARHGEF6, MAP2K4, TAOK3, DUSP10, STRADB, GPS2, SH2D3C, CRKL, MAP3K9, RB1CC1, MAPK8IP2, MAPK9, MAP3K13, SYK	0.765203
GOTERM_BP_FAT	GO:0050769~positive regulation of neurogenesis	17	BMP2, PLXNB1, LOC642132, SOX2, MAP1B, DLL3, SMAD1, NTN1, SLIT2, AMIGO1, NOTCH1, METRN, NDEL1, SERPINF1, ROBO1, NUMB, NPTN, NEFL	0.765203
GOTERM_MF_FAT	GO:0043492~ATPase activity, coupled to movement of substances	27	ATP5E, ATP6V0E1, ATP1B1, ATP6AP1, ATP6V1B2, ATP5G1, ATP6V0B, TAPBP, ATP2B1, ATP6V0C, ATP2B2, ATP2B3, ATP5EP2, ABCD4, ATP6V0D1, ABCB9, ATP1A3, ATP6V1H, ATP1A1, ABCB6, ATP6V1D, ATP13A2, ATP13A4, ATP6V1C1, ATP6V1A, ATP6V1E1, ATP8A2, ABCC5	0.765893
GOTERM_MF_FAT	GO:0051879~Hsp90 protein binding	5	NPAS2, HIF1A, GUCY1B3, STUB1, HDAC6	0.76597
GOTERM_MF_FAT	GO:0030295~protein kinase activator activity	7	CDK5R1, CDK5R2, TOM1L1, MADD, MAPK8IP2, GHRL, AGAP2	0.766796
GOTERM_MF_FAT	GO:0017016~Ras GTPase binding	23	FMNL1, TRIOBP, DENND5A, MAP2K1, DOCK9, IPO9, RPH3A, RIMS2, PEX5L, RIMS1, MYRIP, RANBP9, IPO7, PAK3, SYTL4, CHM, SYTL5, CYFIP1, SYTL2, RANBP2, PAK1, CDC42EP4, RIN3	0.767836
KEGG_PATHWAY	hsa05320:Autoimmune thyroid disease	11	HLA-DRB1, HLA-C, HLA-B, HLA-E, HLA-DMA, HLA-DRB4, HLA-DPA1, IFNA14, HLA-DPB1, HLA-DOA, TSHR, CD28, HLA-DRA	0.769009
KEGG_PATHWAY	hsa05020:Prion diseases	8	NCAM2, NOTCH1, MAP2K1, FYN, ELK1, PRKACA, PRKACB, PRKX	0.770221
KEGG_PATHWAY	hsa00903:Limonene and pinene degradation	4	ALDH2, ECHS1, HADHA, ALDH9A1	0.77212
GOTERM_BP_FAT	GO:0046051~UTP metabolic process	5	NME4, NME5, RP2, TXNDC6, NME7	0.773473
GOTERM_BP_FAT	GO:0046580~negative regulation of Ras protein signal transduction	5	DLC1, SCAI, DGKZ, BCL6, ARAP3	0.773473
GOTERM_BP_FAT	GO:0045176~apical protein localization	5	HCN1, SHROOM3, VANGL2, RDX, NAPA	0.773473
GOTERM_BP_FAT	GO:0050910~detection of mechanical stimulus involved in sensory perception of sound	5	ATP2B2, SOX2, COL11A1, MYC, GPR98	0.773473
GOTERM_BP_FAT	GO:0006183~GTP biosynthetic process	5	NME4, NME5, RP2, TXNDC6, NME7	0.773473
GOTERM_BP_FAT	GO:0051058~negative regulation of small GTPase mediated signal transduction	5	DLC1, SCAI, DGKZ, BCL6, ARAP3	0.773473
GOTERM_BP_FAT	GO:0006228~UTP biosynthetic process	5	NME4, NME5, RP2, TXNDC6, NME7	0.773473
GOTERM_BP_FAT	GO:0032583~regulation of gene-specific transcription	33	MEF2C, PPARA, THRA, TFE3, TCF7L2, CITED2, GATA2, AES, HEY1, SMARCB1, GTF2A2, HEY2, PEX14, TAF9, TCF3, NR1H3, BMP2, TESC, DGKQ, TAF7, PSRC1, FOXP3, SIRT1, GPS2, HDAC4, DLX1, NOTCH1, HIF1A, BPTF, MAPRE3, RNF20, SMARCA2, NCOR2, LOC100129733	0.774966
GOTERM_MF_FAT	GO:0005070~SH3/SH2 adaptor activity	14	VAV3, SOCS2, RUSC1, SKAP2, SH2D3C, SH3BGRL, GRB10, CRKL, CHN1, CHN2, CNTNAP1, PAG1, GRB14, BLNK	0.77536
GOTERM_BP_FAT	GO:0002697~regulation of immune effector process	26	HSPD1P6, RBP4, ADORA2B, MASP1, IL27RA, AP2S1, TNFSF13, HSPD1P1, APOBEC3G, TNFSF12, APOBEC3F, HSPD1P5, HSPD1P4, STAT6, PPP3CB, FCER1G, BCL6, IL13RA1, AP2M1, CD28, SYK, LOC100131909, PTPRC, ATP6V1H, SERPING1, FOXP3, FOXP1, CD37, AP2A2, IL12A, TNFSF12-TNFSF13, HSPD1, CD226	0.779441
GOTERM_CC_FAT	GO:0005678~chromatin assembly complex	3	NAP1L3, NAP1L2, CHAF1B	0.780701
GOTERM_CC_FAT	GO:0030128~clathrin coat of endocytic vesicle	3	EGFR, AP2A2, AP2S1	0.780701
GOTERM_CC_FAT	GO:0070761~pre-snoRNP complex	3	PIH1D1, NUFIP1, TAF9	0.780701
KEGG_PATHWAY	hsa00601:Glycosphingolipid biosynthesis	6	B3GALT2, B3GNT4, ST3GAL6, ST8SIA1, B3GNT1, FUT1, B3GNT2	0.781416
GOTERM_BP_FAT	GO:0008037~cell recognition	16	CDK5R1, OPCML, CNTNAP3B, COLEC12, SLIT2, CLEC4M, AMIGO1, NCAM2, FEZF2, DOCK2, BDNF, CNTNAP3, VCAN, CNTN4, CLEC7A, CD226, GAP43	0.781975
GOTERM_MF_FAT	GO:0016820~hydrolase activity, acting on acid anhydrides, catalyzing transmembrane movement of substances	27	ATP5E, ATP6V0E1, ATP1B1, ATP6AP1, ATP6V1B2, ATP5G1, ATP6V0B, TAPBP, ATP2B1, ATP6V0C, ATP2B2, ATP2B3, ATP5EP2, ABCD4, ATP6V0D1, ABCB9, ATP1A3, ATP6V1H, ATP1A1, ABCB6, ATP6V1D, ATP13A2, ATP13A4, ATP6V1C1, ATP6V1A, ATP6V1E1, ATP8A2, ABCC5	0.784128
GOTERM_MF_FAT	GO:0003712~transcription cofactor activity	77	CDX2, HTATIP2, ELF3, E2F6, PRRX1, MED24, PAWR, ZEB1, HSBP1, MXI1, RGL2, CITED2, MAGED1, AES, GTF2A2, CREG1, PQBP1, MKL2, COL11A2, MYST3, SERTAD2, BATF3, SP100, RCOR2, GABPA, RING1, MED12, SCAI, LDB2, RB1, HES6, MED13, TRERF1, PPARGC1B, PRPF6, DCAF6, NCOA2, ZMIZ2, NCOA6, SMARCA2, RNF20, SUPT3H, STON1, CRTC1, FHL2, TADA1, HCFC2, ELK3, CALCOCO1, LOC653889, STON1-GTF2A1L, MEIS2, BCL11A, TFDP2, PEX14,…	0.791338
GOTERM_BP_FAT	GO:0002831~regulation of response to biotic stimulus	10	HSPD1P6, AP2S1, ATP6V1H, APOBEC3G, HSPD1P1, APOBEC3F, HSPD1P5, HSPD1P4, AP2A2, IL12A, HSPD1, CD226, CD28, AP2M1	0.792648
GOTERM_BP_FAT	GO:0046128~purine ribonucleoside metabolic process	10	PANK2, PRTFDC1, OCLN, MAT2A, LOC647859, PEMT, ICMT, DGUOK, HPRT1, PNP, DCAKD	0.792648
GOTERM_BP_FAT	GO:0042278~purine nucleoside metabolic process	10	PANK2, PRTFDC1, OCLN, MAT2A, LOC647859, PEMT, ICMT, DGUOK, HPRT1, PNP, DCAKD	0.792648
KEGG_PATHWAY	hsa05012:Parkinson's disease	25	ATP5E, SNCAIP, NDUFB8, COX7B, SNCA, UCHL1, NDUFAB1, ATP5G2, COX7A2L, ATP5G1, COX5A, COX5B, ATP5EP2, CASP9, COX6B1, VDAC1P1, ND6, ATP5H, NDUFA4, NDUFA8, COX7A1, SLC25A4, CYCS, UBE2L6, NDUFA1, UQCRHL, VDAC1, UQCRH	0.79827
KEGG_PATHWAY	hsa05221:Acute myeloid leukemia	12	MAP2K1, SOS1, PIK3CD, SOS2, RAF1, PIK3CA, IKBKB, CCNA1, MYC, TCF7L2, STAT3, AKT3	0.798649
GOTERM_BP_FAT	GO:0019220~regulation of phosphate metabolic process	103	ADCY3, DLC1, ADCY1, ZAK, PDGFA, ADCY5, LPAR3, MBIP, TGFB2, PRKAR2B, APOE, CDKN2D, LOC643778, MAP3K9, LOC100129500, PRKACA, PDGFD, PRKACB, GNG3, SYK, ADAM9, EGFR, ANAPC2, C5AR1, MADD, KIAA1804, TNFRSF14, IRS1, THY1, SPAG9, CARTPT, RELN, CDK5R1, CDK5R2, ADORA2B, ITGB2, CD74, PIN1, ADRA2A, BMP2, VAV3, MAP2K1, TAF7, SPHK1, RGS4, PRKAR1B, PRKAR1A, TNK2, PPP1R14D, LATS2, CAMKK2, EDNRB, PDPK1, KISS1R, P…	0.799065
GOTERM_BP_FAT	GO:0051174~regulation of phosphorus metabolic process	103	ADCY3, DLC1, ADCY1, ZAK, PDGFA, ADCY5, LPAR3, MBIP, TGFB2, PRKAR2B, APOE, CDKN2D, LOC643778, MAP3K9, LOC100129500, PRKACA, PDGFD, PRKACB, GNG3, SYK, ADAM9, EGFR, ANAPC2, C5AR1, MADD, KIAA1804, TNFRSF14, IRS1, THY1, SPAG9, CARTPT, RELN, CDK5R1, CDK5R2, ADORA2B, ITGB2, CD74, PIN1, ADRA2A, BMP2, VAV3, MAP2K1, TAF7, SPHK1, RGS4, PRKAR1B, PRKAR1A, TNK2, PPP1R14D, LATS2, CAMKK2, EDNRB, PDPK1, KISS1R, P…	0.799065
GOTERM_BP_FAT	GO:0007017~microtubule-based process	57	KIFC2, NEURL, TUBB2A, UCHL1, TUBB2C, TTL, HOOK3, HOOK1, KIF13A, CTTNBP2, RANBP9, SEH1L, LOC100133673, KIFAP3, TUBG1, TUBB4, DYNC1I1, OPA1, KIF17, KIF5A, CRYAB, KIF5C, PLK1S1, UBE2B, MARK4, MARK1, TACC2, BBS2, KIF1A, NDEL1, TPPP, TUBA4A, STMN1, DYNLRB1, PRKCZ, TPPP3, DNAH10, CAV2, HAUS5, NEK2, CETN3, CETN2, KLC2, KLC1, TUBA3C, NEFH, TUBA3D, TNKS, NEFL, APBA1, NEFM, MAP2K1, MAP1B, PSRC1, KIF3C, SMC…	0.800499
GOTERM_BP_FAT	GO:0050974~detection of mechanical stimulus involved in sensory perception	6	ATP2B2, FYN, SOX2, COL11A1, MYC, GPR98	0.80176
GOTERM_BP_FAT	GO:0045061~thymic T cell selection	6	PTPRC, DOCK2, JAG2, ITPKB, HLA-DMA, CD74	0.80176
GOTERM_BP_FAT	GO:0010648~negative regulation of cell communication	56	DLC1, NOG, RGS7BP, PAWR, LOC646890, KCNQ4, GTF2H2D, GTF2H2C, SLC24A2, SOSTDC1, HEY2, HHIP, PPP2R1A, SOCS2, DLL3, STXBP1, SCAI, CYP26A1, SOCS5, IRS1, PRKCD, GTF2H2, SIGIRR, GTF2H2B, THY1, GRB10, GRB14, PRKCZ, EID2, SOX2, CXXC4, LOC646050, PIN1, BCHE, LOC653631, CYP26B1, BCL6, INPP5D, RUNX2, PTPRC, NLK, TAOK3, FRZB, TAX1BP3, SIRT1, CISH, NPY5R, RGS14, GPS2, DKK2, DKK3, CBLB, TULP3, AIDA, RGS4, RGS5…	0.802883
GOTERM_BP_FAT	GO:0050772~positive regulation of axonogenesis	9	AMIGO1, METRN, NDEL1, PLXNB1, ROBO1, LOC642132, MAP1B, NEFL, NTN1, SLIT2	0.803842
GOTERM_BP_FAT	GO:0019827~stem cell maintenance	9	NOTCH2, NOG, CDX2, HSD3B7, LOC643778, SOX2, CREBBP, PIWIL2, TCF7L2, BMPR1A, MYST3	0.803842
KEGG_PATHWAY	hsa00630:Glyoxylate and dicarboxylate metabolism	4	MTHFD2, PGP, MTHFD1L, MDH1	0.804171
GOTERM_BP_FAT	GO:0046131~pyrimidine ribonucleoside metabolic process	7	NME4, NME5, RP2, TXNDC6, UPP1, ENTPD4, NME7	0.804375
GOTERM_BP_FAT	GO:0046488~phosphatidylinositol metabolic process	7	CD81, PIKFYVE, PI4K2A, PIP5K1B, PI4KA, PIP5K1C, PIP4K2B	0.804375
GOTERM_BP_FAT	GO:0031111~negative regulation of microtubule polymerization or depolymerization	7	MAP1A, MAP1B, KATNB1, MAP4, CLASP2, MAPRE1, HDAC6	0.804375
GOTERM_BP_FAT	GO:0070555~response to interleukin-1	7	IRAK2, HDAC4, PCSK1, AES, SNCA, RIPK2, TAF9	0.804375
GOTERM_BP_FAT	GO:0018205~peptidyl-lysine modification	7	HDAC4, KAT2B, CREBBP, DHPS, SIRT1, EIF5A2, HDAC6	0.804375
GOTERM_BP_FAT	GO:0046649~lymphocyte activation	46	HSPD1P6, NBN, LRRC8A, CD8A, JAG2, ITPKB, HSPD1P1, SKAP2, HLA-DMA, HSPD1P5, HSPD1P4, PATZ1, IMPDH1, SYK, BST2, PRKCD, WAS, NCK1, RIPK2, TSHR, SOX4, FKBP1A, HPRT1, FKBP1B, ITGAM, CD74, DOCK2, CHD7, BCL11B, BCL11A, PPP3CB, BCL6, CD4, TCF3, BLNK, CD7, CD28, PTPRC, THEMIS, SWAP70, SLAMF7, FOXP3, FOXP1, HDAC4, CBLB, FYN, SP3, BANK1, HSPD1, CLEC7A	0.80485
GOTERM_BP_FAT	GO:0015804~neutral amino acid transport	8	SLC32A1, SLC36A1, SLC6A9, SLC6A6, SLC7A8, SLC3A2, SLC7A9, SLC7A10	0.805116
GOTERM_BP_FAT	GO:0046928~regulation of neurotransmitter secretion	8	RAB3A, SNCG, STX1A, SNCAIP, SNCA, NTRK2, STXBP1, CAMK2A	0.805116
GOTERM_BP_FAT	GO:0030217~T cell differentiation	18	PTPRC, CD8A, THEMIS, JAG2, SOX4, ITPKB, HLA-DMA, CD74, DOCK2, CHD7, SP3, BCL11B, BCL11A, PPP3CB, PATZ1, CD4, CD28, SYK	0.806944
KEGG_PATHWAY	hsa00471:D-Glutamine and D-glutamate metabolism	2	GLS2, GLS	0.808579
GOTERM_CC_FAT	GO:0005739~mitochondrion	204	HCCS, PDP1, SNCB, FAM110B, MPV17, TMEM143, C14ORF2, HIBADH, GOT2, CTTNBP2, COL4A3BP, TMEM14C, OXR1, ACAA2, CRLS1, OPA1, SUCLG2, LYRM4, SARS2, C10ORF2, NME4, PTRF, ABAT, FDX1L, ATPIF1, PRODH, HSD17B10, CHKB, SFXN3, BCL2L2, ACAT1, TK2, HADHA, HADHB, FAM65B, DHDPSL, PEMT, COX6B1, DIABLO, PPP2R2B, GAD1, FH, MAOB, TAOK3, GARS, NDFIP2, OCIAD2, UQCRHL, VDAC1, KCNJ8, PTCD3, HEBP1, SPNS1, CHAF1B, ATP5E, T…	0.80934
GOTERM_CC_FAT	GO:0009295~nucleoid	8	TUFM, SSBP1, POLG2, CPS1, VDAC1P1, HADHA, C10ORF2, HADHB, VDAC1	0.809486
GOTERM_CC_FAT	GO:0042645~mitochondrial nucleoid	8	TUFM, SSBP1, POLG2, CPS1, VDAC1P1, HADHA, C10ORF2, HADHB, VDAC1	0.809486
GOTERM_CC_FAT	GO:0005938~cell cortex	30	PRKCZ, PARD3, GM2A, EXOC8, SNCA, AKAP12, PTK2B, LANCL2, DLG4, PSTPIP1, GPSM2, EXOC6, CLASP2, CAP1, MAP2K1, OOEP, MPP1, INPPL1, MYH2, SPTBN4, EPB49, ITPR2, CORO1A, ARHGAP32, GRM7, MARCKS, FABP1, MAPRE1, SPTB, MYH10	0.810015
GOTERM_BP_FAT	GO:0000082~G1/S transition of mitotic cell cycle	16	EGFR, BCAT1, E2F6, RB1, CDK4, MARK4, LATS2, RBBP8, ACVR1B, GSPT1, CDKN2D, PPP3CB, CAMK2B, ID4, PPP3CA, CAMK2A	0.810428
GOTERM_BP_FAT	GO:0019724~B cell mediated immunity	16	HSPD1P6, NBN, SWAP70, CLU, HSPD1P1, SERPING1, C1R, C1S, PRKCD, HLA-DMA, CD74, HSPD1P5, HSPD1P4, CD55, C1RL, FCER1G, INPP5D, HSPD1, CFI, HLA-DRA	0.810428
GOTERM_BP_FAT	GO:0042325~regulation of phosphorylation	99	ADCY3, ADCY1, ZAK, PDGFA, ADCY5, LPAR3, MBIP, TGFB2, PRKAR2B, APOE, CDKN2D, MAP3K9, LOC643778, LOC100129500, PRKACA, PDGFD, PRKACB, GNG3, SYK, ADAM9, EGFR, ANAPC2, C5AR1, MADD, KIAA1804, TNFRSF14, IRS1, THY1, SPAG9, CARTPT, RELN, CDK5R1, CDK5R2, ADORA2B, ITGB2, CD74, PIN1, ADRA2A, BMP2, VAV3, MAP2K1, SPHK1, TAF7, PRKAR1B, RGS4, PRKAR1A, TNK2, PPP1R14D, LATS2, CAMKK2, EDNRB, KISS1R, PDPK1, PAK2, P…	0.810431
GOTERM_CC_FAT	GO:0033116~ER-Golgi intermediate compartment membrane	2	FAM38A, SEC23B	0.811516
GOTERM_CC_FAT	GO:0070032~synaptobrevin 2-SNAP-25-syntaxin-1a-complexin I complex	2	STX1A, SNAP25	0.811516
GOTERM_CC_FAT	GO:0005674~transcription factor TFIIF complex	2	GTF2F1, GTF2F2	0.811516
GOTERM_CC_FAT	GO:0017109~glutamate-cysteine ligase complex	2	GCLC, GCLM	0.811516
GOTERM_CC_FAT	GO:0000229~cytoplasmic chromosome	2	NPM2, POLG2	0.811516
GOTERM_CC_FAT	GO:0016507~fatty acid beta-oxidation multienzyme complex	2	HADHA, HADHB	0.811516
GOTERM_CC_FAT	GO:0043194~initial segment	2	SCN1A, CCK	0.811516
GOTERM_CC_FAT	GO:0005592~collagen type XI	2	COL11A2, COL11A1	0.811516
GOTERM_CC_FAT	GO:0008043~intracellular ferritin complex	2	FTLP2, FTHL3, FTHL16, FTH1, FTHL20, FTL	0.811516
GOTERM_CC_FAT	GO:0070288~ferritin complex	2	FTLP2, FTHL3, FTHL16, FTH1, FTHL20, FTL	0.811516
GOTERM_MF_FAT	GO:0015276~ligand-gated ion channel activity	30	KCNJ18, GABRB2, KCNJ10, FKBP1A, KCNJ12, KCNJ2, KCNJ3, FKBP1B, KCNQ5, CHRNA5, HTR3A, GABRD, GABRG2, GABRA2, GABRA1, GABRA4, GRIN1, GABRA5, GRIN2A, KCNK1, STX1B, ITPR1, ITPR2, P2RX5, ACCN2, LOC100131509, KCNJ4, ACCN1, KCNJ6, KCNJ9, KCNJ8, RYR2	0.811914
GOTERM_MF_FAT	GO:0022834~ligand-gated channel activity	30	KCNJ18, GABRB2, KCNJ10, FKBP1A, KCNJ12, KCNJ2, KCNJ3, FKBP1B, KCNQ5, CHRNA5, HTR3A, GABRD, GABRG2, GABRA2, GABRA1, GABRA4, GRIN1, GABRA5, GRIN2A, KCNK1, STX1B, ITPR1, ITPR2, P2RX5, ACCN2, LOC100131509, KCNJ4, ACCN1, KCNJ6, KCNJ9, KCNJ8, RYR2	0.811914
GOTERM_MF_FAT	GO:0008430~selenium binding	10	SEPW1, GPX1, SEPX1, SEPHS2, LOC100129085, SEPHS1, SELM, SELK, SELENBP1, EPT1, LOC389873, SELS	0.813787
GOTERM_MF_FAT	GO:0005272~sodium channel activity	10	ACCN2, HCN1, ACCN1, SCN1A, ACCN4, SCN1B, SCN3A, SCN2B, SCN2A, TRPM2	0.813787
GOTERM_MF_FAT	GO:0005088~Ras guanyl-nucleotide exchange factor activity	22	FGD2, FGD1, NGEF, OBSCN, ARHGEF3, VAV3, BCR, MADD, ARHGEF6, ARHGEF5, DOCK9, LOC100134381, ARHGEF9, RGL2, DNMBP, RCBTB2, DOCK2, TIAM2, RASGRF2, SOS1, SOS2, PLEKHG5, RIN2	0.814497
GOTERM_MF_FAT	GO:0004890~GABA-A receptor activity	7	GABRD, GABRG2, GABRA2, GABRA1, GABRA4, GABRB2, GABRA5	0.814981
GOTERM_MF_FAT	GO:0030159~receptor signaling complex scaffold activity	7	NCK1, MAPK8IP2, G3BP2, DLG5, SHANK2, HOMER2, DEDD2	0.814981
GOTERM_MF_FAT	GO:0032395~MHC class II receptor activity	7	HLA-DRB1, HLA-DRB4, HLA-C, HLA-DPA1, HLA-B, HLA-DPB1, HLA-DOA, HLA-DMA, HLA-DRA	0.814981
GOTERM_BP_FAT	GO:0034311~diol metabolic process	11	SNCAIP, LY6E, SNCB, SULT1A1, SNCA, NR4A2, GRIN2A, COMT, HPRT1, MOXD1, TGFB2	0.815568
GOTERM_BP_FAT	GO:0009712~catechol metabolic process	11	SNCAIP, LY6E, SNCB, SULT1A1, SNCA, NR4A2, GRIN2A, COMT, HPRT1, MOXD1, TGFB2	0.815568
GOTERM_BP_FAT	GO:0006584~catecholamine metabolic process	11	SNCAIP, LY6E, SNCB, SULT1A1, SNCA, NR4A2, GRIN2A, COMT, HPRT1, MOXD1, TGFB2	0.815568
GOTERM_MF_FAT	GO:0005085~guanyl-nucleotide exchange factor activity	35	FGD2, FGD1, RASGEF1A, CYTH3, ARFGEF2, RGL2, LOC100134209, RCBTB2, DOCK2, TIAM2, SOS1, LOC731035, SOS2, PLEKHG5, IQSEC3, LOC728056, FBXO8, IQSEC1, NGEF, OBSCN, ARHGEF3, BCR, VAV3, MADD, ARHGEF6, ARHGEF5, PSD3, DOCK9, LOC100134381, ARHGEF9, DOCK8, RICTOR, DOCK5, DOCK3, DNMBP, SH2D3C, RASGRF2, RIN2, RAPGEFL1	0.815678
GOTERM_BP_FAT	GO:0002449~lymphocyte mediated immunity	19	HSPD1P6, NBN, CD8A, SWAP70, CLU, TUBB2C, HSPD1P1, SERPING1, C1R, C1S, SLAMF7, PRKCD, HLA-DMA, CD74, HSPD1P5, HSPD1P4, CD55, C1RL, FCER1G, INPP5D, CFI, HSPD1, HLA-DRA	0.816551
GOTERM_MF_FAT	GO:0005200~structural constituent of cytoskeleton	19	TLN2, LOC729841, SPTBN4, EPB41L4B, BICD1, LOC653888, CTNNA2, TNNT2, ARPC1B, SORBS3, KRT17P3, KRT17, ARPC3, LOC100133673, SORBS2, PPL, KRT15, LOC729494, SYNM, TUBG1, MSN, NEFL, NEFM, SPTB	0.816761
GOTERM_BP_FAT	GO:0043984~histone H4-K16 acetylation	4	MEAF6, PHF17, PHF16, PHF15	0.816821
GOTERM_BP_FAT	GO:0048710~regulation of astrocyte differentiation	4	NOG, BMP2, DLL3, ID4	0.816821
GOTERM_BP_FAT	GO:0006538~glutamate catabolic process	4	GOT2, GAD2, GOT1, GAD1	0.816821
GOTERM_BP_FAT	GO:0014047~glutamate secretion	4	BDNF, GRM2, NTRK2, APBA1	0.816821
GOTERM_BP_FAT	GO:0043981~histone H4-K5 acetylation	4	MEAF6, PHF17, PHF16, PHF15	0.816821
GOTERM_BP_FAT	GO:0043982~histone H4-K8 acetylation	4	MEAF6, PHF17, PHF16, PHF15	0.816821
GOTERM_BP_FAT	GO:0043983~histone H4-K12 acetylation	4	MEAF6, PHF17, PHF16, PHF15	0.816821
GOTERM_BP_FAT	GO:0010634~positive regulation of epithelial cell migration	4	HIF1A, TACR1, HDAC6, TGFB2	0.816821
GOTERM_CC_FAT	GO:0045177~apical part of cell	36	PRKCZ, CAV2, PARD3, ATP1B1, SHROOM3, LZTS1, GM2A, KCNA1, LMO7, CACNB3, RDX, SLC11A2, ATP2B2, CTTNBP2, P2RY2, NUMB, SRR, STK39, MSN, ATP6V0D1, SLC39A4, TCIRG1, EGFR, PLAT, STX3, OOEP, MYL12B, GJB6, FZD6, SLC26A4, ATP6V1C1, ATP6V1E1, USH1C, FABP1, CTSB, IGFBP2	0.817604
GOTERM_CC_FAT	GO:0005901~caveola	12	DLC1, CAV2, ATP1B1, FLOT2, FLOT1, CBL, LOC100131098, IRS1, PTRF, PRR3, LOC643778, CACNA1C, BMPR1A, HDAC6	0.817767
GOTERM_CC_FAT	GO:0019866~organelle inner membrane	64	HCCS, ATP5E, HSPD1P6, TIMM17A, NDUFAB1, MPV17, HSPD1P1, COX5A, COX5B, HSPD1P5, HSPD1P4, CDS2, GOT2, ALAS2, ATP5EP2, SLC25A24, ATP5S, SLC25A22, SLC25A1, SLC25A26, HADH, ATP5H, SQRDL, ACAA2, CRLS1, OPA1, AIFM3, SLC25A4, TIMM23, SLC25A30, IMMP1L, NME4, UQCRH, ATPIF1, SRGAP2, NEU4, PRODH, HSD17B10, NDUFB8, COX7B, ATP5G2, LOC648603, PTPMT1, ATP5G1, COX7A2L, ACAT1, DCI, TK2, HADHA, HADHB, MTCH1, COX6B1…	0.818312
GOTERM_MF_FAT	GO:0017166~vinculin binding	4	SORBS3, ACTN1, C22ORF28, SYNM	0.818874
GOTERM_MF_FAT	GO:0016595~glutamate binding	4	GCLC, GRM7, GRIN1, GRIN2A	0.818874
GOTERM_MF_FAT	GO:0016308~1-phosphatidylinositol-4-phosphate 5-kinase activity	4	PIKFYVE, PIP5K1B, PIP5K1C, PIP4K2B	0.818874
GOTERM_MF_FAT	GO:0004128~cytochrome-b5 reductase activity	4	CYB5R1, CYB5R2, NQO1, CYB561	0.818874
GOTERM_MF_FAT	GO:0035035~histone acetyltransferase binding	4	ZBTB7A, HIF1A, TAF7, FOXP3	0.818874
GOTERM_BP_FAT	GO:0007507~heart development	49	DLC1, PDLIM3, CXADR, GLI2, ZIC3, TGFB2, CITED2, ATG5, COL4A3BP, LOC643778, CALCRL, MKL2, RARB, COL11A1, VANGL2, TNNT2, MIB1, CRKL, ZMIZ1, NCOA6, CXADRP2, SRI, RBP4, BBS7, SOX4, FKBP1A, EGLN1, SOX6, GJC1, CHD7, LY6E, RB1CC1, PPP3CB, OBSL1, TCF25, DVL2, DVL3, BMP2, TEAD1, TAB1, FOXP4, FOXP1, NOTCH1, SALL4, ID1, KCNJ8, PTCH1, IFT52, POFUT1, MYH10, BMPR1A	0.818972
KEGG_PATHWAY	hsa04110:Cell cycle	24	YWHAZ, E2F5, LOC100133898, TGFB2, LOC100133982, CDKN2D, TFDP2, CCNA1, MYC, STAG2, STAG1, TFDP1, ANAPC1, ANAPC2, CREBBP, YWHAB, CDC23, RB1, CDK4, SMC3, CDK2, YWHAG, YWHAH, GSK3B, SMC1A, ABL1	0.820477
KEGG_PATHWAY	hsa05412:Arrhythmogenic right ventricular cardiomyopathy (ARVC)	15	CACNA2D1, CACNG8, CACNG7, CACNG6, DAG1, ACTN1, CACNB2, LOC100131098, CACNG3, CACNB3, CACNA2D3, TCF7L2, CTNNA2, ITGB8, RYR2, CACNA1C	0.820929
KEGG_PATHWAY	hsa04672:Intestinal immune network for IgA production	10	HLA-DRB1, TNFSF13, TNFSF12, HLA-DMA, TGFB2, CCR9, HLA-DRB4, HLA-DPA1, TNFSF12-TNFSF13, HLA-DPB1, HLA-DOA, CD28, HLA-DRA	0.821075
GOTERM_MF_FAT	GO:0016706~oxidoreductase activity, acting on paired donors, with incorporation or reduction of molecular oxygen, 2-oxoglutarate as one donor, and incorporation of one atom each of oxygen into both donors	9	P4HB, P4HA2, ASPHD2, ASPHD1, EGLN1, TET2, TET1, ALKBH2, BBOX1	0.82308
GOTERM_BP_FAT	GO:0007219~Notch signaling pathway	15	MAML1, MAML2, APH1B, NOTCH2NL, DLL3, JAG2, DLL1, ASCL1, MIB1, NOTCH2, NOTCH1, HEY1, DNER, HEY2, POFUT1, LOC100129733	0.823368
GOTERM_MF_FAT	GO:0010861~thyroid hormone receptor activator activity	5	NCOA2, RING1, COL11A2, RGL2, HSD17B8	0.823483
GOTERM_MF_FAT	GO:0004385~guanylate kinase activity	5	MPP1, CASK, DLG3, TJP2, DLG2	0.823483
GOTERM_MF_FAT	GO:0030375~thyroid hormone receptor coactivator activity	5	NCOA2, RING1, COL11A2, RGL2, HSD17B8	0.823483
GOTERM_MF_FAT	GO:0016307~phosphatidylinositol phosphate kinase activity	5	PIK3C2G, PIKFYVE, PIP5K1B, PIP5K1C, PIP4K2B	0.823483
GOTERM_MF_FAT	GO:0005041~low-density lipoprotein receptor activity	5	LRP10, CXCL16, LRP1B, LRP6, VLDLR	0.823483
GOTERM_BP_FAT	GO:0001838~embryonic epithelial tube formation	13	DVL2, DLC1, SHROOM3, LMO4, VANGL2, PTK7, SHANK3, FZD6, MIB1, RGMA, PTCH1, IFT52, TWIST1	0.823612
GOTERM_BP_FAT	GO:0030218~erythrocyte differentiation	13	TCEA1P2, SMAD5, RPS19P3, RB1, SOX6, TIMP1, DNASE2, RPS19, G6PD, ALAS2, SP3, TCEA1, BCL6, DYRK3, ACIN1	0.823612
GOTERM_BP_FAT	GO:0051899~membrane depolarization	13	PRKCZ, AIFM3, GCLC, CCK, SNCA, GRIN1, GRIN2A, GCLM, CDK5, CACNA1G, PPP3CB, GHRL, PPP3CA	0.823612
GOTERM_MF_FAT	GO:0004143~diacylglycerol kinase activity	6	DGKQ, DGKE, SPHK1, DGKZ, DGKI, CERK	0.824407
GOTERM_MF_FAT	GO:0001948~glycoprotein binding	11	GPC5, VWF, PTPRC, STX1A, FYN, LGALS1, FBXO6, ITGB2, CD4, ITGAM, ERLEC1	0.825058
GOTERM_CC_FAT	GO:0031970~organelle envelope lumen	10	TXNIP, NME4, OPA1, BCHE, GOLPH3, PNPT1, CYCS, COX6B1, ALOX5, TIMM23	0.825071
GOTERM_BP_FAT	GO:0051129~negative regulation of cellular component organization	34	DLC1, TRIOBP, PRKCZ, CLU, CAPZA1, SNCA, KATNB1, RDX, PACSIN1, ACD, TMSB15A, GSN, TMSB15B, CLASP2, TPR, NR1H3, SCAMP5, MAP1A, SPTBN4, TAF7, MAP1B, TMSB10, FOXP3, EPB49, NTN1, THY1, CORO1A, YWHAH, CAPG, MAP4, MAPRE1, ARAP1, ADD2, SPTB, HDAC6	0.827458
GOTERM_BP_FAT	GO:0060606~tube closure	10	DVL2, DLC1, RGMA, SHROOM3, LMO4, VANGL2, PTK7, PTCH1, FZD6, TWIST1	0.828017
GOTERM_BP_FAT	GO:0001843~neural tube closure	10	DVL2, DLC1, RGMA, SHROOM3, LMO4, VANGL2, PTK7, PTCH1, FZD6, TWIST1	0.828017
KEGG_PATHWAY	hsa00511:Other glycan degradation	4	MAN2B1, FUCA2, FUCA1, NEU4	0.828198
KEGG_PATHWAY	hsa00120:Primary bile acid biosynthesis	4	ACOX2, CYP46A1, C1QTNF3, HSD3B7, AMACR, PIWIL2	0.828198
GOTERM_CC_FAT	GO:0043679~nerve terminal	9	PCSK1, UCN, CCK, GOT1, SNCB, CHRM3, CHRM1, NTRK2, ATP6V0D1	0.828785
GOTERM_CC_FAT	GO:0005643~nuclear pore	17	XPOT, NUP160, SUMO1P3, NUP188, RANGAP1, IPO9, SUMO1, AAAS, IPO7, SEH1L, KPNA6, TNKS, KPNA5, RANBP2, NUP107, LOC441228, NUP35, TPR, EIF5A2	0.829923
GOTERM_BP_FAT	GO:0035023~regulation of Rho protein signal transduction	25	DLC1, FGD2, FGD1, SCRIB, TIAM2, PTK2B, SOS1, PLEKHG5, SOS2, BCL6, ARHGEF3, OBSCN, NGEF, BCR, VAV3, ARHGEF6, ARHGEF5, SCAI, LOC100134381, ARHGEF9, RICTOR, DNMBP, NDEL1, RASGRF2, ARAP3, ARAP1	0.832884
GOTERM_BP_FAT	GO:0009968~negative regulation of signal transduction	50	DLC1, NOG, RGS7BP, PAWR, LOC646890, GTF2H2D, GTF2H2C, SOSTDC1, HEY2, HHIP, PPP2R1A, SOCS2, SCAI, DLL3, CYP26A1, SOCS5, IRS1, PRKCD, GTF2H2, SIGIRR, GTF2H2B, THY1, GRB10, GRB14, PRKCZ, EID2, SOX2, CXXC4, LOC646050, PIN1, LOC653631, CYP26B1, BCL6, INPP5D, RUNX2, PTPRC, NLK, TAOK3, FRZB, TAX1BP3, SIRT1, CISH, RGS14, GPS2, DKK2, DKK3, CBLB, TULP3, AIDA, RGS4, RGS5, LRP6, RGS7, DGKZ, RGS9, ARAP3, LOC1…	0.832903
GOTERM_BP_FAT	GO:0043623~cellular protein complex assembly	38	NDUFAF4, CAV2, HSPD1P6, EID2, CALY, SNAP91, TUBB2A, AP2S1, WASF1, TUBB2C, HSPD1P1, FKBP1A, HSPD1P5, HSPD1P4, CTTNBP2, GSN, LOC100133673, PTK2B, TUBA3C, VMA21, TUBA3D, TUBG1, NEFL, C9ORF24, TUBB4, ARL2, APCS, OOEP, C20ORF7, IPO9, SMAD1, CDK5, WAS, GAS7, THEG, MIS12, LOC100131149, COG4, IPO7, TPPP, NCK1, MAPK8IP2, TUBD1, TUBA4A, HSPD1	0.835045
GOTERM_BP_FAT	GO:0042311~vasodilation	9	LOC100131909, CAV2, CTTNBP2, GPX1, EDNRB, ADRB1, ATG5, ADORA2B, KCNJ8, APOE, LOC100129500	0.835086
GOTERM_BP_FAT	GO:0006687~glycosphingolipid metabolic process	9	ST6GALNAC6, LARGE, GM2A, ALDH5A1, ITGB8, UGCG, ST8SIA1, ST8SIA3, B4GALNT1	0.835086
GOTERM_BP_FAT	GO:0002637~regulation of immunoglobulin production	9	STAT6, RBP4, PTPRC, CD37, IL27RA, BCL6, TNFSF13, TNFSF12-TNFSF13, TNFSF12, IL13RA1, FOXP1	0.835086
GOTERM_BP_FAT	GO:0032318~regulation of Ras GTPase activity	26	FGD2, FGD1, ARFGAP2, TBC1D8, TBC1D9, RABGAP1L, SCRIB, ADAP1, SMAP2, PTK2B, TBC1D14, TBC1D5, BCL6, TBC1D30, TBC1D1, AGAP2, AGAP3, TBC1D10C, MAP2K1, RICTOR, TBCK, NDEL1, SGSM1, C6ORF170, ARAP3, ARAP1	0.835671
GOTERM_BP_FAT	GO:0007412~axon target recognition	3	BDNF, UCHL1, STXBP1	0.835715
GOTERM_BP_FAT	GO:0019896~axon transport of mitochondrion	3	OPA1, UCHL1, NEFL	0.835715
GOTERM_BP_FAT	GO:0006106~fumarate metabolic process	3	GOT2, GOT1, FH	0.835715
GOTERM_BP_FAT	GO:0021800~cerebral cortex tangential migration	3	ARX, LHX6, RELN	0.835715
GOTERM_BP_FAT	GO:0010880~regulation of release of sequestered calcium ion into cytosol by sarcoplasmic reticulum	3	CALM3, RYR2, FKBP1B, CALM2, CALM1	0.835715
GOTERM_BP_FAT	GO:0032515~negative regulation of phosphoprotein phosphatase activity	3	PPP2R4, FKBP1A, FKBP1B	0.835715
GOTERM_BP_FAT	GO:0014012~axon regeneration in the peripheral nervous system	3	MAP1B, CHST3, NEFL	0.835715
GOTERM_CC_FAT	GO:0005741~mitochondrial outer membrane	19	BID, CPT1B, C6ORF168, OPA1, SLC25A4, MCL1, CHKB, WASF1, MAOB, HK1, RAF1, PPP1CC, ABCB6, VDAC1, MFF, RAB11FIP5, CISD1, ACSL4, VDAC1P1, VAMP1, PPP2R2B	0.83664
GOTERM_CC_FAT	GO:0005669~transcription factor TFIID complex	6	TAF4, TAF3, TAF4B, TAF7, TAF9, TBP	0.839401
GOTERM_CC_FAT	GO:0042101~T cell receptor complex	4	CD8A, CD247, CD4, SYK	0.839513
GOTERM_CC_FAT	GO:0001518~voltage-gated sodium channel complex	4	SCN1A, SCN3A, SCN2B, SCN2A	0.839513
GOTERM_BP_FAT	GO:0051960~regulation of nervous system development	44	NOG, CDK5R1, NBN, LZTS1, SOX2, GLI2, TTL, METRN, BDNF, ROBO1, APOE, LOC643778, LOC100129500, NUMB, POU3F2, NEFL, SNAP25, FGF2, NEFM, BMP2, PLXNB1, LOC642132, MAP1B, GRIN1, NLGN1, DLL3, DLL1, SMAD1, NTN1, SLIT2, THY1, AMIGO1, MIB1, ASCL1, DLX1, YWHAG, NOTCH1, NDEL1, TULP3, YWHAH, SERPINF1, NTRK2, NPTN, GHRL, CNTN4, ID4, BMPR1A	0.839875
GOTERM_CC_FAT	GO:0044437~vacuolar part	14	STX8, ATP6V1H, VTI1B, CD63, HLA-DMA, ATP6V1D, WIPI1, HOOK3, HOOK1, CYLC1, SLC11A2, SBF2, ATP6V0D1, NEU4	0.840285
GOTERM_CC_FAT	GO:0030530~heterogeneous nuclear ribonucleoprotein complex	5	HNRNPH3, LOC100129585, HNRNPA2B1, LOC100131735, RBMX, HNRNPA0, HNRNPU	0.840361
GOTERM_BP_FAT	GO:0051046~regulation of secretion	46	SYT1, RAB3A, RBP4, SNCG, RAB3B, SNCAIP, RAB3C, ADORA2B, RAB3D, TACR1, NNAT, SNCA, NCS1, TCF7L2, TGFB2, ACVR1C, PCSK1, KISS1R, CHD7, SCG5, RAB26, RAB27B, CAMK2A, SNAP25, FGF2, NSF, ADAM9, SYK, SCAMP5, LOC100131909, STX1A, STXBP1, ARFIP1, NPY1R, FOXP3, CDK5, PCLO, STX1B, NPY5R, DOC2A, GRM7, NTRK2, CRH, GHRL, CARTPT, AACS, HTR2A	0.840554
GOTERM_CC_FAT	GO:0030677~ribonuclease P complex	3	POP4, POP5, RPP40	0.840811
GOTERM_CC_FAT	GO:0005655~nucleolar ribonuclease P complex	3	POP4, POP5, RPP40	0.840811
GOTERM_CC_FAT	GO:0030681~multimeric ribonuclease P complex	3	POP4, POP5, RPP40	0.840811
GOTERM_CC_FAT	GO:0008290~F-actin capping protein complex	3	CAPG, CAPZA1, ADD2	0.840811
GOTERM_MF_FAT	GO:0016917~GABA receptor activity	8	GABRD, GABRG2, GABRA2, GABRA1, GABRA4, GABRB2, GABRA5, GABBR2	0.841714
GOTERM_BP_FAT	GO:0000375~RNA splicing, via transesterification reactions	36	NCBP2, NCBP1, POLR2G, POLR2F, POLR2L, SNRPEL1, LOC100132425, SNRPD1, SF3B3, LOC653889, SF3B2, DHX38, CD2BP2, RBM8A, PRPF8, NUDT21, HNRNPC, SFRS2IP, LSM2, LOC100131735, LOC652147, LOC100129492, NOVA1, CLNS1A, LOC100129585, SF3B14, HNRNPA2B1, LOC100130003, YTHDC1, PRPF3, SF3A1, RBMX, LOC100130932, HNRNPA0, HNRNPU, PRPF6, LOC100130289, HNRNPH3, LOC100130109, GTF2F1, GTF2F2, SNRNP200, CPSF7, SMC1A, S…	0.843974
GOTERM_BP_FAT	GO:0000398~nuclear mRNA splicing, via spliceosome	36	NCBP2, NCBP1, POLR2G, POLR2F, POLR2L, SNRPEL1, LOC100132425, SNRPD1, SF3B3, LOC653889, SF3B2, DHX38, CD2BP2, RBM8A, PRPF8, NUDT21, HNRNPC, SFRS2IP, LSM2, LOC100131735, LOC652147, LOC100129492, NOVA1, CLNS1A, LOC100129585, SF3B14, HNRNPA2B1, LOC100130003, YTHDC1, PRPF3, SF3A1, RBMX, LOC100130932, HNRNPA0, HNRNPU, PRPF6, LOC100130289, HNRNPH3, LOC100130109, GTF2F1, GTF2F2, SNRNP200, CPSF7, SMC1A, S…	0.843974
GOTERM_BP_FAT	GO:0000377~RNA splicing, via transesterification reactions with bulged adenosine as nucleophile	36	NCBP2, NCBP1, POLR2G, POLR2F, POLR2L, SNRPEL1, LOC100132425, SNRPD1, SF3B3, LOC653889, SF3B2, DHX38, CD2BP2, RBM8A, PRPF8, NUDT21, HNRNPC, SFRS2IP, LSM2, LOC100131735, LOC652147, LOC100129492, NOVA1, CLNS1A, LOC100129585, SF3B14, HNRNPA2B1, LOC100130003, YTHDC1, PRPF3, SF3A1, RBMX, LOC100130932, HNRNPA0, HNRNPU, PRPF6, LOC100130289, HNRNPH3, LOC100130109, GTF2F1, GTF2F2, SNRNP200, CPSF7, SMC1A, S…	0.843974
GOTERM_BP_FAT	GO:0006241~CTP biosynthetic process	5	NME4, NME5, RP2, TXNDC6, NME7	0.84465
GOTERM_BP_FAT	GO:0046036~CTP metabolic process	5	NME4, NME5, RP2, TXNDC6, NME7	0.84465
GOTERM_BP_FAT	GO:0007413~axonal fasciculation	5	AMIGO1, NCAM2, FEZF2, CDK5R1, CNTN4	0.84465
GOTERM_BP_FAT	GO:0009208~pyrimidine ribonucleoside triphosphate metabolic process	5	NME4, NME5, RP2, TXNDC6, NME7	0.84465
GOTERM_BP_FAT	GO:0009209~pyrimidine ribonucleoside triphosphate biosynthetic process	5	NME4, NME5, RP2, TXNDC6, NME7	0.84465
GOTERM_BP_FAT	GO:0031103~axon regeneration	5	RTN4RL1, MAP1B, CHST3, VCAN, NEFL	0.84465
GOTERM_BP_FAT	GO:0043542~endothelial cell migration	8	GPX1, ID1, ROBO1, PTK2B, LOC642132, PRSS3, TNFSF13, TNFSF12-TNFSF13, TNFSF12, FGF2, SLIT2	0.844993
GOTERM_BP_FAT	GO:0006221~pyrimidine nucleotide biosynthetic process	8	NME4, NME5, RP2, TXNDC6, AK5, CAD, CTPS2, NME7	0.844993
GOTERM_BP_FAT	GO:0043547~positive regulation of GTPase activity	8	GNAO1, NDEL1, MAP2K1, PTK2B, RGS9, SCRIB, ARAP1, THY1	0.844993
GOTERM_BP_FAT	GO:0010001~glial cell differentiation	15	EGFR, TSPAN2, SOX11, C1S, CDK5, ASCL1, NOTCH1, METRN, GSN, DNER, RELN, POU3F2, OLIG2, FGF2, GAP43	0.845035
GOTERM_BP_FAT	GO:0016358~dendrite development	11	FEZF2, BDNF, LST1, MAP1B, GHRL, HPRT1, DCX, CDK5, IGSF9, DCLK1, CTNNA2	0.845568
GOTERM_BP_FAT	GO:0018958~phenol metabolic process	11	SNCAIP, LY6E, SNCB, SULT1A1, SNCA, NR4A2, GRIN2A, COMT, HPRT1, MOXD1, TGFB2	0.845568
GOTERM_BP_FAT	GO:0031334~positive regulation of protein complex assembly	11	CAV2, CTTNBP2, SUMO1, CCK, SUMO1P3, GSK3B, TPPP, NCK1, MAP1B, PSRC1, RICTOR, HDAC6	0.845568
GOTERM_BP_FAT	GO:0032012~regulation of ARF protein signal transduction	13	ARFGAP2, PSD3, CYTH3, ARFGEF2, LOC100134209, ADAP1, SMAP2, LOC731035, ARAP3, IQSEC3, AGAP2, LOC728056, AGAP3, ARAP1, IQSEC1, FBXO8	0.847028
GOTERM_BP_FAT	GO:0035148~tube lumen formation	13	DVL2, DLC1, SHROOM3, LMO4, VANGL2, PTK7, SHANK3, FZD6, MIB1, RGMA, PTCH1, IFT52, TWIST1	0.847028
GOTERM_BP_FAT	GO:0019884~antigen processing and presentation of exogenous antigen	6	FCER1G, HLA-DOA, HLA-DMA, CD74, TAPBP, HLA-DRA	0.849622
GOTERM_BP_FAT	GO:0007265~Ras protein signal transduction	26	GNA13, ARHGDIG, SHOC2, ABCA1, RGL2, NISCH, APOE, LOC100129500, SOS1, RALB, ADRA2A, CDC42EP4, FGF2, ARHGDIB, ARHGEF3, MAP2K1, G3BP1, YWHAB, G3BP2, RAF1, ARHGAP29, TAX1BP3, CRKL, DOK3, GNB1, MAPK13, RASSF1	0.850674
GOTERM_BP_FAT	GO:0002443~leukocyte mediated immunity	22	HSPD1P6, CPLX2, NBN, YWHAZ, CD8A, TUBB2C, CLU, HSPD1P1, C1R, C1S, HLA-DMA, HSPD1P5, CD74, HSPD1P4, FCER1G, CFI, INPP5D, SWAP70, SERPING1, SLAMF7, PRKCD, CD55, PI4K2A, C1RL, HSPD1, HLA-DRA	0.851181
GOTERM_CC_FAT	GO:0016327~apicolateral plasma membrane	21	MICALL2, F11R, CGNL1, PRKCZ, PARD3, SHROOM3, OCLN, LIN7B, CLDN10, CLDN12, CXADR, FZD6, TJP1, LOC647859, CGN, PPL, DSC3, PARD3B, PMP22, JAM2, CXADRP2, TJP2, SYNPO	0.851303
KEGG_PATHWAY	hsa00620:Pyruvate metabolism	8	ME1, LDHA, ALDH2, ACSS2, ACAT2, ACAT1, ALDH9A1, MDH1	0.853038
GOTERM_BP_FAT	GO:0006892~post-Golgi vesicle-mediated transport	16	STX8, RAB9B, FTLP2, C16ORF70, VTI1B, NAPA, CLTC, WIPI1, FTH1, AP1S1, ARF1, FTHL3, DNAJC6, FTHL16, VAMP2, SNAP23, EXOC5, STEAP2, FTHL20, FTL	0.85414
GOTERM_BP_FAT	GO:0016331~morphogenesis of embryonic epithelium	16	DVL2, DLC1, SHROOM3, LMO4, VANGL2, PTK7, JAG2, GLI2, SHANK3, FZD6, RGMA, MIB1, PGP, PTCH1, IFT52, TWIST1	0.85414
KEGG_PATHWAY	hsa05410:Hypertrophic cardiomyopathy (HCM)	16	CACNA2D1, CACNG8, CACNG7, CACNG6, DAG1, CACNB2, LOC100131098, CACNG3, CACNB3, CACNA2D3, TGFB2, TPM3, TNNT2, ITGB8, RYR2, PRKAA2, CACNA1C	0.854708
KEGG_PATHWAY	hsa00564:Glycerophospholipid metabolism	13	CPT1B, CRLS1, DGKQ, CHKB, DGKI, CDS1, CDS2, DGKE, LCAT, PEMT, DGKZ, PTDSS1, PPAP2A, PPAP2B	0.855081
KEGG_PATHWAY	hsa00790:Folate biosynthesis	3	DHFR, QDPR, PTS	0.855868
GOTERM_BP_FAT	GO:0007243~protein kinase cascade	79	GNA13, NDST1, ZAK, TIRAP, LPAR3, ITPKB, MBIP, LATS2, CAMKK2, KISS1R, MAP3K9, PIK3CA, PRKACA, PAK1, PRKACB, GNG3, FGF2, SYK, ADAM9, EGFR, IRAK2, PPP2R1A, C5AR1, SOCS2, CRYAB, MADD, KIAA1804, ARHGEF6, G3BP2, TIFA, LOC100127984, WNK3, IRS1, CDK5, GRM1, MARK1, TYK2, SPAG9, SH2D3C, MAST1, CRKL, DOK4, ITGB1BP1, CD81, GHRL, MAPK9, CARTPT, MAP3K13, ADORA2B, DUSP10, FPR1, CD74, STAT4, PTK2B, RB1CC1, ADRA2…	0.856708
KEGG_PATHWAY	hsa05216:Thyroid cancer	6	MAP2K1, TFG, TPR, MYC, TCF7L2, TPM3	0.856958
KEGG_PATHWAY	hsa00400:Phenylalanine, tyrosine and tryptophan biosynthesis	2	GOT2, GOT1	0.857217
GOTERM_MF_FAT	GO:0019887~protein kinase regulator activity	20	ELP4, CDK5R1, CDK5R2, MADD, TAOK3, MBIP, CAMK2N1, SH3BP5, PRKAR2B, YWHAG, TOM1L1, CDKN2D, PRKAR1B, PRKAR1A, MAPK8IP2, CABLES2, GHRL, PRKACA, DNAJC3, AGAP2	0.857869
GOTERM_BP_FAT	GO:0032886~regulation of microtubule-based process	14	CAV2, ROCK2, MAP1A, PSRC1, MAP1B, KATNB1, TACC2, BBS2, CTTNBP2, MAP4, SKA2, CLASP2, MAPRE1, HDAC6	0.858764
GOTERM_MF_FAT	GO:0008375~acetylglucosaminyltransferase activity	11	MGAT4B, MGAT4A, MGAT3, MGAT5B, LARGE, PIGH, B3GNT1, RFNG, B3GNT2, EXTL1, LFNG, GCNT1	0.858781
GOTERM_MF_FAT	GO:0015179~L-amino acid transmembrane transporter activity	11	SLC32A1, SLC36A1, SLC17A6, SLC6A12, SLC7A1, SLC25A22, SLC6A13, SLC7A8, SLC7A9, SLC7A10, SLC25A15	0.858781
GOTERM_MF_FAT	GO:0008373~sialyltransferase activity	7	ST6GALNAC5, ST3GAL1, ST6GALNAC6, ST8SIA4, ST3GAL6, ST8SIA1, ST8SIA3	0.858985
GOTERM_BP_FAT	GO:0010769~regulation of cell morphogenesis involved in differentiation	20	LZTS1, PLXNB1, LOC642132, GRIN1, MAP1B, SMAD1, NTN1, SLIT2, TTL, TGFB2, THY1, AMIGO1, METRN, YWHAH, NDEL1, ROBO1, APOE, LOC100129500, NUMB, POU3F2, NEFL, NEFM	0.859339
GOTERM_BP_FAT	GO:0001841~neural tube formation	12	DVL2, DLC1, MIB1, RGMA, SHROOM3, LMO4, VANGL2, PTK7, PTCH1, IFT52, FZD6, TWIST1	0.860073
KEGG_PATHWAY	hsa04730:Long-term depression	13	GNA13, PPP2R1A, GNAO1, MAP2K1, RAF1, PRKCG, GRM1, ITPR1, PRKCB, ITPR2, GRM5, CRH, GUCY1B3	0.860469
KEGG_PATHWAY	hsa00970:Aminoacyl-tRNA biosynthesis	8	TARS, YARS, VARS2, DARS, SARS, HARS, GARS, SARS2	0.862976
KEGG_PATHWAY	hsa03050:Proteasome	9	PSMB5, PSMB10, PSMF1, PSMB7, PSME2, PSMC1, LOC643668, POMP, PSMD7, PSMD8	0.865768
GOTERM_BP_FAT	GO:0052548~regulation of endopeptidase activity	21	DLC1, HSPD1P6, CCK, SNCA, MGMT, HSPD1P1, HSPD1P5, HSPD1P4, SLC11A2, GPX1, MOAP1, NOD1, CASP9, CDKN2D, MTCH1, DIABLO, HSPE1, MYC, HERPUD1, AIFM3, CYCS, NRD1, GSPT1, IFT57, HSPD1	0.865768
GOTERM_CC_FAT	GO:0031256~leading edge membrane	6	PTPRK, AIF1, ROBO1, LOC642132, PDE4A, SLC12A5, ANTXR1	0.866627
GOTERM_BP_FAT	GO:0030834~regulation of actin filament depolymerization	9	TRIOBP, GSN, SPTBN4, CAPG, CAPZA1, RDX, EPB49, ADD2, SPTB	0.868048
GOTERM_CC_FAT	GO:0016585~chromatin remodeling complex	15	KAT2B, RB1, APPL1, RBBP7, APPL2, HDAC4, SMARCB1, SMARCC1, SMARCC2, GATAD2A, ACTL6A, SMARCA2, ASF1A, CHD4, HDAC6	0.868817
GOTERM_BP_FAT	GO:0043279~response to alkaloid	15	GNAO1, TACR1, GRIN1, FKBP1A, CDK5, PCSK1, GRM2, PTK2B, BCHE, CHRNA5, ALDH2, SRR, ABAT, RYR2, MYC	0.869095
GOTERM_BP_FAT	GO:0006919~activation of caspase activity	15	DLC1, HSPD1P6, CCK, AIFM3, CYCS, HSPD1P1, HSPD1P5, HSPD1P4, SLC11A2, MOAP1, NOD1, CASP9, GSPT1, IFT57, MTCH1, DIABLO, HSPE1, HSPD1, MYC	0.869095
GOTERM_BP_FAT	GO:0032268~regulation of cellular protein metabolic process	99	NCBP2, DLC1, NCBP1, MASP1, ZAK, PDGFA, BTRC, SNCA, PRKAR2B, EIF4EBP2, ATG5, RBM8A, APOE, LOC643778, MAP3K9, LOC100129500, PDGFD, APOM, SYK, ADAM9, ANAPC1, EGFR, ANAPC2, KIAA1804, NRD1, SERPING1, TNFRSF14, HSPB1, EIF4E3, GCLC, ITGB2, TIMP1, PIN1, PSMB5, PSMB7, LOC100133982, PEMT, EIF3K, TAF9, NR1H3, BMP2, UCN, PTPN3, TAF7, NDFIP2, CDC23, CASC3, FOXP3, EIF4B, HDAC4, PRKAR1B, PSMC1, PRKAR1A, TNK2, E…	0.869761
GOTERM_CC_FAT	GO:0030496~midbody	5	NEK2, ANXA11, PSRC1, MAPRE3, MYH10	0.872035
GOTERM_CC_FAT	GO:0005881~cytoplasmic microtubule	5	LOC100133673, CLIP1, CLASP2, TUBG1, MAPRE1, MTUS2	0.872035
GOTERM_CC_FAT	GO:0008023~transcription elongation factor complex	5	ELP4, TAF7, NUFIP1, CDK9, CDC73	0.872035
GOTERM_BP_FAT	GO:0006576~biogenic amine metabolic process	24	SNCAIP, SNCB, CHKB, SNCA, LOC642590, COMT, HPRT1, BBOX1, TGFB2, ATP2B2, LY6E, BCHE, LCAT, SULT1A1, PEMT, SMOX, LOC646347, ODC1, CPT1B, GRIN2A, NR4A2, LPCAT2, MOXD1, FABP3, DHPS, SMS, ALDH9A1	0.872222
GOTERM_BP_FAT	GO:0046519~sphingoid metabolic process	13	SGPL1, PPP2R1A, GDF1, GM2A, ALDH5A1, UGCG, SPHK1, LASS6, SAMD8, ITGB8, COL4A3BP, LASS1, CERK, B4GALNT1	0.872382
GOTERM_BP_FAT	GO:0042110~T cell activation	30	HSPD1P6, CD8A, JAG2, SOX4, HSPD1P1, ITPKB, FKBP1A, FKBP1B, HLA-DMA, CD74, HSPD1P5, ITGAM, HSPD1P4, DOCK2, CHD7, BCL11B, BCL11A, PPP3CB, PATZ1, CD4, CD28, CD7, SYK, PTPRC, THEMIS, FOXP3, WAS, CBLB, FYN, SP3, NCK1, RIPK2, HSPD1, CLEC7A	0.87265
GOTERM_BP_FAT	GO:0031331~positive regulation of cellular catabolic process	11	RNF180, PPARA, HIF1A, GCLC, BECN1, APOE, LOC100129500, NRD1, FABP1, IRS1, STUB1, ADAM9	0.872887
GOTERM_BP_FAT	GO:0006220~pyrimidine nucleotide metabolic process	11	NME4, NME5, RP2, TXNDC6, UPP1, AK5, CAD, CTPS2, ENTPD4, CCNO, NME7	0.872887
GOTERM_BP_FAT	GO:0048193~Golgi vesicle transport	31	TMX1, STX8, SEC24A, ATL2, RAB9B, NAPG, FTLP2, C16ORF70, NAPA, CLTC, FTH1, TAPBP, AP1S1, FTHL3, FTHL16, DNAJC6, RAB6B, SNAP23, EXOC5, SEC24C, TRAPPC2P1, SEC24D, FTL, SEC23A, ARL1, VTI1B, WIPI1, COG4, ARF1, VAMP2, STEAP2, YKT6, FTHL20, SEC23B, COG2, TRAPPC2	0.87295
GOTERM_BP_FAT	GO:0003007~heart morphogenesis	19	DLC1, RBP4, BMP2, BBS7, VANGL2, FKBP1A, TAB1, ZIC3, TGFB2, TNNT2, MIB1, CHD7, LY6E, ZMIZ1, COL4A3BP, PTCH1, MKL2, IFT52, COL11A1	0.873005
GOTERM_CC_FAT	GO:0005819~spindle	29	SNCG, PARD3, HAUS5, NEK2, HSPBL2, KATNB1, CBX1, LATS2, NUMA1, CRMP1, LOC100133673, SKA2, CLASP2, TUBG1, MYC, ROCK2, PSRC1, RB1, DCTN1, RGS14, SMC3, ARL3, CSPP1, NDEL1, RASSF1, ANXA11, CALM3, HSPB1, MAPRE1, PARP4, CALM2, CALM1, MYH10	0.873134
GOTERM_BP_FAT	GO:0051100~negative regulation of binding	16	IRAK2, NOG, THRA, SP100, SUMO1P3, EGLN1, FOXP3, PRKCD, SIRT1, SIGIRR, HDAC4, SUMO1, AES, ID1, PEX14, TNKS, ZNF462	0.873721
GOTERM_CC_FAT	GO:0030286~dynein complex	8	DYNC1I1, DNAH10, DNAI1, DYNLT3, DYNLT1, DYNLRB1, DCTN1, HDAC6	0.873722
GOTERM_MF_FAT	GO:0046933~hydrogen ion transporting ATP synthase activity, rotational mechanism	6	ATP6V0C, ATP6V1A, ATP5E, ATP5EP2, ATP6AP1, ATP5G1, ATP6V1B2	0.874201
GOTERM_BP_FAT	GO:0060078~regulation of postsynaptic membrane potential	8	SNCA, GRIN1, PPP3CB, GRIN2A, GHRL, NLGN3, PPP3CA, CDK5	0.875278
GOTERM_MF_FAT	GO:0050321~tau-protein kinase activity	3	GSK3B, CDK5, MARK4	0.876135
GOTERM_MF_FAT	GO:0008095~inositol-1,4,5-trisphosphate receptor activity	3	CYTH3, ITPR1, ITPR2	0.876135
GOTERM_MF_FAT	GO:0003988~acetyl-CoA C-acyltransferase activity	3	ACAA2, LOC648603, HADHA, HADHB	0.876135
GOTERM_MF_FAT	GO:0004828~serine-tRNA ligase activity	3	SARS, TPR, SARS2	0.876135
GOTERM_MF_FAT	GO:0015467~G-protein activated inward rectifier potassium channel activity	3	KCNJ6, KCNJ9, KCNJ3	0.876135
GOTERM_MF_FAT	GO:0016453~C-acetyltransferase activity	3	ACAT2, ACAT1, HADHA	0.876135
GOTERM_MF_FAT	GO:0015272~ATP-activated inward rectifier potassium channel activity	3	KCNJ8, KCNJ10, KCNJ2	0.876135
GOTERM_MF_FAT	GO:0017147~Wnt-protein binding	3	FZD8, RYK, FRZB	0.876135
GOTERM_MF_FAT	GO:0000293~ferric-chelate reductase activity	3	STEAP3, CYBRD1, CYB561	0.876135
KEGG_PATHWAY	hsa05219:Bladder cancer	8	EGFR, VEGFB, MAP2K1, RASSF1, RAF1, RB1, CDK4, MYC	0.876791
GOTERM_CC_FAT	GO:0031231~intrinsic to peroxisomal membrane	4	PEX11A, PEX11B, MPV17, PEX12	0.87683
GOTERM_CC_FAT	GO:0005779~integral to peroxisomal membrane	4	PEX11A, PEX11B, MPV17, PEX12	0.87683
GOTERM_CC_FAT	GO:0016592~Srb-mediator complex	7	MED12, MED24, MED13, MED13L, MED20, PPARGC1B, MED12L	0.877094
GOTERM_CC_FAT	GO:0045121~membrane raft	28	DLC1, ADCY3, PRKCZ, CAV2, ATP1B1, RTN4RL1, DAG1, ABCA1, CTTNBP2, TNFRSF1A, PRR3, PTK2B, LOC643778, PIKFYVE, CD4, SNAP25, PAG1, FLOT2, FLOT1, CBL, LOC100131098, IRS1, THY1, CD55, PTRF, PI4K2A, CACNA1C, CD226, BMPR1A, HDAC6	0.877394
GOTERM_CC_FAT	GO:0043296~apical junction complex	20	MICALL2, F11R, CGNL1, PRKCZ, PARD3, SHROOM3, OCLN, LIN7B, CLDN10, CLDN12, CXADR, TJP1, LOC647859, CGN, PPL, DSC3, PARD3B, PMP22, JAM2, CXADRP2, TJP2, SYNPO	0.87789
GOTERM_CC_FAT	GO:0005774~vacuolar membrane	12	SLC11A2, HOOK1, STX8, SBF2, VTI1B, ATP6V1H, ATP6V0D1, CD63, ATP6V1D, WIPI1, HLA-DMA, HOOK3	0.878037
GOTERM_CC_FAT	GO:0005773~vacuole	48	SGSH, SLC36A1, RAB9A, GM2A, ATP6AP1, SYT7, HLA-DMA, HOOK3, HOOK1, GOT1, IDS, MAP1LC3A, ATG5, VMA21, ATP6V0D1, MAN2B1, HYAL1, STX3, VTI1B, ATP6V1H, CTSS, ATP6V1D, DOC2A, NPC2, SBF2, CTSB, NEU4, HLA-DRA, STX8, USP4, MMD, CTSA, ATP6V0B, CD74, ABCA5, SLC11A2, ATP6V0C, CD68, SNAP23, GABARAPL3, ABCB9, GABARAPL1, CD63, WIPI1, FUCA1, CYLC1, DNASE2, LAMP1, TOM1L1, SYT17	0.878177
GOTERM_CC_FAT	GO:0030669~clathrin-coated endocytic vesicle membrane	3	EGFR, AP2A2, AP2S1	0.87857
GOTERM_CC_FAT	GO:0045179~apical cortex	3	PRKCZ, GM2A, FABP1	0.87857
GOTERM_CC_FAT	GO:0005890~sodium:potassium-exchanging ATPase complex	3	ATP1B1, ATP1A3, ATP1A1	0.87857
GOTERM_CC_FAT	GO:0008278~cohesin complex	3	SGOL1, SMC1A, SMC3	0.87857
GOTERM_CC_FAT	GO:0044429~mitochondrial part	111	HCCS, PDP1, HSPD1P6, MRPS33, NDUFAB1, MPV17, HSPD1P1, COX5A, COX5B, HSPD1P5, HSPD1P4, GOT2, MFF, CISD1, SLC25A24, SLC25A22, SLC25A26, HADH, ACAA2, CRLS1, OPA1, SUCLG2, PPP1CC, SARS2, C10ORF2, LOC100131149, SLC25A30, NME4, FDX1L, ABAT, ATPIF1, VAMP1, PRODH, HSD17B10, MRPS15, MCL1, CHKB, PNPT1, COX7B, BCL2L2, ACAT1, TK2, HADHA, HADHB, MUT, IVD, MTCH1, COX6B1, HSPE1, PPP2R2B, FH, MRPS28, MAOB, GARS,…	0.878828
GOTERM_MF_FAT	GO:0032947~protein complex scaffold	8	ISCU, NCK1, MAPK8IP2, G3BP2, DLG5, SHANK2, HOMER2, DEDD2	0.878832
GOTERM_MF_FAT	GO:0019209~kinase activator activity	8	CDK5R1, CDK5R2, TOM1L1, MADD, MAPK8IP2, GHRL, TAB1, AGAP2	0.878832
GOTERM_MF_FAT	GO:0042287~MHC protein binding	8	CD8A, TUBB2C, CD4, CLEC7A, HLA-DMA, CD74, TAPBP, HLA-DRA	0.878832
GOTERM_CC_FAT	GO:0044448~cell cortex part	17	PRKCZ, MPP1, GM2A, INPPL1, EXOC8, MYH2, SPTBN4, EPB49, CORO1A, LANCL2, PSTPIP1, DLG4, FABP1, EXOC6, CAP1, MAPRE1, SPTB	0.878983
GOTERM_BP_FAT	GO:0006575~cellular amino acid derivative metabolic process	38	SNCAIP, GCLC, OCLN, SNCB, CHKB, SNCA, LOC642590, COMT, HPRT1, GCLM, BBOX1, GLRX2, TGFB2, ATP2B2, GPX1, LY6E, LOC647859, P4HA2, BCHE, SULT1A1, LCAT, PEMT, SMOX, LOC646347, ODC1, CPT1B, P4HB, MAT2A, ALDH5A1, GRIN2A, NR4A2, ICMT, CPS1, LPCAT2, MOXD1, G6PD, FABP3, ABAT, DHPS, EIF5A2, SMS, ALDH9A1	0.879429
KEGG_PATHWAY	hsa05218:Melanoma	13	EGFR, MAP2K1, PDGFA, PIK3CD, MITF, FGF11, RAF1, RB1, CDK4, PIK3CA, PDGFD, FGF2, AKT3	0.879824
GOTERM_CC_FAT	GO:0005798~Golgi-associated vesicle	11	TGOLN2, SYNRG, PACSIN1, AFTPH, AP1S1, CLTB, TMEM111, NCALD, PI4KA, CLTC, STEAP2	0.880802
GOTERM_MF_FAT	GO:0003774~motor activity	32	KIFC2, MYO5A, CGNL1, DNAH10, KLC2, MYO9A, MYL9, KIF13A, DNAI1, KLC1, DYNC1I1, DNM3, MYO3A, KIF5A, MYO1B, KIF17, MYH2, KIF5C, DYNLT3, DYNLT1, MYL12B, MYL12A, KIF3C, DCTN1, SMC3, KIF1A, MYO10, CGN, SMC1A, DYNLRB1, DNM1, MYH10	0.880918
GOTERM_CC_FAT	GO:0030285~integral to synaptic vesicle membrane	2	SYP, GABRA2	0.881501
GOTERM_CC_FAT	GO:0031095~platelet dense tubular network membrane	2	ITPR1, ITPR2	0.881501
GOTERM_CC_FAT	GO:0043203~axon hillock	2	CCK, SPTBN4	0.881501
GOTERM_CC_FAT	GO:0060200~clathrin sculpted acetylcholine transport vesicle	2	RAB3A, SYT1	0.881501
GOTERM_CC_FAT	GO:0016235~aggresome	2	CLU, HDAC6	0.881501
GOTERM_CC_FAT	GO:0048179~activin receptor complex	2	ACVR1B, ACVR1C	0.881501
GOTERM_CC_FAT	GO:0005588~collagen type V	2	COL5A3, COL5A2	0.881501
GOTERM_CC_FAT	GO:0034045~pre-autophagosomal structure membrane	2	ATG5, WIPI1	0.881501
GOTERM_CC_FAT	GO:0031234~extrinsic to internal side of plasma membrane	2	CAV2, DLG4	0.881501
GOTERM_CC_FAT	GO:0060201~clathrin sculpted acetylcholine transport vesicle membrane	2	RAB3A, SYT1	0.881501
GOTERM_CC_FAT	GO:0030895~apolipoprotein B mRNA editing enzyme complex	2	APOBEC3G, APOBEC3F	0.881501
GOTERM_MF_FAT	GO:0015085~calcium ion transmembrane transporter activity	5	ATP2B1, ATP2B2, ATP2B3, ITPR1, ITPR2	0.882261
GOTERM_MF_FAT	GO:0005416~cation:amino acid symporter activity	5	SLC32A1, SLC36A1, SLC6A9, SLC6A12, SLC6A13	0.882261
GOTERM_CC_FAT	GO:0005913~cell-cell adherens junction	8	PARD3, TJP1, LMO7, KEAP1, SSX2IP, DLG5, SCRIB, CTNNA2	0.882948
GOTERM_BP_FAT	GO:0048863~stem cell differentiation	10	NOTCH2, NOG, CDX2, HSD3B7, LOC643778, SOX2, CREBBP, PIWIL2, MSI2, TCF7L2, BMPR1A, MYST3	0.883468
GOTERM_BP_FAT	GO:0019233~sensory perception of pain	10	PENK, IAPP, FYN, TACR1, GRIN1, GRIN2A, NR2F6, NPY1R, CDK5, HTR2A	0.883468
GOTERM_BP_FAT	GO:0001570~vasculogenesis	12	SGPL1, CCM2, EGFL7, WT1, GJC1, CITED2, HEY1, CUL7, ZMIZ1, NTRK2, HEY2, QKI, LOC100129733	0.883913
GOTERM_BP_FAT	GO:0030258~lipid modification	18	ACOX2, SOAT1, CPT1B, PIK3C2G, CHKB, PIK3CD, PI4KA, ECHS1, DECR1, DCI, HADHA, HADHB, SACM1L, SLC35C1, LCAT, PIK3CA, PPAP2A, IP6K2, B4GALNT1	0.884604
GOTERM_BP_FAT	GO:0010720~positive regulation of cell development	18	BMP2, PLXNB1, LOC642132, SOX2, MAP1B, DLL3, SMAD1, NTN1, SLIT2, TGFB2, AMIGO1, NOTCH1, METRN, NDEL1, SERPINF1, ROBO1, NUMB, NPTN, NEFL	0.884604
GOTERM_BP_FAT	GO:0006541~glutamine metabolic process	7	GLS2, ALDH5A1, GLS, CAD, CTPS2, CPS1, ASL	0.88469
GOTERM_BP_FAT	GO:0060079~regulation of excitatory postsynaptic membrane potential	7	SNCA, GRIN1, PPP3CB, GRIN2A, GHRL, PPP3CA, CDK5	0.88469
GOTERM_BP_FAT	GO:0050688~regulation of defense response to virus	7	AP2A2, AP2S1, ATP6V1H, APOBEC3G, APOBEC3F, AP2M1, CD28	0.88469
GOTERM_CC_FAT	GO:0005753~mitochondrial proton-transporting ATP synthase complex	5	ATP5E, ATP5EP2, ATP5G2, ATPIF1, ATP5G1, ATP5H	0.885242
GOTERM_CC_FAT	GO:0046930~pore complex	19	XPOT, AQP9, NUP160, SUMO1P3, NUP188, RANGAP1, IPO9, VDAC1, SUMO1, AAAS, SEH1L, IPO7, KPNA6, TNKS, KPNA5, NUP107, RANBP2, LOC441228, VDAC1P1, NUP35, TPR, EIF5A2	0.88591
GOTERM_BP_FAT	GO:0010632~regulation of epithelial cell migration	4	HIF1A, TACR1, HDAC6, TGFB2	0.886368
GOTERM_BP_FAT	GO:0007216~metabotropic glutamate receptor signaling pathway	4	GRM5, HOMER3, HOMER1, HOMER2	0.886368
GOTERM_BP_FAT	GO:0018342~protein prenylation	4	AIPL1, CHM, PGGT1B, RABGGTA	0.886368
GOTERM_BP_FAT	GO:0046825~regulation of protein export from nucleus	4	GSK3B, PRKACA, CDK5, UHMK1	0.886368
GOTERM_BP_FAT	GO:0045321~leukocyte activation	53	HSPD1P6, NBN, LRRC8A, CD8A, SNCA, JAG2, ITPKB, HSPD1P1, SKAP2, HLA-DMA, HSPD1P5, HSPD1P4, PATZ1, IMPDH1, ADAM9, SYK, BST2, PRKCD, WAS, ZNF3, NCK1, PI4K2A, RIPK2, TSHR, TMX1, CPLX2, YWHAZ, SOX4, FKBP1A, HPRT1, FKBP1B, CD74, ITGAM, DOCK2, CHD7, BCL11B, BCL11A, PPP3CB, BCL6, CD4, TCF3, CD7, CD28, BLNK, PTPRC, SWAP70, THEMIS, SLAMF7, FOXP3, FOXP1, HDAC4, CBLB, FYN, SP3, BANK1, HSPD1, CLEC7A	0.88756
GOTERM_BP_FAT	GO:0030900~forebrain development	35	DLC1, CCKAR, NOG, NDST1, SOX2, BCAN, GLI2, HPRT1, APLP2, APLP1, ARX, PCSK1, GATA2, LHX2, NUMB, POU3F2, LHX6, DCLK1, GNAO1, RFX4, GRIN1, CDK5, TACC2, BBS2, ASCL1, FEZF2, DLX1, NOTCH1, FYN, RELN, ID4, FABP7, TBX19, NFIB, MYH10	0.888259
GOTERM_MF_FAT	GO:0008143~poly(A) RNA binding	4	EIF4A3, KHDRBS2, PABPC3, PABPC1, PABPC1P4	0.88835
GOTERM_MF_FAT	GO:0016653~oxidoreductase activity, acting on NADH or NADPH, heme protein as acceptor	4	CYB5R1, CYB5R2, NQO1, CYB561	0.88835
GOTERM_MF_FAT	GO:0008187~poly-pyrimidine tract binding	4	KHDRBS2, CPEB2, MSI1, MSI2	0.88835
GOTERM_MF_FAT	GO:0016812~hydrolase activity, acting on carbon-nitrogen (but not peptide) bonds, in cyclic amides	4	OPLAH, CRMP1, DPYSL3, CAD	0.88835
GOTERM_BP_FAT	GO:0030098~lymphocyte differentiation	25	LRRC8A, CD8A, JAG2, SOX4, ITPKB, HLA-DMA, CD74, DOCK2, CHD7, BCL11B, BCL11A, PPP3CB, BCL6, CD4, PATZ1, TCF3, BLNK, SYK, CD28, PTPRC, THEMIS, FOXP1, HDAC4, SP3, TSHR	0.889317
GOTERM_MF_FAT	GO:0005100~Rho GTPase activator activity	9	DLC1, DOCK2, SOS1, ARHGAP29, ARAP3, ERRFI1, ARAP1, ARHGAP26, THY1	0.889326
GOTERM_BP_FAT	GO:0043281~regulation of caspase activity	20	DLC1, HSPD1P6, HERPUD1, CCK, AIFM3, CYCS, MGMT, SNCA, HSPD1P1, HSPD1P5, HSPD1P4, SLC11A2, GPX1, MOAP1, NOD1, CASP9, GSPT1, CDKN2D, IFT57, MTCH1, DIABLO, HSPE1, HSPD1, MYC	0.889635
GOTERM_BP_FAT	GO:0021543~pallium development	13	GRIN1, SOX2, BCAN, CDK5, TACC2, ARX, BBS2, ASCL1, DLX1, LHX6, RELN, ID4, POU3F2	0.890017
GOTERM_BP_FAT	GO:0021955~central nervous system neuron axonogenesis	6	NDEL1, NR4A2, DCX, GLI2, DCLK1, MYCBP2	0.890847
GOTERM_BP_FAT	GO:0009220~pyrimidine ribonucleotide biosynthetic process	6	NME4, NME5, RP2, TXNDC6, AK5, NME7	0.890847
GOTERM_BP_FAT	GO:0050773~regulation of dendrite development	6	LZTS1, YWHAH, NUMB, GRIN1, NTRK2, SMAD1	0.890847
GOTERM_CC_FAT	GO:0031980~mitochondrial lumen	43	PDP1, ATP5E, HSPD1P6, MRPS33, OGDHL, NDUFAB1, HSPD1P1, HSPD1P5, HSPD1P4, GOT2, MCCC2, ALAS2, LOC283398, ATP5EP2, POLG2, HADH, SSBP1, SUCLG2, CYCS, CBR4, C10ORF2, SARS2, ABAT, FDX1L, CASQ1, PRODH, TUFM, MRPS15, ECHS1, ACAT1, HADHA, DCI, HADHB, GLS2, MUT, IVD, PITRM1, HSPE1, VDAC1P1, FH, HSD17B8, MRPS28, PDK3, GARS, CPS1, VDAC1, TST, GLS, ALDH2, HSPD1	0.890968
GOTERM_CC_FAT	GO:0005759~mitochondrial matrix	43	PDP1, ATP5E, HSPD1P6, MRPS33, OGDHL, NDUFAB1, HSPD1P1, HSPD1P5, HSPD1P4, GOT2, MCCC2, ALAS2, LOC283398, ATP5EP2, POLG2, HADH, SSBP1, SUCLG2, CYCS, CBR4, C10ORF2, SARS2, ABAT, FDX1L, CASQ1, PRODH, TUFM, MRPS15, ECHS1, ACAT1, HADHA, DCI, HADHB, GLS2, MUT, IVD, PITRM1, HSPE1, VDAC1P1, FH, HSD17B8, MRPS28, PDK3, GARS, CPS1, VDAC1, TST, GLS, ALDH2, HSPD1	0.890968
GOTERM_BP_FAT	GO:0007018~microtubule-based movement	27	KIFC2, PRKCZ, DNAH10, TUBB2A, UCHL1, TUBB2C, KLC2, KIF13A, KLC1, TUBA3C, TUBA3D, NEFL, NEFM, APBA1, TUBB4, DYNC1I1, OPA1, MAP2K1, KIF17, KIF5A, KIF5C, KIF3C, KIF1A, NDEL1, TUBD1, TUBA4A, DYNLRB1, ACTR10	0.890998
GOTERM_MF_FAT	GO:0019207~kinase regulator activity	22	ELP4, CDK5R1, CDK5R2, CCKBR, MADD, TAOK3, MBIP, TAB1, CAMK2N1, SH3BP5, PRKAR2B, YWHAG, TOM1L1, CDKN2D, PRKAR1B, PRKAR1A, MAPK8IP2, CABLES2, GHRL, PRKACA, DNAJC3, AGAP2	0.891184
GOTERM_BP_FAT	GO:0048002~antigen processing and presentation of peptide antigen	9	FCER1G, HLA-C, HLA-B, HLA-E, HLA-DOA, HLA-DMA, CD74, TAPBP, HLA-DRA, CLEC4M	0.891248
GOTERM_BP_FAT	GO:0055021~regulation of cardiac muscle growth	5	RBP4, NOG, HEY2, CXADR, CXADRP2, FGF2, LOC100129733	0.891536
GOTERM_BP_FAT	GO:0055024~regulation of cardiac muscle tissue development	5	RBP4, NOG, HEY2, CXADR, CXADRP2, FGF2, LOC100129733	0.891536
GOTERM_BP_FAT	GO:0060043~regulation of cardiac muscle cell proliferation	5	RBP4, NOG, HEY2, CXADR, CXADRP2, FGF2, LOC100129733	0.891536
GOTERM_BP_FAT	GO:0009070~serine family amino acid biosynthetic process	5	C8ORF62, SEPHS2, DHFR, SRR, PSAT1, CBS	0.891536
GOTERM_BP_FAT	GO:0021895~cerebral cortex neuron differentiation	5	ARX, DLX1, LHX6, ID4, HPRT1	0.891536
GOTERM_BP_FAT	GO:0048813~dendrite morphogenesis	5	HPRT1, DCX, CDK5, DCLK1, CTNNA2	0.891536
GOTERM_MF_FAT	GO:0016765~transferase activity, transferring alkyl or aryl (other than methyl) groups	13	GSTA4, MAT2A, FDPS, LOC642590, GSTM5, PDSS1, RABGGTA, MGST3, CHM, GSTO2, DHPS, GSTO1, LOC646347, SMS, PGGT1B	0.892622
GOTERM_MF_FAT	GO:0033293~monocarboxylic acid binding	14	ACOX2, SOAT1, STX3, SNCA, NDUFAB1, CYP26A1, ACBD5, HADHA, HADHB, ACOT7, FABP5L8, CYP26B1, FABP5L9, FABP3, FABP5L7, FABP1, FABP5L2, FABP5	0.894505
KEGG_PATHWAY	hsa04710:Circadian rhythm	3	NPAS2, CSNK1E, BHLHE40	0.894624
GOTERM_BP_FAT	GO:0031344~regulation of cell projection organization	22	LZTS1, PLXNB1, LOC642132, GRIN1, MAP1B, SMAD1, NTN1, SLIT2, TTL, THY1, AMIGO1, METRN, YWHAH, NDEL1, ROBO1, APOE, LOC100129500, NUMB, NTRK2, POU3F2, CDC42EP4, NEFL, ARAP1, NEFM	0.894958
GOTERM_MF_FAT	GO:0042623~ATPase activity, coupled	57	ATP5E, ATP1B1, ATP6V0E1, ATP6AP1, TAPBP, ATP2B1, ATP2B2, ATP2B3, GTF2H2D, GTF2H2C, DHX38, ATP5EP2, DDX24, LOC286512, DHX33, DHX36, DDX10, ATP6V0D1, LONRF2, NSF, HFM1, MYO3A, G3BP1, GTF2H4, ATP6V1H, ATP6V1D, GTF2H2, GTF2H2B, ATP6V1C1, RFC5, ATP6V1A, EIF4A3, BPTF, ASCC3, EIF4A2, SNRNP200, SMARCA2, KATNB1, CETN2, ATP5G1, ATP6V1B2, ATP6V0B, ATP6V0C, DDX47, ABCD4, RAD51L3, ERCC3, LOC652147, CHD5, CHD4…	0.896056
GOTERM_CC_FAT	GO:0033276~transcription factor TFTC complex	4	SUPT3H, TAF4, TAF7, TAF9	0.896188
GOTERM_CC_FAT	GO:0043209~myelin sheath	4	SERINC5, PMP22, ITPR2, TUBB4	0.896188
GOTERM_MF_FAT	GO:0015171~amino acid transmembrane transporter activity	15	SLC36A1, SLC6A12, SLC6A13, SLC3A2, SLC7A8, SLC7A10, SLC7A9, SLC32A1, SLC6A9, SLC17A6, SLC7A1, SLC6A6, SLC25A22, SLC25A26, SLC25A15	0.8969
KEGG_PATHWAY	hsa04920:Adipocytokine signaling pathway	12	PPARA, CPT1B, CHKB, IRS1, CAMKK1, STAT3, CAMKK2, TNFRSF1A, MAPK9, PRKAA2, IKBKB, ACSL4, AKT3	0.897807
GOTERM_BP_FAT	GO:0051270~regulation of cell motion	43	DLC1, GNA13, PARD3, PDGFA, TACR1, JAG2, RPS19P3, CITED2, TGFB2, KISS1R, PRR5, NISCH, SERPINE2, PTK2B, APOE, LOC100129500, BCL6, LAMB1, ARHGAP8, FGF2, ADAM9, EGFR, PTPRK, SP100, MAP2K1, EGFL7, SPHK1, SCAI, ACTN1, CHST3, CDK5, IRS1, NTN1, THY1, SPAG9, BBS2, CORO1A, RPS19, HIF1A, CXCL16, PRR5-ARHGAP8, AAMP, TRIP6, ARAP3, RNF20, ARAP1, HDAC6	0.89798
GOTERM_CC_FAT	GO:0005932~microtubule basal body	8	BBS2, PARD3, IFT57, CC2D2A, CETN3, CETN2, ALMS1, TTLL7	0.899572
GOTERM_CC_FAT	GO:0005758~mitochondrial intermembrane space	8	TXNIP, NME4, OPA1, GOLPH3, PNPT1, CYCS, COX6B1, TIMM23	0.899572
GOTERM_MF_FAT	GO:0008601~protein phosphatase type 2A regulator activity	6	PPP2R1A, PPP2R3B, PPP2R4, PPP2R2B, PPP2R2C, PPP2R2D	0.90058
GOTERM_MF_FAT	GO:0050699~WW domain binding	6	ENAH, WBP5, FAM189B, SHISA5, NDFIP2, PMEPA1	0.90058
GOTERM_MF_FAT	GO:0005086~ARF guanyl-nucleotide exchange factor activity	6	LOC731035, PSD3, CYTH3, ARFGEF2, IQSEC3, LOC728056, FBXO8, IQSEC1, LOC100134209	0.90058
GOTERM_MF_FAT	GO:0004437~inositol or phosphatidylinositol phosphatase activity	8	INPP1, INPPL1, SYNJ1, INPP4A, PTPMT1, INPP5D, INPP5A, SACM1L	0.900675
GOTERM_MF_FAT	GO:0005544~calcium-dependent phospholipid binding	8	DOC2A, SYT11, ANXA11, SYT3, CPNE3, ANXA5, PCLO, ANXA3	0.900675
GOTERM_MF_FAT	GO:0004725~protein tyrosine phosphatase activity	24	PTPRC, PTPRK, PTPN3, MAP2K1, PTPN18, PTPRG, PTPRZ1, SSH3, PTPN5, PTPRR, DUSP10, PTPN14, PTPN13, CCDC155, PTPMT1, PTPRN, TPTE, MTM1, MTMR3, DUSP3, DUSP2, DNAJC6, MTMR6, DUSP8	0.900918
GOTERM_MF_FAT	GO:0005089~Rho guanyl-nucleotide exchange factor activity	18	FGD2, FGD1, NGEF, ARHGEF3, OBSCN, VAV3, BCR, ARHGEF6, ARHGEF5, DOCK9, LOC100134381, ARHGEF9, DNMBP, DOCK2, TIAM2, RASGRF2, SOS1, PLEKHG5, SOS2	0.900949
GOTERM_BP_FAT	GO:0006672~ceramide metabolic process	12	PPP2R1A, SGPL1, GDF1, GM2A, ALDH5A1, UGCG, LASS6, SAMD8, ITGB8, COL4A3BP, LASS1, CERK, B4GALNT1	0.903671
GOTERM_BP_FAT	GO:0070507~regulation of microtubule cytoskeleton organization	12	CAV2, CTTNBP2, ROCK2, MAP1A, MAP1B, PSRC1, KATNB1, MAP4, SKA2, CLASP2, MAPRE1, HDAC6	0.903671
GOTERM_BP_FAT	GO:0007169~transmembrane receptor protein tyrosine kinase signaling pathway	49	MPZL1, NDST1, CD8A, PDGFA, ATP6AP1, SHOC2, AP3S1, DDR2, EIF4EBP2, LOC732229, FGF2, EGFR, SGPL1, SOCS2, PTPRG, BAIAP2, STXBP4, SOCS5, IRS1, CDK5, DDR1, GRB10, DOK4, NCK1, LOC100132336, ZFAND5, REPS2, ADCYAP1R1, TFG, ADCYAP1, EPHB6, CEP57, PTK2B, SOS1, CD4, CD7, PLAT, TXNIP, CBL, AXL, RAF1, APPL1, STAT3, EPHA3, EPS15, EPHA4, EPHA7, NTRK2, MAPK8IP2, GFRA2, PLEKHA1	0.906774
GOTERM_BP_FAT	GO:0021987~cerebral cortex development	10	ARX, ASCL1, BBS2, SOX2, GRIN1, LHX6, POU3F2, RELN, CDK5, TACC2	0.906916
GOTERM_BP_FAT	GO:0032409~regulation of transporter activity	10	JPH4, JPH3, SNCA, CALM3, NDFIP2, FKBP1A, HOMER1, JPH1, FKBP1B, CALM2, SYNGR3, CALM1	0.906916
GOTERM_BP_FAT	GO:0014020~primary neural tube formation	10	DVL2, DLC1, RGMA, SHROOM3, LMO4, VANGL2, PTK7, PTCH1, FZD6, TWIST1	0.906916
GOTERM_CC_FAT	GO:0005771~multivesicular body	3	LAMP1, HLA-DMA, CD74	0.907626
GOTERM_CC_FAT	GO:0042824~MHC class I peptide loading complex	3	HLA-DMA, TAPBP, HLA-DRA	0.907626
GOTERM_CC_FAT	GO:0031430~M band	3	OBSCN, FHL2, OBSL1	0.907626
GOTERM_CC_FAT	GO:0032155~cell division site part	3	MYH2, PSTPIP1, MYH10	0.907626
GOTERM_CC_FAT	GO:0030867~rough endoplasmic reticulum membrane	3	ARL6IP1, SRPR, RPN1	0.907626
GOTERM_CC_FAT	GO:0032279~asymmetric synapse	3	CHRM3, GRM7, CHRM1	0.907626
GOTERM_CC_FAT	GO:0032153~cell division site	3	MYH2, PSTPIP1, MYH10	0.907626
GOTERM_CC_FAT	GO:0043190~ATP-binding cassette (ABC) transporter complex	3	ABCB9, ABCD4, ABCB6	0.907626
GOTERM_CC_FAT	GO:0030315~T-tubule	5	LOC100131509, SCN1A, KCNJ18, CACNA2D1, SCN2A, KCNJ12, KCNJ3	0.907638
GOTERM_CC_FAT	GO:0030141~secretory granule	34	SYT1, HSPD1P6, RAB3D, PDGFA, CLU, HSPD1P1, HSPD1P5, TGFB2, HSPD1P4, TIMP1, PCSK2, PCSK1, NPTX1, SCG5, SV2B, SNAP23, RAB27B, FNDC3A, PLAT, STX1A, ICA1, STX3, STXBP1, GARS, ACTN1, SERPING1, SPARC, ITPR1, VEGFB, CYLC1, SPAG9, VWF, NOTCH1, TRIM36, SYTL4, VAMP2, HSPD1, ATP6V0A2	0.90866
GOTERM_CC_FAT	GO:0005778~peroxisomal membrane	7	PEX11A, PEX11B, PEX14, MPV17, PEX12, SLC27A2, AP2M1	0.908968
GOTERM_CC_FAT	GO:0031903~microbody membrane	7	PEX11A, PEX11B, PEX14, MPV17, PEX12, SLC27A2, AP2M1	0.908968
GOTERM_BP_FAT	GO:0031346~positive regulation of cell projection organization	13	PLXNB1, LOC642132, MAP1B, SMAD1, NTN1, SLIT2, AMIGO1, METRN, NDEL1, ROBO1, NUMB, CDC42EP4, NEFL, ARAP1	0.911854
GOTERM_BP_FAT	GO:0007167~enzyme linked receptor protein signaling pathway	72	NOG, MPZL1, NDST1, CD8A, PDGFA, LTBP3, ATP6AP1, SHOC2, AP3S1, DDR2, TGFB2, ACVR1B, EIF4EBP2, LOC643778, LOC732229, FGF2, GNG7, SYK, ADAM9, EGFR, SGPL1, PTPRK, SOCS2, PTPRG, BAIAP2, LIFR, SOCS5, STXBP4, ECSIT, IRS1, CDK5, LEFTY1, DDR1, GRB10, DOK4, NCK1, LOC100132336, ZFAND5, REPS2, EID2, ADCYAP1R1, TFG, FKBP1A, STUB1, GREM2, ADCYAP1, EPHB6, CEP57, PTK2B, SOS1, CD4, CD7, PLAT, TXNIP, BMP2, SMAD9, …	0.91238
GOTERM_CC_FAT	GO:0009897~external side of plasma membrane	32	FRAS1, PARD3, CD8A, RTN4RL1, ATP6AP2, COMT, KCNJ3, CD74, ITGAM, LOC100133690, IL12RB2, ALCAM, GPC5, ITGAX, APOE, LOC100129500, FCER1G, CD4, CD28, ADAM9, LY75, PTPRC, SELL, MMP17, MMP16, TNFRSF14, THY1, TAS2R16, VWF, LAMP1, CD99L2, CTSB, CLEC7A, CD302, HLA-DRA	0.91469
KEGG_PATHWAY	hsa00860:Porphyrin and chlorophyll metabolism	6	HCCS, ALAS2, FTHL3, BLVRB, UROS, FTHL16, CP, FTH1, FTHL20	0.915491
GOTERM_CC_FAT	GO:0016459~myosin complex	13	MYO5A, CGNL1, MYO3A, MYBPC1, MYO1B, MYH2, MYL12B, MYL12A, MYO9A, MYL9, MYO10, CGN, MYH10	0.916592
GOTERM_BP_FAT	GO:0048678~response to axon injury	7	PCSK1, RTN4RL1, MAP2K1, MAP1B, CHST3, VCAN, NEFL	0.918037
GOTERM_BP_FAT	GO:0007214~gamma-aminobutyric acid signaling pathway	7	GABRG2, GABRA2, GABRA1, GABRA4, GABRB2, GABRA5, GABBR2	0.918037
GOTERM_BP_FAT	GO:0006644~phospholipid metabolic process	42	CHKB, SNCA, PIP5K1B, PIP5K1C, EPT1, CDS2, SERINC5, AGPAT5, PIGM, DGKE, PIGH, LCAT, AGPAT9, PIKFYVE, PEMT, PIK3CA, PLCD1, PTDSS1, PPAP2B, IP6K2, CPT1B, CRLS1, PIK3C2G, LPGAT1, ALDH5A1, PIGX, FADS1, PIK3CD, PI4KA, CDS1, LPCAT2, LPCAT3, LPCAT4, SACM1L, SAMD8, PITPNM3, MBOAT7, CD81, PI4K2A, FABP3, MBOAT2, ALG12, PIP4K2B	0.918454
GOTERM_CC_FAT	GO:0044438~microbody part	9	PEX11A, FAR2, PEX11B, PEX14, MPV17, FABP1, PEX12, SLC27A2, AP2M1	0.918512
GOTERM_CC_FAT	GO:0044439~peroxisomal part	9	PEX11A, FAR2, PEX11B, PEX14, MPV17, FABP1, PEX12, SLC27A2, AP2M1	0.918512
GOTERM_CC_FAT	GO:0005776~autophagic vacuole	4	GABARAPL3, GABARAPL1, ATG5, MAP1LC3A, WIPI1	0.918705
GOTERM_CC_FAT	GO:0031941~filamentous actin	4	PRKCZ, CORO1A, MYO3A, FERMT1	0.918705
GOTERM_CC_FAT	GO:0005811~lipid particle	4	CAV2, PITPNM1, PLIN2, STARD13	0.918705
GOTERM_CC_FAT	GO:0000803~sex chromosome	4	PCGF2, SMARCC1, RING1, CDK2	0.918705
GOTERM_CC_FAT	GO:0034706~sodium channel complex	4	SCN1A, SCN3A, SCN2B, SCN2A	0.918705
GOTERM_BP_FAT	GO:0019637~organophosphate metabolic process	44	ASPDH, CHKB, SNCA, PIP5K1B, PIP5K1C, EPT1, CDS2, SERINC5, TPI1, AGPAT5, PIGM, DGKE, PIGH, LCAT, AGPAT9, PIKFYVE, PEMT, PIK3CA, PLCD1, PTDSS1, PPAP2B, IP6K2, CPT1B, CRLS1, PIK3C2G, LPGAT1, ALDH5A1, PIGX, FADS1, PIK3CD, PI4KA, CDS1, LPCAT2, LPCAT3, LPCAT4, TPI1P1, SACM1L, SAMD8, PITPNM3, MBOAT7, CD81, PI4K2A, FABP3, MBOAT2, ALG12, PIP4K2B	0.918744
GOTERM_MF_FAT	GO:0015450~P-P-bond-hydrolysis-driven protein transmembrane transporter activity	5	TIMM17A, SNCA, TIMM23, SEC61A1, SEC61A2	0.918838
GOTERM_MF_FAT	GO:0022884~macromolecule transmembrane transporter activity	5	TIMM17A, SNCA, TIMM23, SEC61A1, SEC61A2	0.918838
GOTERM_BP_FAT	GO:0048870~cell motility	65	CCKAR, NEURL, TNFSF13, TNFSF12, TGFB2, EDNRB, CTTNBP2, GPX1, GAB2, ROBO1, LOC732229, POU4F1, CAP1, MSN, FGF2, TWIST1, SYK, SGPL1, PTPRK, PLXNB1, LOC642132, NRD1, CDK5, SLIT2, CTNNA2, ASCL1, NDEL1, HIF1A, ITGB1BP1, NCK1, AAMP, IL12A, RELN, VCAN, TNFSF12-TNFSF13, CAV2, ZFAND5, CDK5R1, SORD, CCK, ITGB2, SCRIB, ITGAM, ARX, CCL22, DOCK2, PTK2B, DNER, PRSS3, GBX2, LHX6, POU3F2, CLASP2, DCX, PPAP2A, PPA…	0.919037
GOTERM_BP_FAT	GO:0051674~localization of cell	65	CCKAR, NEURL, TNFSF13, TNFSF12, TGFB2, EDNRB, CTTNBP2, GPX1, GAB2, ROBO1, LOC732229, POU4F1, CAP1, MSN, FGF2, TWIST1, SYK, SGPL1, PTPRK, PLXNB1, LOC642132, NRD1, CDK5, SLIT2, CTNNA2, ASCL1, NDEL1, HIF1A, ITGB1BP1, NCK1, AAMP, IL12A, RELN, VCAN, TNFSF12-TNFSF13, CAV2, ZFAND5, CDK5R1, SORD, CCK, ITGB2, SCRIB, ITGAM, ARX, CCL22, DOCK2, PTK2B, DNER, PRSS3, GBX2, LHX6, POU3F2, CLASP2, DCX, PPAP2A, PPA…	0.919037
GOTERM_BP_FAT	GO:0045807~positive regulation of endocytosis	9	MIB1, GATA2, CALY, ATP6AP1, CBL, SNCA, NEDD4L, CLEC7A, CD63	0.919544
GOTERM_MF_FAT	GO:0008022~protein C-terminus binding	31	MCHR1, PPM1A, SAE1, PABPC1P4, AMPH, ATP2B2, NIPBL, DLG4, PEX12, PABPC1, ERCC3, CSK, ARL6IP5, MAGEH1, NEFL, NSF, BAIAP2, HPCAL4, YWHAB, PDZD11, PRKCD, SIRT1, SREBF2, CORO1A, SMARCC1, SMARCC2, DGKZ, SIAH1, MAPRE1, ABL1, TJP2, CACNA1B	0.920545
GOTERM_BP_FAT	GO:0050770~regulation of axonogenesis	15	PLXNB1, LOC642132, MAP1B, GRIN1, NTN1, TTL, SLIT2, THY1, AMIGO1, METRN, NDEL1, APOE, ROBO1, LOC100129500, POU3F2, NEFL, NEFM	0.921188
GOTERM_BP_FAT	GO:0052547~regulation of peptidase activity	21	DLC1, HSPD1P6, CCK, SNCA, MGMT, HSPD1P1, HSPD1P5, HSPD1P4, SLC11A2, GPX1, MOAP1, NOD1, CASP9, CDKN2D, MTCH1, DIABLO, HSPE1, MYC, HERPUD1, AIFM3, CYCS, NRD1, GSPT1, IFT57, HSPD1	0.922338
GOTERM_CC_FAT	GO:0000776~kinetochore	15	NUP160, CREBBP, RANGAP1, DCTN1, MIS12, NDEL1, SEH1L, NSL1, CLIP1, SKA2, CLASP2, NUP107, ZWILCH, SMC1A, TPR	0.923585
GOTERM_BP_FAT	GO:0030817~regulation of cAMP biosynthetic process	24	ADCY3, MCHR1, PALM, ADCY1, ADORA2B, ADCYAP1R1, ADCY5, GABBR2, ABCA1, ADCYAP1, EDNRB, GPR44, ADRA2A, CAP1, CALCRL, LOC100131909, CAP2, NPY1R, GRM3, GRM2, ADRB1, ADCY9, GRM7, NTRK2, TSHR	0.923672
GOTERM_BP_FAT	GO:0018344~protein geranylgeranylation	3	CHM, PGGT1B, RABGGTA	0.923731
GOTERM_BP_FAT	GO:0007288~sperm axoneme assembly	3	BBS2, NEURL, UBE2B	0.923731
GOTERM_BP_FAT	GO:0002042~cell migration during sprouting angiogenesis	3	ROBO1, LOC642132, FGF2, SLIT2	0.923731
GOTERM_BP_FAT	GO:0018348~protein amino acid geranylgeranylation	3	CHM, PGGT1B, RABGGTA	0.923731
GOTERM_BP_FAT	GO:0002051~osteoblast fate commitment	3	SMAD5, SMAD1, RUNX2	0.923731
GOTERM_BP_FAT	GO:0048712~negative regulation of astrocyte differentiation	3	NOG, DLL3, ID4	0.923731
GOTERM_BP_FAT	GO:0030091~protein repair	3	SEPX1, PCMT1, MSRB3	0.923731
GOTERM_BP_FAT	GO:0045110~intermediate filament bundle assembly	3	NEFH, NEFL, NEFM	0.923731
GOTERM_BP_FAT	GO:0034983~peptidyl-lysine deacetylation	3	HDAC4, SIRT1, HDAC6	0.923731
GOTERM_BP_FAT	GO:0032099~negative regulation of appetite	3	PPARA, CCK, CARTPT	0.923731
GOTERM_BP_FAT	GO:0048172~regulation of short-term neuronal synaptic plasticity	3	SYP, PPFIA3, SYNGR1	0.923731
GOTERM_BP_FAT	GO:0035084~flagellar axoneme assembly	3	BBS2, NEURL, UBE2B	0.923731
GOTERM_BP_FAT	GO:0046459~short-chain fatty acid metabolic process	3	TYRP1, LOC644189, ALDH5A1, ACOT4	0.923731
GOTERM_BP_FAT	GO:0006434~seryl-tRNA aminoacylation	3	SARS, TPR, SARS2	0.923731
GOTERM_BP_FAT	GO:0032096~negative regulation of response to food	3	PPARA, CCK, CARTPT	0.923731
GOTERM_BP_FAT	GO:0002829~negative regulation of T-helper 2 type immune response	3	STAT6, IL27RA, BCL6	0.923731
GOTERM_CC_FAT	GO:0030863~cortical cytoskeleton	10	CORO1A, MPP1, INPPL1, LANCL2, SPTBN4, DLG4, CAP1, MAPRE1, EPB49, SPTB	0.923892
GOTERM_BP_FAT	GO:0042493~response to drug	47	CAV2, NBN, YWHAZ, PDGFA, SNCA, HIATL1, COMT, PNP, GCLM, HADHA, CTTNBP2, PCSK1, BDNF, DGCR2, ATG5, PLIN2, BCHE, PTK2B, PDE4A, SRR, PEMT, ENO2, TXNIP, NES, GNAO1, MAT2A, MAP1B, ATP1A3, GRIN2A, ATP1A1, SMAD1, CPS1, UBE2B, STAT3, SREBF2, HDAC4, FABP3, ABAT, WFDC1, RYR2, PTCH1, GRK5, PARP4, IGFBP2, IKBKB, AACS, HTR2A	0.924058
GOTERM_BP_FAT	GO:0031114~regulation of microtubule depolymerization	6	MAP1A, MAP1B, KATNB1, MAP4, CLASP2, HDAC6	0.924263
GOTERM_BP_FAT	GO:0006458~'de novo' protein folding	6	HSPD1P6, FKBP1A, HSPD1P1, ERO1L, HSPD1, FKBP1B, HLA-DMA, CD74, HSPD1P5, HSPD1P4	0.924263
GOTERM_BP_FAT	GO:0050982~detection of mechanical stimulus	6	ATP2B2, FYN, SOX2, COL11A1, MYC, GPR98	0.924263
GOTERM_BP_FAT	GO:0007026~negative regulation of microtubule depolymerization	6	MAP1A, MAP1B, KATNB1, MAP4, CLASP2, HDAC6	0.924263
GOTERM_BP_FAT	GO:0002698~negative regulation of immune effector process	6	PTPRC, MASP1, PPP3CB, BCL6, SERPING1, FOXP3	0.924263
GOTERM_BP_FAT	GO:0008219~cell death	144	MEF2C, DLC1, HSPD1P6, MEF2A, ZAK, ATP6AP1, TNFSF13, TBP, HSPD1P1, RNF216, TNFSF12, HSPD1P5, TGFB2, HSPD1P4, MAGED1, ATG5, TIAM2, UNC5A, CDKN2D, ACIN1, TWIST1, SGPL1, YARS, OPA1, KIF5A, MADD, DFFA, SCN2A, TNFRSF14, C10ORF2, DCTN1, RASGRF2, HSPB8, TNFAIP8, HSPB1, RIPK2, FGD2, FGD1, GGCT, MCL1, CLU, MMD, BCL2L2, ITGB2, SCRIB, SLC11A2, DAPL1, PEA15, AHRR, MTCH1, DIABLO, HSPE1, PPP2R2B, OBSCN, VAV3, L…	0.924366
KEGG_PATHWAY	hsa00510:N-Glycan biosynthesis	8	MGAT4B, MGAT4A, MGAT3, MGAT5B, ALG10B, RPN1, ALG12, MAN1C1	0.924654
GOTERM_BP_FAT	GO:0016265~death	145	MEF2C, DLC1, HSPD1P6, MEF2A, ZAK, ATP6AP1, TNFSF13, TBP, HSPD1P1, RNF216, TNFSF12, HSPD1P5, TGFB2, HSPD1P4, MAGED1, ATG5, TIAM2, UNC5A, CDKN2D, ACIN1, TWIST1, SGPL1, YARS, OPA1, KIF5A, MADD, DFFA, SCN2A, TNFRSF14, C10ORF2, DCTN1, RASGRF2, HSPB8, TNFAIP8, HSPB1, RIPK2, FGD2, FGD1, GGCT, MCL1, CLU, MMD, BCL2L2, ITGB2, SCRIB, SLC11A2, DAPL1, PEA15, AHRR, MTCH1, DIABLO, HSPE1, PPP2R2B, OBSCN, VAV3, L…	0.924791
GOTERM_BP_FAT	GO:0045761~regulation of adenylate cyclase activity	23	LOC100131909, ADCY3, PALM, MCHR1, ADCY1, CAP2, ADORA2B, ADCY5, ADCYAP1R1, NPY1R, GABBR2, ADCYAP1, EDNRB, GRM3, ADRB1, GRM2, ADCY9, GPR44, GRM7, NTRK2, ADRA2A, CALCRL, CAP1, TSHR	0.924859
GOTERM_BP_FAT	GO:0046467~membrane lipid biosynthetic process	10	SAMD8, ST6GALNAC6, GDF1, LARGE, GBGT1, LASS1, UGCG, ST8SIA1, ST8SIA3, LASS6, B4GALNT1	0.925025
GOTERM_BP_FAT	GO:0006140~regulation of nucleotide metabolic process	27	ADCY3, PALM, MCHR1, ADCY1, ADORA2B, ADCY5, ADCYAP1R1, ABCA1, GABBR2, ADCYAP1, EDNRB, APOE, GPR44, LOC100129500, ADRA2A, CAP1, CALCRL, LOC100131909, AIPL1, CAP2, NPY1R, GRM3, ADRB1, GRM2, ADCY9, GRM7, NTRK2, ATPIF1, TSHR	0.925272
GOTERM_BP_FAT	GO:0045793~positive regulation of cell size	13	UCN, DERL2, IL9R, MAP1B, SPHK1, CDK4, NTN1, TGFB2, PTK2B, RB1CC1, PRSS2, CXCL16, TAF9	0.925612
KEGG_PATHWAY	hsa00051:Fructose and mannose metabolism	6	TPI1, SORD, GMPPA, HK1, FUK, MTMR6, TPI1P1	0.925894
KEGG_PATHWAY	hsa00270:Cysteine and methionine metabolism	6	GOT2, LDHA, GOT1, MAT2A, LOC642590, LOC646347, SMS, CBS	0.925894
GOTERM_CC_FAT	GO:0034707~chloride channel complex	11	GABRD, FXYD1, GABRG2, BEST3, GABRA2, GABRA1, GABRA4, GABRB2, GABRA5, ANO3, CLIC1	0.926612
GOTERM_CC_FAT	GO:0005682~snRNP U5	2	PRPF8, SNRNP200, LOC652147	0.926974
GOTERM_CC_FAT	GO:0005845~mRNA cap binding complex	2	NCBP2, NCBP1	0.926974
GOTERM_CC_FAT	GO:0060076~excitatory synapse	2	SLC17A7, NTRK2	0.926974
GOTERM_CC_FAT	GO:0034518~RNA cap binding complex	2	NCBP2, NCBP1	0.926974
GOTERM_CC_FAT	GO:0000444~MIS12/MIND type complex	2	NSL1, MIS12	0.926974
GOTERM_CC_FAT	GO:0070382~exocytic vesicle	2	PI4K2A, SYTL2	0.926974
GOTERM_CC_FAT	GO:0005766~primary lysosome	2	STX3, SNAP23	0.926974
GOTERM_CC_FAT	GO:0042582~azurophil granule	2	STX3, SNAP23	0.926974
GOTERM_CC_FAT	GO:0031094~platelet dense tubular network	2	ITPR1, ITPR2	0.926974
GOTERM_BP_FAT	GO:0000186~activation of MAPKK activity	8	EGFR, KISS1R, ZAK, CARTPT, MAP3K13, FGF2, GRM1, ADAM9	0.927773
GOTERM_BP_FAT	GO:0007215~glutamate signaling pathway	8	GRM5, CDK5R1, HOMER3, GRIN1, ATP1A3, GRIN2A, HOMER1, HOMER2	0.927773
KEGG_PATHWAY	hsa03020:RNA polymerase	5	POLR2G, POLR2F, POLR3H, POLR2L, POLR1C	0.92797
KEGG_PATHWAY	hsa00770:Pantothenate and CoA biosynthesis	3	BCAT1, PANK2, PPCS	0.928295
GOTERM_BP_FAT	GO:0030162~regulation of proteolysis	14	GCLC, MASP1, PTPN3, NRD1, SERPING1, STUB1, TIMP1, RNF180, SERPINE2, APOE, LOC100129500, TAF9, IFT52, HDAC6, ADAM9	0.929564
KEGG_PATHWAY	hsa00532:Chondroitin sulfate biosynthesis	4	CHSY3, UST, CHST14, CHST3	0.929887
GOTERM_BP_FAT	GO:0048814~regulation of dendrite morphogenesis	5	LZTS1, YWHAH, NUMB, GRIN1, SMAD1	0.930228
GOTERM_BP_FAT	GO:0021952~central nervous system projection neuron axonogenesis	5	NR4A2, DCX, GLI2, DCLK1, MYCBP2	0.930228
GOTERM_BP_FAT	GO:0031102~neuron projection regeneration	5	RTN4RL1, MAP1B, CHST3, VCAN, NEFL	0.930228
GOTERM_BP_FAT	GO:0008105~asymmetric protein localization	5	HCN1, SHROOM3, VANGL2, RDX, NAPA	0.930228
GOTERM_BP_FAT	GO:0060420~regulation of heart growth	5	RBP4, NOG, HEY2, CXADR, CXADRP2, FGF2, LOC100129733	0.930228
GOTERM_BP_FAT	GO:0046039~GTP metabolic process	5	NME4, NME5, RP2, TXNDC6, NME7	0.930228
GOTERM_BP_FAT	GO:0032350~regulation of hormone metabolic process	5	HIF1A, ATP1A1, TRERF1, STUB1, TCF7L2	0.930228
GOTERM_BP_FAT	GO:0009148~pyrimidine nucleoside triphosphate biosynthetic process	5	NME4, NME5, RP2, TXNDC6, NME7	0.930228
GOTERM_CC_FAT	GO:0000502~proteasome complex	12	PSMB10, KIAA0368, HSPBL2, LOC643668, PAAF1, PSMB5, PSMF1, PSMB7, PSME2, PSMC1, POMP, HSPB1, PSMD7, PSMD8	0.93053
GOTERM_BP_FAT	GO:0040012~regulation of locomotion	42	DLC1, GNA13, HS3ST5, PDGFA, TACR1, SNCA, JAG2, CITED2, TGFB2, KISS1R, PRR5, NISCH, SERPINE2, PTK2B, APOE, LOC100129500, LAMB1, ARHGAP8, FGF2, ADAM9, EGFR, PTPRK, MAP2K1, EGFL7, SPHK1, SCAI, CDK5, IRS1, NTN1, SLIT2, THY1, SPAG9, BBS2, CORO1A, HIF1A, CHRM1, CXCL16, PRR5-ARHGAP8, AAMP, GHRL, TRIP6, ARAP3, TSHR, RNF20, HDAC6	0.930692
KEGG_PATHWAY	hsa00730:Thiamine metabolism	2	TPK1, MTMR6	0.931022
GOTERM_CC_FAT	GO:0016471~vacuolar proton-transporting V-type ATPase complex	3	ATP6V1H, ATP6V0D1, ATP6V1D	0.931907
GOTERM_CC_FAT	GO:0016234~inclusion body	3	NBN, CLU, HDAC6	0.931907
GOTERM_CC_FAT	GO:0031233~intrinsic to external side of plasma membrane	3	PARD3, ADAM9, THY1	0.931907
GOTERM_CC_FAT	GO:0031080~Nup107-160 complex	3	NUP160, SEH1L, NUP107	0.931907
GOTERM_BP_FAT	GO:0030518~steroid hormone receptor signaling pathway	15	TAF7, MED12, FHL2, MED24, RB1, MED13, PPARGC1B, CALCOCO1, LOC730429, YWHAH, NCOA2, UBR5, NCOA6, KDM3A, PPAP2A, PMEPA1	0.932306
GOTERM_MF_FAT	GO:0046030~inositol trisphosphate phosphatase activity	4	INPPL1, SYNJ1, INPP5D, INPP5A	0.932646
GOTERM_MF_FAT	GO:0005547~phosphatidylinositol-3,4,5-trisphosphate binding	4	INPPL1, CYTH3, ARAP3, ARAP1	0.932646
GOTERM_MF_FAT	GO:0070717~poly-purine tract binding	4	EIF4A3, KHDRBS2, PABPC3, PABPC1, PABPC1P4	0.932646
GOTERM_MF_FAT	GO:0042813~Wnt receptor activity	4	FZD8, RYK, FZD2, FZD6	0.932646
GOTERM_MF_FAT	GO:0004445~inositol-polyphosphate 5-phosphatase activity	4	INPPL1, SYNJ1, INPP5D, INPP5A	0.932646
GOTERM_CC_FAT	GO:0042383~sarcolemma	13	KCNJ18, SCN1A, CACNA2D1, KCND3, SCN2A, DAG1, LOC100131098, ATP1A1, KCNJ12, KCNJ3, LOC100131509, LAMP1, KCNJ8, PEMT, ALOX5, CACNA1C	0.933099
GOTERM_BP_FAT	GO:0060052~neurofilament cytoskeleton organization	4	NDEL1, NEFH, NEFL, NEFM	0.933604
GOTERM_BP_FAT	GO:0032098~regulation of appetite	4	PPARA, CCK, CARTPT, GHRL	0.933604
GOTERM_BP_FAT	GO:0032095~regulation of response to food	4	PPARA, CCK, CARTPT, GHRL	0.933604
GOTERM_BP_FAT	GO:0009725~response to hormone stimulus	76	ADCY3, PPARA, ADCY1, THRA, PDGFA, TACR1, ADCY5, AP3S1, LATS2, TGFB2, ACVR1C, PRKAR2B, CTTNBP2, PDPK1, EIF4EBP2, GOT1, LCAT, PRKACA, GNG3, PRKACB, GNG4, GNG7, ADAM9, SOCS2, CRYAB, BAIAP2, STXBP4, PTPRN, IRS1, UBE2B, PPARGC1B, GRB10, GNB1, NCOA6, GHRL, WFDC1, STEAP2, ME1, CAV2, RBP4, GCLC, GNG13, FHL2, GNG12, ASL, PCSK1, BCHE, PTK2B, MSI1, ENO2, KDM3A, NEFL, TXNIP, UCN, KAT2B, MAP2K1, MAT2A, GNRH1,…	0.933698
GOTERM_BP_FAT	GO:0000226~microtubule cytoskeleton organization	33	TPPP3, PRKCZ, CAV2, NEURL, HAUS5, NEK2, CETN3, CETN2, TTL, HOOK3, HOOK1, CTTNBP2, RANBP9, SEH1L, LOC100133673, NEFH, TNKS, TUBG1, NEFL, NEFM, CRYAB, MAP1B, PSRC1, PLK1S1, MARK4, UBE2B, SMC3, MARK1, TACC2, BBS2, NDEL1, TPPP, STMN1, SMC1A	0.933835
GOTERM_CC_FAT	GO:0005929~cilium	24	DNAH10, MCHR1, BBS7, KIF5A, KIF5C, CETN3, ALMS1, CETN2, KLC2, TTLL7, GLI2, SPAG16, ATP2B2, BBS2, MYRIP, TULP3, ENKUR, DNAI1, KLC1, TTC30A, GNB1, IFT57, CC2D2A, TUBB4	0.933983
GOTERM_CC_FAT	GO:0005770~late endosome	11	SLC11A2, SLC9A9, LAMP1, RAB9A, KIAA0368, SQSTM1, APOE, LOC100129500, RNF128, CD63, HLA-DMA, CD74	0.934118
GOTERM_BP_FAT	GO:0022610~biological adhesion	140	DLC1, THRA, NELL1, NELL2, LMO7, CASK, EDIL3, ROBO1, COL12A1, SPON2, FNDC3A, NEGR1, SPON1, SYK, ADAM9, PCDHGA12, EGFR, F11R, PTPRK, TYRO3, LOC642132, ACTN1, CLEC4M, CTNNA2, THY1, NCAM2, GPR56, NPTN, RELN, CXADRP2, COL24A1, CD226, DCBLD1, CDK5R1, PTK7, COL28A1, ITGB2, ITGAM, SCRIB, SEMA5A, ALCAM, LAMB3, ITGAX, ITGB8, TRO, KAL1, SSX2IP, LAMB1, BMP1, LPP, PPFIBP1, EFS, SLAMF7, MCAM, PCDH17, TPBG, PCD…	0.934277
GOTERM_CC_FAT	GO:0031672~A band	4	OBSCN, MYH2, FHL2, OBSL1	0.934491
GOTERM_MF_FAT	GO:0008320~protein transmembrane transporter activity	6	MCL1, TIMM17A, SNCA, TIMM23, SEC61A1, SEC61A2	0.934853
GOTERM_MF_FAT	GO:0016646~oxidoreductase activity, acting on the CH-NH group of donors, NAD or NADP as acceptor	6	MTHFD2, MTHFD2L, DHFR, BLVRB, QDPR, ALDH1L2	0.934853
GOTERM_MF_FAT	GO:0019198~transmembrane receptor protein phosphatase activity	6	PTPRK, PTPRC, PTPRZ1, PTPRG, PTPRR, PTPRN	0.934853
GOTERM_BP_FAT	GO:0050730~regulation of peptidyl-tyrosine phosphorylation	17	EGFR, PTPRC, PRKCZ, PPP2R1A, CCK, PDGFA, ITGB2, TNFRSF14, RICTOR, PRKCE, PRKCD, CD81, IL12A, CD4, TNK2, PDGFD, SYK	0.935322
KEGG_PATHWAY	hsa04512:ECM-receptor interaction	14	TNC, DAG1, COL5A3, COL5A2, VWF, LAMB3, ITGB8, RELN, SV2B, SV2A, COL11A2, LAMB1, COL11A1, SV2C	0.935344
GOTERM_BP_FAT	GO:0045768~positive regulation of anti-apoptosis	9	OPA1, PTK2B, MAPK8IP2, LIFR, RPS27L, SMAD1, SIRT1, NPY5R, CD28	0.935844
GOTERM_CC_FAT	GO:0046658~anchored to plasma membrane	5	PARD3, RTN4RL1, NTNG1, CP, THY1	0.937134
GOTERM_BP_FAT	GO:0048169~regulation of long-term neuronal synaptic plasticity	7	SYP, SNCA, GRIN1, DLG4, NPTN, GRIN2A, SYNGR1	0.937171
GOTERM_BP_FAT	GO:0018210~peptidyl-threonine modification	7	ACVR1B, PDPK1, GALNT1, SBK1, NLK, TNKS, CAD, GALNT13	0.937171
KEGG_PATHWAY	hsa00670:One carbon pool by folate	3	MTHFD2, DHFR, MTHFD1L	0.939021
GOTERM_BP_FAT	GO:0034101~erythrocyte homeostasis	13	TCEA1P2, SMAD5, RPS19P3, RB1, SOX6, TIMP1, DNASE2, RPS19, G6PD, ALAS2, SP3, TCEA1, BCL6, DYRK3, ACIN1	0.939196
GOTERM_CC_FAT	GO:0030864~cortical actin cytoskeleton	6	CORO1A, INPPL1, LANCL2, SPTBN4, CAP1, SPTB	0.939293
KEGG_PATHWAY	hsa04630:Jak-STAT signaling pathway	26	IL9R, OSMR, STAT6, IL12RB2, STAT4, SOS1, SOS2, PIK3CA, IL13RA1, MYC, IFNGR1, AKT3, SOCS2, PIK3CD, CREBBP, CBL, LIFR, SOCS5, STAT3, CISH, TYK2, IRF9, CBLB, IL12A, IFNA14, IL28A	0.939489
GOTERM_CC_FAT	GO:0005769~early endosome	16	HSPD1P6, KIAA0368, HSPD1P1, HSPD1P5, HSPD1P4, SLC11A2, NISCH, SLC17A6, GRIPAP1, DNER, RAB34, PI4K2A, PIKFYVE, NUMB, CD4, SIAH1, HSPD1, EHD1, STEAP2, RIN3	0.939681
GOTERM_MF_FAT	GO:0008467~[heparan sulfate]-glucosamine 3-sulfotransferase 1 activity	3	HS3ST5, HS3ST4, HS3ST1	0.939805
GOTERM_MF_FAT	GO:0016723~oxidoreductase activity, oxidizing metal ions, NAD or NADP as acceptor	3	STEAP3, CYBRD1, CYB561	0.939805
GOTERM_MF_FAT	GO:0030618~transforming growth factor beta receptor, pathway-specific cytoplasmic mediator activity	3	SMAD9, SMAD5, SMAD1	0.939805
GOTERM_MF_FAT	GO:0000036~acyl carrier activity	3	NDUFAB1, ALDH1L2, AASDH	0.939805
GOTERM_MF_FAT	GO:0005218~intracellular ligand-gated calcium channel activity	3	RYR2, FKBP1A, FKBP1B	0.939805
GOTERM_MF_FAT	GO:0015185~L-gamma-aminobutyric acid transmembrane transporter activity	3	SLC32A1, SLC6A12, SLC6A13	0.939805
GOTERM_MF_FAT	GO:0003828~alpha-N-acetylneuraminate alpha-2,8-sialyltransferase activity	3	ST8SIA4, ST8SIA1, ST8SIA3	0.939805
GOTERM_MF_FAT	GO:0005219~ryanodine-sensitive calcium-release channel activity	3	RYR2, FKBP1A, FKBP1B	0.939805
GOTERM_BP_FAT	GO:0015837~amine transport	27	SLC36A1, YWHAZ, AQP9, CHKB, SLC7A8, XK, SLC7A9, SLC38A11, SLC32A1, NISCH, LY6E, SLC25A22, SLC25A26, ARL6IP5, APBA1, SYK, ARL2, CPT1B, SLC25A4, SLC6A12, TAF7, SLC3A2, SLC7A10, SLC6A9, SLC7A1, SLC6A6, SLC25A15, CRYM	0.940365
GOTERM_BP_FAT	GO:0030799~regulation of cyclic nucleotide metabolic process	26	ADCY3, PALM, MCHR1, ADCY1, ADORA2B, ADCY5, ADCYAP1R1, ABCA1, GABBR2, ADCYAP1, EDNRB, APOE, GPR44, LOC100129500, ADRA2A, CALCRL, CAP1, LOC100131909, AIPL1, CAP2, NPY1R, GRM3, ADRB1, GRM2, ADCY9, GRM7, NTRK2, TSHR	0.940827
GOTERM_BP_FAT	GO:0016126~sterol biosynthetic process	10	TM7SF2, ACAA2, CNBP, CYB5R1, G6PD, CYB5R2, FDPS, LOC648603, PRKAA2, IDI1, NSDHL	0.941085
GOTERM_BP_FAT	GO:0008344~adult locomotory behavior	14	SNCG, SCN1A, SPTBN4, UCHL1, SNCA, GRIN1, NR4A2, ATP1A3, NTAN1, LOC100131098, EPHA4, CHD7, GRM2, CACNA1C, TSHR	0.941598
GOTERM_BP_FAT	GO:0051329~interphase of mitotic cell cycle	24	EGFR, BCAT1, PPP2R3B, E2F6, POLA1, CDC23, RB1, CDK4, MARK4, LATS2, CDK2, RBBP8, ACVR1B, GSPT1, CDKN2D, CDK2AP1, PPP3CB, USH1C, ID4, CAMK2B, PPP3CA, ABL1, TCF3, CAMK2A	0.941889
GOTERM_BP_FAT	GO:0030814~regulation of cAMP metabolic process	24	ADCY3, MCHR1, PALM, ADCY1, ADORA2B, ADCYAP1R1, ADCY5, GABBR2, ABCA1, ADCYAP1, EDNRB, GPR44, ADRA2A, CAP1, CALCRL, LOC100131909, CAP2, NPY1R, GRM3, GRM2, ADRB1, ADCY9, GRM7, NTRK2, TSHR	0.941889
GOTERM_BP_FAT	GO:0031589~cell-substrate adhesion	23	PPFIA2, DLC1, PTPRK, LIMS1, PPFIA1, ACTN1, C22ORF28, ITGB2, COL5A3, CDK5, RAPH1, THY1, VWF, CORO1A, SORBS3, PDPK1, ITGB8, PTK2B, ITGB1BP1, ANTXR1, LAMB1, TRIP6, ADAM9	0.941935
KEGG_PATHWAY	hsa00512:O-Glycan biosynthesis	5	ST3GAL1, GALNT1, GALNTL5, WBSCR17, GCNT1, GALNT13	0.94241
GOTERM_BP_FAT	GO:0010952~positive regulation of peptidase activity	15	DLC1, HSPD1P6, CCK, AIFM3, CYCS, HSPD1P1, HSPD1P5, HSPD1P4, SLC11A2, MOAP1, NOD1, CASP9, GSPT1, IFT57, MTCH1, DIABLO, HSPE1, HSPD1, MYC	0.942642
GOTERM_BP_FAT	GO:0043280~positive regulation of caspase activity	15	DLC1, HSPD1P6, CCK, AIFM3, CYCS, HSPD1P1, HSPD1P5, HSPD1P4, SLC11A2, MOAP1, NOD1, CASP9, GSPT1, IFT57, MTCH1, DIABLO, HSPE1, HSPD1, MYC	0.942642
GOTERM_MF_FAT	GO:0009975~cyclase activity	7	ADCY3, ADCY1, ADCY9, RTCD1, ADCY5, DAK, GUCY1B3	0.942781
GOTERM_MF_FAT	GO:0005184~neuropeptide hormone activity	7	VIP, UCN, CCK, PENK, PNOC, CRH, ADCYAP1	0.942781
KEGG_PATHWAY	hsa00072:Synthesis and degradation of ketone bodies	2	ACAT2, ACAT1	0.943033
KEGG_PATHWAY	hsa04115:p53 signaling pathway	11	STEAP3, BID, CASP9, CD82, CYCS, SHISA5, RPRM, SIAH1, CDK4, SESN1, CDK2	0.943353
GOTERM_BP_FAT	GO:0006695~cholesterol biosynthetic process	8	TM7SF2, ACAA2, CNBP, G6PD, FDPS, LOC648603, PRKAA2, IDI1, NSDHL	0.945831
GOTERM_BP_FAT	GO:0051588~regulation of neurotransmitter transport	8	RAB3A, SNCG, STX1A, SNCAIP, SNCA, NTRK2, STXBP1, CAMK2A	0.945831
GOTERM_BP_FAT	GO:0051289~protein homotetramerization	8	HSD17B10, PCBD2, ALDH5A1, SRR, CBR4, ATPIF1, DECR1, HPRT1	0.945831
GOTERM_BP_FAT	GO:0009108~coenzyme biosynthetic process	17	ME1, ASPDH, NMNAT2, MTHFD2L, GCLC, PDXK, COQ9, PNP, PDSS1, C9ORF95, GCLM, MTHFD1L, COQ5, TPK1, MTHFD2, PANK2, DCAKD	0.945942
GOTERM_BP_FAT	GO:0048592~eye morphogenesis	17	RBP4, BHLHE22, SOX2, RING1, ALMS1, VAX2, ZEB1, VSX1, COL5A2, STAT3, THY1, CRB1, SP3, NTRK2, RARB, OLFM3, COL8A2	0.945942
GOTERM_BP_FAT	GO:0008306~associative learning	6	TACR1, GRM7, GRIN1, GABRA5, NEUROD2, CDK5	0.946114
GOTERM_BP_FAT	GO:0009132~nucleoside diphosphate metabolic process	6	ATP5E, ATP5EP2, NUDT5, NUDT7, ENTPD3, AK5, ENTPD4	0.946114
KEGG_PATHWAY	hsa00260:Glycine, serine and threonine metabolism	5	C8ORF62, ALAS2, MAOB, SRR, PSAT1, CBS	0.946518
KEGG_PATHWAY	hsa00100:Steroid biosynthesis	3	TM7SF2, SOAT1, NSDHL	0.946589
GOTERM_BP_FAT	GO:0060284~regulation of cell development	44	NOG, CDK5R1, NBN, LZTS1, SOX2, GLI2, TTL, TGFB2, METRN, BDNF, ROBO1, APOE, LOC643778, LOC100129500, NUMB, POU3F2, NEFL, BOC, FGF2, NEFM, BMP2, PLXNB1, LOC642132, MAP1B, GRIN1, NLGN1, DLL3, DLL1, SMAD1, NTN1, SLIT2, THY1, AMIGO1, HDAC4, MIB1, ASCL1, DLX1, YWHAG, NOTCH1, NDEL1, YWHAH, SERPINF1, NTRK2, NPTN, CNTN4, ID4, BMPR1A	0.947141
GOTERM_CC_FAT	GO:0005795~Golgi stack	9	CHSY3, TOM1L1, SULF2, ATL1, CLIP3, LPCAT2, VCPIP1, DNMBP, COG2	0.947498
GOTERM_MF_FAT	GO:0005158~insulin receptor binding	8	PDPK1, GRB10, DOK3, DOK4, DOK6, DOK7, IRS1, GRB14	0.947592
KEGG_PATHWAY	hsa00350:Tyrosine metabolism	7	DCT, GOT2, TYRP1, GOT1, MAOB, COMT, FAH	0.947653
GOTERM_CC_FAT	GO:0005635~nuclear envelope	37	S100A6, HTATIP2, NUP160, SUMO1P3, POLA1, NUP188, RANGAP1, TAGLN2, EDNRB, SUMO1, GCOM1, BCHE, SEH1L, SHISA5, MRPL19, TNKS, RANBP2, NUP35, TPR, MTMR6, LOC441228, MYOF, XPOT, TMEM38A, IPO9, CLIC1, SMAD1, SIRT1, GRINL1B, ITPR1, TNKS2, GRINL1A, NDEL1, AAAS, IPO7, ANXA11, KPNA6, KPNA5, NUP107, ALOX5, EIF5A2	0.947734
GOTERM_MF_FAT	GO:0042165~neurotransmitter binding	23	GABRD, GPR83, CCKAR, MCHR1, GABRG2, GABRA2, GABRA1, PRLHR, CCKBR, GABRA4, GABRB2, TACR1, SLC6A13, GABRA5, GRIN2A, BRS3, NPY1R, NPY5R, KISS1R, CHRM3, CHRM1, CHRNA5, HTR3A	0.947779
GOTERM_BP_FAT	GO:0055085~transmembrane transport	114	SLC9A9, KCNC4, SLC13A5, SCN3A, AQP9, SLC22A15, ATP6AP1, SLC26A11, SLC2A6, SLC25A24, SLC2A3, SLC25A22, SLC25A26, NUP35, KCND3, KCND1, SCN2A, SLC25A30, RYR2, RBP4, SCN1A, KCNA2, CHKB, KCNA1, SFXN3, ATP6V1B2, ATP6V0B, SLC11A2, ATP6V0C, KCNS3, KCNS1, KCNS2, MTCH1, TNKS, SLC30A3, TRAM1, SEC61A1, SEC61A2, HCN1, ABCB9, SPNS2, LOC100131098, ABCB6, VDAC1, CACNA1G, CACNA1C, SPNS1, SLC25A15, CLCN4, CACNA1B,…	0.947793
GOTERM_BP_FAT	GO:0007155~cell adhesion	139	DLC1, THRA, NELL1, NELL2, LMO7, CASK, EDIL3, ROBO1, COL12A1, SPON2, FNDC3A, NEGR1, SPON1, SYK, ADAM9, PCDHGA12, EGFR, F11R, PTPRK, TYRO3, LOC642132, ACTN1, CLEC4M, CTNNA2, THY1, NCAM2, GPR56, NPTN, RELN, CXADRP2, COL24A1, CD226, DCBLD1, CDK5R1, PTK7, COL28A1, ITGB2, ITGAM, SCRIB, SEMA5A, ALCAM, LAMB3, ITGAX, ITGB8, TRO, KAL1, SSX2IP, LAMB1, BMP1, LPP, PPFIBP1, EFS, SLAMF7, MCAM, PCDH17, TPBG, PCD…	0.948093
GOTERM_BP_FAT	GO:0031279~regulation of cyclase activity	23	LOC100131909, ADCY3, PALM, MCHR1, ADCY1, CAP2, ADORA2B, ADCY5, ADCYAP1R1, NPY1R, GABBR2, ADCYAP1, EDNRB, GRM3, ADRB1, GRM2, ADCY9, GPR44, GRM7, NTRK2, ADRA2A, CALCRL, CAP1, TSHR	0.948293
GOTERM_BP_FAT	GO:0031400~negative regulation of protein modification process	27	PSMB10, PRKCZ, GCLC, SNCA, FKBP1A, LOC100133898, PSMB5, PSMF1, PSMB7, ATG5, LOC100133982, PSMD7, PSMD8, ANAPC1, PPP2R1A, ANAPC2, PTPRC, TAF7, YWHAB, LOC643668, CDC23, PRKCG, FOXP3, CDK5, PRKCD, G6PD, PSME2, PSMC1, PPP2R4, UBE2E1	0.948584
GOTERM_BP_FAT	GO:0030036~actin cytoskeleton organization	48	DLC1, AIF1, WASF1, CAPZA1, PDLIM3, LMO7, PDPK1, NISCH, PAK2, TMSB15A, GSN, TMSB15B, CAP1, ARHGAP8, PLS3, FMNL1, ROCK2, ACTN1, TMSB10, WAS, CDK5, ARHGAP26, TNNT2, EPB41L3, EPB41L1, NCK1, PRR5-ARHGAP8, FHOD3, GHRL, ADD2, FGD2, FGD1, PRKCZ, TRIOBP, SHROOM3, FHDC1, DOCK2, PRR5, PTK2B, ADRA2A, OBSL1, BCL6, ARHGDIB, RICTOR, EPB49, GAS7, CORO1A, ANTXR1, ABL1, ARAP1, MYH10	0.948909
GOTERM_CC_FAT	GO:0045334~clathrin-coated endocytic vesicle	3	EGFR, AP2A2, AP2S1	0.949185
GOTERM_CC_FAT	GO:0005675~holo TFIIH complex	3	GTF2H2D, GTF2H2C, GTF2H4, ERCC3, GTF2H2, GTF2H2B	0.949185
GOTERM_CC_FAT	GO:0022624~proteasome accessory complex	3	PSME2, PSMD7, PSMD8	0.949185
GOTERM_CC_FAT	GO:0043034~costamere	3	SYNM, HOMER1, FXR1	0.949185
GOTERM_BP_FAT	GO:0007632~visual behavior	9	PDE1B, GRIN1, ATP1A3, GRIN2A, LOC100131098, NLGN3, CACNA1C, APBB1, CDK5, DYNLRB1	0.950077
GOTERM_BP_FAT	GO:0030148~sphingolipid biosynthetic process	9	SAMD8, ST6GALNAC6, GDF1, LARGE, LASS1, UGCG, ST8SIA1, ST8SIA3, LASS6, B4GALNT1	0.950077
GOTERM_CC_FAT	GO:0042613~MHC class II protein complex	6	HLA-DRB1, HLA-DRB4, HLA-DPA1, HLA-DPB1, HLA-DOA, HLA-DMA, HLA-DRA	0.950117
GOTERM_CC_FAT	GO:0030660~Golgi-associated vesicle membrane	6	SYNRG, AFTPH, AP1S1, CLTB, NCALD, CLTC	0.950117
GOTERM_CC_FAT	GO:0000777~condensed chromosome kinetochore	11	NDEL1, SEH1L, NSL1, CREBBP, SKA2, RANGAP1, CLASP2, NUP107, ZWILCH, SMC1A, MIS12	0.950231
GOTERM_CC_FAT	GO:0031968~organelle outer membrane	19	BID, CPT1B, C6ORF168, OPA1, SLC25A4, MCL1, CHKB, WASF1, MAOB, HK1, RAF1, PPP1CC, ABCB6, VDAC1, MFF, RAB11FIP5, CISD1, ACSL4, VDAC1P1, VAMP1, PPP2R2B	0.950327
GOTERM_CC_FAT	GO:0005581~collagen	7	COL27A1, COL12A1, COL5A3, COL24A1, COL11A2, COL5A2, COL11A1	0.950486
GOTERM_CC_FAT	GO:0005954~calcium- and calmodulin-dependent protein kinase complex	2	CAMK1G, CAMK2A	0.951023
GOTERM_CC_FAT	GO:0000407~pre-autophagosomal structure	2	ATG5, WIPI1	0.951023
GOTERM_CC_FAT	GO:0031362~anchored to external side of plasma membrane	2	PARD3, THY1	0.951023
GOTERM_CC_FAT	GO:0070695~FHF complex	2	HOOK1, HOOK3	0.951023
GOTERM_CC_FAT	GO:0005826~contractile ring	2	MYH2, PSTPIP1	0.951023
GOTERM_BP_FAT	GO:0008285~negative regulation of cell proliferation	74	DLC1, RARRES3, NOG, AIF1, IGFBP6, GNRHR, PAWR, ZEB1, SKAP2, MXI1, CXADR, TGFB2, MAGED1, CTTNBP2, BDNF, KISS1R, APOE, CDKN2D, LOC100129500, KIFAP3, DLG3, DLG5, RARB, CSK, FGF2, PTPRK, HYAL1, TNFRSF14, RB1, DDR1, ADAMTS8, BTG3, IL12A, GHRL, WFDC1, ATPIF1, PMP22, EMP3, CXADRP2, SMARCA2, CAV2, RBP4, PPP2R3B, LST1, COMT, SESN1, FTH1, FTHL3, BCL11B, PEMT, FTHL16, BCL6, INPP5D, PPAP2A, DPT, TESC, BMP2, …	0.951148
GOTERM_BP_FAT	GO:0031280~negative regulation of cyclase activity	14	ADCY3, PALM, MCHR1, ADCY1, ADCY5, GABBR2, NPY1R, EDNRB, GRM3, GRM2, ADCY9, GPR44, GRM7, ADRA2A	0.951402
GOTERM_BP_FAT	GO:0051350~negative regulation of lyase activity	14	ADCY3, PALM, MCHR1, ADCY1, ADCY5, GABBR2, NPY1R, EDNRB, GRM3, GRM2, ADCY9, GPR44, GRM7, ADRA2A	0.951402
GOTERM_BP_FAT	GO:0007194~negative regulation of adenylate cyclase activity	14	ADCY3, PALM, MCHR1, ADCY1, ADCY5, GABBR2, NPY1R, EDNRB, GRM3, GRM2, ADCY9, GPR44, GRM7, ADRA2A	0.951402
GOTERM_CC_FAT	GO:0016324~apical plasma membrane	24	EGFR, TCIRG1, CAV2, ATP1B1, PARD3, SHROOM3, STX3, LZTS1, KCNA1, LMO7, CACNB3, GJB6, SLC11A2, SLC26A4, ATP2B2, CTTNBP2, P2RY2, ATP6V1E1, STK39, MSN, CTSB, SLC39A4, ATP6V0D1, IGFBP2	0.951776
KEGG_PATHWAY	hsa00430:Taurine and hypotaurine metabolism	2	GAD2, GAD1	0.95213
GOTERM_BP_FAT	GO:0030902~hindbrain development	15	DLC1, SMAD9, RFX4, GRIN1, SMAD1, GLI2, TBR1, CDK5, CTNNA2, ATP2B2, NCOA2, GBX2, POU4F1, MYH10, NFIB	0.952488
GOTERM_BP_FAT	GO:0045930~negative regulation of mitotic cell cycle	7	EGFR, BTG3, DGKZ, BCL6, RB1, APBB1, SCRIB	0.952551
GOTERM_BP_FAT	GO:0006869~lipid transport	32	PPARA, RBP4, GM2A, CHKB, CLU, ABCA1, GOT2, KISS1R, PLIN2, APOE, LOC100129500, COL4A3BP, OSBPL1A, LCAT, APOM, PLTP, C11ORF2, SOAT1, CPT1B, SPNS2, PCTP, APOL3, NPC2, PLEKHA8, LRP10, FABP3, ATP8A2, OSBPL10, FABP1, OSBPL11, SPNS1, APOL6, APOL4, VLDLR	0.952668
GOTERM_BP_FAT	GO:0019725~cellular homeostasis	94	GNA13, ATOX1, SNCA, LPAR3, ATP2B2, APOE, LOC100129500, LGI4, RGN, GNG3, OLIG2, FTL, CLNS1A, TXNL1, C5AR1, GRIN2A, CCR9, HIF1A, TXNDC8, TXNDC6, CARTPT, RYR2, PMP22, FXYD1, SRI, TMX1, C3AR1, SCN1A, GCLC, MCL1, GCLM, FTH1, SERINC5, P2RY2, MAFG, SEPW1, P4HB, HERPUD1, GRIN1, LOC100131098, ABCB6, CD55, CACNA1G, CACNA1C, MCHR1, CCKAR, JPH4, ATP6V0E1, JPH3, TACR1, GPX1, EDNRB, ALAS2, DNAJC16, SLC24A2, QK…	0.952791
GOTERM_BP_FAT	GO:0007204~elevation of cytosolic calcium ion concentration	25	GNA13, JPH4, CCKAR, MCHR1, C3AR1, JPH3, TACR1, LPAR3, FKBP1A, FKBP1B, EDNRB, PTK2B, GNG3, JPH1, PTPRC, C5AR1, CCKBR, LOC100131098, FZD2, CCR9, CD55, GNB1, CACNA1G, RYR2, GHRL, CACNA1C	0.952847
GOTERM_BP_FAT	GO:0030802~regulation of cyclic nucleotide biosynthetic process	25	ADCY3, MCHR1, PALM, ADCY1, ADORA2B, ADCY5, ADCYAP1R1, ABCA1, GABBR2, ADCYAP1, EDNRB, APOE, GPR44, LOC100129500, ADRA2A, CALCRL, CAP1, LOC100131909, CAP2, NPY1R, GRM3, ADRB1, GRM2, ADCY9, GRM7, NTRK2, TSHR	0.952847
GOTERM_BP_FAT	GO:0030808~regulation of nucleotide biosynthetic process	25	ADCY3, MCHR1, PALM, ADCY1, ADORA2B, ADCY5, ADCYAP1R1, ABCA1, GABBR2, ADCYAP1, EDNRB, APOE, GPR44, LOC100129500, ADRA2A, CALCRL, CAP1, LOC100131909, CAP2, NPY1R, GRM3, ADRB1, GRM2, ADCY9, GRM7, NTRK2, TSHR	0.952847
GOTERM_BP_FAT	GO:0006790~sulfur metabolic process	26	SEPHS2, HS3ST5, OCLN, GCLC, NDST1, HS3ST4, LOC642590, GCLM, GLRX2, TPK1, SULT4A1, GPX1, LOC647859, PEMT, CHST14, LOC646347, MTHFD2L, MAT2A, ALDH5A1, UST, CHST2, CHST3, ICMT, GLCE, G6PD, SULF2, CHST6, SMS, CBS	0.952929
GOTERM_BP_FAT	GO:0030522~intracellular receptor-mediated signaling pathway	18	SP100, TAF7, MED12, FHL2, CYP26A1, MED24, RB1, MED13, CALCOCO1, PPARGC1B, LOC730429, YWHAH, NCOA2, UBR5, CYP26B1, NCOA6, KDM3A, PPAP2A, PMEPA1	0.952938
GOTERM_BP_FAT	GO:0008045~motor axon guidance	5	ALCAM, KIF5C, CDK5, SLIT2, LOC100133690, MYCBP2	0.952995
GOTERM_BP_FAT	GO:0046640~regulation of alpha-beta T cell proliferation	5	PTPRC, CBLB, RIPK2, TNFRSF14, SYK	0.952995
GOTERM_BP_FAT	GO:0045191~regulation of isotype switching	5	STAT6, PTPRC, IL27RA, BCL6, TNFSF13, TNFSF12-TNFSF13, TNFSF12	0.952995
GOTERM_BP_FAT	GO:0051043~regulation of membrane protein ectodomain proteolysis	5	PTPN3, APOE, LOC100129500, NRD1, ADAM9, TIMP1	0.952995
GOTERM_BP_FAT	GO:0006607~NLS-bearing substrate import into nucleus	5	CBLB, TRPS1, KPNA6, KPNA5, NCKIPSD	0.952995
GOTERM_BP_FAT	GO:0031109~microtubule polymerization or depolymerization	5	CAV2, CTTNBP2, CRYAB, TPPP, STMN1	0.952995
GOTERM_BP_FAT	GO:0032104~regulation of response to extracellular stimulus	5	PPARA, CCK, BECN1, CARTPT, GHRL	0.952995
GOTERM_BP_FAT	GO:0031112~positive regulation of microtubule polymerization or depolymerization	5	CAV2, CTTNBP2, MAP1B, PSRC1, KATNB1	0.952995
GOTERM_BP_FAT	GO:0032107~regulation of response to nutrient levels	5	PPARA, CCK, BECN1, CARTPT, GHRL	0.952995
GOTERM_BP_FAT	GO:0031113~regulation of microtubule polymerization	5	CAV2, CTTNBP2, MAP1B, PSRC1, MAPRE1	0.952995
GOTERM_BP_FAT	GO:0021537~telencephalon development	16	SOX2, GRIN1, BCAN, HPRT1, CDK5, TACC2, ARX, ASCL1, BBS2, DLX1, LHX2, LHX6, RELN, ID4, POU3F2, MYH10	0.953113
GOTERM_BP_FAT	GO:0050906~detection of stimulus involved in sensory perception	10	ATP2B2, TAS2R16, RBP4, PPEF1, FYN, SOX2, NR2F6, COL11A1, MYC, GPR98	0.9532
KEGG_PATHWAY	hsa00030:Pentose phosphate pathway	4	GPI, G6PD, DERA, PRPS2	0.953224
GOTERM_BP_FAT	GO:0002700~regulation of production of molecular mediator of immune response	11	PTPRC, RBP4, IL27RA, TNFSF13, TNFSF12, FOXP3, FOXP1, STAT6, CD37, FCER1G, BCL6, TNFSF12-TNFSF13, IL13RA1	0.95436
GOTERM_BP_FAT	GO:0042592~homeostatic process	148	GNA13, SLC9A9, AQP9, ATOX1, SNCA, SLC7A8, MPV17, LPAR3, ATP2B2, GOT1, APOE, COL4A3BP, LCAT, LOC100129500, RGN, LGI4, OLIG2, GNG3, ACIN1, APOM, FTL, CLNS1A, TXNL1, C5AR1, GRIN2A, IRS1, TRERF1, CCR9, RPS19, HIF1A, NPC2, TXNDC8, TXNDC6, RYR2, CARTPT, PMP22, FXYD1, SRI, TMX1, C3AR1, RBP4, SCN1A, GCLC, MCL1, ABCA1, SOX6, GCLM, FTH1, TIMP1, SLC11A2, SERINC5, ACD, P2RY2, DYRK3, FH, MAFG, SEPW1, AIPL1, P…	0.954451
GOTERM_MF_FAT	GO:0003702~RNA polymerase II transcription factor activity	50	MEF2C, PPARA, HTATIP2, MITF, MED24, TBP, MED20, GTF2E2, CREG1, GTF2A2, LOC100132973, OLIG2, SOX12, GABPA, GTF2H4, MED12, MED13, ECSIT, TRERF1, PPARGC1B, UHRF1, HIF1A, GTF2IRD1, TBX19, SUPT3H, STON1, TCEA1P2, NFIX, HCFC2, TCF7L2, SOX8, VPS72, MED12L, STON1-GTF2A1L, MEIS2, TCEA3, TCEA1, VEZF1, RUNX2, TAF4, RFX4, NFRKB, TAF7, GTF2A1L, SMAD1, MED13L, FOXP1, SREBF2, NOTCH2, GTF2F1, GTF2F2, SP4, TCEB1,…	0.954495
GOTERM_BP_FAT	GO:0030111~regulation of Wnt receptor signaling pathway	12	DKK2, DKK3, PPP2R1A, NLK, SOX2, PPM1A, LRP6, SOX4, CXXC4, TAX1BP3, FRZB, PPAP2B	0.956496
GOTERM_BP_FAT	GO:0001816~cytokine production	12	HSPD1P6, HSPD1P1, ABCA1, PAWR, PRKCD, HSPD1P5, HSPD1P4, IL12RB2, IRF9, G6PD, NOD1, CD4, HSPD1, NFATC2, CD226, CD28	0.956496
GOTERM_MF_FAT	GO:0016628~oxidoreductase activity, acting on the CH-CH group of donors, NAD or NADP as acceptor	6	AKR1C3, TM7SF2, PTGR2, BLVRB, DECR1, DHDH	0.956691
GOTERM_BP_FAT	GO:0008542~visual learning	8	PDE1B, GRIN1, ATP1A3, GRIN2A, LOC100131098, NLGN3, CACNA1C, APBB1, CDK5	0.957025
GOTERM_BP_FAT	GO:0008652~cellular amino acid biosynthetic process	13	BCAT1, SEPHS2, MTHFD2L, C8ORF62, ASS1, MAT2A, ASL, GOT2, GOT1, DHFR, SRR, PSAT1, CBS, PRODH	0.957081
GOTERM_BP_FAT	GO:0008277~regulation of G-protein coupled receptor protein signaling pathway	13	CAV2, GTF2H2, RGS14, GTF2H2B, GTF2H2D, GTF2H2C, RGS4, GPR44, RGS5, GPSM1, TMOD2, RGS7, RGS9, GRK5, GNG4, GNG7	0.957081
GOTERM_BP_FAT	GO:0043392~negative regulation of DNA binding	13	IRAK2, THRA, SP100, SUMO1P3, EGLN1, FOXP3, SIRT1, SIGIRR, HDAC4, SUMO1, ID1, PEX14, TNKS, ZNF462	0.957081
GOTERM_BP_FAT	GO:0030003~cellular cation homeostasis	53	GNA13, MCHR1, CCKAR, JPH4, ATP6V0E1, JPH3, ATOX1, TACR1, LPAR3, ATP2B2, EDNRB, ALAS2, APOE, SLC24A2, LOC100129500, RGN, GNG3, SV2A, JPH1, MYC, FTL, C5AR1, CCKBR, ATP6V1H, PRKCB, CCR9, GNB1, GHRL, RYR2, FXYD1, SRI, C3AR1, FTLP2, FKBP1A, FKBP1B, FTH1, APLP2, FTHL3, PTK2B, FTHL16, NEDD4L, SLC39A4, MAFG, PTPRC, HERPUD1, SLC12A5, GRIN1, LOC100131098, NPY1R, FZD2, ABCB6, ITPR1, TMPRSS3, CD55, MT2A, CAC…	0.95712
GOTERM_BP_FAT	GO:0043405~regulation of MAP kinase activity	31	ZAK, ADORA2B, FPR1, LPAR3, MBIP, CD74, APOE, PTK2B, MAP3K9, LOC100129500, ADRA2A, GNG3, PAK1, FGF2, SYK, LOC100131909, EGFR, PPP2R1A, PTPRC, C5AR1, MAP2K1, MADD, KIAA1804, GRM1, GPS2, SPAG9, DUSP2, RGS4, CD81, GHRL, DUSP8, CBS, HTR2A	0.957407
GOTERM_MF_FAT	GO:0046983~protein dimerization activity	106	S100A6, NOG, THRA, MASP1, CNDP2, PDGFA, SAE1, APOBEC3G, APOBEC3F, MTHFD1L, TGFB2, RGL2, ROBO1, APOE, LOC643778, MAP3K9, LOC100129500, OLIG2, S100A1, MTUS2, EGFR, CAPNS1, PDXK, KIAA1804, LOC642132, HIF1A, CLIP1, ABAT, ATPIF1, ADD2, CAV2, GCLC, MCL1, GGCT, KATNB1, SOX6, RRAGD, GCLM, PDSS1, ITGAM, PEF1, AHRR, SRR, TCF3, CREBL2, C17ORF28, BMP2, LGALS1, NR4A2, FOXP3, MAFK, MYPOP, FOXP4, FOXP1, P2RX5, …	0.95814
GOTERM_BP_FAT	GO:0009612~response to mechanical stimulus	14	TXNIP, BMP2, TACR1, MAP1B, SOX2, GPR98, ATP2B2, PTK2B, FYN, PTCH1, STRBP, IGFBP2, MYC, COL11A1	0.958261
GOTERM_BP_FAT	GO:0031329~regulation of cellular catabolic process	15	PPARA, GCLC, PTPN3, BECN1, NRD1, IRS1, STUB1, TIMP1, RNF180, HDAC4, HIF1A, APOE, LOC100129500, TAF9, FABP1, ADAM9	0.958637
GOTERM_BP_FAT	GO:0040014~regulation of multicellular organism growth	15	SGPL1, SPTBN4, NPY1R, STAT3, ACVR1C, TNKS2, BBS2, ADRB1, CHD7, APOE, LOC100129500, GHRL, PIK3CA, PTCH1, POU3F2, TSHR	0.958637
GOTERM_BP_FAT	GO:0050808~synapse organization	15	PCDHB9, DNM3, PCDHB5, NRXN3, TNC, MAP1B, NLGN1, CACNB2, NRD1, NLGN3, PCDHB11, PCDHB10, ATP2B2, ANK3, DNER, POU4F1	0.958637
GOTERM_BP_FAT	GO:0035235~ionotropic glutamate receptor signaling pathway	4	CDK5R1, GRIN1, ATP1A3, GRIN2A	0.958656
GOTERM_BP_FAT	GO:0050732~negative regulation of peptidyl-tyrosine phosphorylation	4	PRKCZ, PPP2R1A, PTPRC, PRKCD	0.958656
GOTERM_BP_FAT	GO:0008635~activation of caspase activity by cytochrome c	4	AIFM3, CASP9, CYCS, DIABLO	0.958656
GOTERM_BP_FAT	GO:0043383~negative T cell selection	4	PTPRC, DOCK2, THEMIS, CD74	0.958656
GOTERM_BP_FAT	GO:0006491~N-glycan processing	4	MGAT4B, MGAT4A, ST8SIA4, ST8SIA3	0.958656
GOTERM_BP_FAT	GO:0047496~vesicle transport along microtubule	4	DYNC1I1, PRKCZ, NDEL1, MAP2K1	0.958656
GOTERM_BP_FAT	GO:0032874~positive regulation of stress-activated MAPK cascade	4	NOD1, MAPK8IP2, RIPK2, TGFB2	0.958656
GOTERM_BP_FAT	GO:0006513~protein monoubiquitination	4	CDC73, UBE2B, RNF20, UBE2E1	0.958656
GOTERM_BP_FAT	GO:0035019~somatic stem cell maintenance	4	NOG, CDX2, TCF7L2, MYST3	0.958656
GOTERM_BP_FAT	GO:0002040~sprouting angiogenesis	4	NOTCH1, ROBO1, LOC642132, FGF2, SLIT2	0.958656
GOTERM_BP_FAT	GO:0017158~regulation of calcium ion-dependent exocytosis	4	DOC2A, CDK5, FGF2, SCAMP5	0.958656
GOTERM_BP_FAT	GO:0021846~cell proliferation in forebrain	4	ARX, POU3F2, FABP7, TACC2	0.958656
GOTERM_BP_FAT	GO:0002696~positive regulation of leukocyte activation	24	HSPD1P6, ADORA2B, TACR1, HSPD1P1, ITPKB, TNFSF13, TNFSF12, HLA-DMA, PNP, HSPD1P5, CD74, HSPD1P4, STAT6, BCL6, CD4, INPP5D, IL13RA1, TCF3, SYK, CD28, LOC100131909, PTPRC, SOCS5, THY1, CORO1A, NCK1, IL12A, RIPK2, TNFSF12-TNFSF13, HSPD1, CD226	0.958974
GOTERM_BP_FAT	GO:0051325~interphase	24	EGFR, BCAT1, PPP2R3B, E2F6, POLA1, CDC23, RB1, CDK4, MARK4, LATS2, CDK2, RBBP8, ACVR1B, GSPT1, CDKN2D, CDK2AP1, PPP3CB, USH1C, ID4, CAMK2B, PPP3CA, ABL1, TCF3, CAMK2A	0.958974
GOTERM_BP_FAT	GO:0051339~regulation of lyase activity	23	LOC100131909, ADCY3, PALM, MCHR1, ADCY1, CAP2, ADORA2B, ADCY5, ADCYAP1R1, NPY1R, GABBR2, ADCYAP1, EDNRB, GRM3, ADRB1, GRM2, ADCY9, GPR44, GRM7, NTRK2, ADRA2A, CALCRL, CAP1, TSHR	0.958997
GOTERM_BP_FAT	GO:0010876~lipid localization	34	PPARA, RBP4, GM2A, CHKB, CLU, ABCA1, ACVR1C, GOT2, KISS1R, PLIN2, APOE, LOC100129500, COL4A3BP, OSBPL1A, LCAT, APOM, PLTP, C11ORF2, B4GALNT1, SOAT1, CPT1B, SPNS2, PCTP, APOL3, NPC2, PLEKHA8, LRP10, FABP3, ATP8A2, OSBPL10, FABP1, OSBPL11, SPNS1, APOL6, APOL4, VLDLR	0.959008
KEGG_PATHWAY	hsa00450:Selenoamino acid metabolism	4	SEPHS2, SEPHS1, MAT2A, LOC389873, CBS	0.959182
GOTERM_BP_FAT	GO:0007416~synaptogenesis	9	PCDHB9, DNM3, PCDHB5, NRXN3, DNER, MAP1B, NLGN1, POU4F1, PCDHB11, PCDHB10	0.959236
GOTERM_BP_FAT	GO:0009309~amine biosynthetic process	19	BCAT1, ODC1, SEPHS2, MTHFD2L, C8ORF62, ASS1, MAT2A, SNCA, LOC642590, NR4A2, ASL, BBOX1, TGFB2, GOT2, GOT1, DHFR, SRR, LOC646347, PSAT1, SMS, PRODH, CBS	0.959303
GOTERM_BP_FAT	GO:0006643~membrane lipid metabolic process	19	SGPL1, PPP2R1A, GDF1, GM2A, GBGT1, ALDH5A1, UGCG, SPHK1, ST8SIA1, ST8SIA3, LASS6, SAMD8, ST6GALNAC6, LARGE, ITGB8, COL4A3BP, LASS1, ST3GAL6, CERK, B4GALNT1	0.959303
GOTERM_BP_FAT	GO:0033993~response to lipid	6	EGFR, PCSK1, FABP3, CPS1, AACS, SREBF2	0.959361
GOTERM_BP_FAT	GO:0010464~regulation of mesenchymal cell proliferation	6	PDGFA, LOC643778, PRRX1, ZEB1, IRS1, FOXP1, BMPR1A	0.959361
GOTERM_BP_FAT	GO:0032024~positive regulation of insulin secretion	6	RBP4, NNAT, GHRL, AACS, SNAP25, TCF7L2	0.959361
GOTERM_BP_FAT	GO:0018107~peptidyl-threonine phosphorylation	6	ACVR1B, PDPK1, SBK1, NLK, TNKS, CAD	0.959361
KEGG_PATHWAY	hsa05222:Small cell lung cancer	13	PIK3CD, CYCS, RB1, CDK4, CDK2, LAMB3, CASP9, PIK3CA, RARB, IKBKB, LAMB1, MYC, AKT3	0.95945
GOTERM_MF_FAT	GO:0003746~translation elongation factor activity	7	TUFM, TCEA3, EEF1A2, ABTB1, TCEA1P2, EFTUD1, TCEA1, EIF5A2	0.959759
GOTERM_MF_FAT	GO:0042169~SH2 domain binding	7	SH3PXD2B, DLC1, KHDRBS2, SQSTM1, NLK, IRS1, PAG1	0.959759
GOTERM_MF_FAT	GO:0004114~3',5'-cyclic-nucleotide phosphodiesterase activity	7	PDE7B, PDE1B, PDE4A, PDE1A, PDE9A, PDE4D, PDE10A	0.959759
GOTERM_CC_FAT	GO:0005801~cis-Golgi network	4	LIMK2, GOLIM4, PHTF1, HOOK3	0.960027
GOTERM_CC_FAT	GO:0005844~polysome	4	HSD3B7, MSI1, PIWIL2, MSI2, FXR1	0.960027
GOTERM_MF_FAT	GO:0004526~ribonuclease P activity	4	RPP25, POP4, POP5, RPP40	0.960898
GOTERM_MF_FAT	GO:0008171~O-methyltransferase activity	4	PCMTD2, PCMT1, ICMT, COMT	0.960898
GOTERM_MF_FAT	GO:0019894~kinesin binding	4	SPAG9, KIFAP3, SNCA, MAPK8IP2	0.960898
GOTERM_MF_FAT	GO:0004983~neuropeptide Y receptor activity	4	GPR83, PRLHR, NPY1R, NPY5R	0.960898
GOTERM_MF_FAT	GO:0016645~oxidoreductase activity, acting on the CH-NH group of donors	8	MTHFD2, MTHFD2L, DHFR, BLVRB, QDPR, SMOX, ALDH1L2, PRODH	0.961568
GOTERM_MF_FAT	GO:0016455~RNA polymerase II transcription mediator activity	8	MED12, MED24, MED13, MED13L, TRERF1, MED20, PPARGC1B, MED12L	0.961568
KEGG_PATHWAY	hsa00290:Valine, leucine and isoleucine biosynthesis	2	BCAT1, VARS2	0.961966
KEGG_PATHWAY	hsa00010:Glycolysis / Gluconeogenesis	9	GPI, TPI1, LDHA, ENO2, ALDH2, HK1, PGK1, ACSS2, ALDH9A1, TPI1P1	0.962009
GOTERM_BP_FAT	GO:0042984~regulation of amyloid precursor protein biosynthetic process	3	SOAT1, AATF, PAWR	0.96219
GOTERM_BP_FAT	GO:0050858~negative regulation of antigen receptor-mediated signaling pathway	3	CBLB, PAWR, THY1	0.96219
GOTERM_BP_FAT	GO:0000084~S phase of mitotic cell cycle	3	CDK2AP1, POLA1, ABL1	0.96219
GOTERM_BP_FAT	GO:0016081~synaptic vesicle docking during exocytosis	3	STX1A, RAD21L1, SNPH, SNAP25	0.96219
GOTERM_BP_FAT	GO:0060044~negative regulation of cardiac muscle cell proliferation	3	RBP4, NOG, CXADR, CXADRP2	0.96219
GOTERM_BP_FAT	GO:0007064~mitotic sister chromatid cohesion	3	PDS5B, NIPBL, SMC1A	0.96219
GOTERM_BP_FAT	GO:0042026~protein refolding	3	HSPD1P6, FKBP1A, HSPD1P1, HSPD1, FKBP1B, HSPD1P5, HSPD1P4	0.96219
GOTERM_BP_FAT	GO:0035065~regulation of histone acetylation	3	TAF7, SNCA, FOXP3	0.96219
GOTERM_BP_FAT	GO:0034380~high-density lipoprotein particle assembly	3	APOE, LOC100129500, ABCA1, APOM	0.96219
GOTERM_BP_FAT	GO:0051320~S phase	3	CDK2AP1, POLA1, ABL1	0.96219
GOTERM_BP_FAT	GO:0001778~plasma membrane repair	3	MYH2, SYT7, SYT17, MYH10	0.96219
GOTERM_BP_FAT	GO:0048268~clathrin coat assembly	3	CALY, SNAP91, AP2S1	0.96219
GOTERM_BP_FAT	GO:0032364~oxygen homeostasis	3	ALAS2, HIF1A, EGLN1	0.96219
GOTERM_BP_FAT	GO:0010560~positive regulation of glycoprotein biosynthetic process	3	SOAT1, PAWR, TCF7L2	0.96219
GOTERM_BP_FAT	GO:0032000~positive regulation of fatty acid beta-oxidation	3	PPARA, FABP1, IRS1	0.96219
GOTERM_BP_FAT	GO:0050860~negative regulation of T cell receptor signaling pathway	3	CBLB, PAWR, THY1	0.96219
GOTERM_CC_FAT	GO:0030914~STAGA complex	3	SUPT3H, TAF9, TADA1	0.962658
GOTERM_CC_FAT	GO:0000242~pericentriolar material	3	LOC100133673, TNKS, TUBG1, TNKS2	0.962658
GOTERM_CC_FAT	GO:0005942~phosphoinositide 3-kinase complex	3	PIK3C2G, PIK3CD, PIK3CA	0.962658
GOTERM_BP_FAT	GO:0000187~activation of MAPK activity	19	LOC100131909, PTPRC, C5AR1, ZAK, ADORA2B, MAP2K1, MADD, KIAA1804, FPR1, LPAR3, GRM1, CD74, SPAG9, MAP3K9, CD81, ADRA2A, GHRL, GNG3, FGF2, SYK	0.962881
GOTERM_CC_FAT	GO:0000779~condensed chromosome, centromeric region	12	NDEL1, SEH1L, NSL1, SGOL1, CREBBP, SKA2, RANGAP1, CLASP2, NUP107, ZWILCH, SMC1A, MIS12	0.963088
GOTERM_BP_FAT	GO:0050905~neuromuscular process	15	NBN, SCN1A, GM2A, UCHL1, GRIN1, SOX2, GRIN2A, APLP2, CTNNA2, ATP2B2, USH1C, POU4F1, FABP7, NEFL, MYH10	0.963168
GOTERM_BP_FAT	GO:0033189~response to vitamin A	11	RBP4, BMP2, SP100, PDGFA, FADS1, CDKN2D, SOX2, GDAP1, MAP1B, PTCH1, IGFBP2	0.963358
GOTERM_BP_FAT	GO:0046651~lymphocyte proliferation	11	PTPRC, HSPD1P6, HSPD1P1, FKBP1A, HPRT1, PRKCD, FKBP1B, ITGAM, HSPD1P5, HSPD1P4, DOCK2, FYN, RIPK2, HSPD1, IMPDH1	0.963358
GOTERM_BP_FAT	GO:0030307~positive regulation of cell growth	11	DERL2, UCN, IL9R, PTK2B, CXCL16, PRSS2, SPHK1, MAP1B, TAF9, NTN1, TGFB2	0.963358
GOTERM_BP_FAT	GO:0006915~apoptosis	119	DLC1, MEF2C, HSPD1P6, MEF2A, TNFSF13, HSPD1P1, RNF216, TNFSF12, HSPD1P5, HSPD1P4, MAGED1, TIAM2, ATG5, UNC5A, ACIN1, TWIST1, SGPL1, YARS, OPA1, MADD, DFFA, SCN2A, TNFRSF14, RASGRF2, TNFAIP8, RIPK2, FGD2, FGD1, GGCT, MCL1, CLU, BCL2L2, ITGB2, SCRIB, SLC11A2, DAPL1, PEA15, AHRR, MTCH1, DIABLO, HSPE1, OBSCN, VAV3, LGALS1, KLF11, RYBP, ALMS1, LOC100134381, NTN1, FXR1, VDAC1, TRAF3IP2, DNASE2, CSRNP3,…	0.963432
GOTERM_BP_FAT	GO:0051604~protein maturation	27	HSPD1P6, METAP2, MASP1, ATP6AP2, CLU, APH1B, FKBP1A, HSPD1P1, C1R, C1S, STUB1, FKBP1B, HSPD1P5, HSPD1P4, PCSK2, PCSK1, DISP1, DNER, PRSS3, SCG5, CFI, FKRP, MYC, SEC11A, SERPING1, CD55, SPCS3, C1RL, PTCH1, HSPD1, ADAMTS3	0.963592
GOTERM_BP_FAT	GO:0016570~histone modification	27	SUPT3H, MEAF6, HAT1, CDC73, TADA1, BRPF1, PCGF2, PRMT8, TAF9, ACTL6A, KDM3A, MYST4, MYST3, KAT2B, CREBBP, RING1, UBE2B, SIRT1, ATXN7L3, HDAC4, PHF17, PHF16, PHF15, RNF20, APBB1, UBE2E1, HDAC6	0.963592
GOTERM_BP_FAT	GO:0030029~actin filament-based process	50	DLC1, AIF1, WASF1, CAPZA1, PDLIM3, LMO7, PDPK1, NISCH, PAK2, TMSB15A, GSN, TMSB15B, CAP1, ARHGAP8, PLS3, FMNL1, ROCK2, MYH2, ACTN1, TMSB10, CDK5, WAS, ARHGAP26, TNNT2, EPB41L3, EPB41L1, NCK1, PRR5-ARHGAP8, FHOD3, GHRL, ADD2, FGD2, MYO5A, FGD1, PRKCZ, TRIOBP, SHROOM3, FHDC1, PRR5, DOCK2, PTK2B, ADRA2A, OBSL1, BCL6, ARHGDIB, RICTOR, EPB49, GAS7, CORO1A, ANTXR1, ABL1, ARAP1, MYH10	0.963671
GOTERM_BP_FAT	GO:0060191~regulation of lipase activity	20	EGFR, GNA13, CCKAR, PRKCZ, C5AR1, CCKBR, TACR1, GNG13, LPAR3, FKBP1A, HOMER1, FKBP1B, GRM5, EDNRB, GNB1, P2RY2, CHRM1, PPP2R4, HTR2A, NR1H3	0.963866
GOTERM_MF_FAT	GO:0030594~neurotransmitter receptor activity	21	GABRD, GPR83, CCKAR, MCHR1, GABRG2, GABRA2, GABRA1, PRLHR, CCKBR, GABRA4, GABRB2, TACR1, GABRA5, BRS3, NPY1R, NPY5R, KISS1R, CHRM3, CHRM1, CHRNA5, HTR3A	0.963884
GOTERM_BP_FAT	GO:0010552~positive regulation of specific transcription from RNA polymerase II promoter	14	MEF2C, TFE3, FOXP3, TCF7L2, CITED2, GATA2, HDAC4, NOTCH1, SMARCB1, GTF2A2, TAF9, TCF3, SMARCA2, NR1H3	0.963975
GOTERM_BP_FAT	GO:0048738~cardiac muscle tissue development	14	RBP4, FKBP1A, CXADR, FOXP1, TGFB2, GJC1, TNNT2, ATG5, LY6E, OBSL1, RARB, MKL2, CXADRP2, COL11A1, MYH10	0.963975
GOTERM_BP_FAT	GO:0051251~positive regulation of lymphocyte activation	22	HSPD1P6, TACR1, HSPD1P1, ITPKB, TNFSF13, TNFSF12, HLA-DMA, PNP, HSPD1P5, CD74, HSPD1P4, STAT6, BCL6, CD4, INPP5D, IL13RA1, TCF3, SYK, CD28, PTPRC, SOCS5, THY1, CORO1A, NCK1, IL12A, RIPK2, HSPD1, TNFSF12-TNFSF13	0.963993
GOTERM_BP_FAT	GO:0010035~response to inorganic substance	43	SYT1, GCLC, AQP9, PDGFA, SNCA, UROS, HVCN1, GLRX2, SLC11A2, PEF1, GPX1, PCSK1, AHRR, GSN, PTK2B, APOE, LCAT, LOC100129500, NEDD4L, ND6, ADAM9, FANCC, TXNIP, EGFR, PTPRK, GNAO1, CRYAB, EEF1A2, MAP1B, NR4A2, MT1X, SOD3, SREBF2, TNNT2, NPTXR, ANXA11, CYBRD1, CACNA1G, CALM3, ABAT, MAPK9, RYR2, IGFBP2, PDCD6, CALM2, CALM1, HDAC6	0.964107
GOTERM_BP_FAT	GO:0030308~negative regulation of cell growth	21	PPP2R1A, CCDC85B, CRYAB, SIPA1, PSRC1, RB1, NTN1, TGFB2, RERG, ACVR1B, PHF17, CDKN2D, TRO, SERTAD3, WFDC1, BCL6, GNG4, APBB1, FGF2, IP6K2, SERTAD2	0.964124
GOTERM_BP_FAT	GO:0042176~regulation of protein catabolic process	13	GCLC, PTPN3, GRIN2A, NRD1, PRKCG, STUB1, TIMP1, RNF180, CBLB, APOE, LOC100129500, TAF9, NEDD4L, ADAM9	0.964177
GOTERM_BP_FAT	GO:0051789~response to protein stimulus	24	HSPD1P6, DERL2, HSPBL2, HSPD1P1, HSPD1P5, HSPD1P4, HSPH1, PCSK1, HSPE1, CD4, ERO1L, DNAJC3, APOM, PGGT1B, HERPUD1, APCS, MAP1B, NR4A2, CLIC1, SELS, DDR1, ID1, HSPB2, HSPB1, HSPD1, HSPB3, PPP1R15A, HDAC6, DNAJB5	0.964212
GOTERM_BP_FAT	GO:0000096~sulfur amino acid metabolic process	7	SEPHS2, MTHFD2L, GCLC, MAT2A, LOC642590, LOC646347, SMS, GCLM, CBS	0.964332
GOTERM_BP_FAT	GO:0050852~T cell receptor signaling pathway	7	PTPRC, THEMIS, FYN, CD247, RIPK2, CACNB3, THY1	0.964332
GOTERM_BP_FAT	GO:0007044~cell-substrate junction assembly	7	DLC1, PTPRK, PDPK1, PTK2B, ACTN1, TRIP6, THY1	0.964332
GOTERM_BP_FAT	GO:0043086~negative regulation of catalytic activity	57	CAST, ADCY3, MCHR1, ADCY1, ADCY5, SNCA, GABBR2, MBIP, LATS2, TGFB2, GPX1, EDNRB, PDPK1, PAK2, APOE, CDKN2D, LOC100129500, GPR44, NQO1, PSMD7, PSMD8, ANAPC1, ANAPC2, PPP2R1A, LOC643668, RB1, THY1, TNNT2, GRM3, GRM2, PSME2, GRM7, ATPIF1, PSMB10, PRKCZ, PALM, FKBP1A, FKBP1B, LOC100133898, PSMB5, PSMF1, PSMB7, LOC100133982, ADRA2A, PTPRC, HERPUD1, TAF7, CDC23, NPY1R, SIRT1, GPS2, SH3BP5, YWHAG, DUSP2…	0.964423
GOTERM_BP_FAT	GO:0043406~positive regulation of MAP kinase activity	23	EGFR, LOC100131909, PTPRC, C5AR1, ZAK, ADORA2B, MAP2K1, MADD, KIAA1804, FPR1, LPAR3, GRM1, CD74, SPAG9, PTK2B, MAP3K9, CD81, ADRA2A, GHRL, PAK1, GNG3, FGF2, HTR2A, SYK	0.964449
GOTERM_BP_FAT	GO:0001944~vasculature development	52	GNA13, CDX2, HTATIP2, PDGFA, PRRX1, TNFSF13, TNFSF12, TGFB2, CITED2, GPX1, CUL7, HEY1, ATG5, ROBO1, APOE, LOC100129500, HEY2, LOC732229, QKI, MKL2, FGF2, SGPL1, EGFL7, LOC642132, EFNB2, SLIT2, THY1, MIB1, CRKL, HIF1A, ZMIZ1, PLXDC1, AAMP, ATPIF1, TNFSF12-TNFSF13, ZFAND5, ELK3, TCF7L2, WT1, GJC1, SEMA5A, CHD7, PTK2B, PLCD3, GBX2, CHM, PLCD1, PLXND1, VEZF1, PPAP2B, PLAT, CCM2, GPI, NOTCH1, ID1, NTR…	0.964742
GOTERM_BP_FAT	GO:0048741~skeletal muscle fiber development	8	CAV2, DNER, TNC, PPP3CB, NRD1, CACNB2, PPP3CA, HOMER1	0.96545
GOTERM_BP_FAT	GO:0035051~cardiac cell differentiation	8	BMP2, ATG5, OBSL1, RARB, SOX6, FOXP1, MYH10, TGFB2	0.96545
GOTERM_BP_FAT	GO:0032319~regulation of Rho GTPase activity	8	FGD2, FGD1, NDEL1, PTK2B, BCL6, RICTOR, SCRIB, ARAP1	0.96545
GOTERM_BP_FAT	GO:0051480~cytosolic calcium ion homeostasis	26	GNA13, JPH4, CCKAR, MCHR1, C3AR1, JPH3, TACR1, LPAR3, FKBP1A, FKBP1B, EDNRB, PTK2B, GNG3, JPH1, PTPRC, C5AR1, CCKBR, LOC100131098, FZD2, NPY1R, CCR9, CD55, GNB1, CACNA1G, RYR2, GHRL, CACNA1C	0.965908
GOTERM_BP_FAT	GO:0030201~heparan sulfate proteoglycan metabolic process	5	HS3ST5, NDST1, HS3ST4, SULF2, GLCE	0.965933
GOTERM_BP_FAT	GO:0009147~pyrimidine nucleoside triphosphate metabolic process	5	NME4, NME5, RP2, TXNDC6, NME7	0.965933
GOTERM_BP_FAT	GO:0021795~cerebral cortex cell migration	5	ARX, LHX6, POU3F2, RELN, CDK5	0.965933
GOTERM_BP_FAT	GO:0040008~regulation of growth	69	NOG, IL9R, CCDC85B, NELL2, IGFBP6, CXADR, DDR2, TTL, ACVR1C, TGFB2, NOV, ACVR1B, PAK2, APOE, CDKN2D, LOC100129500, CREG1, HEY2, SERTAD3, PIK3CA, GNG4, FGF2, SERTAD2, IP6K2, SGPL1, PPP2R1A, SOCS2, CRYAB, RB1, SOCS5, TNKS2, VEGFB, DDR1, BBS2, ADRB1, GHRL, WFDC1, CXADRP2, TSHR, MCTS1, GAP43, TMX1, RBP4, DERL2, SIPA1, LOC732446, ARX, CHD7, PTK2B, PRSS2, TRO, BCL6, ACTL6A, TAF9, POU3F2, UCN, SPTBN4, S…	0.966139
GOTERM_CC_FAT	GO:0000794~condensed nuclear chromosome	9	CDX2, SYN1, NEK2, LOC100133673, SGOL1, WAPAL, RRS1, TUBG1, SMC1A, SMC3	0.966347
GOTERM_CC_FAT	GO:0001669~acrosomal vesicle	7	CYLC1, SPAG9, NOTCH1, TRIM36, SV2B, FNDC3A, ATP6V0A2	0.966477
GOTERM_CC_FAT	GO:0000151~ubiquitin ligase complex	16	ANAPC2, RING1, LMO7, CDC23, STUB1, MYCBP2, CUL7, WWP1, LOC100132973, FBXO6, FBXL4, RNF11, TCEB1, RNF20, FBXO9, FBXO8, UBE2E1	0.966616
GOTERM_CC_FAT	GO:0055029~nuclear DNA-directed RNA polymerase complex	5	POLR2G, POLR2F, POLR3H, POLR2L, POLR1C	0.966868
GOTERM_CC_FAT	GO:0000428~DNA-directed RNA polymerase complex	5	POLR2G, POLR2F, POLR3H, POLR2L, POLR1C	0.966868
GOTERM_BP_FAT	GO:0007517~muscle organ development	44	MEF2C, SRI, CAV2, ZFAND5, RBP4, MEF2A, EID2, EID2B, CHKB, TNC, FHL1, CACNB2, FKBP1A, SOX6, TAGLN2, CXADR, TAGLN3, GJC1, TGFB2, FAM65B, MTM1, LY6E, ATG5, DNER, LOC732229, PPP3CB, OBSL1, PPP3CA, MKL2, RARB, COL11A1, JPH1, CPT1B, CRYAB, NRD1, HOMER1, CDK5, SIRT1, FOXP1, FXR1, TNNT2, MEF2D, IGSF8, VAMP5, CXADRP2, TCF12, MYH10	0.967043
GOTERM_BP_FAT	GO:0051271~negative regulation of cell motion	15	DLC1, PTPRK, PARD3, SP100, EGFL7, SCAI, ACTN1, THY1, CITED2, KISS1R, NISCH, APOE, LOC100129500, ARAP3, FGF2, RNF20	0.967062
GOTERM_BP_FAT	GO:0045454~cell redox homeostasis	15	TXNL1, SEPW1, TMX1, P4HB, AIFM3, GCLC, NHLRC2, SELS, GLRX2, GPX1, DNAJC16, TXNDC8, TXN, TXNDC6, GLRX	0.967062
GOTERM_BP_FAT	GO:0032526~response to retinoic acid	9	RBP4, BMP2, SP100, PDGFA, CDKN2D, SOX2, GDAP1, PTCH1, IGFBP2	0.967157
GOTERM_BP_FAT	GO:0051650~establishment of vesicle localization	9	BBS2, ARF1, BBS7, MAP2K1, NLGN1, LRMP, SNAP23, YKT6, WIPI1	0.967157
GOTERM_BP_FAT	GO:0006944~membrane fusion	13	CAV2, VAV3, OPA1, STX3, NAPG, VTI1B, NAPA, RIMS1, CORO1A, LRMP, SNAP23, GCA, VCPIP1	0.967185
GOTERM_BP_FAT	GO:0045444~fat cell differentiation	13	RARRES2, BBS7, NOC3L, TCF7L2, SIRT1, PEX11A, BBS2, GPX1, LAMB3, ADRB1, GSK3B, ERO1L, AACS	0.967185
GOTERM_BP_FAT	GO:0007050~cell cycle arrest	23	NBN, PPP2R3B, KAT2B, ZAK, AIF1, WDR6, RPRM, RB1, SESN1, GAS7, TCF7L2, UHMK1, TGFB2, PLAGL1, NOTCH2, PCBP4, CDKN2D, RASSF1, IL12A, APBB1, PPP1R15A, MYC, TP53INP1	0.967262
GOTERM_BP_FAT	GO:0051272~positive regulation of cell motion	22	PDGFA, TACR1, RPS19P3, TGFB2, PRR5, PTK2B, BCL6, ARHGAP8, LAMB1, FGF2, ADAM9, EGFR, MAP2K1, SPHK1, CHST3, IRS1, SPAG9, CORO1A, HIF1A, RPS19, CXCL16, PRR5-ARHGAP8, AAMP, TRIP6, HDAC6	0.967362
GOTERM_BP_FAT	GO:0015698~inorganic anion transport	21	CLNS1A, FXYD1, GABRG2, CAV2, GABRA2, GABRA1, GABRA4, SLC20A1, SLC20A2, SLC12A5, AMACR, GABRA5, CLIC1, SLC26A11, SLC17A7, SLC26A4, TST, CTTNBP2, BEST3, SLC26A8, C1QTNF3, CLCN4	0.967426
GOTERM_BP_FAT	GO:0021915~neural tube development	16	DVL2, DLC1, SHROOM3, LMO4, VANGL2, PTK7, GLI2, TCF7L2, FZD6, RGMA, MIB1, TULP3, GBX2, PTCH1, IFT52, TWIST1	0.96745
GOTERM_BP_FAT	GO:0010038~response to metal ion	28	SYT1, AQP9, SNCA, HVCN1, SLC11A2, GPX1, PCSK1, PEF1, AHRR, PTK2B, GSN, LCAT, NEDD4L, ADAM9, TXNIP, EGFR, SOD3, MT1X, SREBF2, TNNT2, ANXA11, CACNA1G, CYBRD1, CALM3, ABAT, MAPK9, RYR2, IGFBP2, PDCD6, CALM2, CALM1	0.967457
GOTERM_BP_FAT	GO:0031399~regulation of protein modification process	60	DLC1, ZAK, PDGFA, BTRC, SNCA, PRKAR2B, EDNRB, ATG5, MAP3K9, LOC643778, PDGFD, PAK1, PSMD7, FGF2, PSMD8, SYK, ANAPC1, EGFR, ANAPC2, PPP2R1A, KIAA1804, LOC643668, PRKCG, TNFRSF14, PRKCE, CDK5, PRKCD, G6PD, PSME2, CD81, IL12A, PSMB10, PRKCZ, GCLC, CCK, ITGB2, FKBP1A, STUB1, LOC100133898, PIN1, PSMB5, PSMF1, PSMB7, PTK2B, LOC100133982, RB1CC1, CD4, PTPRC, BMP2, TAF7, YWHAB, NDFIP2, CDC23, RICTOR, FOX…	0.967473
GOTERM_BP_FAT	GO:0008361~regulation of cell size	43	DERL2, ATP6V0E1, IL9R, CCDC85B, FHL1, SIPA1, TGFB2, ATP2B2, ACVR1B, PTK2B, PRSS2, CDKN2D, TRO, RB1CC1, SERTAD3, BCL6, TAF9, GNG4, DCX, FGF2, DCLK1, SERTAD2, IP6K2, PPP2R1A, UCN, CRYAB, SPHK1, MAP1B, PSRC1, SLC3A2, RB1, SOCS5, CDK4, NTN1, LEFTY1, RERG, NOTCH2, PHF17, CXCL16, CYFIP1, WFDC1, EMP3, APBB1	0.967514
GOTERM_BP_FAT	GO:0030005~cellular di-, tri-valent inorganic cation homeostasis	47	GNA13, CCKAR, JPH4, MCHR1, JPH3, ATOX1, TACR1, LPAR3, ATP2B2, EDNRB, ALAS2, APOE, LOC100129500, SLC24A2, RGN, SV2A, GNG3, MYC, JPH1, FTL, C5AR1, CCKBR, PRKCB, CCR9, GNB1, RYR2, GHRL, FXYD1, SRI, C3AR1, FTLP2, FKBP1A, FKBP1B, APLP2, FTH1, PTK2B, FTHL3, FTHL16, SLC39A4, PTPRC, HERPUD1, GRIN1, LOC100131098, FZD2, NPY1R, ABCB6, ITPR1, CD55, MT2A, CACNA1G, CP, CACNA1C, FTHL20	0.967549
GOTERM_CC_FAT	GO:0019867~outer membrane	19	BID, CPT1B, C6ORF168, OPA1, SLC25A4, MCL1, CHKB, WASF1, MAOB, HK1, RAF1, PPP1CC, ABCB6, VDAC1, MFF, RAB11FIP5, CISD1, ACSL4, VDAC1P1, VAMP1, PPP2R2B	0.967562
GOTERM_BP_FAT	GO:0045767~regulation of anti-apoptosis	10	OPA1, PTK2B, TNFAIP8, MAPK8IP2, LIFR, RPS27L, SMAD1, SIRT1, NPY5R, CD28	0.967592
GOTERM_BP_FAT	GO:0007266~Rho protein signal transduction	10	GNA13, ARHGEF3, ARHGDIG, APOE, LOC100129500, ADRA2A, ABCA1, ARHGAP29, CDC42EP4, TAX1BP3, ARHGDIB	0.967592
GOTERM_BP_FAT	GO:0012501~programmed cell death	120	DLC1, MEF2C, HSPD1P6, MEF2A, TNFSF13, HSPD1P1, RNF216, TNFSF12, HSPD1P5, HSPD1P4, MAGED1, TIAM2, ATG5, UNC5A, CDKN2D, ACIN1, TWIST1, SGPL1, YARS, OPA1, MADD, DFFA, SCN2A, TNFRSF14, RASGRF2, TNFAIP8, RIPK2, FGD2, FGD1, GGCT, MCL1, CLU, BCL2L2, ITGB2, SCRIB, SLC11A2, DAPL1, PEA15, AHRR, MTCH1, DIABLO, HSPE1, OBSCN, VAV3, LGALS1, KLF11, RYBP, ALMS1, LOC100134381, NTN1, FXR1, VDAC1, TRAF3IP2, DNASE2,…	0.967592
GOTERM_BP_FAT	GO:0002683~negative regulation of immune system process	19	PTPRC, LST1, MASP1, IL27RA, TNFRSF14, SERPING1, SOCS5, PAWR, FOXP3, CD74, TGFB2, THY1, STAT6, GPX1, CBLB, PPP3CB, BCL6, INPP5D, PAG1	0.967701
GOTERM_BP_FAT	GO:0030384~phosphoinositide metabolic process	17	PIK3C2G, PIGX, PIK3CD, PI4KA, PIP5K1B, PIP5K1C, SACM1L, PITPNM3, PIGM, PIGH, PI4K2A, CD81, PIKFYVE, PIK3CA, ALG12, IP6K2, PIP4K2B	0.967717
GOTERM_BP_FAT	GO:0046394~carboxylic acid biosynthetic process	33	BCAT1, C8ORF62, SEPHS2, ALOXE3, ASS1, HSD3B7, UROS, NDUFAB1, ASL, CD74, GOT2, TPI1, GOT1, C1QTNF3, ELOVL4, SRR, ALOX12B, QKI, PIWIL2, SCD5, PRKAA2, GSTO1, SYK, MTHFD2L, MAT2A, FADS1, AMACR, FADS2, C9ORF3, TPI1P1, DHFR, ALOX5, PSAT1, UGP2, DEGS1, CBS, PRODH	0.967803
GOTERM_BP_FAT	GO:0016053~organic acid biosynthetic process	33	BCAT1, C8ORF62, SEPHS2, ALOXE3, ASS1, HSD3B7, UROS, NDUFAB1, ASL, CD74, GOT2, TPI1, GOT1, C1QTNF3, ELOVL4, SRR, ALOX12B, QKI, PIWIL2, SCD5, PRKAA2, GSTO1, SYK, MTHFD2L, MAT2A, FADS1, AMACR, FADS2, C9ORF3, TPI1P1, DHFR, ALOX5, PSAT1, UGP2, DEGS1, CBS, PRODH	0.967803
GOTERM_BP_FAT	GO:0032582~negative regulation of gene-specific transcription	12	MEF2C, PPARA, BMP2, TAF7, GPS2, HDAC4, AES, HEY1, HEY2, PEX14, SMARCA2, NCOR2, LOC100129733	0.967877
GOTERM_BP_FAT	GO:0009451~RNA modification	12	C1ORF66, PUS3, ADARB1, METTL14, METTL3, APOBEC3G, NHP2, DIMT1L, APOBEC3F, NSUN2, TRMT61B, ADAR	0.967877
GOTERM_BP_FAT	GO:0051346~negative regulation of hydrolase activity	12	TNNT2, PRKCZ, GPX1, HERPUD1, CDKN2D, SNCA, PPP2R4, FKBP1A, ATPIF1, FKBP1B, SIRT1, TGFB2	0.967877
GOTERM_BP_FAT	GO:0051966~regulation of synaptic transmission, glutamatergic	6	EGFR, UCN, NTRK2, PRKACA, GRM1, HTR2A	0.968045
GOTERM_BP_FAT	GO:0008154~actin polymerization or depolymerization	6	PAK2, GSN, WASF1, GHRL, GAS7, WAS	0.968045
GOTERM_BP_FAT	GO:0051492~regulation of stress fiber formation	6	DLC1, KISS1R, SORBS3, TACR1, ARAP1, SYNPO	0.968045
GOTERM_BP_FAT	GO:0007224~smoothened signaling pathway	6	NDST1, DISP1, PTCH1, IFT52, HHIP, GLI2	0.968045
GOTERM_BP_FAT	GO:0048008~platelet-derived growth factor receptor signaling pathway	6	PLAT, TXNIP, SGPL1, ZFAND5, PDGFA, LOC732229, PLEKHA1	0.968045
GOTERM_MF_FAT	GO:0042301~phosphate binding	5	ADSS, MTHFD2, NCEH1, CHST14, PNP	0.968082
GOTERM_MF_FAT	GO:0015269~calcium-activated potassium channel activity	5	KCNT1, KCNT2, KCNN3, KCNN2, MTMR6	0.968082
GOTERM_MF_FAT	GO:0030552~cAMP binding	5	HCN1, PRKAR2B, PRKAR1B, PRKAR1A, PDE10A	0.968082
GOTERM_MF_FAT	GO:0005248~voltage-gated sodium channel activity	5	SCN1A, SCN1B, SCN3A, SCN2B, SCN2A	0.968082
GOTERM_MF_FAT	GO:0030228~lipoprotein receptor activity	5	LRP10, CXCL16, LRP1B, LRP6, VLDLR	0.968082
GOTERM_BP_FAT	GO:0032270~positive regulation of cellular protein metabolic process	48	DLC1, BTRC, EDNRB, APOE, LOC100129500, LOC643778, PIWIL2, PSMD7, FGF2, PSMD8, ADAM9, SYK, ANAPC1, ANAPC2, LOC643668, NRD1, TNFRSF14, CDK4, RNF180, PSME2, CD81, IL12A, EIF5A2, PSMB10, CCK, GCLC, HSD3B7, FKBP1A, LOC100133898, STUB1, PIN1, PSMB5, PSMF1, PSMB7, PTK2B, RB1CC1, LOC100133982, PEMT, CD4, CD28, NR1H3, BMP2, UCN, CDC23, NDFIP2, RICTOR, FOXP3, HDAC4, PSMC1, PPP2R4, IFT52, TNK2, BMPR1A, UBE2…	0.968313
GOTERM_CC_FAT	GO:0005641~nuclear envelope lumen	2	BCHE, ALOX5	0.968872
GOTERM_CC_FAT	GO:0042827~platelet dense granule	2	PDGFA, ITPR1	0.968872
GOTERM_CC_FAT	GO:0000125~PCAF complex	2	KAT2B, TAF9	0.968872
GOTERM_BP_FAT	GO:0016481~negative regulation of transcription	91	MEF2C, PPARA, CDX2, HMX1, THRA, ARID4A, E2F6, CCDC85B, ZNF639, PAWR, ZEB1, HSBP1, GLI2, ZNF254, CITED2, PCGF2, AES, HEY1, WWP1, HEY2, RARB, OLIG2, BCL7A, FGF2, DEDD2, S100A1, MYST4, MYST3, TWIST1, PTPRK, SP100, RCOR2, GABPA, ZHX1, ZHX2, ZHX3, VAX2, RB1, RBBP7, NCOA2, BPTF, SMARCA2, ZNF382, EID2, GCLC, SUMO1P3, GLIS2, SOX2, TH1L, HAT1, SOX6, ELK3, ZNF177, WT1, VPS72, SUMO1, SORBS3, MEIS2, LANCL2, …	0.968996
KEGG_PATHWAY	hsa03440:Homologous recombination	4	NBN, SSBP1, RAD51L3, RAD52	0.96941
GOTERM_BP_FAT	GO:0051050~positive regulation of transport	46	NCBP2, MCHR1, LOC646227, ATP6AP1, TACR1, SNCA, NCS1, LPAR3, TGFB2, GATA2, ATP2B2, KISS1R, APOE, LOC100129500, LOC643778, PRKACA, ADAM9, SYK, SCAMP5, STX1A, IRS1, CDK5, THY1, MIB1, CARTPT, GHRL, RBP4, PRKCZ, CALY, ADORA2B, NNAT, TCF7L2, PCSK1, NEDD4L, SNAP25, LOC643896, NR1H3, LOC100131909, CBL, ARPP19, HOMER1, CD63, SYNGR3, P2RX5, GSK3B, CRH, CALM3, CLEC7A, AACS, TRIP6, CALM2, CALM1, BMPR1A	0.969931
KEGG_PATHWAY	hsa03410:Base excision repair	5	POLE4, NEIL3, PARP3, PARP4, OGG1	0.970009
KEGG_PATHWAY	hsa04140:Regulation of autophagy	5	GABARAPL3, GABARAPL1, ATG5, BECN1, IFNA14, PRKAA2	0.970009
KEGG_PATHWAY	hsa04621:NOD-like receptor signaling pathway	9	NOD1, MAPK13, PSTPIP1, MAPK9, RIPK2, IKBKB, TRIP6, TAB1, TAB3	0.970086
GOTERM_CC_FAT	GO:0005777~peroxisome	18	ACOX2, AMACR, MPV17, DHRS7B, ACOT4, PEX11A, TRIM37, FAR2, PEX11B, LOC644189, C1QTNF3, NUDT7, PEX14, ABCD4, FABP1, PEX12, ACSL4, IDI1, SLC27A2, AP2M1	0.970492
GOTERM_CC_FAT	GO:0042579~microbody	18	ACOX2, AMACR, MPV17, DHRS7B, ACOT4, PEX11A, TRIM37, FAR2, PEX11B, LOC644189, C1QTNF3, NUDT7, PEX14, ABCD4, FABP1, PEX12, ACSL4, IDI1, SLC27A2, AP2M1	0.970492
GOTERM_CC_FAT	GO:0044441~cilium part	8	BBS2, DNAH10, TULP3, BBS7, KIF5A, KLC1, KIF5C, KLC2	0.97057
GOTERM_CC_FAT	GO:0060205~cytoplasmic membrane-bounded vesicle lumen	8	VEGFB, PDGFA, CLU, ACTN1, SERPING1, SPARC, TIMP1, TGFB2	0.97057
GOTERM_BP_FAT	GO:0006512~ubiquitin cycle	7	TULP4, USP38, UBE2W, NEDD4L, SOCS5, UBE2H, UBE2E1	0.97078
GOTERM_BP_FAT	GO:0002712~regulation of B cell mediated immunity	7	STAT6, PTPRC, IL27RA, FCER1G, BCL6, TNFSF13, TNFSF12-TNFSF13, TNFSF12, CD226	0.97078
GOTERM_BP_FAT	GO:0032412~regulation of ion transmembrane transporter activity	7	JPH4, JPH3, CALM3, FKBP1A, HOMER1, JPH1, FKBP1B, CALM2, CALM1	0.97078
GOTERM_BP_FAT	GO:0002889~regulation of immunoglobulin mediated immune response	7	STAT6, PTPRC, IL27RA, FCER1G, BCL6, TNFSF13, TNFSF12-TNFSF13, TNFSF12, CD226	0.97078
KEGG_PATHWAY	hsa04610:Complement and coagulation cascades	10	PLAT, VWF, C3AR1, CD55, C5AR1, MASP1, C1R, SERPING1, C1S, CFI	0.97082
GOTERM_CC_FAT	GO:0044450~microtubule organizing center part	10	LOC100133673, FLOT1, CETN3, KATNB1, TUBD1, CETN2, TNKS, PARP3, TUBG1, MARK4, TNKS2	0.970921
GOTERM_CC_FAT	GO:0034362~low-density lipoprotein particle	3	APOE, LOC100129500, APOM, SELS	0.971046
GOTERM_CC_FAT	GO:0005657~replication fork	6	RFC5, NBN, ZMIZ2, POLA1, BCL6, UBE2B	0.971101
GOTERM_MF_FAT	GO:0008266~poly(U) RNA binding	3	KHDRBS2, MSI1, MSI2	0.971667
GOTERM_MF_FAT	GO:0008503~benzodiazepine receptor activity	3	GABRG2, GABRA2, GABRA4	0.971667
GOTERM_MF_FAT	GO:0004300~enoyl-CoA hydratase activity	3	ECHS1, HADHA, HADHB	0.971667
GOTERM_MF_FAT	GO:0015187~glycine transmembrane transporter activity	3	SLC32A1, SLC36A1, SLC6A9	0.971667
GOTERM_MF_FAT	GO:0010860~proteasome regulator activity	3	PSMF1, GPX1, PSME2	0.971667
GOTERM_MF_FAT	GO:0070742~C2H2 zinc finger domain binding	3	ZXDC, TAF9, ZXDA	0.971667
GOTERM_MF_FAT	GO:0050543~icosatetraenoic acid binding	3	STX3, SNCA, FABP3	0.971667
GOTERM_MF_FAT	GO:0004661~protein geranylgeranyltransferase activity	3	CHM, PGGT1B, RABGGTA	0.971667
GOTERM_MF_FAT	GO:0001640~adenylate cyclase inhibiting metabotropic glutamate receptor activity	3	GRM3, GRM2, GRM7	0.971667
GOTERM_MF_FAT	GO:0016717~oxidoreductase activity, acting on paired donors, with oxidation of a pair of donors resulting in the reduction of molecular oxygen to two molecules of water	3	FADS1, FADS2, SCD5	0.971667
GOTERM_MF_FAT	GO:0032266~phosphatidylinositol 3-phosphate binding	3	SH3PXD2B, LANCL2, WIPI1	0.971667
GOTERM_MF_FAT	GO:0016165~lipoxygenase activity	3	ALOXE3, ALOX12B, ALOX5	0.971667
GOTERM_MF_FAT	GO:0050542~icosanoid binding	3	STX3, SNCA, FABP3	0.971667
KEGG_PATHWAY	hsa00531:Glycosaminoglycan degradation	3	SGSH, HYAL1, IDS	0.971723
KEGG_PATHWAY	hsa00983:Drug metabolism	6	UPP1, UCKL1, CYP2A6, HPRT1, IMPDH1, TK2	0.971754
GOTERM_BP_FAT	GO:0051931~regulation of sensory perception	4	EDNRB, CCK, GRIN2A, GRM1	0.971855
GOTERM_BP_FAT	GO:0032872~regulation of stress-activated MAPK cascade	4	NOD1, MAPK8IP2, RIPK2, TGFB2	0.971855
GOTERM_BP_FAT	GO:0051930~regulation of sensory perception of pain	4	EDNRB, CCK, GRIN2A, GRM1	0.971855
GOTERM_BP_FAT	GO:0043550~regulation of lipid kinase activity	4	VAV3, CD81, RB1, IRS1	0.971855
GOTERM_BP_FAT	GO:0019627~urea metabolic process	4	ASS1, CPS1, ASL, SLC25A15	0.971855
GOTERM_BP_FAT	GO:0034341~response to interferon-gamma	4	SP100, CXCL16, SNCA, CALCOCO2	0.971855
GOTERM_BP_FAT	GO:0009185~ribonucleoside diphosphate metabolic process	4	ATP5E, ATP5EP2, NUDT5, AK5, ENTPD4	0.971855
GOTERM_BP_FAT	GO:0019359~nicotinamide nucleotide biosynthetic process	4	ME1, ASPDH, NMNAT2, PNP	0.971855
GOTERM_BP_FAT	GO:0048567~ectodermal gut morphogenesis	4	NOTCH1, GLI2, FOXP4, TCF7L2	0.971855
GOTERM_BP_FAT	GO:0000050~urea cycle	4	ASS1, CPS1, ASL, SLC25A15	0.971855
GOTERM_BP_FAT	GO:0007439~ectodermal gut development	4	NOTCH1, GLI2, FOXP4, TCF7L2	0.971855
GOTERM_BP_FAT	GO:0001510~RNA methylation	4	METTL14, METTL3, NSUN2, TRMT61B	0.971855
GOTERM_BP_FAT	GO:0002828~regulation of T-helper 2 type immune response	4	STAT6, IL27RA, BCL6, SOCS5	0.971855
GOTERM_MF_FAT	GO:0008013~beta-catenin binding	8	PTPRK, DVL3, APC2, GSK3B, NUMB, TAX1BP3, TCF7L2, HDAC6	0.972044
GOTERM_BP_FAT	GO:0009896~positive regulation of catabolic process	12	PPARA, GCLC, BECN1, NRD1, STUB1, IRS1, RNF180, CBLB, HIF1A, APOE, LOC100129500, FABP1, ADAM9	0.972206
GOTERM_MF_FAT	GO:0016887~ATPase activity	66	ATP5E, HSPD1P6, ATP1B1, ATP6V0E1, ATP6AP1, HSPD1P1, HSPD1P5, TAPBP, HSPD1P4, ATP2B1, ATP2B2, ATP2B3, GTF2H2D, GTF2H2C, DHX38, ATP5EP2, DDX24, LOC286512, DHX33, DHX36, ACIN1, DDX10, ATP6V0D1, LONRF2, ATP5H, NSF, HFM1, MYO3A, G3BP1, GTF2H4, LOC643668, ATP6V1H, ATP6V1D, GTF2H2, GTF2H2B, RFC5, ATP6V1C1, ATP6V1A, EIF4A3, BPTF, ASCC3, EIF4A2, SNRNP200, SMARCA2, DNAH10, KATNB1, CETN2, ATP5G1, ATP6V1B2, …	0.972249
GOTERM_CC_FAT	GO:0016604~nuclear body	29	MEF2C, SUMO1P3, GLIS2, NOC3L, WT1, SUMO1, PCGF2, METTL3, RBM8A, PRPF8, NUDT21, GATAD2A, MYC, ANKS1B, SP100, DGKQ, MAML1, MAML2, SPTBN4, RING1, YTHDC1, PRPF3, RB1, CASC3, SIRT1, EIF4A3, RPAIN, ZMIZ1, NHP2, NCOR2	0.972293
GOTERM_BP_FAT	GO:0018105~peptidyl-serine phosphorylation	8	PRKCZ, SBK1, GSK3B, NLK, TNKS, PRKACA, CDK5, UHMK1	0.972323
GOTERM_BP_FAT	GO:0043393~regulation of protein binding	8	LOC646890, HDAC4, NOG, AES, AIDA, PRMT8, LOC653631, FKBP1A, LOC646050, PRKCD, ADD2	0.972323
GOTERM_BP_FAT	GO:0030199~collagen fibril organization	8	COL12A1, COL5A3, ADAMTS3, COL11A2, COL5A2, COL11A1, DPT, TGFB2	0.972323
GOTERM_CC_FAT	GO:0030880~RNA polymerase complex	5	POLR2G, POLR2F, POLR3H, POLR2L, POLR1C	0.972354
GOTERM_BP_FAT	GO:0032943~mononuclear cell proliferation	11	PTPRC, HSPD1P6, HSPD1P1, FKBP1A, HPRT1, PRKCD, FKBP1B, ITGAM, HSPD1P5, HSPD1P4, DOCK2, FYN, RIPK2, HSPD1, IMPDH1	0.972366
GOTERM_BP_FAT	GO:0070661~leukocyte proliferation	11	PTPRC, HSPD1P6, HSPD1P1, FKBP1A, HPRT1, PRKCD, FKBP1B, ITGAM, HSPD1P5, HSPD1P4, DOCK2, FYN, RIPK2, HSPD1, IMPDH1	0.972366
GOTERM_BP_FAT	GO:0034622~cellular macromolecular complex assembly	64	NDUFAF4, NCBP2, NCBP1, HSPD1P6, TUBB2A, SNRPEL1, AP2S1, WASF1, TUBB2C, SNRPD1, NAP1L3, HSPD1P1, NAP1L2, NAP1L5, HSPD1P5, HSPD1P4, CTTNBP2, GSN, LOC100133673, GTF2A2, VMA21, HIST3H2A, TUBG1, LOC100129492, MYST4, MYST3, TUBB4, H1F0, CLNS1A, ARL2, APCS, IPO9, WAS, CDK5, LOC100130932, THEG, PRPF6, LOC100131149, PIH1D1, IPO7, NCK1, TPPP, SNRNP200, TUBA4A, SNRPF, SNRPE, SNRPG, CAV2, EID2, SNAP91, CALY,…	0.97237
KEGG_PATHWAY	hsa00340:Histidine metabolism	4	HNMT, MAOB, ALDH2, ALDH9A1	0.972389
GOTERM_MF_FAT	GO:0008188~neuropeptide receptor activity	10	GPR83, MCHR1, CCKAR, KISS1R, PRLHR, CCKBR, TACR1, BRS3, NPY1R, NPY5R	0.972489
GOTERM_BP_FAT	GO:0007286~spermatid development	13	C17ORF47, NEURL, AFF4, ALMS1, UBE2B, HOOK1, BBS2, NME5, CEP57, TXNDC8, STRBP, PPP2R2B, FNDC3A	0.972553
GOTERM_MF_FAT	GO:0004112~cyclic-nucleotide phosphodiesterase activity	7	PDE7B, PDE1B, PDE4A, PDE1A, PDE9A, PDE4D, PDE10A	0.972593
GOTERM_MF_FAT	GO:0019239~deaminase activity	7	GDA, ADARB1, CECR1, APOBEC3G, AMPD2, APOBEC3F, ADAR	0.972593
GOTERM_BP_FAT	GO:0051262~protein tetramerization	10	HSD17B10, PCBD2, SBF2, ALDH5A1, SRR, CBR4, ATPIF1, DECR1, HPRT1, PDSS1	0.972722
GOTERM_BP_FAT	GO:0002429~immune response-activating cell surface receptor signaling pathway	10	C3AR1, PTPRC, THEMIS, FYN, CD247, RIPK2, CACNB3, CLEC7A, THY1, SYK	0.972722
GOTERM_BP_FAT	GO:0045926~negative regulation of growth	24	PPP2R1A, CCDC85B, CRYAB, SIPA1, PSRC1, RB1, NTN1, TGFB2, RERG, ACVR1B, BBS2, PHF17, ADRB1, CDKN2D, TRO, SERTAD3, WFDC1, BCL6, PTCH1, GNG4, APBB1, FGF2, IP6K2, SERTAD2	0.972759
GOTERM_BP_FAT	GO:0001775~cell activation	58	GNA13, HSPD1P6, NBN, LRRC8A, CD8A, PDGFA, SNCA, JAG2, ITPKB, HSPD1P1, SKAP2, HLA-DMA, HSPD1P5, HSPD1P4, PATZ1, IMPDH1, ADAM9, SYK, EGFR, BST2, STXBP1, PRKCD, WAS, ZNF3, NCK1, PI4K2A, RIPK2, TSHR, TMX1, CPLX2, YWHAZ, SOX4, FKBP1A, HPRT1, FKBP1B, ITGAM, CD74, DOCK2, CHD7, BCL11B, BCL11A, PPP3CB, BCL6, CD4, TCF3, CD7, CD28, BLNK, PTPRC, SWAP70, THEMIS, SLAMF7, FOXP3, FOXP1, HDAC4, VWF, CBLB, FYN, SP…	0.972769
GOTERM_BP_FAT	GO:0045471~response to ethanol	15	RBP4, GNRH1, TACR1, GRIN1, GRIN2A, STAT3, GOT2, TNFRSF1A, PTK2B, GSN, FYN, APOE, LOC100129500, PEMT, ABAT, AACS	0.972831
GOTERM_BP_FAT	GO:0006091~generation of precursor metabolites and energy	63	ATP5E, MCHR1, LDHA, ATP6V0E1, ATP6AP1, OGDHL, SNCA, NDUFAB1, LOC283398, GOT1, ATP5EP2, ATP6V0D1, DHTKD1, ATP5H, TXNL1, AIFM3, SLC25A4, ALDH5A1, SUCLG2, PHKG1, CYCS, ATP6V1H, PPP1CC, ATP6V1D, TPI1P1, ATP6V1C1, ATP6V1A, UQCRH, TXN, CYBRD1, FDX1L, ATPIF1, STEAP2, MDH1, TMX1, NDUFB8, HK1, ATP5G2, ATP5G1, ATP6V1B2, ATP6V0B, GLRX2, ATP6V0C, TPI1, TROVE2, ENO2, ERO1L, ND6, FH, GLRX, NDUFA4, TCIRG1, NDUF…	0.972882
GOTERM_BP_FAT	GO:0006636~unsaturated fatty acid biosynthetic process	9	ALOXE3, FADS1, ALOX12B, FADS2, ALOX5, CD74, C9ORF3, DEGS1, SYK	0.972927
GOTERM_BP_FAT	GO:0043648~dicarboxylic acid metabolic process	9	ME1, GOT2, GAD2, LOC644189, GOT1, ALDH5A1, GAD1, ACOT4, FH, MDH1	0.972927
GOTERM_BP_FAT	GO:0001568~blood vessel development	50	GNA13, CDX2, HTATIP2, PDGFA, PRRX1, TNFSF13, TNFSF12, TGFB2, CITED2, GPX1, CUL7, HEY1, ATG5, ROBO1, APOE, LOC100129500, HEY2, QKI, MKL2, FGF2, SGPL1, EGFL7, LOC642132, SLIT2, THY1, MIB1, CRKL, HIF1A, ZMIZ1, PLXDC1, AAMP, ATPIF1, TNFSF12-TNFSF13, ELK3, TCF7L2, WT1, GJC1, SEMA5A, CHD7, PTK2B, GBX2, CHM, PLCD3, PLCD1, PLXND1, VEZF1, PPAP2B, PLAT, CCM2, GPI, NOTCH1, ID1, NTRK2, POFUT1, LOC100129733	0.973043
GOTERM_BP_FAT	GO:0010518~positive regulation of phospholipase activity	16	EGFR, GNA13, CCKAR, PRKCZ, C5AR1, CCKBR, TACR1, GNG13, LPAR3, HOMER1, GRM5, EDNRB, GNB1, P2RY2, CHRM1, HTR2A	0.973064
GOTERM_CC_FAT	GO:0043235~receptor complex	20	HSPD1P6, CD8A, OSMR, GRIN1, CD247, GRIN2A, ITGB2, HSPD1P1, IRS1, ITGAM, HSPD1P5, ACVR1C, HSPD1P4, ACVR1B, ITGAX, SRPR, ITGB8, CHRNA5, DLG4, CD4, HSPD1, IL13RA1, TRIP6, SYK	0.973108
GOTERM_BP_FAT	GO:0019932~second-messenger-mediated signaling	48	ADCY3, CCKAR, MCHR1, ADCY1, ADCY5, TACR1, NCS1, LPAR3, VIPR1, CAMKK2, EDNRB, KISS1R, EIF4EBP2, APOE, GSN, GPR44, LOC100129500, PIK3CA, CALCRL, PRKACB, HTR1E, EGFR, PPP2R1A, PIK3C2G, CCKBR, PIK3CD, PI4KA, GRM1, PCLO, GRM5, ADRB1, GNB1, CHRM1, PDE9A, TSHR, ADORA2B, GNG13, FPR1, P2RY2, LOC100131909, SPHK1, ALMS1, FZD2, NPY1R, HOMER1, RCAN3, RCAN2, ADCY9, GRK5, HTR2A	0.973229
GOTERM_CC_FAT	GO:0034361~very-low-density lipoprotein particle	4	APOE, LOC100129500, APOM, SELS, VLDLR	0.974098
GOTERM_CC_FAT	GO:0005839~proteasome core complex	4	PSMB5, PSMB10, PSMF1, PSMB7	0.974098
GOTERM_CC_FAT	GO:0034385~triglyceride-rich lipoprotein particle	4	APOE, LOC100129500, APOM, SELS, VLDLR	0.974098
GOTERM_CC_FAT	GO:0005791~rough endoplasmic reticulum	4	ARL6IP1, PCSK1, SRPR, RPN1	0.974098
GOTERM_MF_FAT	GO:0016702~oxidoreductase activity, acting on single donors with incorporation of molecular oxygen, incorporation of two atoms of oxygen	15	ALOXE3, EGLN1, TET2, P4HTM, TET1, BBOX1, P4HA2, ASPHD2, ALOX12B, ASPHD1, KDM3A, JMJD1C, KDM3B, ALOX5, ALKBH2	0.974763
GOTERM_BP_FAT	GO:0016569~covalent chromatin modification	27	SUPT3H, MEAF6, HAT1, CDC73, TADA1, BRPF1, PCGF2, PRMT8, TAF9, ACTL6A, KDM3A, MYST4, MYST3, KAT2B, CREBBP, RING1, UBE2B, SIRT1, ATXN7L3, HDAC4, PHF17, PHF16, PHF15, RNF20, APBB1, UBE2E1, HDAC6	0.974851
GOTERM_BP_FAT	GO:0043523~regulation of neuron apoptosis	20	UCN, CDK5R1, GCLC, SNCB, GRIN1, SNCA, NR4A2, CDK5, GCLM, TGFB2, GPX1, BDNF, DLX1, EPHA7, CASP9, CRH, DNAJC5, NQO1, NEFL, ADAM9	0.974918
KEGG_PATHWAY	hsa02010:ABC transporters	6	ABCB9, ABCD4, ABCA1, ABCB6, ABCC5, ABCA5	0.974928
KEGG_PATHWAY	hsa03420:Nucleotide excision repair	6	RFC5, POLE4, GTF2H2D, GTF2H2C, GTF2H4, CETN2, ERCC3, GTF2H2, GTF2H2B	0.974928
KEGG_PATHWAY	hsa00360:Phenylalanine metabolism	3	GOT2, GOT1, MAOB	0.975112
GOTERM_BP_FAT	GO:0060042~retina morphogenesis in camera-type eye	5	RBP4, BHLHE22, SOX2, VSX1, THY1	0.975214
GOTERM_BP_FAT	GO:0046627~negative regulation of insulin receptor signaling pathway	5	PRKCZ, GRB10, PRKCD, IRS1, GRB14	0.975214
GOTERM_BP_FAT	GO:0046854~phosphoinositide phosphorylation	5	PIK3C2G, PIK3CD, PI4KA, PIK3CA, IP6K2	0.975214
GOTERM_BP_FAT	GO:0019363~pyridine nucleotide biosynthetic process	5	ME1, ASPDH, NMNAT2, C9ORF95, PNP	0.975214
GOTERM_CC_FAT	GO:0016605~PML body	6	SUMO1, SP100, RPAIN, SUMO1P3, SPTBN4, RB1, SIRT1	0.975845
GOTERM_BP_FAT	GO:0042157~lipoprotein metabolic process	18	PPARA, AIPL1, PIGX, ABCA1, RABGGTA, NMT2, ZDHHC15, APOL3, PIGM, APOE, LCAT, PIGH, LOC100129500, CHM, APOL6, ALG12, APOM, PGGT1B, APOL4	0.9759
GOTERM_BP_FAT	GO:0045927~positive regulation of growth	18	TMX1, UCN, DERL2, IL9R, MAP1B, SPHK1, SPTBN4, NTN1, TGFB2, ARX, CHD7, PTK2B, CXCL16, PRSS2, GHRL, POU3F2, TAF9, TSHR	0.9759
GOTERM_CC_FAT	GO:0044420~extracellular matrix part	20	FRAS1, TNC, DAG1, CCDC80, COL28A1, SPARC, COL5A3, NTN1, COL5A2, SMC3, APLP1, LAMB3, COL27A1, SMOC1, COL12A1, LAMB1, COL24A1, COL11A2, COL11A1, COL8A2	0.976065
GOTERM_BP_FAT	GO:0001558~regulation of cell growth	40	DERL2, IL9R, CCDC85B, IGFBP6, SIPA1, DDR2, TTL, TGFB2, NOV, ACVR1B, APOE, PTK2B, PRSS2, CDKN2D, LOC100129500, TRO, SERTAD3, TAF9, BCL6, GNG4, FGF2, SERTAD2, IP6K2, PPP2R1A, UCN, SOCS2, CRYAB, SPHK1, MAP1B, PSRC1, RB1, NTN1, CISH, RERG, VEGFB, PHF17, DDR1, CXCL16, WFDC1, IGFBP2, APBB1	0.976083
GOTERM_MF_FAT	GO:0019208~phosphatase regulator activity	13	PPP2R1A, PPP2R3B, PPP1R14D, TESC, SHOC2, PPP1R7, SBF2, LMTK2, PPP2R4, PPP1R14C, PPP2R2B, PPP2R2C, PPP2R2D	0.976437
GOTERM_BP_FAT	GO:0050867~positive regulation of cell activation	24	HSPD1P6, ADORA2B, TACR1, HSPD1P1, ITPKB, TNFSF13, TNFSF12, HLA-DMA, PNP, HSPD1P5, CD74, HSPD1P4, STAT6, BCL6, CD4, INPP5D, IL13RA1, TCF3, SYK, CD28, LOC100131909, PTPRC, SOCS5, THY1, CORO1A, NCK1, IL12A, RIPK2, TNFSF12-TNFSF13, HSPD1, CD226	0.976439
GOTERM_BP_FAT	GO:0006665~sphingolipid metabolic process	17	SGPL1, PPP2R1A, GDF1, GM2A, ALDH5A1, UGCG, SPHK1, ST8SIA1, ST8SIA3, LASS6, SAMD8, ST6GALNAC6, LARGE, ITGB8, COL4A3BP, LASS1, CERK, B4GALNT1	0.976459
GOTERM_BP_FAT	GO:0006766~vitamin metabolic process	17	ME1, ASPDH, RBP4, NMNAT2, C8ORF62, GCLC, PDXK, RBP1, CYP26A1, PNP, C9ORF95, BBOX1, TPK1, RFK, CYP26B1, GSTO1, PSAT1, ALDH9A1	0.976459
GOTERM_BP_FAT	GO:0060193~positive regulation of lipase activity	17	EGFR, GNA13, CCKAR, PRKCZ, C5AR1, CCKBR, TACR1, GNG13, LPAR3, HOMER1, GRM5, EDNRB, GNB1, P2RY2, CHRM1, HTR2A, NR1H3	0.976459
GOTERM_BP_FAT	GO:0006044~N-acetylglucosamine metabolic process	6	PGM3, UAP1, LARGE, CHST6, CHST2, NAGK	0.977369
GOTERM_BP_FAT	GO:0045685~regulation of glial cell differentiation	6	DLX1, NOG, NOTCH1, BMP2, DLL3, ID4	0.977369
GOTERM_BP_FAT	GO:0006041~glucosamine metabolic process	6	PGM3, UAP1, LARGE, CHST6, CHST2, NAGK	0.977369
GOTERM_BP_FAT	GO:0043967~histone H4 acetylation	6	MEAF6, PHF17, PHF16, PHF15, ACTL6A, APBB1	0.977369
GOTERM_BP_FAT	GO:0000188~inactivation of MAPK activity	6	PPP2R1A, DUSP2, RGS4, MBIP, DUSP8, GPS2	0.977369
GOTERM_MF_FAT	GO:0030169~low-density lipoprotein binding	6	LRP10, CXCL16, LRP1B, LRP6, COLEC12, VLDLR	0.977515
GOTERM_CC_FAT	GO:0005765~lysosomal membrane	5	SLC11A2, STX8, VTI1B, CD63, HLA-DMA	0.977527
GOTERM_CC_FAT	GO:0000775~chromosome, centromeric region	21	TIGD1, NUP160, CREBBP, SGOL1, RANGAP1, CBX1, DCTN1, MIS12, NDEL1, SEH1L, NSL1, CENPB, TIGD2, CLIP1, SKA2, CLASP2, NUP107, TIGD6, ZWILCH, SMC1A, TPR	0.977737
GOTERM_MF_FAT	GO:0051018~protein kinase A binding	4	GSK3B, AKAP5, AKAP12, RYR2	0.977778
GOTERM_MF_FAT	GO:0043014~alpha-tubulin binding	4	NDEL1, SNCA, HDAC6, C9ORF24	0.977778
GOTERM_MF_FAT	GO:0043560~insulin receptor substrate binding	4	PRKCZ, WDR6, PIK3CA, PRKCD	0.977778
GOTERM_CC_FAT	GO:0008385~IkappaB kinase complex	2	IKBKB, MAP3K13	0.977872
GOTERM_CC_FAT	GO:0034464~BBSome	2	BBS2, BBS7	0.977872
GOTERM_CC_FAT	GO:0005885~Arp2/3 protein complex	2	ARPC1B, ARPC3, LOC729841, LOC729494, LOC653888	0.977872
GOTERM_CC_FAT	GO:0042825~TAP complex	2	HLA-DMA, HLA-DRA	0.977872
GOTERM_CC_FAT	GO:0005868~cytoplasmic dynein complex	2	DYNC1I1, DYNLRB1	0.977872
GOTERM_CC_FAT	GO:0042581~specific granule	2	STX3, SNAP23	0.977872
GOTERM_CC_FAT	GO:0000119~mediator complex	2	MED13, MED13L	0.977872
GOTERM_CC_FAT	GO:0005832~chaperonin-containing T-complex	2	CCT7, CCT2	0.977872
GOTERM_MF_FAT	GO:0016701~oxidoreductase activity, acting on single donors with incorporation of molecular oxygen	15	ALOXE3, EGLN1, TET2, P4HTM, TET1, BBOX1, P4HA2, ASPHD2, ALOX12B, ASPHD1, KDM3A, JMJD1C, KDM3B, ALOX5, ALKBH2	0.977879
GOTERM_BP_FAT	GO:0051249~regulation of lymphocyte activation	31	HSPD1P6, LST1, IL27RA, TACR1, ITPKB, HSPD1P1, TNFSF13, PAWR, ZEB1, TNFSF12, PNP, HLA-DMA, CD74, HSPD1P5, HSPD1P4, STAT6, CD4, BCL6, INPP5D, HLA-DOA, IL13RA1, TCF3, PAG1, CD28, SYK, PTPRC, TNFRSF14, SOCS5, FOXP3, THY1, CORO1A, CBLB, NCK1, IL12A, RIPK2, HSPD1, TNFSF12-TNFSF13	0.977891
GOTERM_BP_FAT	GO:0007190~activation of adenylate cyclase activity	13	ADCY3, LOC100131909, ADCY1, CAP2, ADORA2B, ADCY5, ADCYAP1R1, ADCYAP1, ADRB1, ADCY9, NTRK2, CAP1, CALCRL, TSHR	0.977896
GOTERM_BP_FAT	GO:0007179~transforming growth factor beta receptor signaling pathway	14	PTPRK, EID2, SMAD9, PDGFA, LTBP3, NLK, SMAD5, SMAD1, TAB1, LEFTY1, TGFB2, ID1, LOC643778, BMPR1A, ADAM9	0.977907
GOTERM_CC_FAT	GO:0008328~ionotropic glutamate receptor complex	3	GRIN1, DLG4, GRIN2A	0.977925
GOTERM_CC_FAT	GO:0001739~sex chromatin	3	PCGF2, SMARCC1, RING1	0.977925
GOTERM_CC_FAT	GO:0031907~microbody lumen	3	FAR2, FABP1, SLC27A2	0.977925
GOTERM_CC_FAT	GO:0005665~DNA-directed RNA polymerase II, core complex	3	POLR2G, POLR2F, POLR2L	0.977925
GOTERM_CC_FAT	GO:0005782~peroxisomal matrix	3	FAR2, FABP1, SLC27A2	0.977925
GOTERM_CC_FAT	GO:0005680~anaphase-promoting complex	3	CUL7, CDC23, MYCBP2	0.977925
GOTERM_BP_FAT	GO:0006213~pyrimidine nucleoside metabolic process	7	NME4, NME5, RP2, TXNDC6, UPP1, ENTPD4, NME7	0.97793
GOTERM_BP_FAT	GO:0032273~positive regulation of protein polymerization	7	CAV2, CTTNBP2, TPPP, NCK1, MAP1B, PSRC1, RICTOR	0.97793
GOTERM_BP_FAT	GO:0006040~amino sugar metabolic process	7	PGM3, UAP1, LARGE, CHST6, ST3GAL6, CHST2, NAGK	0.97793
GOTERM_BP_FAT	GO:0045862~positive regulation of proteolysis	7	RNF180, GCLC, APOE, LOC100129500, NRD1, IFT52, STUB1, ADAM9	0.97793
GOTERM_BP_FAT	GO:0034765~regulation of ion transmembrane transport	7	JPH4, JPH3, CALM3, FKBP1A, HOMER1, JPH1, FKBP1B, CALM2, CALM1	0.97793
GOTERM_MF_FAT	GO:0016814~hydrolase activity, acting on carbon-nitrogen (but not peptide) bonds, in cyclic amidines	8	MTHFD2, GDA, MTHFD2L, ADARB1, APOBEC3G, AMPD2, APOBEC3F, ADAR	0.977943
GOTERM_MF_FAT	GO:0008066~glutamate receptor activity	8	GRM5, GRM3, GRM2, GRM7, GRIN1, GRIN2A, GABBR2, GRM1	0.977943
GOTERM_BP_FAT	GO:0060041~retina development in camera-type eye	9	RBP4, CHD7, BHLHE22, TMEM111, SOX2, VAX2, VSX1, MYH10, THY1	0.977945
GOTERM_BP_FAT	GO:0050885~neuromuscular process controlling balance	9	ATP2B2, NBN, GM2A, SOX2, USH1C, POU4F1, NEFL, APLP2, MYH10	0.977945
GOTERM_BP_FAT	GO:0048747~muscle fiber development	9	CAV2, DNER, TNC, PPP3CB, NRD1, CACNB2, PPP3CA, CXADR, CXADRP2, HOMER1	0.977945
GOTERM_BP_FAT	GO:0044272~sulfur compound biosynthetic process	12	TPK1, SEPHS2, MTHFD2L, HS3ST5, GCLC, NDST1, MAT2A, CHST6, CHST3, GCLM, GLCE, CBS	0.978008
GOTERM_BP_FAT	GO:0030334~regulation of cell migration	35	DLC1, GNA13, PDGFA, TACR1, JAG2, CITED2, TGFB2, KISS1R, PRR5, NISCH, SERPINE2, PTK2B, APOE, LOC100129500, LAMB1, ARHGAP8, FGF2, ADAM9, EGFR, PTPRK, MAP2K1, EGFL7, SPHK1, SCAI, CDK5, IRS1, NTN1, THY1, SPAG9, CORO1A, HIF1A, CXCL16, PRR5-ARHGAP8, AAMP, TRIP6, ARAP3, RNF20, HDAC6	0.978033
GOTERM_BP_FAT	GO:0030178~negative regulation of Wnt receptor signaling pathway	8	DKK2, DKK3, NLK, SOX2, LRP6, CXXC4, TAX1BP3, FRZB	0.978078
GOTERM_BP_FAT	GO:0015816~glycine transport	3	SLC32A1, SLC36A1, SLC6A9	0.978081
GOTERM_BP_FAT	GO:0046500~S-adenosylmethionine metabolic process	3	OCLN, MAT2A, LOC647859, PEMT	0.978081
GOTERM_BP_FAT	GO:0033005~positive regulation of mast cell activation	3	LOC100131909, ADORA2B, CD226, SYK	0.978081
GOTERM_BP_FAT	GO:0006661~phosphatidylinositol biosynthetic process	3	CD81, PI4K2A, PI4KA	0.978081
GOTERM_BP_FAT	GO:0002710~negative regulation of T cell mediated immunity	3	PTPRC, PPP3CB, FOXP3	0.978081
GOTERM_BP_FAT	GO:0002639~positive regulation of immunoglobulin production	3	CD37, IL13RA1, FOXP1	0.978081
GOTERM_BP_FAT	GO:0032210~regulation of telomere maintenance via telomerase	3	ACD, TNKS, TNKS2	0.978081
GOTERM_BP_FAT	GO:0006729~tetrahydrobiopterin biosynthetic process	3	PCBD2, QDPR, PTS	0.978081
GOTERM_BP_FAT	GO:0035304~regulation of protein amino acid dephosphorylation	3	DLC1, YWHAB, PPP2R4	0.978081
GOTERM_BP_FAT	GO:0010887~negative regulation of cholesterol storage	3	PPARA, ABCA1, NR1H3	0.978081
GOTERM_BP_FAT	GO:0006534~cysteine metabolic process	3	GCLC, GCLM, CBS	0.978081
GOTERM_BP_FAT	GO:0035082~axoneme assembly	3	BBS2, NEURL, UBE2B	0.978081
GOTERM_BP_FAT	GO:0018346~protein amino acid prenylation	3	CHM, PGGT1B, RABGGTA	0.978081
GOTERM_BP_FAT	GO:0046498~S-adenosylhomocysteine metabolic process	3	OCLN, LOC647859, PEMT, ICMT	0.978081
GOTERM_BP_FAT	GO:0042416~dopamine biosynthetic process	3	SNCA, NR4A2, TGFB2	0.978081
GOTERM_BP_FAT	GO:0009649~entrainment of circadian clock	3	NR2F6, BHLHE40, ARNTL2	0.978081
GOTERM_BP_FAT	GO:0009405~pathogenesis	3	HLA-DRB1, HLA-DRB4, HLA-DPB1, CLEC4M	0.978081
GOTERM_BP_FAT	GO:0009134~nucleoside diphosphate catabolic process	3	NUDT5, ENTPD3, ENTPD4	0.978081
GOTERM_BP_FAT	GO:0070198~protein localization to telomere	3	ACD, TNKS, TNKS2	0.978081
GOTERM_BP_FAT	GO:0033483~gas homeostasis	3	ALAS2, HIF1A, EGLN1	0.978081
GOTERM_BP_FAT	GO:0045879~negative regulation of smoothened signaling pathway	3	TULP3, HHIP, RUNX2	0.978081
GOTERM_BP_FAT	GO:0048514~blood vessel morphogenesis	43	GNA13, HTATIP2, PDGFA, PRRX1, TNFSF13, ELK3, TNFSF12, WT1, CITED2, TGFB2, GJC1, SEMA5A, GPX1, CUL7, ATG5, HEY1, ROBO1, PTK2B, APOE, LOC100129500, HEY2, PLCD3, GBX2, QKI, PLCD1, MKL2, VEZF1, PLXND1, FGF2, PLAT, SGPL1, CCM2, EGFL7, LOC642132, SLIT2, THY1, GPI, NOTCH1, HIF1A, ID1, ZMIZ1, PLXDC1, NTRK2, AAMP, ATPIF1, TNFSF12-TNFSF13, POFUT1, LOC100129733	0.978154
GOTERM_CC_FAT	GO:0031983~vesicle lumen	8	VEGFB, PDGFA, CLU, ACTN1, SERPING1, SPARC, TIMP1, TGFB2	0.978155
GOTERM_BP_FAT	GO:0055082~cellular chemical homeostasis	75	GNA13, JPH4, CCKAR, MCHR1, JPH3, ATP6V0E1, ATOX1, TACR1, SNCA, LPAR3, EDNRB, ATP2B2, ALAS2, APOE, SLC24A2, LOC100129500, RGN, LGI4, QKI, OLIG2, GNG3, SV2A, MYC, JPH1, FTL, AIFM3, C5AR1, CCKBR, GRIN2A, ATP6V1H, CDK5, PRKCB, AMIGO1, CCR9, SBF2, GNB1, GHRL, RYR2, CARTPT, PMP22, SRI, FXYD1, C3AR1, PRKCZ, SCN1A, GCLC, CCK, FTLP2, FKBP1A, GCLM, FKBP1B, FTH1, APLP2, SERINC5, FTHL3, PTK2B, P2RY2, PPP3CB,…	0.978199
GOTERM_BP_FAT	GO:0043433~negative regulation of transcription factor activity	11	IRAK2, HDAC4, SUMO1, SP100, THRA, SUMO1P3, ID1, PEX14, EGLN1, FOXP3, SIRT1, SIGIRR	0.978212
GOTERM_BP_FAT	GO:0051495~positive regulation of cytoskeleton organization	11	CAV2, CTTNBP2, KISS1R, SORBS3, TACR1, NCK1, MAP1B, PSRC1, KATNB1, RICTOR, SYNPO	0.978212
GOTERM_MF_FAT	GO:0008200~ion channel inhibitor activity	5	LOC100131509, STX1A, KCNJ18, NEDD4L, ENSA, KCNJ12, KCNV1	0.97824
GOTERM_MF_FAT	GO:0042288~MHC class I protein binding	5	CD8A, TUBB2C, HLA-DMA, TAPBP, HLA-DRA	0.97824
GOTERM_MF_FAT	GO:0000062~acyl-CoA binding	5	SOAT1, ACOT7, ACBD5, HADHA, HADHB	0.97824
GOTERM_MF_FAT	GO:0005217~intracellular ligand-gated ion channel activity	5	RYR2, FKBP1A, FKBP1B, ITPR1, ITPR2	0.97824
GOTERM_MF_FAT	GO:0016408~C-acyltransferase activity	5	ACAA2, LOC648603, ACAT2, ACAT1, HADHA, HADHB	0.97824
GOTERM_BP_FAT	GO:0006873~cellular ion homeostasis	74	GNA13, CCKAR, MCHR1, JPH4, ATP6V0E1, JPH3, ATOX1, TACR1, SNCA, LPAR3, EDNRB, ATP2B2, ALAS2, APOE, SLC24A2, LOC100129500, RGN, LGI4, QKI, OLIG2, GNG3, SV2A, MYC, JPH1, FTL, AIFM3, C5AR1, CCKBR, GRIN2A, ATP6V1H, CDK5, PRKCB, AMIGO1, CCR9, SBF2, GNB1, GHRL, RYR2, PMP22, SRI, FXYD1, C3AR1, PRKCZ, SCN1A, GCLC, CCK, FTLP2, FKBP1A, GCLM, FKBP1B, FTH1, APLP2, SERINC5, FTHL3, PTK2B, P2RY2, PPP3CB, FTHL16,…	0.978268
GOTERM_MF_FAT	GO:0042923~neuropeptide binding	10	GPR83, MCHR1, CCKAR, KISS1R, PRLHR, CCKBR, TACR1, BRS3, NPY1R, NPY5R	0.978357
GOTERM_MF_FAT	GO:0004715~non-membrane spanning protein tyrosine kinase activity	10	TYK2, STYK1, PTK2B, FYN, TNK2, ABL1, YES1, CSK, SYK, MATK	0.978357
GOTERM_MF_FAT	GO:0008227~amine receptor activity	10	NISCH, ADRB1, CHRM3, CHRM1, HRH4, ADRA2A, HTR3A, ZNF219, HTR1E, HTR2A	0.978357
GOTERM_MF_FAT	GO:0004351~glutamate decarboxylase activity	2	GAD2, GAD1	0.978439
GOTERM_MF_FAT	GO:0016508~long-chain-enoyl-CoA hydratase activity	2	HADHA, HADHB	0.978439
GOTERM_MF_FAT	GO:0016509~long-chain-3-hydroxyacyl-CoA dehydrogenase activity	2	HADHA, HADHB	0.978439
GOTERM_MF_FAT	GO:0004560~alpha-L-fucosidase activity	2	FUCA2, FUCA1	0.978439
GOTERM_MF_FAT	GO:0030160~GKAP/Homer scaffold activity	2	SHANK2, HOMER2	0.978439
GOTERM_MF_FAT	GO:0047661~amino-acid racemase activity	2	SRR, C14ORF149	0.978439
GOTERM_MF_FAT	GO:0004951~cholecystokinin receptor activity	2	CCKAR, CCKBR	0.978439
GOTERM_MF_FAT	GO:0004086~carbamoyl-phosphate synthase activity	2	CAD, CPS1	0.978439
GOTERM_MF_FAT	GO:0001641~group II metabotropic glutamate receptor activity	2	GRM3, GRM2	0.978439
GOTERM_MF_FAT	GO:0016422~mRNA (2'-O-methyladenosine-N6-)-methyltransferase activity	2	METTL14, METTL3	0.978439
GOTERM_MF_FAT	GO:0015928~fucosidase activity	2	FUCA2, FUCA1	0.978439
GOTERM_MF_FAT	GO:0004357~glutamate-cysteine ligase activity	2	GCLC, GCLM	0.978439
GOTERM_MF_FAT	GO:0016781~phosphotransferase activity, paired acceptors	2	SEPHS2, SEPHS1, LOC389873	0.978439
GOTERM_MF_FAT	GO:0004756~selenide, water dikinase activity	2	SEPHS2, SEPHS1, LOC389873	0.978439
GOTERM_MF_FAT	GO:0008539~proteasome inhibitor activity	2	PSMF1, GPX1	0.978439
GOTERM_MF_FAT	GO:0004168~dolichol kinase activity	2	ARSG, DOLK	0.978439
GOTERM_MF_FAT	GO:0004487~methylenetetrahydrofolate dehydrogenase (NAD+) activity	2	MTHFD2, MTHFD2L	0.978439
GOTERM_MF_FAT	GO:0016855~racemase and epimerase activity, acting on amino acids and derivatives	2	SRR, C14ORF149	0.978439
GOTERM_MF_FAT	GO:0004820~glycine-tRNA ligase activity	2	GARS, POLG2	0.978439
GOTERM_MF_FAT	GO:0016524~latrotoxin receptor activity	2	LPHN2, OLFM1	0.978439
GOTERM_MF_FAT	GO:0004699~calcium-independent protein kinase C activity	2	PRKCE, PRKCD	0.978439
GOTERM_MF_FAT	GO:0016534~cyclin-dependent protein kinase 5 activator activity	2	CDK5R1, CDK5R2	0.978439
GOTERM_MF_FAT	GO:0030611~arsenate reductase activity	2	TMX1, GLRX2	0.978439
GOTERM_MF_FAT	GO:0004359~glutaminase activity	2	GLS2, GLS	0.978439
GOTERM_MF_FAT	GO:0004605~phosphatidate cytidylyltransferase activity	2	CDS2, CDS1	0.978439
GOTERM_MF_FAT	GO:0070273~phosphatidylinositol-4-phosphate binding	2	SH3PXD2B, LANCL2	0.978439
GOTERM_BP_FAT	GO:0006979~response to oxidative stress	34	GCLC, ATOX1, CLU, SNCA, GCLM, GLRX2, SLC11A2, PSMB5, GPX1, PTK2B, APOE, LOC100129500, IPCEF1, CYGB, ERCC3, NQO1, ND6, ADAM9, OXR1, FANCC, TXNIP, EGFR, PTPRK, UCN, LOC100129085, GNAO1, MAP2K1, CRYAB, SELK, TRPM2, PNKP, G6PD, HIF1A, NPTXR, SCARA3, HDAC6	0.978456
GOTERM_BP_FAT	GO:0010959~regulation of metal ion transport	18	MCHR1, JPH4, JPH3, CACNA2D1, GNAO1, LPAR3, FKBP1A, HOMER1, FKBP1B, THY1, P2RX5, ATP2B2, CALM3, RYR2, NEDD4L, JPH1, CALM2, KCNE3, CALM1, HTR2A	0.97865
GOTERM_MF_FAT	GO:0031625~ubiquitin protein ligase binding	9	ANAPC2, ACVR1B, CUL7, UBE2K, NLK, RB1, UBE2B, RNF20, CBS	0.978687
GOTERM_BP_FAT	GO:0008624~induction of apoptosis by extracellular signals	24	FGD2, BID, FGD1, APH1B, MAGED1, AHRR, TIAM2, SQSTM1, SOS1, PLEKHG5, SOS2, DIABLO, AATF, DEDD2, OBSCN, ARHGEF3, NGEF, VAV3, ARHGEF6, ARHGEF9, LOC100134381, RASGRF2, CRH, MAPK9, RYR2, PDCD6	0.978759
GOTERM_BP_FAT	GO:0051247~positive regulation of protein metabolic process	49	DLC1, BTRC, EDNRB, APOE, LOC100129500, LOC643778, PIWIL2, PSMD7, FGF2, PSMD8, SYK, ADAM9, ANAPC1, ANAPC2, LOC643668, NRD1, TNFRSF14, CDK4, RNF180, PSME2, CD81, IL12A, EIF5A2, PSMB10, GCLC, CCK, HSD3B7, FKBP1A, STUB1, LOC100133898, PIN1, PSMB5, PSMF1, PSMB7, PTK2B, LOC100133982, RB1CC1, PEMT, CD4, CD28, NR1H3, UCN, BMP2, NDFIP2, CDC23, RICTOR, FOXP3, HDAC4, CBLB, PSMC1, PPP2R4, IFT52, TNK2, UBE2E1…	0.978829
GOTERM_CC_FAT	GO:0000784~nuclear chromosome, telomeric region	4	NBN, ACD, TNKS, TNKS2	0.979125
GOTERM_BP_FAT	GO:0042113~B cell activation	17	PTPRC, HSPD1P6, NBN, BST2, LRRC8A, SWAP70, HSPD1P1, SKAP2, PRKCD, FOXP1, HSPD1P5, HSPD1P4, HDAC4, SP3, BCL11A, BCL6, HSPD1, BANK1, TCF3, TSHR, BLNK	0.979173
KEGG_PATHWAY	hsa00020:Citrate cycle (TCA cycle)	4	LOC283398, SUCLG2, OGDHL, FH, MDH1	0.979511
KEGG_PATHWAY	hsa05322:Systemic lupus erythematosus	14	HLA-DRB1, GRIN2A, SNRPD1, ACTN1, C1R, C1S, HLA-DMA, TROVE2, HLA-DRB4, HIST3H2A, HLA-DPA1, HLA-DPB1, HLA-DOA, LOC100129492, CD28, HLA-DRA	0.979559
KEGG_PATHWAY	hsa00910:Nitrogen metabolism	3	GLS2, GLS, CPS1	0.979648
GOTERM_BP_FAT	GO:0010517~regulation of phospholipase activity	16	EGFR, GNA13, CCKAR, PRKCZ, C5AR1, CCKBR, TACR1, GNG13, LPAR3, HOMER1, GRM5, EDNRB, GNB1, P2RY2, CHRM1, HTR2A	0.979686
GOTERM_CC_FAT	GO:0031253~cell projection membrane	11	GNA13, BBS2, BBS7, AIF1, ROBO1, LOC642132, PDE4A, SLC12A5, PEMT, CYBRD1, ANTXR1, MAPRE1	0.979687
GOTERM_BP_FAT	GO:0050865~regulation of cell activation	36	HSPD1P6, LST1, ADORA2B, IL27RA, PDGFA, TACR1, SNCA, ITPKB, HSPD1P1, TNFSF13, PAWR, ZEB1, TNFSF12, PNP, HLA-DMA, CD74, HSPD1P5, HSPD1P4, STAT6, APOE, LOC100129500, CD4, BCL6, INPP5D, HLA-DOA, IL13RA1, TCF3, PAG1, CD28, SYK, LOC100131909, PTPRC, TNFRSF14, SOCS5, FOXP3, THY1, CORO1A, CBLB, NCK1, IL12A, RIPK2, HSPD1, TNFSF12-TNFSF13, CD226	0.979732
KEGG_PATHWAY	hsa00980:Metabolism of xenobiotics by cytochrome P450	8	AKR1C3, MGST3, GSTA4, CYP2C9, GSTO2, GSTO1, GSTM5, DHDH	0.980009
GOTERM_BP_FAT	GO:0055080~cation homeostasis	57	GNA13, SLC9A9, MCHR1, CCKAR, JPH4, ATP6V0E1, JPH3, ATOX1, TACR1, SLC7A8, LPAR3, EDNRB, ATP2B2, ALAS2, APOE, SLC24A2, LOC100129500, RGN, GNG3, SV2A, JPH1, MYC, FTL, C5AR1, CCKBR, ATP6V1H, PRKCB, CCR9, SLC26A4, GNB1, GHRL, RYR2, SRI, FXYD1, C3AR1, FTLP2, FKBP1A, FKBP1B, FTH1, APLP2, SLC11A2, FTHL3, PTK2B, FTHL16, NEDD4L, SLC39A4, MAFG, PTPRC, HERPUD1, SLC12A5, GRIN1, LOC100131098, NPY1R, FZD2, ABCB…	0.980421
GOTERM_BP_FAT	GO:0051188~cofactor biosynthetic process	21	ME1, ASPDH, NMNAT2, MTHFD2L, GCLC, PDXK, UROS, COQ9, GCLM, PNP, PDSS1, C9ORF95, MTHFD1L, COQ5, TPK1, MTHFD2, ISCU, PANK2, ISCA2, ALAS2, DCAKD	0.980578
GOTERM_BP_FAT	GO:0043193~positive regulation of gene-specific transcription	19	MEF2C, TESC, PSRC1, TFE3, FOXP3, TCF7L2, CITED2, HDAC4, GATA2, NOTCH1, HIF1A, BPTF, SMARCB1, GTF2A2, TAF9, TCF3, SMARCA2, MAPRE3, NR1H3	0.980818
GOTERM_BP_FAT	GO:0030100~regulation of endocytosis	14	CALY, STON1, ATP6AP1, AP2S1, SNCA, CBL, GTF2A1L, CD63, STON1-GTF2A1L, MIB1, GATA2, PACSIN1, NEDD4L, CLEC7A, NR1H3, SCAMP5	0.980836
GOTERM_BP_FAT	GO:0008284~positive regulation of cell proliferation	81	NOG, S100A6, NBN, CDX2, OSMR, PDGFA, ATP6AP1, TACR1, PRRX1, TNFSF13, TNFSF12, GLI2, VIPR1, DDR2, PNP, TGFB2, TNFRSF11A, LOC643778, HEY2, CALCRL, IL13RA1, FGF2, MYC, MATK, SYK, EGFR, CAPNS1, CCKBR, LIFR, CDK4, MARK4, IRS1, CDK2, VEGFB, HIF1A, CHRM1, NCK1, ZMIZ1, CD81, IL12A, RIPK2, DHPS, TNFSF12-TNFSF13, TSHR, EIF5A2, MCTS1, VIP, PRKCZ, DERL2, CNBP, TBC1D8, SOX2, CLU, ST8SIA1, SOX4, TIMP1, IL12RB2…	0.980872
GOTERM_BP_FAT	GO:0033559~unsaturated fatty acid metabolic process	12	AKR1C3, TNFRSF1A, ALOXE3, FADS1, ALOX12B, FADS2, ALOX5, CYP4F2, CD74, C9ORF3, DEGS1, SYK	0.980908
GOTERM_BP_FAT	GO:0000002~mitochondrial genome maintenance	4	SLC25A4, MPV17, TK2, C10ORF2	0.980992
GOTERM_BP_FAT	GO:0030041~actin filament polymerization	4	GSN, WASF1, GAS7, WAS	0.980992
GOTERM_BP_FAT	GO:0045686~negative regulation of glial cell differentiation	4	DLX1, NOG, DLL3, ID4	0.980992
GOTERM_BP_FAT	GO:0060324~face development	4	SGPL1, ZFAND5, CHD7, LOC732229, PLEKHA1	0.980992
GOTERM_BP_FAT	GO:0032006~regulation of TOR signaling pathway	4	GOLPH3, SLC7A1, AGPAT9, RICTOR	0.980992
GOTERM_BP_FAT	GO:0046636~negative regulation of alpha-beta T cell activation	4	CBLB, BCL6, TNFRSF14, SOCS5	0.980992
GOTERM_BP_FAT	GO:0043088~regulation of Cdc42 GTPase activity	4	FGD2, FGD1, NDEL1, ARAP1	0.980992
GOTERM_BP_FAT	GO:0032434~regulation of proteasomal ubiquitin-dependent protein catabolic process	4	RNF180, GCLC, TAF9, STUB1	0.980992
GOTERM_BP_FAT	GO:0008593~regulation of Notch signaling pathway	4	ASCL1, SOX2, HEY2, DLL3, LOC100129733	0.980992
GOTERM_BP_FAT	GO:0006595~polyamine metabolic process	4	ODC1, LOC642590, DHPS, SMOX, LOC646347, SMS	0.980992
GOTERM_BP_FAT	GO:0007062~sister chromatid cohesion	4	PDS5B, NIPBL, SMC1A, SMC3	0.980992
GOTERM_BP_FAT	GO:0043604~amide biosynthetic process	4	ASS1, CPS1, ASL, SLC25A15	0.980992
GOTERM_BP_FAT	GO:0007213~muscarinic acetylcholine receptor signaling pathway	4	CDK5R1, CHRM3, GNB1, CHRM1	0.980992
GOTERM_BP_FAT	GO:0010559~regulation of glycoprotein biosynthetic process	4	SOAT1, AATF, PAWR, TCF7L2	0.980992
GOTERM_BP_FAT	GO:0032489~regulation of Cdc42 protein signal transduction	4	FGD2, FGD1, NDEL1, ARAP1	0.980992
GOTERM_BP_FAT	GO:0014014~negative regulation of gliogenesis	4	DLX1, NOG, DLL3, ID4	0.980992
GOTERM_BP_FAT	GO:0032729~positive regulation of interferon-gamma production	4	HSPD1P6, IL27RA, IL12A, RIPK2, HSPD1P1, HSPD1, HSPD1P5, HSPD1P4	0.980992
GOTERM_BP_FAT	GO:0055066~di-, tri-valent inorganic cation homeostasis	48	GNA13, CCKAR, JPH4, MCHR1, JPH3, ATOX1, TACR1, LPAR3, ATP2B2, EDNRB, ALAS2, APOE, SLC24A2, LOC100129500, RGN, SV2A, GNG3, MYC, JPH1, FTL, C5AR1, CCKBR, PRKCB, CCR9, GNB1, RYR2, GHRL, FXYD1, SRI, C3AR1, FTLP2, FKBP1A, FKBP1B, APLP2, FTH1, SLC11A2, PTK2B, FTHL3, FTHL16, SLC39A4, PTPRC, HERPUD1, GRIN1, LOC100131098, FZD2, NPY1R, ABCB6, ITPR1, CD55, MT2A, CACNA1G, CP, CACNA1C, FTHL20	0.981003
GOTERM_BP_FAT	GO:0045165~cell fate commitment	29	MCL1, SOX2, MITF, JAG2, SOX6, GLI2, SOX8, TCF7L2, TGFB2, GATA2, WNT3, CYP26B1, OLIG1, LHX6, OLIG2, FGF2, TCF3, RUNX2, BMP2, SMAD5, DLL1, SMAD1, NOTCH2, ASCL1, DLX1, NOTCH1, SALL1, GAP43, TBX19	0.981063
GOTERM_BP_FAT	GO:0006650~glycerophospholipid metabolic process	25	CHKB, PIP5K1B, PIP5K1C, SERINC5, PIGM, LCAT, PIGH, PIKFYVE, PEMT, PIK3CA, PTDSS1, IP6K2, CPT1B, PIK3C2G, PIGX, ALDH5A1, PIK3CD, PI4KA, LPCAT2, SACM1L, PITPNM3, PI4K2A, CD81, FABP3, ALG12, PIP4K2B	0.981069
GOTERM_BP_FAT	GO:0009100~glycoprotein metabolic process	41	SGSH, GALNT1, HS3ST5, HS3ST4, NDST1, ST8SIA1, FKBP1A, ST8SIA3, ST6GALNAC5, ST3GAL1, ST6GALNAC6, B3GNT4, B3GALNT1, B3GNT7, ST3GAL6, CHST14, FBXO6, RPN1, B3GNT1, CD4, FUT1, B3GNT2, MAN2B1, COL11A1, FKRP, GCNT1, GALNT13, PHLDA1, MGAT4B, MGAT4A, B3GALT2, CHST3, MAN1C1, GLCE, CD37, MGAT3, HIF1A, LARGE, SULF2, ST8SIA4, POFUT1, ALG12, COG2	0.981219
GOTERM_BP_FAT	GO:0055001~muscle cell development	13	CAV2, TNC, CACNB2, NRD1, CXADR, HOMER1, TNNT2, ATG5, DNER, PPP3CB, OBSL1, PPP3CA, CXADRP2, MYH10	0.981293
GOTERM_BP_FAT	GO:0045762~positive regulation of adenylate cyclase activity	13	ADCY3, LOC100131909, ADCY1, CAP2, ADORA2B, ADCY5, ADCYAP1R1, ADCYAP1, ADRB1, ADCY9, NTRK2, CAP1, CALCRL, TSHR	0.981293
GOTERM_BP_FAT	GO:0032512~regulation of protein phosphatase type 2B activity	2	FKBP1A, FKBP1B	0.981454
GOTERM_BP_FAT	GO:0042986~positive regulation of amyloid precursor protein biosynthetic process	2	SOAT1, PAWR	0.981454
GOTERM_BP_FAT	GO:0034339~regulation of transcription from RNA polymerase II promoter by nuclear hormone receptor	2	DGKQ, SIRT1	0.981454
GOTERM_BP_FAT	GO:0043437~butanoic acid metabolic process	2	TYRP1, LOC644189, ACOT4	0.981454
GOTERM_BP_FAT	GO:0042322~negative regulation of circadian sleep/wake cycle, REM sleep	2	CRH, GHRL	0.981454
GOTERM_BP_FAT	GO:0006532~aspartate biosynthetic process	2	GOT2, GOT1	0.981454
GOTERM_BP_FAT	GO:0006426~glycyl-tRNA aminoacylation	2	GARS, POLG2	0.981454
GOTERM_BP_FAT	GO:0009756~carbohydrate mediated signaling	2	COLEC12, CLEC7A	0.981454
GOTERM_BP_FAT	GO:0019550~glutamate catabolic process to aspartate	2	GOT2, GOT1	0.981454
GOTERM_BP_FAT	GO:0033136~serine phosphorylation of STAT3 protein	2	NLK, CDK5	0.981454
GOTERM_BP_FAT	GO:0006042~glucosamine biosynthetic process	2	PGM3, UAP1	0.981454
GOTERM_BP_FAT	GO:0006598~polyamine catabolic process	2	DHPS, SMOX	0.981454
GOTERM_BP_FAT	GO:0030718~germ-line stem cell maintenance	2	HSD3B7, CREBBP, PIWIL2	0.981454
GOTERM_BP_FAT	GO:0006048~UDP-N-acetylglucosamine biosynthetic process	2	PGM3, UAP1	0.981454
GOTERM_BP_FAT	GO:0051464~positive regulation of cortisol secretion	2	CRH, GHRL	0.981454
GOTERM_BP_FAT	GO:0006045~N-acetylglucosamine biosynthetic process	2	PGM3, UAP1	0.981454
GOTERM_BP_FAT	GO:0010882~regulation of cardiac muscle contraction by calcium ion signaling	2	RYR2, FKBP1B	0.981454
GOTERM_BP_FAT	GO:0010881~regulation of cardiac muscle contraction by regulation of the release of sequestered calcium ion	2	RYR2, FKBP1B	0.981454
GOTERM_BP_FAT	GO:0009450~gamma-aminobutyric acid catabolic process	2	ALDH5A1, ABAT	0.981454
GOTERM_BP_FAT	GO:0006410~transcription, RNA-dependent	2	APOBEC3G, APOBEC3F	0.981454
GOTERM_BP_FAT	GO:0014808~release of sequestered calcium ion into cytosol by sarcoplasmic reticulum	2	RYR2, FKBP1B	0.981454
GOTERM_BP_FAT	GO:0019551~glutamate catabolic process to 2-oxoglutarate	2	GOT2, GOT1	0.981454
GOTERM_BP_FAT	GO:0050432~catecholamine secretion	2	NISCH, LY6E	0.981454
GOTERM_BP_FAT	GO:0032513~negative regulation of protein phosphatase type 2B activity	2	FKBP1A, FKBP1B	0.981454
GOTERM_BP_FAT	GO:0006880~intracellular sequestering of iron ion	2	SRI, FTHL3, FTHL16, FTH1, FTHL20	0.981454
GOTERM_BP_FAT	GO:0007206~activation of phospholipase C activity by metabotropic glutamate receptor signaling pathway	2	GRM5, HOMER1	0.981454
GOTERM_BP_FAT	GO:0034201~response to oleic acid	2	CPS1, AACS	0.981454
GOTERM_BP_FAT	GO:0006540~glutamate decarboxylation to succinate	2	GAD2, GAD1	0.981454
GOTERM_BP_FAT	GO:0045869~negative regulation of retroviral genome replication	2	APOBEC3G, APOBEC3F	0.981454
GOTERM_BP_FAT	GO:0032459~regulation of protein oligomerization	2	CCK, CLU	0.981454
GOTERM_BP_FAT	GO:0045956~positive regulation of calcium ion-dependent exocytosis	2	CDK5, SCAMP5	0.981454
GOTERM_BP_FAT	GO:0035137~hindlimb morphogenesis	7	NOTCH1, CHD7, LOC643778, LRP6, PTCH1, RARB, BMPR1A, TWIST1	0.981835
GOTERM_BP_FAT	GO:0022898~regulation of transmembrane transporter activity	7	JPH4, JPH3, CALM3, FKBP1A, HOMER1, JPH1, FKBP1B, CALM2, CALM1	0.981835
GOTERM_BP_FAT	GO:0009069~serine family amino acid metabolic process	7	C8ORF62, SEPHS2, GCLC, DHFR, SRR, PSAT1, GCLM, CBS	0.981835
GOTERM_BP_FAT	GO:0050954~sensory perception of mechanical stimulus	22	RAB3A, CNTN5, MYO3A, MAP1A, SOX2, SPTBN4, ALMS1, GJB6, GPR98, SLC26A4, ATP2B2, GPX1, KCNQ4, CHD7, FYN, GRM7, USH1C, COL11A2, COL11A1, MYC, CRYM, C17ORF28	0.981902
KEGG_PATHWAY	hsa00760:Nicotinate and nicotinamide metabolism	3	NMNAT2, C9ORF95, PNP	0.981919
GOTERM_BP_FAT	GO:0046634~regulation of alpha-beta T cell activation	9	PTPRC, CBLB, RIPK2, ITPKB, BCL6, TNFRSF14, SOCS5, PNP, SYK	0.981919
GOTERM_BP_FAT	GO:0007015~actin filament organization	16	AIF1, WASF1, PDLIM3, ACTN1, EPB49, WAS, GAS7, CORO1A, PAK2, PTK2B, GSN, NCK1, GHRL, PLS3, ARAP1, ADD2	0.981965
GOTERM_BP_FAT	GO:0034329~cell junction assembly	10	DLC1, PTPRK, PDPK1, TJP1, TLN2, PTK2B, ACTN1, TRIP6, THY1, GJC1	0.981971
GOTERM_BP_FAT	GO:0010553~negative regulation of specific transcription from RNA polymerase II promoter	10	MEF2C, HDAC4, PPARA, AES, HEY1, TAF7, HEY2, SMARCA2, NCOR2, GPS2, LOC100129733	0.981971
GOTERM_BP_FAT	GO:0043691~reverse cholesterol transport	5	APOE, LCAT, LOC100129500, CLU, ABCA1, APOM	0.982023
GOTERM_BP_FAT	GO:0043278~response to morphine	5	PCSK1, GNAO1, TACR1, GRIN1, SRR	0.982023
GOTERM_BP_FAT	GO:0022029~telencephalon cell migration	5	ARX, LHX6, POU3F2, RELN, CDK5	0.982023
GOTERM_BP_FAT	GO:0014072~response to isoquinoline alkaloid	5	PCSK1, GNAO1, TACR1, GRIN1, SRR	0.982023
GOTERM_BP_FAT	GO:0006739~NADP metabolic process	5	ME1, ASPDH, TPI1, G6PD, HIBADH, TPI1P1	0.982023
GOTERM_BP_FAT	GO:0046834~lipid phosphorylation	5	PIK3C2G, PIK3CD, PI4KA, PIK3CA, IP6K2	0.982023
GOTERM_BP_FAT	GO:0030901~midbrain development	5	SMAD9, NDST1, RFX4, SMAD1, APLP2	0.982023
GOTERM_BP_FAT	GO:0042752~regulation of circadian rhythm	6	CRH, NR2F6, GHRL, BHLHE40, ARNTL2, OPN3	0.982031
GOTERM_BP_FAT	GO:0001836~release of cytochrome c from mitochondria	6	BID, GPX1, CCK, GGCT, CLU, MYC	0.982031
GOTERM_BP_FAT	GO:0007030~Golgi organization	6	ARL1, COG4, ATL2, MAP2K1, VCPIP1, COG2	0.982031
GOTERM_BP_FAT	GO:0032231~regulation of actin filament bundle formation	6	DLC1, KISS1R, SORBS3, TACR1, ARAP1, SYNPO	0.982031
GOTERM_BP_FAT	GO:0048284~organelle fusion	6	CAV2, CORO1A, OPA1, VAV3, LRMP, VCPIP1	0.982031
GOTERM_BP_FAT	GO:0014013~regulation of gliogenesis	6	DLX1, NOG, NOTCH1, BMP2, DLL3, ID4	0.982031
GOTERM_BP_FAT	GO:0050805~negative regulation of synaptic transmission	6	KCNQ4, BCHE, SLC24A2, STXBP1, NPY5R, HTR2A	0.982031
GOTERM_BP_FAT	GO:0001754~eye photoreceptor cell differentiation	6	CRB1, NTRK2, ALMS1, OLFM3, STAT3, THY1	0.982031
GOTERM_BP_FAT	GO:0051017~actin filament bundle formation	6	AIF1, PTK2B, ACTN1, EPB49, GAS7, ADD2	0.982031
GOTERM_BP_FAT	GO:0009311~oligosaccharide metabolic process	8	MGAT4B, MGAT4A, B3GALT2, GM2A, ST8SIA4, B3GALNT1, ST8SIA3, COG2	0.982055
GOTERM_BP_FAT	GO:0043900~regulation of multi-organism process	8	AP2A2, HS3ST5, AP2S1, ATP6V1H, APOBEC3G, APOBEC3F, AP2M1, CD28	0.982055
GOTERM_BP_FAT	GO:0002250~adaptive immune response	17	HSPD1P6, NBN, CD8A, SWAP70, CLU, HSPD1P1, SERPING1, C1R, C1S, PRKCD, HLA-DMA, CD74, HSPD1P5, HSPD1P4, CD55, C1RL, FCER1G, INPP5D, HSPD1, CFI, HLA-DRA	0.982091
GOTERM_BP_FAT	GO:0002460~adaptive immune response based on somatic recombination of immune receptors built from immunoglobulin superfamily domains	17	HSPD1P6, NBN, CD8A, SWAP70, CLU, HSPD1P1, SERPING1, C1R, C1S, PRKCD, HLA-DMA, CD74, HSPD1P5, HSPD1P4, CD55, C1RL, FCER1G, INPP5D, HSPD1, CFI, HLA-DRA	0.982091
GOTERM_BP_FAT	GO:0002694~regulation of leukocyte activation	34	HSPD1P6, LST1, ADORA2B, IL27RA, TACR1, SNCA, ITPKB, HSPD1P1, TNFSF13, PAWR, ZEB1, TNFSF12, PNP, HLA-DMA, CD74, HSPD1P5, HSPD1P4, STAT6, CD4, BCL6, INPP5D, HLA-DOA, IL13RA1, TCF3, PAG1, CD28, SYK, LOC100131909, PTPRC, TNFRSF14, SOCS5, FOXP3, THY1, CORO1A, CBLB, NCK1, IL12A, RIPK2, HSPD1, TNFSF12-TNFSF13, CD226	0.982135
GOTERM_CC_FAT	GO:0000118~histone deacetylase complex	7	HDAC4, GATAD2A, RBBP7, APPL1, APPL2, CHD4, HDAC6	0.982204
GOTERM_CC_FAT	GO:0005793~ER-Golgi intermediate compartment	7	NUCB1, P4HB, KIAA0368, RAB37, FAM38A, YIF1A, SEC23B	0.982204
GOTERM_CC_FAT	GO:0031093~platelet alpha granule lumen	7	VEGFB, CLU, ACTN1, SERPING1, SPARC, TIMP1, TGFB2	0.982204
GOTERM_BP_FAT	GO:0034621~cellular macromolecular complex subunit organization	70	NDUFAF4, NCBP2, NCBP1, HSPD1P6, TUBB2A, SNRPEL1, AP2S1, WASF1, TUBB2C, SNRPD1, NAP1L3, HSPD1P1, NAP1L2, NAP1L5, HSPD1P5, HSPD1P4, CTTNBP2, PAK2, SEH1L, GSN, LOC100133673, GTF2A2, VMA21, HIST3H2A, TUBG1, LOC100129492, MYST4, MYST3, TUBB4, H1F0, CLNS1A, ARL2, APCS, IPO9, WAS, CDK5, LOC100130932, THEG, PRPF6, LOC100131149, PIH1D1, PTRF, IPO7, NCK1, TPPP, SNRNP200, TUBA4A, GHRL, STMN1, SNRPF, SNRPE, …	0.982223
GOTERM_BP_FAT	GO:0014706~striated muscle tissue development	25	RBP4, CAV2, TNC, CACNB2, FKBP1A, CXADR, GJC1, TGFB2, ATG5, LY6E, DNER, PPP3CB, OBSL1, RARB, MKL2, PPP3CA, COL11A1, NRD1, HOMER1, CDK5, FOXP1, TNNT2, IGSF8, VAMP5, CXADRP2, MYH10	0.982296
GOTERM_BP_FAT	GO:0060562~epithelial tube morphogenesis	15	DVL2, DLC1, BMP2, SHROOM3, LMO4, VANGL2, PTK7, SCRIB, SHANK3, FZD6, RGMA, MIB1, PTCH1, IFT52, TWIST1	0.982324
GOTERM_CC_FAT	GO:0005604~basement membrane	13	FRAS1, TNC, CCDC80, DAG1, COL28A1, SPARC, NTN1, SMC3, APLP1, LAMB3, SMOC1, LAMB1, COL8A2	0.982437
GOTERM_CC_FAT	GO:0005865~striated muscle thin filament	3	TNNT2, TNNT1, TPM3	0.983249
GOTERM_CC_FAT	GO:0014704~intercalated disc	3	SCN1A, SCN2A, OBSL1	0.983249
GOTERM_CC_FAT	GO:0031461~cullin-RING ubiquitin ligase complex	3	ANAPC2, CUL7, FBXO6	0.983249
GOTERM_CC_FAT	GO:0032420~stereocilium	3	MPP1, USH1C, RDX	0.983249
GOTERM_CC_FAT	GO:0034358~plasma lipoprotein particle	6	APOE, LCAT, LOC100129500, CLU, APOM, SELS, VLDLR	0.983298
GOTERM_CC_FAT	GO:0032994~protein-lipid complex	6	APOE, LCAT, LOC100129500, CLU, APOM, SELS, VLDLR	0.983298
GOTERM_BP_FAT	GO:0051146~striated muscle cell differentiation	19	CAST, CAV2, TNC, NRD1, CACNB2, RB1, CXADR, CAPN2, HOMER1, FOXP1, TNNT2, GPX1, ATG5, DNER, PPP3CB, OBSL1, RARB, PPP3CA, CXADRP2, MYH10	0.983362
GOTERM_BP_FAT	GO:0051170~nuclear import	19	HTATIP2, ATP6AP1, IPO9, TGFB2, CBLB, RPAIN, CEP57, IPO7, TRPS1, PTTG1IP, PPP3CB, KPNA6, BCL6, KPNA5, PPP3CA, NCKIPSD, RANBP2, TPR, FGF2	0.983362
GOTERM_BP_FAT	GO:0006814~sodium ion transport	27	SLC9A9, ATP1B1, SCN1A, SLC13A5, SCN1B, SCN3A, SLC20A1, SLC20A2, SLC38A11, SLC24A2, NEDD4L, SLC4A4, HCN1, SLC8A2, SCN2B, SLC12A5, SCN2A, ATP1A3, SLC10A7, ATP1A1, TRPM2, SLC17A7, ACCN2, ACCN1, ACCN4, SLC17A6, TRAPPC10	0.983759
GOTERM_BP_FAT	GO:0031281~positive regulation of cyclase activity	13	ADCY3, LOC100131909, ADCY1, CAP2, ADORA2B, ADCY5, ADCYAP1R1, ADCYAP1, ADRB1, ADCY9, NTRK2, CAP1, CALCRL, TSHR	0.983787
GOTERM_BP_FAT	GO:0048515~spermatid differentiation	13	C17ORF47, NEURL, AFF4, ALMS1, UBE2B, HOOK1, BBS2, NME5, CEP57, TXNDC8, STRBP, PPP2R2B, FNDC3A	0.983787
GOTERM_BP_FAT	GO:0034330~cell junction organization	13	DLC1, PTPRK, TLN2, ACTN1, CXADR, TGFB2, THY1, GJC1, TJP1, PDPK1, PTK2B, NUMB, CXADRP2, TRIP6	0.983787
GOTERM_CC_FAT	GO:0016607~nuclear speck	17	MEF2C, DGKQ, SUMO1P3, MAML1, GLIS2, NOC3L, MAML2, RING1, PRPF3, CASC3, WT1, EIF4A3, SUMO1, METTL3, RBM8A, ZMIZ1, PRPF8, GATAD2A	0.983832
GOTERM_BP_FAT	GO:0030031~cell projection assembly	18	FGD2, DNM3, FGD1, NEURL, VAV3, PDGFA, BAIAP2, VANGL2, LPAR3, ALMS1, RDX, UBE2B, BBS2, NCK1, CAPG, CYFIP1, SH2B1, MYH10	0.983924
GOTERM_BP_FAT	GO:0050670~regulation of lymphocyte proliferation	18	PTPRC, LST1, TACR1, TNFRSF14, PAWR, FOXP3, PNP, CORO1A, CBLB, NCK1, IL12A, RIPK2, BCL6, INPP5D, IL13RA1, TCF3, CD28, SYK	0.983924
GOTERM_BP_FAT	GO:0060537~muscle tissue development	26	ZFAND5, RBP4, CAV2, TNC, CACNB2, FKBP1A, CXADR, GJC1, TGFB2, LY6E, ATG5, DNER, LOC732229, PPP3CB, OBSL1, MKL2, RARB, PPP3CA, COL11A1, NRD1, HOMER1, CDK5, FOXP1, TNNT2, IGSF8, VAMP5, CXADRP2, MYH10	0.984157
GOTERM_BP_FAT	GO:0007200~activation of phospholipase C activity by G-protein coupled receptor protein signaling pathway coupled to IP3 second messenger	12	GRM5, CCKAR, EDNRB, CCKBR, GNB1, P2RY2, TACR1, CHRM1, GNG13, LPAR3, HOMER1, HTR2A	0.984165
GOTERM_BP_FAT	GO:0006733~oxidoreduction coenzyme metabolic process	12	ME1, NMNAT2, ASPDH, COQ9, PNP, C9ORF95, PDSS1, COQ5, HIBADH, TPI1P1, TPI1, G6PD, MDH1	0.984165
GOTERM_BP_FAT	GO:0055002~striated muscle cell development	12	CAV2, TNC, CACNB2, NRD1, HOMER1, CXADR, TNNT2, DNER, PPP3CB, OBSL1, PPP3CA, CXADRP2, MYH10	0.984165
GOTERM_BP_FAT	GO:0002757~immune response-activating signal transduction	12	IRAK2, C3AR1, PTPRC, HSPD1P6, THEMIS, CD247, HSPD1P1, CACNB3, HSPD1P5, HSPD1P4, THY1, FYN, RIPK2, CLEC7A, HSPD1, SYK	0.984165
GOTERM_BP_FAT	GO:0009991~response to extracellular stimulus	44	CCKAR, RBP4, PPARA, LDHA, CCK, ADORA2B, PDGFA, SOX2, GDAP1, RPS19P3, ENSA, ASL, GLRX2, PCSK1, AES, ATG5, MAP1LC3A, BCHE, GSN, CDKN2D, PEMT, APOM, LOC100131909, NES, BMP2, SP100, BECN1, FADS1, MAP1B, AXL, NR4A2, CLIC1, CPS1, SIRT1, TULP4, RPS19, GHRL, CARTPT, RYR2, PTCH1, CP, ALOX5, IGFBP2, AACS, HDAC6, VLDLR	0.984187
GOTERM_MF_FAT	GO:0005319~lipid transporter activity	14	GM2A, PCTP, ABCA1, PITPNM1, APOL3, PITPNM3, PLEKHA8, APOE, LOC100129500, PLSCR3, ATP8A2, FABP3, FABP1, APOL6, APOM	0.984242
KEGG_PATHWAY	hsa00982:Drug metabolism	8	MGST3, GSTA4, CYP2C9, MAOB, CYP2A6, GSTO2, GSTO1, GSTM5	0.984407
GOTERM_BP_FAT	GO:0032313~regulation of Rab GTPase activity	11	TBC1D10C, SGSM1, TBC1D8, TBC1D9, TBC1D14, TBC1D5, RABGAP1L, C6ORF170, TBC1D30, TBC1D1, TBCK	0.984683
GOTERM_BP_FAT	GO:0032483~regulation of Rab protein signal transduction	11	TBC1D10C, SGSM1, TBC1D8, TBC1D9, TBC1D14, TBC1D5, RABGAP1L, C6ORF170, TBC1D30, TBC1D1, TBCK	0.984683
KEGG_PATHWAY	hsa00563:Glycosylphosphatidylinositol(GPI)-anchor biosynthesis	3	PIGM, PIGX, PIGH	0.984717
GOTERM_BP_FAT	GO:0007049~cell cycle	148	ADCY3, S100A6, ZAK, TUBB2A, AIF1, BTRC, JAG2, OSGIN2, TGFB2, RCBTB1, CDKN2D, TUBG1, PARD3B, CCNA1, STAG2, STAG1, EGFR, ANAPC1, ANAPC2, SGOL1, HMG20B, PLK1S1, PPP1CC, MARK4, DCTN1, TACC1, TACC2, UHRF1, CLIP1, PELO, STMN1, NEK4, MCTS1, PPP2R3B, NEK2, KATNB1, SESN1, UHMK1, PIN1, PSMB5, PLAGL1, PSMB7, PRR5, NIPBL, SMARCB1, LOC100133982, TFDP2, SKA2, TNKS, CLASP2, RAD51L3, LFNG, TCF3, TFDP1, CREBL2, M…	0.984759
GOTERM_BP_FAT	GO:0045792~negative regulation of cell size	21	PPP2R1A, CCDC85B, CRYAB, SIPA1, PSRC1, RB1, NTN1, TGFB2, RERG, ACVR1B, PHF17, CDKN2D, TRO, SERTAD3, WFDC1, BCL6, GNG4, APBB1, FGF2, IP6K2, SERTAD2	0.984799
GOTERM_MF_FAT	GO:0048306~calcium-dependent protein binding	8	SYT1, S100A6, AHRR, STX1A, MASP1, PLSCR3, ANXA11, CABP1, PDCD6	0.984801
GOTERM_CC_FAT	GO:0032391~photoreceptor connecting cilium	2	CETN3, CETN2	0.984881
GOTERM_CC_FAT	GO:0005838~proteasome regulatory particle	2	PSMD7, PSMD8	0.984881
GOTERM_CC_FAT	GO:0017146~N-methyl-D-aspartate selective glutamate receptor complex	2	GRIN1, GRIN2A	0.984881
GOTERM_CC_FAT	GO:0060170~cilium membrane	2	BBS2, BBS7	0.984881
GOTERM_CC_FAT	GO:0034366~spherical high-density lipoprotein particle	2	CLU, APOM	0.984881
GOTERM_CC_FAT	GO:0005861~troponin complex	2	TNNT2, TNNT1	0.984881
GOTERM_CC_FAT	GO:0032589~neuron projection membrane	2	ROBO1, LOC642132, SLC12A5	0.984881
KEGG_PATHWAY	hsa00740:Riboflavin metabolism	2	RFK, MTMR6	0.984977
GOTERM_CC_FAT	GO:0000781~chromosome, telomeric region	5	NBN, ACD, TNKS, CDK2, TNKS2	0.985043
GOTERM_CC_FAT	GO:0005921~gap junction	5	PANX2, GJB6, CALB2, IFT140, GJC1	0.985043
GOTERM_CC_FAT	GO:0005876~spindle microtubule	5	NUMA1, LOC100133673, CALM3, SKA2, CLASP2, TUBG1, CALM2, CALM1	0.985043
GOTERM_MF_FAT	GO:0004016~adenylate cyclase activity	4	ADCY3, ADCY1, ADCY9, ADCY5	0.985113
GOTERM_MF_FAT	GO:0004549~tRNA-specific ribonuclease activity	4	RPP25, POP4, POP5, RPP40	0.985113
GOTERM_MF_FAT	GO:0016854~racemase and epimerase activity	4	C1QTNF3, AMACR, SRR, C14ORF149, GLCE	0.985113
GOTERM_MF_FAT	GO:0005159~insulin-like growth factor receptor binding	4	YWHAG, YWHAH, SOCS2, IRS1	0.985113
GOTERM_MF_FAT	GO:0008536~Ran GTPase binding	4	RANBP9, IPO7, IPO9, RANBP2	0.985113
GOTERM_MF_FAT	GO:0003708~retinoic acid receptor activity	4	RING1, RARB, COL11A2, RGL2	0.985113
GOTERM_MF_FAT	GO:0001584~rhodopsin-like receptor activity	4	GPR22, GPR19, DARC, OPN3	0.985113
GOTERM_MF_FAT	GO:0005251~delayed rectifier potassium channel activity	4	KCNS3, KCNS1, KCNA2, KCNA1	0.985113
GOTERM_MF_FAT	GO:0008353~RNA polymerase II carboxy-terminal domain kinase activity	4	GTF2H2D, GTF2H2C, GTF2H4, CDK9, ERCC3, GTF2H2, GTF2H2B	0.985113
GOTERM_MF_FAT	GO:0008440~inositol trisphosphate 3-kinase activity	3	ITPKB, ITPKA, IP6K2	0.985127
GOTERM_MF_FAT	GO:0042043~neurexin binding	3	NLGN1, SYTL4, SYTL2	0.985127
GOTERM_MF_FAT	GO:0031432~titin binding	3	OBSCN, MYBPC1, CALM3, CALM2, CALM1	0.985127
GOTERM_MF_FAT	GO:0004887~thyroid hormone receptor activity	3	THRA, NR2F6, NR1H3	0.985127
GOTERM_MF_FAT	GO:0004691~cAMP-dependent protein kinase activity	3	PRKACA, PRKACB, PRKX	0.985127
GOTERM_MF_FAT	GO:0051010~microtubule plus-end binding	3	CLIP1, CLASP2, MAPRE1	0.985127
GOTERM_MF_FAT	GO:0031490~chromatin DNA binding	3	NOTCH1, VAX2, BCL6	0.985127
GOTERM_MF_FAT	GO:0001846~opsonin binding	3	NPTXR, CLEC7A, ITGAM	0.985127
GOTERM_MF_FAT	GO:0070567~cytidylyltransferase activity	3	CDS2, CMAS, CDS1	0.985127
GOTERM_MF_FAT	GO:0005097~Rab GTPase activator activity	11	TBC1D10C, SGSM1, TBC1D8, TBC1D9, TBC1D14, TBC1D5, RABGAP1L, C6ORF170, TBC1D30, TBC1D1, TBCK	0.985147
GOTERM_MF_FAT	GO:0005275~amine transmembrane transporter activity	16	SLC36A1, AQP9, SLC6A12, SLC6A13, SLC3A2, SLC7A8, SLC7A10, SLC7A9, SLC32A1, SLC6A9, SLC17A6, SLC7A1, SLC6A6, SLC25A22, SLC25A26, SLC25A15	0.985297
GOTERM_BP_FAT	GO:0048663~neuron fate commitment	10	ASCL1, DLX1, NOTCH1, SOX2, JAG2, LHX6, OLIG1, OLIG2, GLI2, TGFB2	0.985325
GOTERM_BP_FAT	GO:0002768~immune response-regulating cell surface receptor signaling pathway	10	C3AR1, PTPRC, THEMIS, FYN, CD247, RIPK2, CACNB3, CLEC7A, THY1, SYK	0.985325
GOTERM_MF_FAT	GO:0016849~phosphorus-oxygen lyase activity	6	ADCY3, ADCY1, ADCY9, ADCY5, DAK, GUCY1B3	0.985341
GOTERM_MF_FAT	GO:0008173~RNA methyltransferase activity	6	C1ORF66, METTL14, METTL3, DIMT1L, NSUN2, TRMT61B	0.985341
GOTERM_MF_FAT	GO:0017022~myosin binding	6	TRIOBP, MYRIP, STX1A, ARFGEF2, SNAP25, GPR98	0.985341
GOTERM_BP_FAT	GO:0034504~protein localization in nucleus	20	TAF3, ATP6AP1, IPO9, TGFB2, CBLB, RPAIN, CEP57, IPO7, TRPS1, PIKFYVE, PTTG1IP, PPP3CB, KPNA6, BCL6, KPNA5, PPP3CA, NCKIPSD, RANBP2, TPR, FGF2	0.985377
GOTERM_BP_FAT	GO:0002253~activation of immune response	20	IRAK2, C3AR1, PTPRC, HSPD1P6, MASP1, THEMIS, CLU, CD247, CACNB3, C1R, SERPING1, HSPD1P1, C1S, HSPD1P5, HSPD1P4, THY1, CD55, FYN, C1RL, RIPK2, CLEC7A, HSPD1, CFI, SYK	0.985377
GOTERM_BP_FAT	GO:0016568~chromatin modification	54	CBX7, RCBTB1, BRPF1, PCGF2, PRMT8, MLL3, MYST4, MYST3, RING1, HMG20B, RB1, RBBP7, UBE2B, BPTF, JMJD1C, RNF20, SMARCA2, SUPT3H, MEAF6, C14ORF169, HAT1, TADA1, CDC73, ARID2, VPS72, CHD9, CHD7, SMARCB1, NPM2, C19ORF62, KDM3A, ACTL6A, TAF9, KDM3B, CHD5, ASF1A, CHD4, SETDB1, KAT2B, CREBBP, FOXP3, SIRT1, ATXN7L3, MSL3, HDAC4, PHF17, PHF16, MSL1, SMARCC1, SMARCC2, PHF15, APBB1, HDAC6, UBE2E1	0.985421
GOTERM_MF_FAT	GO:0042974~retinoic acid receptor binding	5	NCOA6, RING1, COL11A2, RGL2, HSD17B8	0.985428
GOTERM_MF_FAT	GO:0051537~2 iron, 2 sulfur cluster binding	5	CISD2, CISD1, AIFM3, FDX1L, GLRX2	0.985428
GOTERM_MF_FAT	GO:0016248~channel inhibitor activity	5	LOC100131509, STX1A, KCNJ18, NEDD4L, ENSA, KCNJ12, KCNV1	0.985428
GOTERM_MF_FAT	GO:0022839~ion gated channel activity	5	KCNT1, KCNT2, KCNN3, KCNN2, MTMR6	0.985428
GOTERM_MF_FAT	GO:0046915~transition metal ion transmembrane transporter activity	7	SLC11A2, SLC39A14, SNCA, CCS, SLC30A3, SLC39A4, TRPM2	0.985442
GOTERM_MF_FAT	GO:0031402~sodium ion binding	24	HCN1, SLC9A9, ATP1B1, SCN1A, SCN1B, SLC8A2, SLC13A5, PDXK, SCN2B, SCN3A, SLC20A2, SCN2A, ATP1A3, SLC10A7, SLC38A11, ATP1A1, TRPM2, SLC17A7, ACCN2, ACCN1, ACCN4, SLC17A6, SLC24A2, SLC4A4	0.985464
GOTERM_MF_FAT	GO:0008270~zinc ion binding	428	GDA, PLEKHM3, ZNF639, ZNF253, ZNF254, HMHA1, BRPF1, ZNF107, PATZ1, ZNF395, ADAM9, ROCK2, ZNF506, ZHX1, ZHX2, ZHX3, BSN, PCLO, ZNF37A, ADAMTS8, ZNF785, ZNF384, UNC13C, ADAMTS3, ADAMTS5, ZNF382, UNC13A, ZNF519, ZNF516, ZNF76, ZNF510, ZNF512, ADAP1, ZNF229, TNKS, VEZF1, ZNF70, ASXL2, ZNF529, PTGR2, ZNF621, KLF11, ASXL1, KLF16, ZNF521, KLF15, ZNF626, ZNF627, TRPS1, ZNF385D, SYTL4, SYTL5, ZNF385B, SYT…	0.985493
GOTERM_MF_FAT	GO:0015662~ATPase activity, coupled to transmembrane movement of ions, phosphorylative mechanism	12	ATP6V1C1, ATP2B1, ATP2B2, ATP2B3, ATP1B1, ATP6V1E1, ATP8A2, ATP1A3, ATP1A1, ATP6V0D1, ATP13A2, ATP13A4	0.98558
GOTERM_MF_FAT	GO:0051015~actin filament binding	12	EGFR, MYO5A, CORO1A, AIF1, CYFIP1, ACTN1, MARCKS, ANTXR1, GAS7, ADD2, MYH10, SPTB	0.98558
GOTERM_MF_FAT	GO:0019888~protein phosphatase regulator activity	12	PPP2R1A, TESC, PPP2R3B, PPP1R14D, PPP1R7, LMTK2, SHOC2, PPP2R4, PPP1R14C, PPP2R2B, PPP2R2C, PPP2R2D	0.98558
GOTERM_BP_FAT	GO:0030335~positive regulation of cell migration	19	EGFR, MAP2K1, PDGFA, TACR1, SPHK1, IRS1, TGFB2, SPAG9, CORO1A, PRR5, HIF1A, PTK2B, CXCL16, PRR5-ARHGAP8, AAMP, LAMB1, TRIP6, ARHGAP8, FGF2, HDAC6, ADAM9	0.985843
GOTERM_BP_FAT	GO:0019722~calcium-mediated signaling	9	EGFR, KISS1R, GPR44, SPHK1, ALMS1, RCAN3, RCAN2, GRM1, CAMKK2	0.985949
GOTERM_BP_FAT	GO:0051648~vesicle localization	9	BBS2, ARF1, BBS7, MAP2K1, NLGN1, LRMP, SNAP23, YKT6, WIPI1	0.985949
GOTERM_BP_FAT	GO:0046942~carboxylic acid transport	30	PPARA, SLC36A1, SLC13A5, AQP9, CHKB, SLC7A8, XK, SLC7A9, SLC38A11, GOT2, SLC32A1, KISS1R, PLIN2, SLC25A22, SLC25A1, SLC25A26, ARL6IP5, APBA1, CPT1B, SLC25A4, SLC6A12, SLC3A2, SLC7A10, SLC16A2, SLC6A9, SLC26A8, SLC7A1, SLC6A6, FABP3, FABP1, SLC25A15	0.985993
GOTERM_BP_FAT	GO:0010629~negative regulation of gene expression	97	MEF2C, HMX1, THRA, CDX2, CCDC85B, ZNF639, ZNF254, CITED2, WWP1, OLIG2, RARB, BCL7A, MYST4, S100A1, TWIST1, MYST3, PTPRK, RCOR2, ZHX1, GABPA, ZHX2, ZHX3, VAX2, SMARCA2, ZNF382, EID2, GCLC, SUMO1P3, SOX2, TH1L, SOX6, ELK3, VPS72, WT1, MEIS2, BHLHE40, TCF25, RUNX2, NKRF, BMP2, CREBZF, KLF11, TAF7, RYBP, NDFIP2, SMAD1, FOXP3, MYPOP, FOXP4, FOXP1, HDAC4, DLX1, SALL4, TRPS1, SMARCC2, SCMH1, CRYM, NCOR2…	0.986117
GOTERM_BP_FAT	GO:0010243~response to organic nitrogen	14	ATP6V0E1, GNAO1, GRIN1, NR4A2, GRIN2A, UROS, SMAD1, HPRT1, CPS1, PTK2B, PEMT, PPP3CA, AACS, NEFL	0.986175
GOTERM_BP_FAT	GO:0032944~regulation of mononuclear cell proliferation	18	PTPRC, LST1, TACR1, TNFRSF14, PAWR, FOXP3, PNP, CORO1A, CBLB, NCK1, IL12A, RIPK2, BCL6, INPP5D, IL13RA1, TCF3, CD28, SYK	0.98633
GOTERM_BP_FAT	GO:0070663~regulation of leukocyte proliferation	18	PTPRC, LST1, TACR1, TNFRSF14, PAWR, FOXP3, PNP, CORO1A, CBLB, NCK1, IL12A, RIPK2, BCL6, INPP5D, IL13RA1, TCF3, CD28, SYK	0.98633
GOTERM_MF_FAT	GO:0004468~lysine N-acetyltransferase activity	9	SUPT3H, CDYL, KAT2B, CREBBP, HAT1, TAF9, TADA1, MYST4, MYST3	0.986456
GOTERM_MF_FAT	GO:0035258~steroid hormone receptor binding	9	RERG, YWHAH, NCOA6, FHL2, KDM3A, RB1, WIPI1, PPARGC1B, LOC653889, PRPF6	0.986456
GOTERM_MF_FAT	GO:0004402~histone acetyltransferase activity	9	SUPT3H, CDYL, KAT2B, CREBBP, HAT1, TAF9, TADA1, MYST4, MYST3	0.986456
GOTERM_BP_FAT	GO:0051131~chaperone-mediated protein complex assembly	3	HSPD1P6, APCS, HSPD1P1, HSPD1, THEG, HSPD1P5, HSPD1P4	0.986506
GOTERM_BP_FAT	GO:0034446~substrate adhesion-dependent cell spreading	3	C22ORF28, ANTXR1, LAMB1	0.986506
GOTERM_BP_FAT	GO:0032365~intracellular lipid transport	3	CPT1B, NPC2, CHKB, ABCA1	0.986506
GOTERM_BP_FAT	GO:0009296~flagellum assembly	3	BBS2, NEURL, UBE2B	0.986506
GOTERM_BP_FAT	GO:0033628~regulation of cell adhesion mediated by integrin	3	TESC, ADAM9, TGFB2	0.986506
GOTERM_BP_FAT	GO:0031057~negative regulation of histone modification	3	TAF7, SNCA, FOXP3	0.986506
GOTERM_BP_FAT	GO:0051900~regulation of mitochondrial depolarization	3	CCK, GCLC, GCLM	0.986506
GOTERM_BP_FAT	GO:0046653~tetrahydrofolate metabolic process	3	MTHFD2, ALDH1L2, MTHFD1L	0.986506
GOTERM_BP_FAT	GO:0046146~tetrahydrobiopterin metabolic process	3	PCBD2, QDPR, PTS	0.986506
GOTERM_BP_FAT	GO:0032091~negative regulation of protein binding	3	NOG, AES, PRKCD	0.986506
GOTERM_BP_FAT	GO:0032105~negative regulation of response to extracellular stimulus	3	PPARA, CCK, CARTPT	0.986506
GOTERM_BP_FAT	GO:0043064~flagellum organization	3	BBS2, NEURL, UBE2B	0.986506
GOTERM_BP_FAT	GO:0010390~histone monoubiquitination	3	CDC73, RNF20, UBE2E1	0.986506
GOTERM_BP_FAT	GO:0034502~protein localization to chromosome	3	ACD, TNKS, TNKS2	0.986506
GOTERM_BP_FAT	GO:0002707~negative regulation of lymphocyte mediated immunity	3	PTPRC, PPP3CB, FOXP3	0.986506
GOTERM_BP_FAT	GO:0021892~cerebral cortex GABAergic interneuron differentiation	3	ARX, DLX1, LHX6	0.986506
GOTERM_BP_FAT	GO:0032722~positive regulation of chemokine production	3	LOC100131909, HIF1A, ADORA2B, RIPK2	0.986506
GOTERM_BP_FAT	GO:0007158~neuron adhesion	3	NCAM2, CDK5R1, CNTN4	0.986506
GOTERM_BP_FAT	GO:0002704~negative regulation of leukocyte mediated immunity	3	PTPRC, PPP3CB, FOXP3	0.986506
GOTERM_BP_FAT	GO:0009111~vitamin catabolic process	3	ASPDH, CYP26B1, CYP26A1	0.986506
GOTERM_BP_FAT	GO:0032108~negative regulation of response to nutrient levels	3	PPARA, CCK, CARTPT	0.986506
GOTERM_BP_FAT	GO:0045116~protein neddylation	3	UBE2MP1, LOC100128775, UBE2M, UBE2F, NEDD8	0.986506
GOTERM_BP_FAT	GO:0032436~positive regulation of proteasomal ubiquitin-dependent protein catabolic process	3	RNF180, GCLC, STUB1	0.986506
GOTERM_BP_FAT	GO:0006006~glucose metabolic process	31	RBP4, LDHA, SORD, OGDHL, HK1, HIBADH, TROVE2, TPI1, NISCH, ENO2, PIK3CA, DHTKD1, MYC, ALDH5A1, CRYAB, PHKG1, PDK3, BRS3, NPY1R, GYG1, CPS1, PPP1CC, PGM2L1, TPI1P1, PGM3, GPI, G6PD, GSK3B, GHRL, PGK1, UGP2, MDH1	0.986575
GOTERM_BP_FAT	GO:0051098~regulation of binding	31	NOG, THRA, SUMO1P3, FKBP1A, EGLN1, LOC646050, LOC646890, SUMO1, ACD, AES, SMARCB1, PRMT8, LOC653631, GTF2A2, PEX14, TNKS, CAMK2A, RHEBL1, IRAK2, SP100, CREBZF, FOXP3, SIRT1, PRKCD, SIGIRR, HDAC4, AMH, AIDA, ID1, CALM3, RIPK2, ZNF462, IKBKB, MAP3K13, CALM2, ADD2, CALM1	0.986575
GOTERM_BP_FAT	GO:0031116~positive regulation of microtubule polymerization	4	CAV2, CTTNBP2, MAP1B, PSRC1	0.98658
GOTERM_BP_FAT	GO:0048821~erythrocyte development	4	G6PD, BCL6, SOX6, TIMP1	0.98658
GOTERM_BP_FAT	GO:0034377~plasma lipoprotein particle assembly	4	SOAT1, APOE, LOC100129500, ABCA1, APOM	0.98658
GOTERM_BP_FAT	GO:0010039~response to iron ion	4	SLC11A2, SNCA, CYBRD1, ABAT	0.98658
GOTERM_BP_FAT	GO:0065005~protein-lipid complex assembly	4	SOAT1, APOE, LOC100129500, ABCA1, APOM	0.98658
GOTERM_BP_FAT	GO:0032204~regulation of telomere maintenance	4	ACD, TNKS, MYC, TNKS2	0.98658
GOTERM_BP_FAT	GO:0006906~vesicle fusion	4	CAV2, CORO1A, VAV3, LRMP	0.98658
GOTERM_BP_FAT	GO:0007029~endoplasmic reticulum organization	4	CAV2, ATL2, ATL1, COL4A3BP	0.98658
GOTERM_BP_FAT	GO:0048048~embryonic eye morphogenesis	4	SP3, VAX2, RARB, ZEB1	0.98658
GOTERM_BP_FAT	GO:0050854~regulation of antigen receptor-mediated signaling pathway	4	PTPRC, CBLB, PAWR, THY1	0.98658
GOTERM_BP_FAT	GO:0002920~regulation of humoral immune response	4	PTPRC, CD37, MASP1, SERPING1	0.98658
GOTERM_BP_FAT	GO:0031397~negative regulation of protein ubiquitination	16	PSMB10, ANAPC1, ANAPC2, GCLC, LOC643668, CDC23, PRKCG, CDK5, LOC100133898, PSMB5, PSMF1, PSMB7, ATG5, PSME2, LOC100133982, PSMC1, PSMD7, PSMD8, UBE2E1	0.986584
GOTERM_BP_FAT	GO:0019748~secondary metabolic process	17	ME1, ASPDH, RBP4, NMNAT2, RARRES2, TYRP1, RBP1, CYP26A1, PNP, HIBADH, TPI1P1, DCT, TPI1, G6PD, BCHE, CYP26B1, IDI1, MDH1	0.986608
GOTERM_BP_FAT	GO:0006959~humoral immune response	17	PSMB10, MASP1, BST2, LY86, TFE3, CLU, YTHDF2, SERPING1, C1R, C1S, TRAF3IP2, GPI, CD55, C1RL, CFI, BLNK, CD28	0.986608
GOTERM_BP_FAT	GO:0045732~positive regulation of protein catabolic process	7	RNF180, CBLB, GCLC, APOE, LOC100129500, NRD1, STUB1, ADAM9	0.986631
GOTERM_BP_FAT	GO:0042098~T cell proliferation	7	PTPRC, DOCK2, FYN, RIPK2, FKBP1A, FKBP1B, ITGAM	0.986631
GOTERM_BP_FAT	GO:0034762~regulation of transmembrane transport	7	JPH4, JPH3, CALM3, FKBP1A, HOMER1, JPH1, FKBP1B, CALM2, CALM1	0.986631
GOTERM_BP_FAT	GO:0031396~regulation of protein ubiquitination	21	PSMB10, ANAPC1, ANAPC2, GCLC, BTRC, LOC643668, CDC23, NDFIP2, PRKCG, FKBP1A, CDK5, STUB1, LOC100133898, PIN1, PSMB5, PSMF1, PSMB7, ATG5, PSME2, LOC100133982, PSMC1, PSMD7, PSMD8, UBE2E1	0.986646
GOTERM_BP_FAT	GO:0006403~RNA localization	21	XPOT, NCBP2, NCBP1, NUP160, HNRNPA2B1, G3BP2, NUP188, CASC3, BICD1, NXT2, EIF4A3, SEH1L, RBM8A, QKI, THOC7, TNKS, NUP107, RANBP2, LOC441228, NUP35, TPR, EIF5A2	0.986646
GOTERM_BP_FAT	GO:0015849~organic acid transport	30	PPARA, SLC36A1, SLC13A5, AQP9, CHKB, SLC7A8, XK, SLC7A9, SLC38A11, GOT2, SLC32A1, KISS1R, PLIN2, SLC25A22, SLC25A1, SLC25A26, ARL6IP5, APBA1, CPT1B, SLC25A4, SLC6A12, SLC3A2, SLC7A10, SLC16A2, SLC6A9, SLC26A8, SLC7A1, SLC6A6, FABP3, FABP1, SLC25A15	0.986657
GOTERM_BP_FAT	GO:0035150~regulation of tube size	12	LOC100131909, CAV2, GCLC, ADORA2B, GCLM, EDNRB, GPX1, CTTNBP2, ADRB1, ATG5, APOE, KCNJ8, LOC100129500, CACNA1G	0.986664
GOTERM_BP_FAT	GO:0050880~regulation of blood vessel size	12	LOC100131909, CAV2, GCLC, ADORA2B, GCLM, EDNRB, GPX1, CTTNBP2, ADRB1, ATG5, APOE, KCNJ8, LOC100129500, CACNA1G	0.986664
GOTERM_BP_FAT	GO:0051259~protein oligomerization	35	HSD17B10, CAV2, SYT1, PRKCZ, ATL2, ATL1, KCNA2, HPRT1, TRIM6-TRIM34, PDSS1, LNX1, TRIM4, TNFRSF1A, NOD1, TRIM6, NPM2, SRR, PEX14, PRKAA2, OLFM1, MAP2K1, PCBD2, ALDH5A1, CRYAB, YWHAB, COLEC12, CBR4, DECR1, ANXA5, IRS1, C10ORF2, UQCRHL, VWF, SPAG9, SBF2, UQCRH, TRIM34, ATPIF1	0.986672
GOTERM_BP_FAT	GO:0001654~eye development	27	RBP4, MITF, SOX2, ZEB1, WT1, TGFB2, MEIS2, CHD7, CRB1, BCL11B, RARB, OLFM3, COL8A2, BHLHE22, CRYAB, RING1, ALMS1, VAX2, VSX1, COL5A2, STAT3, THY1, TULP3, TMEM111, SP3, NTRK2, MYH10	0.986681
GOTERM_BP_FAT	GO:0050801~ion homeostasis	79	SLC9A9, GNA13, JPH4, CCKAR, MCHR1, JPH3, ATP6V0E1, ATOX1, TACR1, SNCA, SLC7A8, LPAR3, EDNRB, ATP2B2, ALAS2, APOE, SLC24A2, LOC100129500, RGN, LGI4, QKI, OLIG2, GNG3, SV2A, MYC, JPH1, FTL, AIFM3, C5AR1, CCKBR, GRIN2A, ATP6V1H, CDK5, PRKCB, SLC26A4, AMIGO1, CCR9, SBF2, GNB1, GHRL, RYR2, PMP22, SRI, FXYD1, C3AR1, PRKCZ, SCN1A, GCLC, CCK, FTLP2, FKBP1A, GCLM, FKBP1B, FTH1, APLP2, SLC11A2, SERINC5, FT…	0.986681
GOTERM_BP_FAT	GO:0042158~lipoprotein biosynthetic process	13	AIPL1, PIGX, ABCA1, RABGGTA, ZDHHC15, NMT2, PIGM, APOE, LCAT, PIGH, LOC100129500, CHM, ALG12, PGGT1B	0.986689
GOTERM_BP_FAT	GO:0016197~endosome transport	13	RAB9B, ABCA1, ZFYVE20, WAS, WIPI1, HOOK3, HOOK1, SQSTM1, PIKFYVE, EHD1, SNAP25, YKT6, DCLK1	0.986689
GOTERM_BP_FAT	GO:0009101~glycoprotein biosynthetic process	32	GALNT1, HS3ST5, NDST1, ST8SIA1, ST8SIA3, ST6GALNAC5, ST3GAL1, ST6GALNAC6, B3GNT4, B3GALNT1, B3GNT7, ST3GAL6, RPN1, B3GNT1, CD4, FUT1, B3GNT2, FKRP, GCNT1, GALNT13, PHLDA1, MGAT4B, MGAT4A, B3GALT2, CHST3, MAN1C1, GLCE, MGAT3, CD37, LARGE, ST8SIA4, POFUT1, ALG12, COG2	0.986754
GOTERM_BP_FAT	GO:0032320~positive regulation of Ras GTPase activity	5	NDEL1, MAP2K1, PTK2B, SCRIB, ARAP1	0.98676
GOTERM_BP_FAT	GO:0002053~positive regulation of mesenchymal cell proliferation	5	PDGFA, LOC643778, PRRX1, IRS1, FOXP1, BMPR1A	0.98676
GOTERM_BP_FAT	GO:0060070~Wnt receptor signaling pathway through beta-catenin	5	GSK3B, LRP6, SOX4, UBE2B, TCF7L2	0.98676
GOTERM_BP_FAT	GO:0008589~regulation of smoothened signaling pathway	5	TULP3, PRRX1, PTCH1, HHIP, RUNX2	0.98676
GOTERM_BP_FAT	GO:0048547~gut morphogenesis	5	NOTCH1, BBS7, GLI2, FOXP4, TCF7L2	0.98676
GOTERM_BP_FAT	GO:0021885~forebrain cell migration	5	ARX, LHX6, POU3F2, RELN, CDK5	0.98676
GOTERM_BP_FAT	GO:0042177~negative regulation of protein catabolic process	5	PTPN3, GRIN2A, TAF9, PRKCG, TIMP1	0.98676
GOTERM_BP_FAT	GO:0045861~negative regulation of proteolysis	6	MASP1, PTPN3, TAF9, SERPING1, HDAC6, TIMP1	0.986772
GOTERM_BP_FAT	GO:0007628~adult walking behavior	6	EPHA4, SCN1A, CHD7, SPTBN4, UCHL1, LOC100131098, CACNA1C	0.986772
GOTERM_BP_FAT	GO:0019059~initiation of viral infection	6	WWP1, CD81, PSIP1, LOC645870, CD4, BANF1, CLEC4M	0.986772
GOTERM_BP_FAT	GO:0006471~protein amino acid ADP-ribosylation	6	GNA14, TNKS, PARP3, PARP4, SIRT1, TNKS2	0.986772
GOTERM_BP_FAT	GO:0006903~vesicle targeting	6	ARF1, NLGN1, LRMP, SNAP23, YKT6, WIPI1	0.986772
GOTERM_BP_FAT	GO:0006691~leukotriene metabolic process	6	ALOXE3, ALOX12B, ALOX5, CYP4F2, C9ORF3, SYK	0.986772
GOTERM_BP_FAT	GO:0045670~regulation of osteoclast differentiation	6	ZBTB7A, MITF, TFE3, CARTPT, INPP5D, TOB2	0.986772
GOTERM_BP_FAT	GO:0043525~positive regulation of neuron apoptosis	6	CDK5R1, EPHA7, CASP9, NQO1, CDK5, TGFB2	0.986772
GOTERM_BP_FAT	GO:0042133~neurotransmitter metabolic process	6	GAD2, ALDH5A1, ABAT, COMT, GAD1, ALDH9A1	0.986772
GOTERM_BP_FAT	GO:0051260~protein homooligomerization	20	HSD17B10, SYT1, ATL2, PCBD2, ALDH5A1, CRYAB, ATL1, CBR4, COLEC12, DECR1, ANXA5, HPRT1, C10ORF2, LNX1, VWF, SPAG9, NPM2, SRR, PEX14, ATPIF1	0.986807
GOTERM_BP_FAT	GO:0051651~maintenance of location in cell	11	SRI, TAF3, TLN2, SPTBN4, YWHAB, G3BP2, MXI1, FTH1, APOE, ANK3, FTHL3, SEH1L, LOC100129500, FTHL16, FTHL20	0.98681
GOTERM_BP_FAT	GO:0006865~amino acid transport	19	CPT1B, SLC36A1, SLC25A4, CHKB, SLC6A12, SLC3A2, SLC7A8, SLC7A9, SLC7A10, XK, SLC38A11, SLC32A1, SLC6A9, SLC7A1, SLC6A6, SLC25A22, SLC25A26, ARL6IP5, SLC25A15, APBA1	0.986898
GOTERM_BP_FAT	GO:0032269~negative regulation of cellular protein metabolic process	36	PSMB10, PRKCZ, GCLC, MASP1, SNCA, FKBP1A, LOC100133898, TIMP1, PSMB5, PSMF1, PSMB7, EIF4EBP2, ATG5, LOC100133982, TAF9, APOM, PSMD7, PSMD8, ANAPC1, ANAPC2, PPP2R1A, PTPRC, PTPN3, TAF7, YWHAB, LOC643668, CDC23, PRKCG, SERPING1, FOXP3, CDK5, PRKCD, EIF4A3, G6PD, PSME2, PSMC1, PPP2R4, HDAC6, UBE2E1	0.986919
GOTERM_BP_FAT	GO:0043414~biopolymer methylation	15	RAB3B, RAB3D, HSD3B7, ICMT, ETF1, TRMT61B, PRMT3, METTL14, GSPT1, METTL3, PRMT8, GATAD2A, PIWIL2, PCMT1, NSUN2, RNF20	0.986949
GOTERM_BP_FAT	GO:0051924~regulation of calcium ion transport	15	MCHR1, JPH4, JPH3, CACNA2D1, GNAO1, LPAR3, FKBP1A, HOMER1, FKBP1B, THY1, P2RX5, ATP2B2, CALM3, RYR2, JPH1, CALM2, CALM1	0.986949
GOTERM_BP_FAT	GO:0006820~anion transport	29	FXYD1, CAV2, SLC13A5, SLC20A1, SLC20A2, SLC26A11, CTTNBP2, BEST3, C1QTNF3, SLC25A22, SLC25A1, SLC4A4, VDAC1P1, ARL6IP5, SLC4A3, CLNS1A, GABRG2, GABRA2, GABRA1, GABRA4, SLC25A4, GABRA5, AMACR, SLC12A5, CLIC1, VDAC1, TST, SLC26A4, SLC17A7, SLC26A8, CLCN4	0.98699
GOTERM_MF_FAT	GO:0015103~inorganic anion transmembrane transporter activity	8	SLC17A7, SLC26A4, ADAMTS8, SLC26A8, SLC20A1, SLC20A2, SLC4A4, SLC26A11	0.987185
GOTERM_BP_FAT	GO:0048878~chemical homeostasis	98	SLC9A9, GNA13, AQP9, ATOX1, SNCA, SLC7A8, LPAR3, ATP2B2, GOT1, APOE, LCAT, COL4A3BP, LOC100129500, LGI4, RGN, OLIG2, GNG3, APOM, FTL, C5AR1, GRIN2A, IRS1, CCR9, HIF1A, NPC2, RYR2, CARTPT, PMP22, SRI, FXYD1, C3AR1, RBP4, SCN1A, GCLC, ABCA1, GCLM, FTH1, SLC11A2, SERINC5, P2RY2, MAFG, HERPUD1, GRIN1, ALMS1, LOC100131098, CPS1, ABCB6, CD55, CACNA1G, CACNA1C, JPH4, CCKAR, MCHR1, JPH3, ATP6V0E1, TACR1,…	0.987333
GOTERM_BP_FAT	GO:0006402~mRNA catabolic process	10	PAN2, NCBP2, EIF4A3, ZFP36L2, NCBP1, GSPT1, RBM8A, PNPT1, ZHX2, CASC3	0.987338
GOTERM_MF_FAT	GO:0070279~vitamin B6 binding	12	SGPL1, C8ORF62, PDXK, SDSL, GOT2, GAD2, GOT1, ALAS2, SRR, ABAT, PSAT1, GAD1, CBS	0.987396
GOTERM_MF_FAT	GO:0030170~pyridoxal phosphate binding	12	SGPL1, C8ORF62, PDXK, SDSL, GOT2, GAD2, GOT1, ALAS2, SRR, ABAT, PSAT1, GAD1, CBS	0.987396
GOTERM_BP_FAT	GO:0051235~maintenance of location	14	SRI, TAF3, TLN2, SPTBN4, YWHAB, G3BP2, TMSB10, MXI1, FTH1, SLC17A7, TMSB15A, APOE, ANK3, FTHL3, SEH1L, LOC100129500, TMSB15B, FTHL16, FTHL20	0.987462
GOTERM_BP_FAT	GO:0000122~negative regulation of transcription from RNA polymerase II promoter	52	MEF2C, PPARA, HMX1, CDX2, E2F6, ZEB1, PAWR, HSBP1, GLI2, ZNF254, CITED2, PCGF2, AES, HEY1, HEY2, OLIG2, RARB, S100A1, TWIST1, SP100, GABPA, ZHX2, VAX2, RB1, RBBP7, NCOA2, BPTF, SMARCA2, SOX2, SOX6, ZNF177, VPS72, WT1, SORBS3, MEIS2, BCL6, TCF25, ZBTB7A, TAF7, KLF11, RYBP, MYPOP, FOXP4, STAT3, FOXP1, GPS2, HDAC4, DLX1, SALL4, ID1, NCOR2, CRYM, LOC100129733	0.987485
GOTERM_BP_FAT	GO:0009416~response to light stimulus	28	RBP4, BRSK1, GPX1, GTF2H2D, GTF2H2C, PDE1B, CASP9, CDKN2D, NR2F6, ERCC3, EGFR, PTPRK, AIPL1, POLH, MAT2A, GRIN1, ATP1A3, GRIN2A, LOC100131098, NLGN3, CDK5, UBE2B, GTF2H2, GTF2H2B, PITPNM1, RPAIN, IL12A, SCARA3, CACNA1C, APBB1, DYNLRB1, OPN3	0.987553
GOTERM_BP_FAT	GO:0007281~germ cell development	21	RBP4, C17ORF47, NEURL, SMAD5, AFF4, OSGIN2, ALMS1, LOC644157, UBE2B, LOC644256, WT1, HOOK1, BBS2, NME5, CEP57, TXNDC8, PTK2B, CELF4, STRBP, DND1, PPP2R2B, FNDC3A, FANCC	0.987569
GOTERM_BP_FAT	GO:0021700~developmental maturation	21	C17ORF47, RAB3A, GRIN1, MAP1B, NR4A2, STXBP1, VSX1, SOX8, TIMP1, TGFB2, ZDHHC15, SYP, GATA2, NOTCH1, G6PD, PTK2B, MTCH1, DLG4, LGI4, LHX6, RUNX2	0.987569
GOTERM_BP_FAT	GO:0002009~morphogenesis of an epithelium	21	FRAS1, DLC1, DVL2, BMP2, SHROOM3, LMO4, VANGL2, DAG1, PTK7, JAG2, GLI2, SHANK3, SCRIB, FZD6, RGMA, NOTCH2, MIB1, PGP, PTCH1, IFT52, TWIST1	0.987569
GOTERM_CC_FAT	GO:0055037~recycling endosome	4	SLC11A2, SLC9A9, NISCH, SCAMP5	0.98768
GOTERM_BP_FAT	GO:0009628~response to abiotic stimulus	71	AQP9, ZAK, TRPV2, TACR1, MBIP, HVCN1, ATP2B2, GPX1, PDPK1, GTF2H2D, GTF2H2C, CASP9, CDKN2D, NR2F6, COL11A1, MYC, EGFR, PTPRK, STX1A, POLH, CRYAB, GRIN2A, UBE2B, CDK5, GPR98, GTF2H2, GTF2H2B, PITPNM1, PNKP, RPAIN, ADRB1, HSPB6, HSPB8, HSPB2, IL12A, HSPB1, HSPB3, DYNLRB1, RBP4, RAB3A, GCLC, SOX2, HSPBL2, ST8SIA1, BRSK1, GLRX2, PDE1B, PTK2B, TSC22D4, C19ORF62, STRBP, ERO1L, ERCC3, MYOF, TXNIP, PTPRC…	0.987763
GOTERM_BP_FAT	GO:0009411~response to UV	13	EGFR, PTPRK, POLH, BRSK1, UBE2B, GTF2H2, GTF2H2B, GPX1, GTF2H2D, GTF2H2C, RPAIN, CASP9, CDKN2D, IL12A, SCARA3, ERCC3	0.98801
GOTERM_BP_FAT	GO:0051349~positive regulation of lyase activity	13	ADCY3, LOC100131909, ADCY1, CAP2, ADORA2B, ADCY5, ADCYAP1R1, ADCYAP1, ADRB1, ADCY9, NTRK2, CAP1, CALCRL, TSHR	0.98801
GOTERM_BP_FAT	GO:0007423~sensory organ development	45	RBP4, NOG, PDGFA, SOX2, MITF, JAG2, PRRX1, ZEB1, WT1, TGFB2, ATP2B2, KCNQ4, BDNF, MEIS2, CHD7, CRB1, BCL11B, GBX2, RARB, OLFM3, COL11A1, MYC, COL8A2, C17ORF28, EGFR, BHLHE22, CRYAB, RING1, ALMS1, VAX2, DLL1, GJB6, COL5A2, VSX1, GPR98, STAT3, THY1, FZD6, ASCL1, DDR1, TULP3, TMEM111, SP3, NTRK2, MYH10	0.988042
KEGG_PATHWAY	hsa00053:Ascorbate and aldarate metabolism	2	ALDH2, ALDH9A1	0.98811
GOTERM_MF_FAT	GO:0016879~ligase activity, forming carbon-nitrogen bonds	45	ADSS, UBE2Z, HECW2, GCLC, ASS1, LMO7, PPCS, CAD, CTPS2, UBE2QL1, TTLL7, STUB1, GCLM, TTL, MTHFD1L, LNX1, LOC730429, PCGF2, WWP1, RNF128, FBXO6, NEDD4L, FBXO9, ANAPC2, UBE2MP1, CBL, RING1, UBE2L6, UBE2F, CDC23, UBE2H, CPS1, UBE2B, RNF180, MIB1, UBE2K, UBR5, UBE2M, UBL4A, UBE2W, SIAH1, RNF20, PAICS, UBE2T, FBXL2, UBE2E1, RNF41	0.988167
GOTERM_BP_FAT	GO:0010605~negative regulation of macromolecule metabolic process	139	MEF2C, CDX2, HMX1, THRA, MASP1, CCDC85B, SNCA, ZNF639, ZNF254, CITED2, EIF4EBP2, ATG5, WWP1, RARB, OLIG2, BCL7A, APOM, S100A1, MYST4, MYST3, TWIST1, ANAPC1, ANAPC2, PTPRK, RCOR2, GABPA, ZHX1, ZHX2, GRIN2A, ZHX3, VAX2, SERPING1, SMARCA2, ZNF382, EID2, GCLC, SUMO1P3, SOX2, TH1L, ELK3, SOX6, VPS72, WT1, TIMP1, PSMB5, PSMB7, MEIS2, ACD, LOC100133982, TAF9, BHLHE40, TCF25, RUNX2, PGGT1B, NKRF, BMP2, P…	0.988301
GOTERM_BP_FAT	GO:0032355~response to estradiol stimulus	12	TXNIP, UCN, SOCS2, PDGFA, CRYAB, MAP1B, ENO2, WFDC1, PTCH1, NPY1R, IGFBP2, STAT3	0.988305
GOTERM_BP_FAT	GO:0006350~transcription	392	MEF2C, MEF2A, ZNF639, ASCC1, MED24, MXI1, ZNF253, ZNF254, MED20, CITED2, BRPF1, PQBP1, PHTF1, ZNF107, PATZ1, ZNF395, TRAPPC2P1, RCOR2, ZNF506, TAF4B, ZHX1, ZHX2, MED12, ZHX3, HMG20B, MED13, C10ORF2, ZNF37A, PTRF, ASCC2, ASCC3, ZNF785, ZNF384, MCTS1, ZNF382, TRAPPC2, ZNF519, ZNF516, ZNF76, CRTC1, ZNF510, ZNF512, VPS72, ARX, ZNF229, ARNTL2, VEZF1, TCF3, ZNF70, ASXL2, ZNF529, ASXL1, ZNF621, KLF11, K…	0.988387
GOTERM_BP_FAT	GO:0043068~positive regulation of programmed cell death	83	DLC1, HSPD1P6, HTATIP2, ZAK, NELL1, TUBB2C, TNFSF13, HSPD1P1, RPS27L, PAWR, TNFSF12, HSPD1P5, HSPD1P4, TGFB2, MAGED1, ACVR1B, GPX1, NOD1, TIAM2, CASP9, PCBP4, APOE, LOC100129500, POU4F1, RARB, MX1, NQO1, MYC, DEDD2, IP6K2, PPP2R1A, ARHGEF3, AIFM3, DFFA, ARHGEF6, GRIN2A, ARHGEF9, PRKCE, MARK4, CDK5, RASGRF2, IL12A, RYR2, MAPK9, RIPK2, TNFSF12-TNFSF13, PRODH, FGD2, BID, FGD1, CDK5R1, CCK, APH1B, PP…	0.988405
GOTERM_BP_FAT	GO:0006730~one-carbon metabolic process	23	RAB3B, MTHFD2L, MAT2A, RAB3D, HSD3B7, ICMT, ALDH1L2, ETF1, MTHFD1L, TRMT61B, PRMT3, MTHFD2, METTL14, DHFR, METTL3, GSPT1, PRMT8, FTSJD1, GATAD2A, PIWIL2, PCMT1, KDM3A, NSUN2, RNF20	0.988417
GOTERM_BP_FAT	GO:0001701~in utero embryonic development	35	GNA13, ZFAND5, TAPT1, NBN, CDX2, KEAP1, EGLN1, SOX8, CITED2, ACVR1B, GATA2, PCGF2, CHD7, LY6E, COL4A3BP, LOC732229, MKL2, APBA1, MAFG, OOEP, GABPA, PTPRR, ICMT, CAPN2, TAB1, RBBP8, MIB1, TJP1, SALL4, NDEL1, HIF1A, TULP3, ZMIZ1, SP3, NCOA6, MYH10	0.988436
KEGG_PATHWAY	hsa05340:Primary immunodeficiency	4	PTPRC, CD8A, CD4, BLNK	0.988455
GOTERM_BP_FAT	GO:0070085~glycosylation	26	GALNT1, ST8SIA1, ST8SIA3, ST6GALNAC5, ST3GAL1, ST6GALNAC6, B3GNT4, B3GALNT1, B3GNT7, ST3GAL6, B3GNT1, RPN1, FUT1, CD4, B3GNT2, GCNT1, GALNT13, MGAT4B, MGAT4A, B3GALT2, MAN1C1, MGAT3, CD37, LARGE, ST8SIA4, POFUT1, ALG12, COG2	0.988494
GOTERM_BP_FAT	GO:0043413~biopolymer glycosylation	26	GALNT1, ST8SIA1, ST8SIA3, ST6GALNAC5, ST3GAL1, ST6GALNAC6, B3GNT4, B3GALNT1, B3GNT7, ST3GAL6, B3GNT1, RPN1, FUT1, CD4, B3GNT2, GCNT1, GALNT13, MGAT4B, MGAT4A, B3GALT2, MAN1C1, MGAT3, CD37, LARGE, ST8SIA4, POFUT1, ALG12, COG2	0.988494
GOTERM_BP_FAT	GO:0006486~protein amino acid glycosylation	26	GALNT1, ST8SIA1, ST8SIA3, ST6GALNAC5, ST3GAL1, ST6GALNAC6, B3GNT4, B3GALNT1, B3GNT7, ST3GAL6, B3GNT1, RPN1, FUT1, CD4, B3GNT2, GCNT1, GALNT13, MGAT4B, MGAT4A, B3GALT2, MAN1C1, MGAT3, CD37, LARGE, ST8SIA4, POFUT1, ALG12, COG2	0.988494
GOTERM_BP_FAT	GO:0002504~antigen processing and presentation of peptide or polysaccharide antigen via MHC class II	8	HLA-DRB1, HLA-DRB4, FCER1G, HLA-DPA1, HLA-DPB1, HLA-DOA, HLA-DMA, CD74, HLA-DRA	0.988517
GOTERM_BP_FAT	GO:0050871~positive regulation of B cell activation	8	STAT6, PTPRC, BCL6, TNFSF13, TNFSF12-TNFSF13, TNFSF12, INPP5D, IL13RA1, TCF3, SYK	0.988517
GOTERM_BP_FAT	GO:0050851~antigen receptor-mediated signaling pathway	8	PTPRC, THEMIS, FYN, CD247, RIPK2, CACNB3, THY1, SYK	0.988517
GOTERM_CC_FAT	GO:0031091~platelet alpha granule	9	VEGFB, VWF, CLU, STXBP1, ACTN1, SERPING1, SPARC, TIMP1, TGFB2	0.988556
GOTERM_BP_FAT	GO:0016051~carbohydrate biosynthetic process	22	RBP4, UAP1, SORD, B3GALT2, NDST1, CMAS, PHKG1, CHST3, GYG1, GLCE, TPI1P1, GPI, PGM3, TPI1, GOT1, G6PD, CHST6, B3GALNT1, ENO2, CHST14, B3GNT1, B3GNT2, UGP2, COG2	0.988561
GOTERM_BP_FAT	GO:0051248~negative regulation of protein metabolic process	37	PSMB10, PRKCZ, GCLC, MASP1, SNCA, FKBP1A, LOC100133898, TIMP1, PSMB5, PSMF1, PSMB7, EIF4EBP2, ATG5, LOC100133982, TAF9, APOM, PSMD7, PSMD8, ANAPC1, ANAPC2, PPP2R1A, PTPRC, PTPN3, TAF7, YWHAB, LOC643668, GRIN2A, CDC23, PRKCG, SERPING1, FOXP3, CDK5, PRKCD, EIF4A3, G6PD, PSME2, PSMC1, PPP2R4, HDAC6, UBE2E1	0.988594
GOTERM_BP_FAT	GO:0006631~fatty acid metabolic process	39	ACOX2, PPARA, TYRP1, ALOXE3, CHKB, SNCA, NDUFAB1, ECHS1, ECHDC2, LOC648603, ACOT4, DCI, CD74, HADHA, HADHB, AKR1C3, TNFRSF1A, PRKAR2B, TPI1, ELOVL4, ALOX12B, QKI, SCD5, PRKAA2, ACSL4, HADH, SYK, AASDH, CPT1B, ACAA2, ALDH5A1, FADS1, FADS2, DECR1, C9ORF3, TPI1P1, LOC644189, FABP3, ALOX5, CYP4F2, AACS, SLC27A2, DEGS1	0.988888
GOTERM_BP_FAT	GO:0015908~fatty acid transport	7	GOT2, CPT1B, PPARA, KISS1R, PLIN2, CHKB, FABP3, FABP1	0.988899
GOTERM_BP_FAT	GO:0000387~spliceosomal snRNP biogenesis	7	CLNS1A, NCBP2, NCBP1, SNRPEL1, LOC100132425, LOC100130003, SNRPD1, LOC100130932, LOC100130289, LOC100130109, SNRPF, LOC100129492, SNRPE, SNRPG	0.988899
GOTERM_BP_FAT	GO:0006635~fatty acid beta-oxidation	7	ACOX2, CPT1B, CHKB, ECHS1, DECR1, DCI, HADHA, HADHB	0.988899
GOTERM_BP_FAT	GO:0032312~regulation of ARF GTPase activity	7	ARFGAP2, SMAP2, ARAP3, AGAP2, ARAP1, AGAP3, ADAP1	0.988899
GOTERM_BP_FAT	GO:0046320~regulation of fatty acid oxidation	7	CPT1B, PPARA, CHKB, FABP1, CAB39, STRADB, PRKAA2, IRS1	0.988899
GOTERM_BP_FAT	GO:0007163~establishment or maintenance of cell polarity	11	PARD3, DOCK2, LIMS1, CAP2, CRB1, OOEP, PTK7, CLASP2, BRSK1, CAP1, SCRIB	0.988946
GOTERM_BP_FAT	GO:0006606~protein import into nucleus	18	ATP6AP1, IPO9, TGFB2, CBLB, RPAIN, CEP57, IPO7, TRPS1, PTTG1IP, PPP3CB, KPNA6, BCL6, KPNA5, NCKIPSD, RANBP2, PPP3CA, TPR, FGF2	0.989005
GOTERM_BP_FAT	GO:0002252~immune effector process	27	HSPD1P6, NBN, YWHAZ, CPLX2, CD8A, MASP1, CLU, TUBB2C, HSPD1P1, C1R, C1S, HLA-DMA, HSPD1P5, CD74, HSPD1P4, FCER1G, INPP5D, CFI, PTPRC, SWAP70, SERPING1, SLAMF7, PRKCD, FOXP1, TRAF3IP2, CD55, KCNJ8, PI4K2A, C1RL, HSPD1, HLA-DRA	0.989052
GOTERM_MF_FAT	GO:0019840~isoprenoid binding	6	RBP4, CRABP1, RBP1, CYP26B1, CYP26A1, PGGT1B	0.989068
GOTERM_MF_FAT	GO:0042393~histone binding	10	IPO7, NPM2, SNCA, BRD7, IPO9, CHAF1B, ASF1A, APBB1, SIRT1, RNF20, BRD7P2	0.989131
GOTERM_MF_FAT	GO:0019902~phosphatase binding	10	EGFR, PPP1R16B, NEK2, SBF2, PSTPIP1, SHOC2, LOC100131098, PPP2R4, CACNA1C, RCAN2, GNB2L1	0.989131
GOTERM_BP_FAT	GO:0010942~positive regulation of cell death	83	DLC1, HSPD1P6, HTATIP2, ZAK, NELL1, TUBB2C, TNFSF13, HSPD1P1, RPS27L, PAWR, TNFSF12, HSPD1P5, HSPD1P4, TGFB2, MAGED1, ACVR1B, GPX1, NOD1, TIAM2, CASP9, PCBP4, APOE, LOC100129500, POU4F1, RARB, MX1, NQO1, MYC, DEDD2, IP6K2, PPP2R1A, ARHGEF3, AIFM3, DFFA, ARHGEF6, GRIN2A, ARHGEF9, PRKCE, MARK4, CDK5, RASGRF2, IL12A, RYR2, MAPK9, RIPK2, TNFSF12-TNFSF13, PRODH, FGD2, BID, FGD1, CDK5R1, CCK, APH1B, PP…	0.989279
GOTERM_BP_FAT	GO:0010863~positive regulation of phospholipase C activity	14	EGFR, CCKAR, C5AR1, CCKBR, TACR1, GNG13, LPAR3, HOMER1, GRM5, EDNRB, GNB1, CHRM1, P2RY2, HTR2A	0.989309
GOTERM_BP_FAT	GO:0007202~activation of phospholipase C activity	14	EGFR, CCKAR, C5AR1, CCKBR, TACR1, GNG13, LPAR3, HOMER1, GRM5, EDNRB, GNB1, CHRM1, P2RY2, HTR2A	0.989309
GOTERM_BP_FAT	GO:0006487~protein amino acid N-linked glycosylation	10	MGAT4B, MGAT4A, MGAT3, CD37, ST8SIA4, RPN1, ST8SIA3, CD4, ALG12, MAN1C1	0.989368
GOTERM_BP_FAT	GO:0046165~alcohol biosynthetic process	10	PGM3, GPI, RBP4, TPI1, UAP1, G6PD, GOT1, SORD, ENO2, TPI1P1, DOLK	0.989368
GOTERM_BP_FAT	GO:0002699~positive regulation of immune effector process	10	LOC100131909, PTPRC, HSPD1P6, ADORA2B, HSPD1P1, FOXP1, HSPD1P5, HSPD1P4, CD37, IL12A, FCER1G, HSPD1, IL13RA1, CD226, SYK	0.989368
GOTERM_BP_FAT	GO:0050658~RNA transport	20	XPOT, NCBP2, NCBP1, NUP160, HNRNPA2B1, G3BP2, NUP188, CASC3, NXT2, EIF4A3, SEH1L, RBM8A, QKI, THOC7, TNKS, NUP107, RANBP2, LOC441228, NUP35, TPR, EIF5A2	0.989417
GOTERM_BP_FAT	GO:0051236~establishment of RNA localization	20	XPOT, NCBP2, NCBP1, NUP160, HNRNPA2B1, G3BP2, NUP188, CASC3, NXT2, EIF4A3, SEH1L, RBM8A, QKI, THOC7, TNKS, NUP107, RANBP2, LOC441228, NUP35, TPR, EIF5A2	0.989417
GOTERM_BP_FAT	GO:0007605~sensory perception of sound	20	CNTN5, MYO3A, MAP1A, SOX2, SPTBN4, ALMS1, GJB6, GPR98, SLC26A4, ATP2B2, GPX1, KCNQ4, CHD7, GRM7, USH1C, COL11A2, COL11A1, MYC, CRYM, C17ORF28	0.989417
GOTERM_BP_FAT	GO:0050657~nucleic acid transport	20	XPOT, NCBP2, NCBP1, NUP160, HNRNPA2B1, G3BP2, NUP188, CASC3, NXT2, EIF4A3, SEH1L, RBM8A, QKI, THOC7, TNKS, NUP107, RANBP2, LOC441228, NUP35, TPR, EIF5A2	0.989417
GOTERM_BP_FAT	GO:0030097~hemopoiesis	46	CD8A, LRRC8A, TCEA1P2, TIRAP, JAG2, SOX4, RPS19P3, ITPKB, SOX6, HLA-DMA, CD74, TGFB2, TIMP1, DOCK2, ALAS2, CHD7, BCL11B, BCL11A, PPP3CB, PATZ1, CD4, BCL6, DYRK3, TCEA1, ACIN1, TCF3, MYST3, CD28, BLNK, SYK, PTPRC, SGPL1, THEMIS, SMAD5, ROGDI, DLL1, RB1, FOXP1, DNASE2, HDAC4, NOTCH2, PGM3, G6PD, RPS19, SP3, NCOA6, TSHR, ADD2	0.989433
GOTERM_BP_FAT	GO:0030004~cellular monovalent inorganic cation homeostasis	6	MAFG, ATP6V0E1, SLC12A5, ATP6V1H, NEDD4L, TMPRSS3	0.989454
GOTERM_BP_FAT	GO:0042558~pteridine and derivative metabolic process	6	MTHFD2, PCBD2, QDPR, ALDH1L2, PTS, MTHFD1L	0.989454
GOTERM_BP_FAT	GO:0045727~positive regulation of translation	6	UCN, HSD3B7, PTK2B, PIWIL2, CDK4, EIF5A2, CD28	0.989454
GOTERM_BP_FAT	GO:0009156~ribonucleoside monophosphate biosynthetic process	6	ADSS, CECR1, AMPD2, PAICS, IMPDH1, PRPS2	0.989454
GOTERM_BP_FAT	GO:0043449~cellular alkene metabolic process	6	ALOXE3, ALOX12B, ALOX5, CYP4F2, C9ORF3, SYK	0.989454
GOTERM_BP_FAT	GO:0002793~positive regulation of peptide secretion	6	RBP4, NNAT, GHRL, AACS, SNAP25, TCF7L2	0.989454
GOTERM_MF_FAT	GO:0030528~transcription regulator activity	280	MEF2C, MEF2A, CDX2, ZNF639, MED24, MXI1, HMGN5, ZNF253, MED20, SOHLH1, SOHLH2, CITED2, MAGED1, BRPF1, GTF2H2D, GTF2H2C, PQBP1, LOC100132973, PHTF1, PATZ1, RARB, TWIST1, RCOR2, TAF4B, ZHX1, MED12, ZHX2, ZHX3, HMG20B, MED13, TBR1, PPARGC1B, GTF2H2B, ZNF37A, DCAF6, UHRF1, PTRF, ZNF384, PRDM2, ZNF382, CRTC1, TADA1, MYT1, VPS72, STON1-GTF2A1L, ARX, AHRR, LHX2, NMRAL1, LOC100131851, LHX6, ARNTL2, VEZF1…	0.989479
GOTERM_MF_FAT	GO:0019903~protein phosphatase binding	9	EGFR, PPP1R16B, NEK2, PSTPIP1, SHOC2, LOC100131098, PPP2R4, CACNA1C, RCAN2, GNB2L1	0.989698
GOTERM_MF_FAT	GO:0043022~ribosome binding	5	EIF3K, ETF1, EIF5A2, SEC61A1, SEC61A2	0.989732
GOTERM_BP_FAT	GO:0007626~locomotory behavior	53	SNCG, PDGFA, UCHL1, SNCA, TGFB2, ATP2B2, EDNRB, ROBO1, GPR44, FGF2, GNG7, SYK, C5AR1, LOC642132, GRM1, SLIT2, CCR9, GRM2, C1QL1, ABAT, RELN, TSHR, RASD2, C3AR1, SCN1A, FPR1, NTAN1, ITGB2, ASL, APLP2, ITGAM, SCRIB, CCL22, DOCK2, NPAS2, NPAS3, CHD7, PDE1B, KAL1, APBA1, NOVA1, GNAO1, MAP2K1, SPTBN4, GRIN1, ATP1A3, NR4A2, LOC100131098, NPY1R, FEZF2, EPHA4, CORO1A, CXCL14, CXCL16, CACNA1C	0.989832
GOTERM_BP_FAT	GO:0032259~methylation	16	RAB3B, RAB3D, HSD3B7, ICMT, ETF1, TRMT61B, PRMT3, METTL14, GSPT1, METTL3, PRMT8, FTSJD1, GATAD2A, PIWIL2, PCMT1, NSUN2, RNF20	0.989835
GOTERM_BP_FAT	GO:0009743~response to carbohydrate stimulus	13	TXNIP, ME1, FADS1, MAP1B, NNAT, COLEC12, PTPRN, FKBP1B, SELS, ACVR1C, PCSK1, PTK2B, CLEC7A	0.989845
GOTERM_BP_FAT	GO:0006605~protein targeting	42	ARL6IP1, BID, YWHAZ, TIMM17A, ATP6AP1, KATNB1, AKAP12, SYNGR1, TGFB2, NAGPA, CEP57, SRPR, HOMER3, PPP3CB, PEX14, BCL6, PPP3CA, RANBP2, NCKIPSD, PEX12, TPR, TRAM1, FGF2, SEC61A1, C6ORF168, YWHAB, NLGN1, IPO9, ICMT, STXBP4, STRADB, TIMM23, CBLB, YWHAG, RPAIN, IPO7, GSK3B, TRPS1, AKAP5, PTTG1IP, KPNA6, KPNA5	0.989855
GOTERM_BP_FAT	GO:0006874~cellular calcium ion homeostasis	36	FXYD1, GNA13, C3AR1, JPH4, CCKAR, MCHR1, JPH3, TACR1, LPAR3, FKBP1A, FKBP1B, ATP2B2, EDNRB, APOE, PTK2B, SLC24A2, LOC100129500, RGN, GNG3, SV2A, JPH1, PTPRC, HERPUD1, C5AR1, CCKBR, GRIN1, LOC100131098, NPY1R, FZD2, ITPR1, PRKCB, CCR9, CD55, GNB1, CACNA1G, GHRL, RYR2, CACNA1C	0.98987
GOTERM_BP_FAT	GO:0014075~response to amine stimulus	9	ATP6V0E1, GRIN1, NR4A2, PEMT, UROS, GRIN2A, PPP3CA, CPS1, HPRT1	0.989871
GOTERM_BP_FAT	GO:0018209~peptidyl-serine modification	9	PRKCZ, GALNT1, SBK1, GSK3B, NLK, TNKS, PRKACA, CDK5, GALNT13, UHMK1	0.989871
GOTERM_BP_FAT	GO:0006479~protein amino acid methylation	9	PRMT3, RAB3B, RAB3D, GSPT1, PRMT8, PCMT1, ICMT, ETF1, RNF20	0.989871
GOTERM_BP_FAT	GO:0008213~protein amino acid alkylation	9	PRMT3, RAB3B, RAB3D, GSPT1, PRMT8, PCMT1, ICMT, ETF1, RNF20	0.989871
GOTERM_BP_FAT	GO:0016574~histone ubiquitination	5	RING1, CDC73, UBE2B, RNF20, UBE2E1	0.989927
GOTERM_BP_FAT	GO:0001837~epithelial to mesenchymal transition	5	NOG, NOTCH1, BMP2, HIF1A, TGFB2	0.989927
GOTERM_BP_FAT	GO:0019438~aromatic compound biosynthetic process	5	TPK1, PCBD2, UROS, QDPR, PTS	0.989927
GOTERM_BP_FAT	GO:0019915~lipid storage	5	SOAT1, PLIN2, GM2A, ACVR1C, B4GALNT1	0.989927
GOTERM_BP_FAT	GO:0007212~dopamine receptor signaling pathway	5	CALY, GNAO1, KLF16, RGS9, D4S234E	0.989927
GOTERM_BP_FAT	GO:0009168~purine ribonucleoside monophosphate biosynthetic process	5	ADSS, CECR1, AMPD2, PAICS, IMPDH1	0.989927
GOTERM_BP_FAT	GO:0001937~negative regulation of endothelial cell proliferation	5	CAV2, CTTNBP2, APOE, LOC100129500, GHRL, ATPIF1	0.989927
GOTERM_BP_FAT	GO:0009127~purine nucleoside monophosphate biosynthetic process	5	ADSS, CECR1, AMPD2, PAICS, IMPDH1	0.989927
GOTERM_BP_FAT	GO:0021695~cerebellar cortex development	5	ATP2B2, RFX4, GLI2, CDK5, MYH10	0.989927
GOTERM_BP_FAT	GO:0043065~positive regulation of apoptosis	82	DLC1, HSPD1P6, HTATIP2, ZAK, NELL1, TUBB2C, TNFSF13, HSPD1P1, RPS27L, PAWR, TNFSF12, HSPD1P5, HSPD1P4, TGFB2, MAGED1, ACVR1B, GPX1, NOD1, TIAM2, CASP9, PCBP4, APOE, LOC100129500, POU4F1, RARB, MX1, NQO1, MYC, DEDD2, IP6K2, PPP2R1A, ARHGEF3, AIFM3, DFFA, ARHGEF6, GRIN2A, ARHGEF9, PRKCE, CDK5, RASGRF2, IL12A, RYR2, MAPK9, RIPK2, TNFSF12-TNFSF13, PRODH, FGD2, BID, FGD1, CDK5R1, CCK, APH1B, PPP3R1, S…	0.989977
GOTERM_BP_FAT	GO:0051028~mRNA transport	18	NCBP2, NCBP1, NUP160, G3BP2, NUP188, CASC3, NXT2, EIF4A3, SEH1L, RBM8A, QKI, THOC7, TNKS, NUP107, RANBP2, NUP35, TPR, EIF5A2	0.99021
KEGG_PATHWAY	hsa03030:DNA replication	4	RFC5, POLE4, SSBP1, POLA1	0.99024
GOTERM_BP_FAT	GO:0051592~response to calcium ion	12	EGFR, TXNIP, SYT1, TNNT2, PCSK1, PEF1, AHRR, PTK2B, ANXA11, RYR2, CALM3, PDCD6, CALM2, CALM1, ADAM9	0.990263
GOTERM_BP_FAT	GO:0050671~positive regulation of lymphocyte proliferation	12	PTPRC, CORO1A, TACR1, NCK1, IL12A, RIPK2, BCL6, IL13RA1, TCF3, PNP, CD28, SYK	0.990263
GOTERM_BP_FAT	GO:0002822~regulation of adaptive immune response based on somatic recombination of immune receptors built from immunoglobulin superfamily domains	12	PTPRC, HSPD1P6, IL27RA, HSPD1P1, TNFSF13, TNFSF12, SOCS5, FOXP3, HSPD1P5, HSPD1P4, STAT6, IL12A, PPP3CB, FCER1G, BCL6, TNFSF12-TNFSF13, HSPD1, CD226	0.990263
GOTERM_BP_FAT	GO:0050678~regulation of epithelial cell proliferation	15	EGFR, NOG, ATP6AP1, TACR1, FOXP1, TGFB2, MAGED1, EDNRB, GPX1, NOTCH1, LOC643778, WFDC1, PTCH1, LAMB1, FGF2, BMPR1A	0.990267
GOTERM_BP_FAT	GO:0032386~regulation of intracellular transport	15	NCBP2, CRYAB, G3BP2, MXI1, FKBP1B, SIRT1, CDK5, UHMK1, AAAS, GSK3B, LOC643778, CALM3, RYR2, PRKACA, TRIP6, CALM2, CALM1, BMPR1A	0.990267
GOTERM_BP_FAT	GO:0006986~response to unfolded protein	15	HSPD1P6, DERL2, HERPUD1, HSPBL2, HSPD1P1, CLIC1, HSPD1P5, SELS, HSPD1P4, HSPH1, HSPB2, HSPB1, HSPE1, HSPB3, HSPD1, ERO1L, DNAJC3, APOM, PPP1R15A, DNAJB5	0.990267
GOTERM_BP_FAT	GO:0000041~transition metal ion transport	15	STEAP3, SLC39A14, FTLP2, SLC39A10, ATOX1, SLC39A12, SFXN3, FTH1, TRPM2, SLC11A2, FTHL3, FTHL16, CCS, SLC30A3, CP, STEAP2, SLC39A4, FTHL20, FTL	0.990267
GOTERM_BP_FAT	GO:0046486~glycerolipid metabolic process	32	CHKB, PIP5K1B, PIP5K1C, GPX1, SERINC5, PIGM, APOE, LOC100129500, PIGH, LCAT, AGPAT9, PIKFYVE, PEMT, PIK3CA, PTDSS1, NR1H3, IP6K2, CPT1B, PIK3C2G, ALDH5A1, PIGX, PIK3CD, PI4KA, ALMS1, LPCAT2, CPS1, SIRT1, SACM1L, PITPNM3, CD81, PI4K2A, FABP3, ALG12, PIP4K2B	0.990301
GOTERM_BP_FAT	GO:0007178~transmembrane receptor protein serine/threonine kinase signaling pathway	21	PTPRK, NOG, BMP2, EID2, SMAD9, PDGFA, LTBP3, NLK, SMAD5, FKBP1A, SMAD1, TAB1, ECSIT, GREM2, STUB1, LEFTY1, TGFB2, ACVR1B, ID1, LOC643778, BMPR1A, ADAM9	0.99032
GOTERM_BP_FAT	GO:0022900~electron transport chain	23	NDUFA4, TXNL1, TMX1, AIFM3, NDUFA8, ALDH5A1, NDUFB8, FADS1, CYCS, SNCA, NDUFAB1, FADS2, NDUFA1, CYB561, GLRX2, UQCRHL, UQCRH, TXN, CYBRD1, FDX1L, ERO1L, STEAP2, ND6, GLRX	0.990516
GOTERM_BP_FAT	GO:0010647~positive regulation of cell communication	63	SLC20A1, CD8A, TACR1, SNCA, TSPAN6, PRRX1, LPAR3, SHOC2, ITPKB, TGFB2, CITED2, ACVR1B, GPX1, KISS1R, NOD1, SLC24A2, LOC643778, GPR44, SYK, EGFR, BST2, IRS1, ASCL1, TRIM38, HIF1A, IL12A, GHRL, RIPK2, CARTPT, RELN, CD226, CAV2, PRKCZ, SOX2, PPM1A, TFG, SOX4, FKBP1A, TNFRSF1A, SORBS3, LANCL2, SOS1, PLEKHG5, SHISA5, CD4, PTPRC, BMP2, BECN1, LGALS1, TAOK3, NDFIP2, RICTOR, LGALS9, P2RX5, TRAF3IP2, NOTC…	0.990526
[truncated: 5,181 more rows]

## Sheet: Neighbours G4 hubs in G4 tum
Category	Term	Count	Genes	Benjamini (FDR)
[truncated: 7,797 more rows]
