# Supplementary material for: Inference of Low and High-Grade Glioma Gene Regulatory Networks Delineates the Role of Rnd3 in Establishing Multiple Hallmarks of Cancer
Source: PLoS Genet. 2015 Jul 1;11(7):e1005325. doi: 10.1371/journal.pgen.1005325 (PMC4488580; doi:10.1371/journal.pgen.1005325)
Supplement: S4 Dataset — Gene Ontology analysis has been performed on genes regulated at each level of the transcriptional map (1–13hrs up, 13–24hrs down, 13–24hrs up, 37–48hrs down, 37–48hrs up-regulated). All mapped Gene Ontology terms are included. (XLSX) [file pgen.1005325.s004.xlsx]

## Sheet: Cluster Gene Lists
Cluster Labels
T8	T13	T14	T15	T16	T28	T53	T57	T58	T59	T61	T62	T63	T64
ANKRD22	ADCK2	ADCY8	ABCA3	ACBD7	ABCA1	ACBD5	BBC3	A4GALT	ABLIM3	AJAP1	ABI3BP	ABCA5	SEPT4
ASS1	AK5	AFTPH	ACO1	ACVR2B	AHNAK2	ALCAM	C20orf111	ACRC	AGRN	AMT	ADCY6	ABCC5	SEPT5
BDKRB1	ALDH6A1	AGBL5	ACSL1	ADAMTS5	ALDH3B1	APPL1	C20orf199	AFF3	ANKK1	ANKRD10	APLN	ACAD11	SEPT7
BDKRB2	ALKBH7	AKR1C3	ADORA2A	ALPK1	AMFR	CD86	C20orf96	ARFGEF2	ARGLU1	APLP2	ARL4C	ACYP1	SEPT10
C10orf125	ANG	ANKHD1-EIF4EBP3	AGPAT9	ALS2CR13	AMPD3	CENTB2	C3orf19	ATP2B1	ARRDC2	C1orf213	ATRN	AFG3L1	A2M
C20orf39	ASMTL	ARFIP2	AKR1B1	ANK3	ARHGEF2	EIF4B	C5orf41	BCL6	C11orf46	C1orf79	C19orf63	AGPAT5	AADAT
C9orf167	ASNS	BEX2	AKR1C1	AP3D1	ATF3	FAM60A	CALB2	C6orf48	C17orf92	C20orf175	C1R	AHSA2	ABCB10
CCL20	ATF5	BEX5	ANXA8L2	ARL17	ATP6V0D2	KLF2	CAMLG	CCL5	C4orf8	C6orf141	CCDC146	AKAP9	ABCB6
CEBPD	ATP1A2	BRI3	APOH	ASB16	ATP6V1B2	LARS	CD55	CCNO	C5orf26	CLN3	CDH13	ALAD	ABHD11
CLMN	B3GALT4	C10orf11	AQP9	ASH1L	BAG1	LIFR	DNAJC3	CPEB4	C7orf54	CLU	CDK5RAP3	AMY1C	ABHD14A
CXCR7	BCAS3	C14orf159	ATG2A	BCGF1	BCAN	PNPLA8	FNIP2	ERO1LB	CEP97	CTGLF5	CH25H	ANKRD23	ABHD3
CYB5R2	BEST1	C3AR1	AVPI1	BEST4	BIN1	PPM2C	HIST1H2AD	FAM102A	CGGBP1	DGCR8	COL13A1	ANKRD49	ACAA1
CYBA	BTG1	C6orf136	BMP2	BRI3BP	BIRC3	PPTC7	HPS1	FAM120A	CNTLN	DOCK3	CPNE2	AP3M2	ACAA2
DHRS13	C1orf88	C9orf150	BMP6	C12orf65	BMP7	PRKAG2	ITSN2	FAM21A	CPNE7	DUSP6	CRELD1	ASGR1	ACAD8
DHRS2	C9orf72	CBLB	BTC	C15orf28	C17orf45	RAB11FIP2	KIAA1754	GEM	CSPP1	ERN1	DCN	ATG16L2	ACAT2
DMBT1	CCT6B	CDC14B	C10orf141	C17orf59	C1orf51	SCAMP1	LOC100131707	HIST1H2AE	DDEF1IT1	FLJ10038	DDR1	ATP8B2	ACCN2
DNPEP	CORO1B	CDC34	C16orf14	C1orf96	C1orf66	TBC1D8	LOC284067	HNRNPUL2	DNAJB1	FLJ21865	ECE1	AVIL	ACOT9
ELOVL3	CPA4	CDH4	C1orf85	C20orf94	C21orf63	TBL1XR1	LOC285141	ID2	E2F7	FLJ32679	EHBP1L1	BIRC2	ACP5
EREG	CTH	CDK2AP2	C22orf16	C5orf24	C4orf7	USP15	LOC727835	IL6R	EZH1	H6PD	FLJ10404	BMP1	ACPL2
FADS2	CXorf42	CLIP3	C6orf151	C9orf62	C5orf32		NPC1	IRX5	FAM71F1	HSD11B1	GAS6	BTG3	ACPP
FGF13	DDIT4	COPE	C9orf58	CACNA1I	CAMKK1		OSBPL3	JUN	FLJ40113	IGLL1	GEFT	C10orf128	ACTA2
GALNTL4	DRD5	CPEB1	CATSPER1	CASP8	CBX7		OTUD1	JUND	FLJ40330	IGLL3	HLA-B	C12orf35	ACTG2
GAMT	EAF2	CSNK2A1	CCDC103	CC2D2B	CCL3		RASEF	LOC100131138	GAS5	IHPK2	HLA-H	C15orf17	ACTR2
HDDC3	FAM125A	CSTA	CCDC106	CCDC75	CD68		RYBP	LOC402573	GGT8P	KIFC2	HOOK2	C17orf86	ADA
HLA-DQB1	GFPT1	CTNS	CCR1	CDKAL1	CDR1		SEL1L	LPXN	GOLGA4	LOC399491	ILK	C1orf113	ADAM12
HLA-DQB2	GLRX	CYLD	CEBPB	CDV3	CHKA		SLURP1	NR4A1	GOLGA8A	LOC440353	KCTD11	C1orf216	ADAM9
HLA-DRA	GLRXL	DDIT3	CES2	CEACAM20	CLGN		SPIRE1	NR4A2	GPR135	LOC442075	KIF7	C1orf27	ADAMTS12
ICAM1	GOT1	DKFZP564O0823	CNIH3	CEMP1	CRYM		TCF25	PAX6	HIST1H1D	LOC729029	KLHL17	C1orf63	ADAMTS14
KRT15	HAX1	DNAJB9	CXCL14	CHAT	CSF3		TGFBR3	PITPNC1	HIST1H2AC	MLLT6	KPTN	C1RL	ADAMTS16
LAT2	HS1BP3	DRAM	CYFIP2	CIDEB	CSTB		TULP3	RELT	HM13	MREG	KRTCAP3	C1S	ADAMTS4
LCP1	KLF9	DUSP10	DGAT2	CKB	CTSD		WHDC1	RORA	HMG1L1	MYH3	LRIG1	C2	ADAMTS6
LHPP	KRT34	DUSP5	DHRS3	CNTN2	CTSS			SLC26A11	HSPA6	NSUN5	LTBP3	C21orf66	ADAMTSL1
LOC341230	LOC123688	ELF3	DUSP4	COX6A2	CXCL2			TMEM159	ITPR3	NSUN5C	MAN1B1	C2orf63	ADAT1
MGLL	MOCOS	EXOC4	ELOVL7	CPT1A	CXCL3			TRIM25	JMJD1C	PABPC1L	MC1R	C5orf15	ADCY7
NAGS	OLAH	FAM49A	FBXO44	CRTC1	DAXX			ZBTB43	KIAA1109	PARC	MEGF8	C6orf26	ADCY9
NLRP3	PCK2	FAM71E1	FGD3	CSNK1G2	DKFZP586H2123			ZFP91-CNTF	KIAA1407	PNPLA3	MICALL2	C8ORFK29	ADD3
PDE4B	PHGDH	FBXO25	FGF2	CXorf15	DMKN				LARP4	PSAP	MME	CALML4	ADIPOR2
PRKAB1	PKN1	FBXO32	FJX1	CYP2B6	DNAJB5				LOC100128821	RBM39	NISCH	CAPN10	ADORA2B
PRSS2	PPP1R3C	FBXW4	FLCN	DCLK1	DPP7				LOC402176	SCML1	NLRC5	CAPRIN2	AES
PSCD4	RAB33A	FGF18	FLJ20489	DDX24	DUSP1				LOC440295	SFRS11	OS9	CATSPER2	AFAP1
PSMB10	RABL4	FKSG24	FTMT	DSE	EFCAB4A				LOC442270	SLC25A37	PDPN	CCDC14	AFAP1L1
SDC4	RBKS	FOXC1	GAD1	DYRK3	ETS2				LOC642826	SNHG1	PFKFB4	CCDC150	AFF1
SLC27A5	RNF185	FOXO1	GGTLC1	EDN1	FAM134B				LOC729978	SNHG7	PITPNM1	CCDC45	AGMAT
SQRDL	SERPINB7	FPR1	GPRC5A	EIF3A	FOXF1				MLL5	SPAG7	PLCD4	CCDC80	AGT
SRGN	SH3BGR	FTL	GSR	EME1	FTH1				MNT	STAG3L2	PLD3	CCDC84	AHNAK
TMEM71	SLC1A4	GCNT3	GSTZ1	EML4	GAB2				MYO5A	STX1A	PLOD1	CCNL1	AIM1
TPD52	STK32A	GRINA	HERC6	EYA4	GALNT9				NBPF10	TncRNA	POU2F2	CCNL2	AIM2
WDR69	TNFRSF9	H1FX	HMCN2	FADS1	GBA				NBPF11	TPP1	PPP1R16A	CDKN2D	AKAP2
	TRIM34	HCFC1R1	IL1F5	FAM44A	GDF15				NBPF20	TRIM52	RBM9	CENPJ	AKAP8
	TST	HEBP2	IL21R	FAM63B	GNPDA1				ND6	TTLL3	RDH5	CENPT	AKT3
	YARS	HERPUD1	INHBA	FLJ11235	GPR56				NOTCH2NL	UNQ601	RGL2	CHKB	ALDH18A1
	ZNF425	HIST1H4E	IRAK2	FLJ11710	GPR84				ODAM	WASH1	SC65	CHTF18	ALDH1A3
		HSPA5	KYNU	FLJ12331	GPX4				PDZD7	WFIKKN2	SFRS5	CLK1	ALDH4A1
		IL1A	LINGO2	FLJ22184	GUCA2B				PHF20L1	WSB1	SLC22A23	CLK4	ALDH7A1
		IRF1	LIPE	FRMD4A	HCCA2				PIK3R3	ZNF397	SLC25A28	CLN8	ALG11
		ISG20	LOC654433	FYB	HIST2H2AA4				PURA		SMPD1	COL16A1	ALG6
		ITK	LOC751071	GALNT3	HIST2H2AC				RCP9		TMEM158	COL27A1	ALG8
		ITPKA	LRRN3	GCLC	HMOX1				RIPPLY2		TTC21A	COL7A1	ALG9
		KIAA1833	LY6K	GDNF	HRK				SCARNA17		TTYH3	CPT1B	ALPK2
		KLHL24	MED16	GOLPH3L	IER3				SDAD1		UBA7	CREB5	AMIGO2
		LIN37	MESP1	GPR172B	IL1B				SETD2		ULK3	CROCCL1	AMMECR1
		LOC100131576	METRNL	GSG1	IL1F8				SIRT7		UPF3A	CRYGS	AMOTL1
		LOC284344	MMP1	hCG_1776259	IL1F9				SLITRK2		ZNF337	CTSK	AMOTL2
		LOC440311	MPST	hCG_18290	IL23A				TAF1L		ZNF512B	CUZD1	ANGPT2
		LOC442421	NFKBIZ	HIP1	IL6				VEGFA			CXorf45	ANGPTL4
		LRRC8E	NINJ1	HIPK1	INSIG1				VEPH1			CYP20A1	ANK1
		LY96	NOS1	HIPK2	IRF7				ZFAND2A			CYP27B1	ANKH
		MAP2K2	NOV	HIST1H2AA	IRS2				ZNF236			DDX26B	ANKRD13A
		MCF2L	NPAS1	HIST1H4D	ITGA2				ZNF446			DDX3Y	ANKRD26
		MGAT1	NRG1	HOXA10	KGFLP1				ZNF552			DDX5	ANLN
		MYOZ2	NRN1	HS2ST1	KRT75				ZNF800			DKFZp434K191	ANP32A
		NAG	NUDT14	HSP90AA1	LGALS3							DKFZp667E0512	ANP32E
		NFKBIE	PAK6	IL8	LMO2							DND1	ANXA2
		NLRP12	PAQR5	INE1	LOC387763							DNMT1	ANXA6
		NR1D1	PARD6B	JAK1	LOC497257							DPY19L1P1	ANXA7
		NR1D2	PAX8	KCNJ2	LOC643159							EFHC1	APC
		ORAI3	PC	KCNQ1OT1	MDM2							EGFL8	APC2
		OTUD5	PDK4	KIAA0485	MMP12							ELMO3	APH1A
		PARD6A	PDZRN3	KIAA1618	MMP3							FAM118A	API5
		PARP14	PHLDB3	KIR2DL2	NAMPT							FAM133B	APIP
		PCYT2	PI3	KIR3DL1	ND1							FAM156A	APOBEC3B
		PDE2A	PIM2	KLHL21	ND3							FAM27E3	APOC1
		PDPR	PLD1	LAX1	NFKBIA							FANCA	AQP1
		PGD	PPARGC1A	LCE1A	NPC2							FKBP10	AR
		PGLS	PPIF	LOC100128485	NR0B1							FKBP1B	ARF6
		PHLDA3	PRPF40B	LOC100131785	NR4A3							FLJ25006	ARHGAP11A
		PI4K2A	PTGS2	LOC100134167	NRP2							FLJ37453	ARHGAP18
		PLEKHF1	PTX3	LOC133874	PER1							FLJ40142	ARHGAP19
		PLEKHO2	RAB27B	LOC147645	PGPEP1							FLJ45248	ARHGAP6
		PNRC1	RAB3B	LOC400590	PIM3							FN1	ARHGEF10
		POLRMT	RBM42	LOC440917	PLCB1							FNBP4	ARHGEF12
		POR	REEP6	LOC442442	PLK3							GGT7	ARHGEF6
		PRDX2	RFX2	LOC645548	PNPLA2							GNRH1	ARHGEF9
		PWWP2B	RIPK2	LOC728198	PPP1R15A							GSTT2	ARID2
		RBM33	RPS6KA5	LOC729760	PRO1933							HBEGF	ARL6IP5
		RILP	RRAD	LPP	RGS16							HDAC10	ARL6IP6
		RIMS3	SERPINB3	LRP6	RND3							HERC2P2	ARMC8
		RNF10	SERPINB4	MAST4	RP4-692D3.1							HES1	ARNTL
		RNPEPL1	SERPINB8	MCAT	RPS6KA1							HFE	ARPC3
		RP5-1077B9.4	SH2D5	MCTP1	RRAGD							HHIPL2	ARPC4
		RPL28	SIGLEC15	MEX3D	RSPO3							HKR1	ARRDC4
		RPS6KA2	SLC16A6	MGC24039	SAT2							HMCN1	ARS2
		SBF1	SLC22A5	MLL	SCD							HNRPDL	ARSI
		SCO2	SLC38A1	NEK1	SERPINB2							HP1BP3	ARSJ
		SDCBP	SMOC1	NEUROG3	SGK1							HSD17B1	ASPH
		SGCG	SNTB1	NPBWR2	SGSH							IFFO	ASPM
		SLC17A5	SNX8	NPTN	SLAMF7							ING5	ASRGL1
		SLC29A3	SQSTM1	NRXN3	SLC11A2							INPP5E	ATAD1
		SLC2A8	SYNGR2	NTRK3	SLC22A4							ITGB1BP2	ATAD2
		SLC6A10P	THSD4	ORAI1	SLC25A29							IVNS1ABP	ATAD2B
		SLIT3	TMCC3	PAWR	SLC3A2							KCNE4	ATAD3B
		SMCR7	TMEM38A	PBLD	SLC43A3							KCTD4	ATAD5
		SPP1	TNFAIP3	PBRM1	SLCO4A1							KIAA0232	ATF7
		STARD10	TNNI3	PCDH17	SNHG11							KIAA0323	ATP11A
		TGIF1	TRIM2	PCGF1	SNHG5							KIAA0556	ATP11B
		THBD	TRPV2	PCLO	SOD2							KIAA0907	ATP2B4
		TK2	TUSC3	PCSK1N	SPINK1							KIAA1598	ATP2C1
		TMCO4	VPS18	PELI2	SPSB3							KIAA1731	ATP5G3
		TMEM38B	WBSCR28	PHIP	SREBF1							KLHDC4	ATRX
		TMEM53	ZER1	PKN2	ST3GAL1							KNTC1	AURKB
		TMEM55B	ZNF787	PLEC1	STC2							L3MBTL	AXIN2
		TMEM8	ZP3	POGZ	SYTL1							LAMB2	B3GALTL
		TOM1		POU3F3	TBC1D22A							LEAP2	B3GNT5
		TRAPPC6A		POU5F1	TBRG1							LIG1	B4GALNT1
		TRIB3		PPIG	TCF7							LOC100132439	BAALC
		TRIM5		PPM1K	TFPI2							LOC100133781	BACE1
		UBXD1		PRKG1	TM7SF2							LOC147650	BAHCC1
		UPP1		PRO0478	TNFAIP2							LOC150759	BATF3
		VAC14		PRR7	TNXB							LOC152217	BCCIP
		VAT1		PTPN14	TRIM47							LOC283663	BCHE
		VPS11		R3HDM2	TRIML2							LOC284454	BCLAF1
		WTAP		RASAL2	TSLP							LOC285908	BDP1
		YPEL4		RAX2	UBR4							LOC338620	BICC1
		ZC3H6		RFX1	VPS13A							LOC338799	BLMH
		ZHX2		RNF19B	WDR45							LOC339483	BLZF1
		ZNF524		RNPC3	ZC3H12A							LOC346887	BMPR1A
		ZNF771		RRAGC	ZNF581							LOC388621	BNIP3
				RUNDC2B								LOC390595	BOC
				SASH1								LOC399744	BOLA1
				SDHAP3								LOC400027	BOLA2B
				SKI								LOC400642	BOLA3
				SLC38A2								LOC401588	BPGM
				SLFN5								LOC439911	BRCA1
				STAG2								LOC554248	BRCC3
				STAG3L1								LOC644538	BST1
				TACC1								LOC644656	BTBD12
				TNRC18								LOC645676	BTN2A1
				TRIM33								LOC653319	BUB1
				TRIM35								LOC728537	BUB1B
				UBXD2								LOC728686	BZW2
				UNQ6228								LOC791120	C10orf12
				USP33								LRP5L	C10orf137
				VHL								LRRC14	C10orf18
				VISA								LRRC39	C10orf57
				WASF2								LTBP2	C11orf21
				WNK4								LUC7L	C11orf24
				WNT6								LYST	C11orf41
				XIAP								MACF1	C11orf82
				ZBTB8								MAGEF1	C12orf31
				ZCWPW1								MAGT1	C12orf4
				ZFP36L2								MAN2B2	C12orf48
				ZKSCAN1								MAP3K14	C12orf5
				ZNF2								MAP4K4	C13orf1
				ZNF467								MAT2A	C13orf16
				ZNF575								MDGA1	C13orf23
				ZNF644								MED18	C13orf3
				ZNRF3								MEG3	C14orf138
												MFAP4	C14orf145
												MGC16121	C14orf149
												MGC24103	C14orf37
												MGC3032	C14orf80
												MICAL1	C15orf23
												MIRHG1	C15orf39
												MLXIP	C15orf42
												MMP19	C16orf55
												MMP7	C16orf59
												MPP3	C16orf75
												M-RIP	C17orf79
												MYO19	C17orf91
												NAIP	C18orf18
												NAPRT1	C18orf25
												NASP	C18orf37
												NBPF1	C18orf54
												NBPF14	C18orf55
												NBPF15	C18orf56
												NBPF3	C1orf103
												NDUFA1	C1orf119
												NKTR	C1orf131
												NOPE	C1orf133
												NPFF	C1orf135
												NPIP	C1orf151
												NRBP2	C1orf19
												OTUD3	C1orf218
												PAN2	C1orf31
												PAPLN	C1orf56
												PCF11	C1orf80
												PCMTD2	C1QTNF2
												PCNT	C20orf11
												PDXDC2	C20orf121
												PI4KA	C20orf142
												PIF1	C22orf9
												PILRB	C3orf63
												PKD2	C4B
												PLEKHG4	C4orf12
												PLGLB1	C4orf15
												PNN	C4orf18
												POLG	C5orf13
												PPFIA4	C5orf23
												PRKAB2	C5orf34
												PRPF4B	C6orf108
												PRRT2	C6orf167
												PUS1	C6orf173
												RAI14	C6orf211
												RASSF1	C7orf24
												RBM5	C8orf13
												RBM6	C8orf48
												REC8	C9orf100
												RECQL4	C9orf105
												RGS2	C9orf19
												RPL22L1	C9orf3
												RPL32P3	C9orf30
												RPL7L1	C9orf41
												SAMD4A	C9orf6
												SEMA5A	C9orf79
												SENP3	CACYBP
												SETD6	CALD1
												SFRS12	CALM1
												SFRS16	CAMK1
												SFRS17A	CAMK2G
												SFXN5	CAND1
												SGSM2	CAPRIN1
												SH3PXD2A	CAPS2
												SIAE	CAPSL
												SIPA1L2	CAPZA1
												SLC26A10	CAPZA2
												SLTM	CARD6
												SNED1	CARD9
												SNHG10	CASP2
												SNORA24	CASP7
												SNORA70	CASP8AP2
												SPAG8	CAV1
												SPEG	CBR1
												SPRY4	CBR4
												SPRYD4	CBX1
												SS18L1	CBX3
												ST7OT1	CBY1
												STARD9	CCAR1
												STX16	CCDC102B
												SULT1A2	CCDC111
												TAF1C	CCDC138
												TCTN1	CCDC28B
												THBS3	CCDC34
												TIA1	CCDC46
												TMEM44	CCDC52
												TMEM49	CCDC71
												TMEM80	CCDC76
												TMSL8	CCDC88A
												TNFRSF25	CCDC99
												TPBG	CCL2
												TPM2	CCNA2
												TPR	CCNB1
												TRIO	CCNB2
												TSEN54	CCNC
												TSNAXIP1	CCNYL1
												TSPYL4	CCT2
												TTC17	CD109
												UCP3	CD2AP
												UGCGL2	CD302
												WDR27	CD46
												WDR60	CD9
												WDR90	CDADC1
												WFDC6	CDC2
												XRCC2	CDC23
												ZBED1	CDC25C
												ZC3H13	CDC42BPA
												ZC3H7A	CDC42SE1
												ZCCHC10	CDC45L
												ZNF207	CDC7
												ZNF248	CDC73
												ZNF266	CDCA4
												ZNF276	CDCA5
												ZNF404	CDCA7
												ZNF493	CDCA8
												ZNF514	CDGAP
												ZNF638	CDK2
												ZNF692	CDK2AP1
												ZNF700	CDK6
												ZNF783	CDKL5
												ZNF84	CENPA
													CENPE
													CENPF
													CENPH
													CENPI
													CENPK
													CENPP
													CEP135
													CEP170
													CEP192
													CEP290
													CEP55
													CERCAM
													CETN3
													CFH
													CFHR3
													CFI
													CFLP1
													CGNL1
													CHAC2
													CHAF1A
													CHAF1B
													CHCHD2
													CHCHD7
													CHM
													CHORDC1
													CHSY1
													CHSY3
													CILP
													CIT
													CKAP2
													CKAP2L
													CLDN11
													CLEC16A
													CLEC3B
													CLIC4
													CLOCK
													CMKLR1
													CNKSR3
													CNN2
													CNN3
													CNO
													CNOT6
													CNPY2
													COL12A1
													COL15A1
													COL1A2
													COL3A1
													COL4A2
													COL4A5
													COL5A2
													COL5A3
													COL6A1
													COL6A2
													COL6A3
													COL8A1
													COL8A2
													COMMD2
													COPA
													COQ2
													COQ3
													CPE
													CPOX
													CPSF2
													CRLF3
													CROP
													CROT
													CRYZ
													CSGALNACT2
													CSGlcA-T
													CSPG4
													CSRP2
													CSTF2T
													CSTF3
													CTA-126B4.3
													CTDSP2
													CTDSPL
													CTDSPL2
													CTGF
													CTNND1
													CTPS
													CTTN
													CUTC
													CYB561D2
													CYB5B
													CYB5R3
													CYCS
													CYP26B1
													CYR61
													DAB2IP
													DACT1
													DACT3
													DARS2
													DAZAP1
													DBF4
													DBN1
													DBT
													DC2
													DCBLD1
													DCBLD2
													DCP2
													DCPS
													DCUN1D1
													DDIT4L
													DDX27
													DDX46
													DDX6
													DEGS1
													DEK
													DENR
													DEPDC1B
													DERA
													DGKI
													DHCR24
													DHFRL1
													DHX29
													DHX9
													DIAPH3
													DIRAS3
													DISC1
													DIXDC1
													DKFZP564C152
													DKFZp667G2110
													DKFZP686E2158
													DKK3
													DLAT
													DLC1
													DLG7
													DMTF1
													DNA2
													DNAJA1
													DNAJB4
													DNAJC9
													DNAL1
													DNALI1
													DNMT3A
													DNMT3B
													DOK3
													DOK4
													DOLPP1
													DONSON
													DPF2
													DPM1
													DPM3
													DPYD
													DPYSL3
													DPYSL4
													DSCC1
													DST
													DSTN
													DUSP12
													DYNC1I1
													DYNC2LI1
													DZIP1
													DZIP3
													E2F2
													E2F8
													EARS2
													EBNA1BP2
													EBPL
													ECM2
													ECOP
													EDEM1
													EDNRA
													EFEMP1
													EFNB1
													EFNB2
													EFS
													EGLN3
													EGR2
													EHD2
													EHD3
													EID2
													EIF2AK4
													EIF3J
													EIF4E
													EIF4EBP1
													EIF5B
													ELAC2
													ELAVL1
													ELMO1
													ELMOD1
													ELP3
													ELP4
													EMILIN2
													EMP1
													EMP2
													EMR2
													ENAH
													ENOX1
													ENPP1
													EPDR1
													EPHA3
													EPHB3
													EPM2AIP1
													EPN2
													ERC1
													ERCC4
													ERCC6L
													ERGIC1
													ERICH1
													ERLIN2
													ERMN
													ERRFI1
													ESCO2
													ETFA
													ETFDH
													EVL
													EXO1
													EXOD1
													EXOSC2
													EXOSC3
													EXTL2
													EYA1
													F2R
													F2RL1
													F2RL2
													F3
													FABP5
													FAM102B
													FAM126A
													FAM126B
													FAM127A
													FAM127B
													FAM129B
													FAM132B
													FAM139A
													FAM149B1
													FAM26E
													FAM29A
													FAM33A
													FAM36A
													FAM43B
													FAM46A
													FAM49B
													FAM54A
													FAM64A
													FAM70A
													FAM78A
													FAM81A
													FAM83D
													FAM98A
													FANCC
													FANCD2
													FANCL
													FANCM
													FAP
													FARP1
													FASTKD5
													FBN1
													FBXL13
													FBXO3
													FBXO4
													FBXO5
													FDPS
													FER1L3
													FERMT1
													FGF1
													FKBP11
													FKBP7
													FKBP9
													FKBP9L
													FLJ14213
													FLJ20628
													FLJ31306
													FLJ31813
													FLJ42709
													FNBP1
													FRMD6
													FRMD7
													FRMD8
													FRYL
													FSTL1
													FTO
													FUBP3
													FUSIP1
													FUT11
													FZD1
													FZD6
													FZD8
													G0S2
													GABPB2
													GAGE7
													GALC
													GALNAC4S-6ST
													GALNT1
													GAP43
													GAS2L1
													GATA6
													GBP1
													GCLM
													GCNT1
													GCUD2
													GFM2
													GGH
													GGT5
													GHR
													GINS4
													GIT2
													GJA1
													GJB2
													GLA
													GLG1
													GLI1
													GLIPR1
													GLIS1
													GLMN
													GLO1
													GLRX2
													GLS
													GLT8D1
													GLT8D4
													GMNN
													GNB4
													GNG10
													GNG2
													GON4L
													GOPC
													GOSR2
													GPAM
													GPATCH4
													GPC1
													GPC6
													GPN3
													GPR124
													GPR177
													GPSM1
													GPT2
													GRAMD4
													GREM1
													GRK5
													GRWD1
													GSG2
													GTDC1
													GTF2A1
													GTF2A2
													GTF2I
													GTSE1
													GUCY1B3
													GUK1
													GUSBL2
													H19
													H2AFV
													H2AFZ
													HAS2
													HAT1
													HCFC2
													hCG_1983332
													HDAC7
													HDHD2
													HEATR3
													HELZ
													HERPUD2
													HEY1
													HEYL
													HGF
													HIBCH
													HILS1
													HIRA
													HIRIP3
													HISPPD1
													HLTF
													HMBS
													HMGCS1
													HMGN1
													HMMR
													HN1
													HN1L
													HNMT
													HNRNPA2B1
													HNRNPA3
													HNRNPAB
													HNRNPD
													HNRNPH3
													HNRNPM
													HNRNPR
													HOXB2
													HOXB3
													HOXB6
													HOXC9
													HSD17B6
													HSPA8
													HSPB1
													HSPB3
													HSPD1
													HSPE1
													HSPH1
													HTR2A
													HTRA1
													HTRA3
													HYLS1
													HYPK
													IBTK
													ICK
													ICMT
													ID1
													IER2
													IFI16
													IFITM2
													IFITM3
													IFNGR2
													IGFBP3
													IGFBP4
													IGFBP5
													IGFBP7
													IKIP
													IL11RA
													IL17B
													IL17D
													IL1R2
													IL1RAP
													IL20RB
													IL33
													INCENP
													INF2
													ING4
													INSIG2
													INTU
													IPO13
													IPPK
													ITGA4
													ITGA5
													ITGA7
													ITGAE
													ITGAV
													ITGB1
													ITM2B
													ITM2C
													ITPR2
													IWS1
													JAG1
													JAK2
													JAKMIP2
													JAM2
													JDP2
													JMJD2C
													JRKL
													JUB
													KANK1
													KATNAL1
													KBTBD11
													KBTBD7
													KCMF1
													KCNG1
													KCTD10
													KDELC1
													KDELR2
													KDELR3
													KIAA0020
													KIAA0101
													KIAA0133
													KIAA0226
													KIAA0355
													KIAA0408
													KIAA0562
													KIAA0802
													KIAA1166
													KIAA1199
													KIAA1432
													KIAA1462
													KIAA1524
													KIAA1553
													KIAA1712
													KIAA1715
													KIAA1967
													KIF11
													KIF13A
													KIF14
													KIF15
													KIF18A
													KIF20A
													KIF23
													KIF26B
													KIF2C
													KIF4A
													KIF5C
													KIFC1
													KIRREL
													KITLG
													KLF10
													KLHDC5
													KLHL12
													KLHL3
													KPNB1
													KRT10
													L3MBTL2
													L3MBTL3
													LAMA4
													LAMB1
													LAMC1
													LAPTM4B
													LAYN
													LBR
													LCA5
													LDHA
													LDOC1L
													LEF1
													LEPRE1
													LEPREL1
													LEPROTL1
													LGALS1
													LHFP
													LHX2
													LIN7C
													LIPA
													LMCD1
													LMNB1
													LMNB2
													LMO7
													LOC100128416
													LOC100128731
													LOC100128974
													LOC100130938
													LOC100131989
													LOC100132357
													LOC100133788
													LOC130355
													LOC134145
													LOC202459
													LOC220906
													LOC255783
													LOC256273
													LOC26010
													LOC283481
													LOC339804
													LOC340508
													LOC375295
													LOC388272
													LOC389831
													LOC391160
													LOC400506
													LOC401022
													LOC401152
													LOC401233
													LOC402026
													LOC441131
													LOC441376
													LOC442229
													LOC51149
													LOC541471
													LOC552889
													LOC554203
													LOC641518
													LOC642076
													LOC643668
													LOC643790
													LOC643837
													LOC644192
													LOC645166
													LOC645638
													LOC645722
													LOC645726
													LOC646644
													LOC728142
													LOC728264
													LOC729680
													LOC730101
													LOC91431
													LOC92482
													LOH3CR2A
													LOX
													LOXL1
													LOXL2
													LOXL3
													LPCAT1
													LPPR4
													LRP11
													LRP4
													LRP8
													LRRC16A
													LRRC17
													LRRC20
													LRRC28
													LRRC37B2
													LRRC40
													LRRC57
													LRRC59
													LRRFIP1
													LSMD1
													LSP1
													LTV1
													LUM
													LYAR
													LYPLA1
													LYRM7
													LYSMD4
													LZTS1
													MAD2L1
													MAGEA1
													MAGED1
													MAGED2
													MAGED4B
													MAGEH1
													MAML1
													MAN2A1
													MAP1D
													MAP4K5
													MAP7D3
													MAP9
													MAPK10
													MAPK14
													MAPRE1
													MARS
													MATN2
													MBD1
													MBD5
													MBNL2
													MBOAT1
													MBTD1
													MCHR1
													MCL1
													MCM10
													MCM3
													MCM4
													MDFIC
													MDM1
													MED30
													MEIS2
													MELK
													MEST
													METTL7A
													MEX3A
													MFAP2
													MFI2
													MGAT2
													MGC27345
													MGC3207
													MGC4655
													MIAT
													MICAL2
													MICALCL
													MINPP1
													MKI67
													MKL2
													MLLT11
													MLPH
													MLSTD2
													MMP11
													MMS19
													MNAT1
													MND1
													MNS1
													MOBKL1A
													MOBKL1B
													MON2
													MPDZ
													MPHOSPH1
													MPP4
													MPP6
													MRAS
													MRCL3
													MRPL1
													MRPL16
													MSN
													MSRB3
													MST150
													MT3
													MTBP
													MTERFD3
													MTHFD1L
													MTMR15
													MTMR2
													MXRA7
													MXRA8
													MYBL1
													MYCBP
													MYH9
													MYL6
													MYLC2PL
													MYO1B
													MYO1E
													MYOZ3
													N4BP2L2
													NAP1L3
													NAP1L5
													NAPG
													NARG1
													NCAPG
													NCAPG2
													NCAPH
													NCBP1
													NCL
													NCOR2
													NDC80
													NDUFB1
													NDUFB2
													NDUFB5
													NDUFC1
													NEDD4
													NEIL3
													NEK2
													NEK4
													NEK6
													NEK7
													NEK9
													NES
													NETO2
													NEXN
													NF2
													NFE2
													NFYA
													NHLRC2
													NID2
													NIP30
													NIPSNAP3A
													NIPSNAP3B
													NLN
													NLRP1
													NOL10
													NOLC1
													NPHP4
													NQO1
													NSBP1
													NSUN2
													NSUN6
													NTAN1
													NUDT1
													NUDT11
													NUDT13
													NUDT15
													NUDT16
													NUF2
													NUP107
													NUP205
													NUPL2
													NY-SAR-48
													OAS3
													OBFC2A
													ODF2
													ODZ2
													OIP5
													OLFML2A
													OLFML3
													OPA3
													ORAOV1
													ORC1L
													OSGEPL1
													P4HA1
													P4HA2
													PABPN1
													PAPSS2
													PARG
													PARP1
													PARVA
													PBK
													PCDH7
													PCDHB10
													PCDHB11
													PCDHB12
													PCDHB14
													PCDHB16
													PCDHB17
													PCDHB2
													PCDHB5
													PCDHB6
													PCDHB7
													PCDHB8
													PCDHB9
													PCGF3
													PCOLCE2
													PCTP
													PCYOX1L
													PDCD6IP
													PDGFC
													PDGFRA
													PDGFRB
													PDIA5
													PDK1
													PDLIM3
													PDSS1
													PDZK1
													PEG10
													PER2
													PEX14
													PEX6
													PFAS
													PFKFB3
													PGAM1
													PGCP
													PGK1
													PGM2
													PGRMC1
													PHACTR2
													PHF10
													PHF6
													PHLDA2
													PHLDB1
													PHLDB2
													PHTF2
													PIGK
													PIGL
													PIGT
													PIGW
													PIGY
													PIP4K2A
													PITX2
													PJA1
													PKIB
													PKMYT1
													PKNOX2
													PLA2G4A
													PLAT
													PLAU
													PLCE1
													PLEK2
													PLEKHA5
													PLEKHG2
													PLK1
													PLK4
													PLOD2
													PLOD3
													PLS3
													PLSCR1
													PLXDC1
													PLXND1
													PNMA2
													PNRC2
													POFUT2
													POGK
													POLA1
													POLD4
													POLE2
													POLE4
													POLH
													POLI
													POLQ
													PON2
													POP5
													POPDC2
													PPAPDC1A
													PPAPDC3
													PPFIBP1
													PPIC
													PPIL5
													PPP1CB
													PPP1R3B
													PPP1R9B
													PPP2CB
													PPT1
													PQLC3
													PRAGMIN
													PRC1
													PRDM2
													PRDX3
													PREPL
													PRIM2
													PRKCDBP
													PRKD3
													PRKDC
													PRKX
													PRMT6
													PRPF38A
													PRR16
													PRRX1
													PRSS23
													PRUNE2
													PS1TP4
													PSCDBP
													PSIP1
													PSKH1
													PSMB3
													PSMB6
													PSMC3IP
													PSMD1
													PSMD14
													PSME3
													PSRC1
													PTGER4
													PTGIR
													PTGS1
													PTN
													PTPN11
													PTPN12
													PTPN13
													PTPN21
													PTPN3
													PTPRS
													PTRF
													PVRL2
													PXDN
													PXMP2
													PYCARD
													PYCR1
													PYGL
													QPRT
													QSER1
													QTRTD1
													R3HDM1
													RAB15
													RAB27A
													RAB28
													RAB40B
													RAB6B
													RAB7B
													RABEP1
													RACGAP1
													RAD51
													RAD51AP1
													RAD54L
													RAGE
													RANBP1
													RANBP2
													RAP1A
													RAPGEF6
													RARB
													RASA4
													RASL12
													RBL1
													RBM12
													RBM13
													RBM7
													RBM8A
													RCAN1
													RCAN2
													RCC2
													RCCD1
													RCL1
													RCN3
													RDX
													RECK
													RFC2
													RFC3
													RFC5
													RFT1
													RFTN1
													RGNEF
													RGS4
													RHBDD1
													RHBDL2
													RHOBTB1
													RHOBTB2
													RHOC
													RIC8A
													RIMBP3
													RMI1
													RNASEL
													RNF121
													RNF144A
													RNF145
													RNF216
													RNFT1
													ROBO1
													ROCK1
													ROR1
													RP4-747L4.3
													RP5-1000E10.4
													RPA1
													RPGRIP1L
													RPL35
													RPL39L
													RPS6KB1
													RRM1
													RRM2
													RRN3
													RRP15
													RRS1
													RSU1
													RTCD1
													RTN4IP1
													RTTN
													RUNX2
													RUVBL1
													RWDD3
													S100A10
													S100A4
													S1PR5
													SAAL1
													SACM1L
													SACS
													SAMD9
													SAMD9L
													SC4MOL
													SCFD1
													SCFD2
													SCG2
													SCG5
													SCHIP1
													SCP2
													SCRN1
													SDC2
													SDCCAG10
													SEC16B
													SEC24B
													SEC62
													SELENBP1
													SEMA5B
													SENP7
													SEPN1
													SEPW1
													SEPX1
													SERF1B
													SERPINH1
													SETBP1
													SFRP2
													SFRP4
													SFRS1
													SFRS6
													SFRS7
													SFRS9
													SFT2D1
													SFT2D2
													SFT2D3
													SGCB
													SGCD
													SGK269
													SGOL2
													SGPL1
													SH2B3
													SH3BGRL
													SH3BP5L
													SH3D19
													SH3GL1
													SH3RF1
													SHCBP1
													SHFM1
													SHROOM2
													SIDT2
													SIP1
													SIPA1L3
													SKP2
													SLAMF8
													SLC16A3
													SLC19A1
													SLC1A1
													SLC20A1
													SLC25A15
													SLC25A20
													SLC25A24
													SLC25A32
													SLC25A43
													SLC26A4
													SLC2A1
													SLC30A6
													SLC35B3
													SLC39A10
													SLC39A3
													SLC45A3
													SLC7A11
													SLC8A1
													SLFN12
													SLITRK5
													SLITRK6
													SLN
													SMAD3
													SMAD4
													SMARCA1
													SMC2
													SMC4
													SMC5
													SMU1
													SMYD4
													SNAI2
													SNRPA1
													SNRPD3
													SNRPF
													SNX13
													SNX4
													SNX7
													SOAT2
													SPAG5
													SPANXA1
													SPARC
													SPARCL1
													SPATA8
													SPC24
													SPC25
													SPIN4
													SPOCD1
													SPOCK1
													SPON2
													SPRED1
													SPRED2
													SPTY2D1
													SQLE
													SRBD1
													SRF
													SRGAP2P1
													SRP9
													SRPX
													SRPX2
													SRRD
													SSB
													SSPN
													SSR2
													SSX1
													SSX4B
													ST8SIA1
													STAC2
													STAMBPL1
													STAR
													STEAP1
													STK38L
													STMN3
													STON1
													STRN3
													SUB1
													SUCLA2
													SUDS3
													SULF2
													SUMO1
													SUMO1P3
													SUMO3
													SUPT7L
													SURF4
													SURF6
													SUSD1
													SUSD2
													SUV39H2
													SYAP1
													SYNPO
													SYTL2
													TAF11
													TAF13
													TAF5L
													TAGLN2
													TANC1
													TANK
													TARDBP
													TASP1
													TBC1D19
													TBCA
													TBXA2R
													TCF12
													TCF19
													TCOF1
													TCTN3
													TDG
													TDO2
													TEK
													TEX261
													TFPI
													TGFB1
													TGFB3
													TGFBI
													TGOLN2
													THAP1
													THBS1
													THEX1
													THSD1
													THUMPD2
													TIMELESS
													TK1
													TLE2
													TMBIM4
													TMC7
													TMCO1
													TMCO7
													TMEFF2
													TMEM107
													TMEM121
													TMEM127
													TMEM133
													TMEM14A
													TMEM154
													TMEM168
													TMEM16B
													TMEM16F
													TMEM2
													TMEM200A
													TMEM34
													TMEM45A
													TMEM54
													TMEM64
													TMEM65
													TMEM98
													TMPO
													TMSB4X
													TMTC3
													TNFRSF19
													TNN
													TOP2A
													TOR1B
													TOR3A
													TP63
													TPM1
													TPM3
													TPM4
													TPMT
													TPPP3
													TPRXL
													TPST2
													TPX2
													TRA@
													TRA2A
													TRAF5
													TRAM1L1
													TRAM2
													TRIB2
													TRIM44
													TRIM6
													TRIM9
													TRIP11
													TRIP13
													TRMT11
													TRO
													TROAP
													TRPM8
													TRPS1
													TRUB1
													TSC1
													TSPAN12
													TSPAN13
													TSPAN2
													TSPAN5
													TSPAN9
													TSPYL1
													TTC30A
													TTK
													TUB
													TUBA1A
													TUBA1B
													TUBA1C
													TUBB2A
													TUBB6
													TXNDC1
													TXNDC17
													TXNIP
													TYMS
													UACA
													UBA3
													UBA5
													UBE2E1
													UBE2E3
													UBE2K
													UBE2Q2
													UBE2V2
													UBLCP1
													UBR3
													UBXD4
													UCHL1
													UCHL5IP
													UCRC
													UHRF1
													ULBP2
													UNC50
													UNC84A
													UNKL
													UPF2
													UPRT
													USP1
													USP46
													UTP15
													UTRN
													VAV2
													VBP1
													VCAM1
													VCP
													VGLL3
													VPS29
													VTA1
													WDFY2
													WDFY3
													WDHD1
													WDR3
													WDR4
													WDR41
													WDR76
													WFDC13
													WFDC8
													WHSC1
													WISP1
													WIZ
													WNT5A
													WNT5B
													WRB
													XK
													XPNPEP3
													XRCC4
													XRN1
													YEATS2
													YIF1A
													YIPF4
													YWHAG
													YWHAQ
													YWHAZ
													ZBED4
													ZBED5
													ZBTB47
													ZC3H11A
													ZC3HAV1L
													ZCCHC11
													ZCCHC4
													ZDHHC16
													ZDHHC20
													ZDHHC3
													ZFP161
													ZFYVE16
													ZIC1
													ZMAT5
													ZMYM2
													ZMYM4
													ZNF107
													ZNF138
													ZNF143
													ZNF146
													ZNF167
													ZNF175
													ZNF177
													ZNF215
													ZNF228
													ZNF23
													ZNF24
													ZNF26
													ZNF268
													ZNF32
													ZNF326
													ZNF350
													ZNF362
													ZNF395
													ZNF416
													ZNF426
													ZNF469
													ZNF480
													ZNF512
													ZNF550
													ZNF559
													ZNF572
													ZNF607
													ZNF642
													ZNF671
													ZNF721
													ZNF780B
													ZNF791
													ZNF92
													ZNF93
													ZRANB2
													ZRF1
													ZWINT

## Sheet: Response Group Gene Lists
Response group (hours post implantation, cluster labels)
1-13 hours up (T61, T62, T63)	13-24 hours down (T13,14,15,8)	13-24 hours up (T59)	37-48 hours down (T16,28,53,57,58)	37-48 hours up (T64)
AJAP1	ADCK2	ABLIM3	ACBD7	SEPT4
AMT	AK5	AGRN	ACVR2B	SEPT5
ANKRD10	ALDH6A1	ANKK1	ADAMTS5	SEPT7
APLP2	ALKBH7	ARGLU1	ALPK1	SEPT10
C1orf213	ANG	ARRDC2	ALS2CR13	A2M
C1orf79	ASMTL	C11orf46	ANK3	AADAT
C20orf175	ASNS	C17orf92	AP3D1	ABCB10
C6orf141	ATF5	C4orf8	ARL17	ABCB6
CLN3	ATP1A2	C5orf26	ASB16	ABHD11
CLU	B3GALT4	C7orf54	ASH1L	ABHD14A
CTGLF5	BCAS3	CEP97	BCGF1	ABHD3
DGCR8	BEST1	CGGBP1	BEST4	ACAA1
DOCK3	BTG1	CNTLN	BRI3BP	ACAA2
DUSP6	C1orf88	CPNE7	C12orf65	ACAD8
ERN1	C9orf72	CSPP1	C15orf28	ACAT2
FLJ10038	CCT6B	DDEF1IT1	C17orf59	ACCN2
FLJ21865	CORO1B	DNAJB1	C1orf96	ACOT9
FLJ32679	CPA4	E2F7	C20orf94	ACP5
H6PD	CTH	EZH1	C5orf24	ACPL2
HSD11B1	CXorf42	FAM71F1	C9orf62	ACPP
IGLL1	DDIT4	FLJ40113	CACNA1I	ACTA2
IGLL3	DRD5	FLJ40330	CASP8	ACTG2
IHPK2	EAF2	GAS5	CC2D2B	ACTR2
KIFC2	FAM125A	GGT8P	CCDC75	ADA
LOC399491	GFPT1	GOLGA4	CDKAL1	ADAM12
LOC440353	GLRX	GOLGA8A	CDV3	ADAM9
LOC442075	GLRXL	GPR135	CEACAM20	ADAMTS12
LOC729029	GOT1	HIST1H1D	CEMP1	ADAMTS14
MLLT6	HAX1	HIST1H2AC	CHAT	ADAMTS16
MREG	HS1BP3	HM13	CIDEB	ADAMTS4
MYH3	KLF9	HMG1L1	CKB	ADAMTS6
NSUN5	KRT34	HSPA6	CNTN2	ADAMTSL1
NSUN5C	LOC123688	ITPR3	COX6A2	ADAT1
PABPC1L	MOCOS	JMJD1C	CPT1A	ADCY7
PARC	OLAH	KIAA1109	CRTC1	ADCY9
PNPLA3	PCK2	KIAA1407	CSNK1G2	ADD3
PSAP	PHGDH	LARP4	CXorf15	ADIPOR2
RBM39	PKN1	LOC100128821	CYP2B6	ADORA2B
SCML1	PPP1R3C	LOC402176	DCLK1	AES
SFRS11	RAB33A	LOC440295	DDX24	AFAP1
SLC25A37	RABL4	LOC442270	DSE	AFAP1L1
SNHG1	RBKS	LOC642826	DYRK3	AFF1
SNHG7	RNF185	LOC729978	EDN1	AGMAT
SPAG7	SERPINB7	MLL5	EIF3A	AGT
STAG3L2	SH3BGR	MNT	EME1	AHNAK
STX1A	SLC1A4	MYO5A	EML4	AIM1
TncRNA	STK32A	NBPF10	EYA4	AIM2
TPP1	TNFRSF9	NBPF11	FADS1	AKAP2
TRIM52	TRIM34	NBPF20	FAM44A	AKAP8
TTLL3	TST	ND6	FAM63B	AKT3
UNQ601	YARS	NOTCH2NL	FLJ11235	ALDH18A1
WASH1	ZNF425	ODAM	FLJ11710	ALDH1A3
WFIKKN2	ADCY8	PDZD7	FLJ12331	ALDH4A1
WSB1	AFTPH	PHF20L1	FLJ22184	ALDH7A1
ZNF397	AGBL5	PIK3R3	FRMD4A	ALG11
ABI3BP	AKR1C3	PURA	FYB	ALG6
ADCY6	ANKHD1-EIF4EBP3	RCP9	GALNT3	ALG8
APLN	ARFIP2	RIPPLY2	GCLC	ALG9
ARL4C	BEX2	SCARNA17	GDNF	ALPK2
ATRN	BEX5	SDAD1	GOLPH3L	AMIGO2
C19orf63	BRI3	SETD2	GPR172B	AMMECR1
C1R	C10orf11	SIRT7	GSG1	AMOTL1
CCDC146	C14orf159	SLITRK2	hCG_1776259	AMOTL2
CDH13	C3AR1	TAF1L	hCG_18290	ANGPT2
CDK5RAP3	C6orf136	VEGFA	HIP1	ANGPTL4
CH25H	C9orf150	VEPH1	HIPK1	ANK1
COL13A1	CBLB	ZFAND2A	HIPK2	ANKH
CPNE2	CDC14B	ZNF236	HIST1H2AA	ANKRD13A
CRELD1	CDC34	ZNF446	HIST1H4D	ANKRD26
DCN	CDH4	ZNF552	HOXA10	ANLN
DDR1	CDK2AP2	ZNF800	HS2ST1	ANP32A
ECE1	CLIP3		HSP90AA1	ANP32E
EHBP1L1	COPE		IL8	ANXA2
FLJ10404	CPEB1		INE1	ANXA6
GAS6	CSNK2A1		JAK1	ANXA7
GEFT	CSTA		KCNJ2	APC
HLA-B	CTNS		KCNQ1OT1	APC2
HLA-H	CYLD		KIAA0485	APH1A
HOOK2	DDIT3		KIAA1618	API5
ILK	DKFZP564O0823		KIR2DL2	APIP
KCTD11	DNAJB9		KIR3DL1	APOBEC3B
KIF7	DRAM		KLHL21	APOC1
KLHL17	DUSP10		LAX1	AQP1
KPTN	DUSP5		LCE1A	AR
KRTCAP3	ELF3		LOC100128485	ARF6
LRIG1	EXOC4		LOC100131785	ARHGAP11A
LTBP3	FAM49A		LOC100134167	ARHGAP18
MAN1B1	FAM71E1		LOC133874	ARHGAP19
MC1R	FBXO25		LOC147645	ARHGAP6
MEGF8	FBXO32		LOC400590	ARHGEF10
MICALL2	FBXW4		LOC440917	ARHGEF12
MME	FGF18		LOC442442	ARHGEF6
NISCH	FKSG24		LOC645548	ARHGEF9
NLRC5	FOXC1		LOC728198	ARID2
OS9	FOXO1		LOC729760	ARL6IP5
PDPN	FPR1		LPP	ARL6IP6
PFKFB4	FTL		LRP6	ARMC8
PITPNM1	GCNT3		MAST4	ARNTL
PLCD4	GRINA		MCAT	ARPC3
PLD3	H1FX		MCTP1	ARPC4
PLOD1	HCFC1R1		MEX3D	ARRDC4
POU2F2	HEBP2		MGC24039	ARS2
PPP1R16A	HERPUD1		MLL	ARSI
RBM9	HIST1H4E		NEK1	ARSJ
RDH5	HSPA5		NEUROG3	ASPH
RGL2	IL1A		NPBWR2	ASPM
SC65	IRF1		NPTN	ASRGL1
SFRS5	ISG20		NRXN3	ATAD1
SLC22A23	ITK		NTRK3	ATAD2
SLC25A28	ITPKA		ORAI1	ATAD2B
SMPD1	KIAA1833		PAWR	ATAD3B
TMEM158	KLHL24		PBLD	ATAD5
TTC21A	LIN37		PBRM1	ATF7
TTYH3	LOC100131576		PCDH17	ATP11A
UBA7	LOC284344		PCGF1	ATP11B
ULK3	LOC440311		PCLO	ATP2B4
UPF3A	LOC442421		PCSK1N	ATP2C1
ZNF337	LRRC8E		PELI2	ATP5G3
ZNF512B	LY96		PHIP	ATRX
ABCA5	MAP2K2		PKN2	AURKB
ABCC5	MCF2L		PLEC1	AXIN2
ACAD11	MGAT1		POGZ	B3GALTL
ACYP1	MYOZ2		POU3F3	B3GNT5
AFG3L1	NAG		POU5F1	B4GALNT1
AGPAT5	NFKBIE		PPIG	BAALC
AHSA2	NLRP12		PPM1K	BACE1
AKAP9	NR1D1		PRKG1	BAHCC1
ALAD	NR1D2		PRO0478	BATF3
AMY1C	ORAI3		PRR7	BCCIP
ANKRD23	OTUD5		PTPN14	BCHE
ANKRD49	PARD6A		R3HDM2	BCLAF1
AP3M2	PARP14		RASAL2	BDP1
ASGR1	PCYT2		RAX2	BICC1
ATG16L2	PDE2A		RFX1	BLMH
ATP8B2	PDPR		RNF19B	BLZF1
AVIL	PGD		RNPC3	BMPR1A
BIRC2	PGLS		RRAGC	BNIP3
BMP1	PHLDA3		RUNDC2B	BOC
BTG3	PI4K2A		SASH1	BOLA1
C10orf128	PLEKHF1		SDHAP3	BOLA2B
C12orf35	PLEKHO2		SKI	BOLA3
C15orf17	PNRC1		SLC38A2	BPGM
C17orf86	POLRMT		SLFN5	BRCA1
C1orf113	POR		STAG2	BRCC3
C1orf216	PRDX2		STAG3L1	BST1
C1orf27	PWWP2B		TACC1	BTBD12
C1orf63	RBM33		TNRC18	BTN2A1
C1RL	RILP		TRIM33	BUB1
C1S	RIMS3		TRIM35	BUB1B
C2	RNF10		UBXD2	BZW2
C21orf66	RNPEPL1		UNQ6228	C10orf12
C2orf63	RP5-1077B9.4		USP33	C10orf137
C5orf15	RPL28		VHL	C10orf18
C6orf26	RPS6KA2		VISA	C10orf57
C8ORFK29	SBF1		WASF2	C11orf21
CALML4	SCO2		WNK4	C11orf24
CAPN10	SDCBP		WNT6	C11orf41
CAPRIN2	SGCG		XIAP	C11orf82
CATSPER2	SLC17A5		ZBTB8	C12orf31
CCDC14	SLC29A3		ZCWPW1	C12orf4
CCDC150	SLC2A8		ZFP36L2	C12orf48
CCDC45	SLC6A10P		ZKSCAN1	C12orf5
CCDC80	SLIT3		ZNF2	C13orf1
CCDC84	SMCR7		ZNF467	C13orf16
CCNL1	SPP1		ZNF575	C13orf23
CCNL2	STARD10		ZNF644	C13orf3
CDKN2D	TGIF1		ZNRF3	C14orf138
CENPJ	THBD		ABCA1	C14orf145
CENPT	TK2		AHNAK2	C14orf149
CHKB	TMCO4		ALDH3B1	C14orf37
CHTF18	TMEM38B		AMFR	C14orf80
CLK1	TMEM53		AMPD3	C15orf23
CLK4	TMEM55B		ARHGEF2	C15orf39
CLN8	TMEM8		ATF3	C15orf42
COL16A1	TOM1		ATP6V0D2	C16orf55
COL27A1	TRAPPC6A		ATP6V1B2	C16orf59
COL7A1	TRIB3		BAG1	C16orf75
CPT1B	TRIM5		BCAN	C17orf79
CREB5	UBXD1		BIN1	C17orf91
CROCCL1	UPP1		BIRC3	C18orf18
CRYGS	VAC14		BMP7	C18orf25
CTSK	VAT1		C17orf45	C18orf37
CUZD1	VPS11		C1orf51	C18orf54
CXorf45	WTAP		C1orf66	C18orf55
CYP20A1	YPEL4		C21orf63	C18orf56
CYP27B1	ZC3H6		C4orf7	C1orf103
DDX26B	ZHX2		C5orf32	C1orf119
DDX3Y	ZNF524		CAMKK1	C1orf131
DDX5	ZNF771		CBX7	C1orf133
DKFZp434K191	ABCA3		CCL3	C1orf135
DKFZp667E0512	ACO1		CD68	C1orf151
DND1	ACSL1		CDR1	C1orf19
DNMT1	ADORA2A		CHKA	C1orf218
DPY19L1P1	AGPAT9		CLGN	C1orf31
EFHC1	AKR1B1		CRYM	C1orf56
EGFL8	AKR1C1		CSF3	C1orf80
ELMO3	ANXA8L2		CSTB	C1QTNF2
FAM118A	APOH		CTSD	C20orf11
FAM133B	AQP9		CTSS	C20orf121
FAM156A	ATG2A		CXCL2	C20orf142
FAM27E3	AVPI1		CXCL3	C22orf9
FANCA	BMP2		DAXX	C3orf63
FKBP10	BMP6		DKFZP586H2123	C4B
FKBP1B	BTC		DMKN	C4orf12
FLJ25006	C10orf141		DNAJB5	C4orf15
FLJ37453	C16orf14		DPP7	C4orf18
FLJ40142	C1orf85		DUSP1	C5orf13
FLJ45248	C22orf16		EFCAB4A	C5orf23
FN1	C6orf151		ETS2	C5orf34
FNBP4	C9orf58		FAM134B	C6orf108
GGT7	CATSPER1		FOXF1	C6orf167
GNRH1	CCDC103		FTH1	C6orf173
GSTT2	CCDC106		GAB2	C6orf211
HBEGF	CCR1		GALNT9	C7orf24
HDAC10	CEBPB		GBA	C8orf13
HERC2P2	CES2		GDF15	C8orf48
HES1	CNIH3		GNPDA1	C9orf100
HFE	CXCL14		GPR56	C9orf105
HHIPL2	CYFIP2		GPR84	C9orf19
HKR1	DGAT2		GPX4	C9orf3
HMCN1	DHRS3		GUCA2B	C9orf30
HNRPDL	DUSP4		HCCA2	C9orf41
HP1BP3	ELOVL7		HIST2H2AA4	C9orf6
HSD17B1	FBXO44		HIST2H2AC	C9orf79
IFFO	FGD3		HMOX1	CACYBP
ING5	FGF2		HRK	CALD1
INPP5E	FJX1		IER3	CALM1
ITGB1BP2	FLCN		IL1B	CAMK1
IVNS1ABP	FLJ20489		IL1F8	CAMK2G
KCNE4	FTMT		IL1F9	CAND1
KCTD4	GAD1		IL23A	CAPRIN1
KIAA0232	GGTLC1		IL6	CAPS2
KIAA0323	GPRC5A		INSIG1	CAPSL
KIAA0556	GSR		IRF7	CAPZA1
KIAA0907	GSTZ1		IRS2	CAPZA2
KIAA1598	HERC6		ITGA2	CARD6
KIAA1731	HMCN2		KGFLP1	CARD9
KLHDC4	IL1F5		KRT75	CASP2
KNTC1	IL21R		LGALS3	CASP7
L3MBTL	INHBA		LMO2	CASP8AP2
LAMB2	IRAK2		LOC387763	CAV1
LEAP2	KYNU		LOC497257	CBR1
LIG1	LINGO2		LOC643159	CBR4
LOC100132439	LIPE		MDM2	CBX1
LOC100133781	LOC654433		MMP12	CBX3
LOC147650	LOC751071		MMP3	CBY1
LOC150759	LRRN3		NAMPT	CCAR1
LOC152217	LY6K		ND1	CCDC102B
LOC283663	MED16		ND3	CCDC111
LOC284454	MESP1		NFKBIA	CCDC138
LOC285908	METRNL		NPC2	CCDC28B
LOC338620	MMP1		NR0B1	CCDC34
LOC338799	MPST		NR4A3	CCDC46
LOC339483	NFKBIZ		NRP2	CCDC52
LOC346887	NINJ1		PER1	CCDC71
LOC388621	NOS1		PGPEP1	CCDC76
LOC390595	NOV		PIM3	CCDC88A
LOC399744	NPAS1		PLCB1	CCDC99
LOC400027	NRG1		PLK3	CCL2
LOC400642	NRN1		PNPLA2	CCNA2
LOC401588	NUDT14		PPP1R15A	CCNB1
LOC439911	PAK6		PRO1933	CCNB2
LOC554248	PAQR5		RGS16	CCNC
LOC644538	PARD6B		RND3	CCNYL1
LOC644656	PAX8		RP4-692D3.1	CCT2
LOC645676	PC		RPS6KA1	CD109
LOC653319	PDK4		RRAGD	CD2AP
LOC728537	PDZRN3		RSPO3	CD302
LOC728686	PHLDB3		SAT2	CD46
LOC791120	PI3		SCD	CD9
LRP5L	PIM2		SERPINB2	CDADC1
LRRC14	PLD1		SGK1	CDC2
LRRC39	PPARGC1A		SGSH	CDC23
LTBP2	PPIF		SLAMF7	CDC25C
LUC7L	PRPF40B		SLC11A2	CDC42BPA
LYST	PTGS2		SLC22A4	CDC42SE1
MACF1	PTX3		SLC25A29	CDC45L
MAGEF1	RAB27B		SLC3A2	CDC7
MAGT1	RAB3B		SLC43A3	CDC73
MAN2B2	RBM42		SLCO4A1	CDCA4
MAP3K14	REEP6		SNHG11	CDCA5
MAP4K4	RFX2		SNHG5	CDCA7
MAT2A	RIPK2		SOD2	CDCA8
MDGA1	RPS6KA5		SPINK1	CDGAP
MED18	RRAD		SPSB3	CDK2
MEG3	SERPINB3		SREBF1	CDK2AP1
MFAP4	SERPINB4		ST3GAL1	CDK6
MGC16121	SERPINB8		STC2	CDKL5
MGC24103	SH2D5		SYTL1	CENPA
MGC3032	SIGLEC15		TBC1D22A	CENPE
MICAL1	SLC16A6		TBRG1	CENPF
MIRHG1	SLC22A5		TCF7	CENPH
MLXIP	SLC38A1		TFPI2	CENPI
MMP19	SMOC1		TM7SF2	CENPK
MMP7	SNTB1		TNFAIP2	CENPP
MPP3	SNX8		TNXB	CEP135
M-RIP	SQSTM1		TRIM47	CEP170
MYO19	SYNGR2		TRIML2	CEP192
NAIP	THSD4		TSLP	CEP290
NAPRT1	TMCC3		UBR4	CEP55
NASP	TMEM38A		VPS13A	CERCAM
NBPF1	TNFAIP3		WDR45	CETN3
NBPF14	TNNI3		ZC3H12A	CFH
NBPF15	TRIM2		ZNF581	CFHR3
NBPF3	TRPV2		ACBD5	CFI
NDUFA1	TUSC3		ALCAM	CFLP1
NKTR	VPS18		APPL1	CGNL1
NOPE	WBSCR28		CD86	CHAC2
NPFF	ZER1		CENTB2	CHAF1A
NPIP	ZNF787		EIF4B	CHAF1B
NRBP2	ZP3		FAM60A	CHCHD2
OTUD3	ANKRD22		KLF2	CHCHD7
PAN2	ASS1		LARS	CHM
PAPLN	BDKRB1		LIFR	CHORDC1
PCF11	BDKRB2		PNPLA8	CHSY1
PCMTD2	C10orf125		PPM2C	CHSY3
PCNT	C20orf39		PPTC7	CILP
PDXDC2	C9orf167		PRKAG2	CIT
PI4KA	CCL20		RAB11FIP2	CKAP2
PIF1	CEBPD		SCAMP1	CKAP2L
PILRB	CLMN		TBC1D8	CLDN11
PKD2	CXCR7		TBL1XR1	CLEC16A
PLEKHG4	CYB5R2		USP15	CLEC3B
PLGLB1	CYBA		BBC3	CLIC4
PNN	DHRS13		C20orf111	CLOCK
POLG	DHRS2		C20orf199	CMKLR1
PPFIA4	DMBT1		C20orf96	CNKSR3
PRKAB2	DNPEP		C3orf19	CNN2
PRPF4B	ELOVL3		C5orf41	CNN3
PRRT2	EREG		CALB2	CNO
PUS1	FADS2		CAMLG	CNOT6
RAI14	FGF13		CD55	CNPY2
RASSF1	GALNTL4		DNAJC3	COL12A1
RBM5	GAMT		FNIP2	COL15A1
RBM6	HDDC3		HIST1H2AD	COL1A2
REC8	HLA-DQB1		HPS1	COL3A1
RECQL4	HLA-DQB2		ITSN2	COL4A2
RGS2	HLA-DRA		KIAA1754	COL4A5
RPL22L1	ICAM1		LOC100131707	COL5A2
RPL32P3	KRT15		LOC284067	COL5A3
RPL7L1	LAT2		LOC285141	COL6A1
SAMD4A	LCP1		LOC727835	COL6A2
SEMA5A	LHPP		NPC1	COL6A3
SENP3	LOC341230		OSBPL3	COL8A1
SETD6	MGLL		OTUD1	COL8A2
SFRS12	NAGS		RASEF	COMMD2
SFRS16	NLRP3		RYBP	COPA
SFRS17A	PDE4B		SEL1L	COQ2
SFXN5	PRKAB1		SLURP1	COQ3
SGSM2	PRSS2		SPIRE1	CPE
SH3PXD2A	PSCD4		TCF25	CPOX
SIAE	PSMB10		TGFBR3	CPSF2
SIPA1L2	SDC4		TULP3	CRLF3
SLC26A10	SLC27A5		WHDC1	CROP
SLTM	SQRDL		A4GALT	CROT
SNED1	SRGN		ACRC	CRYZ
SNHG10	TMEM71		AFF3	CSGALNACT2
SNORA24	TPD52		ARFGEF2	CSGlcA-T
SNORA70	WDR69		ATP2B1	CSPG4
SPAG8			BCL6	CSRP2
SPEG			C6orf48	CSTF2T
SPRY4			CCL5	CSTF3
SPRYD4			CCNO	CTA-126B4.3
SS18L1			CPEB4	CTDSP2
ST7OT1			ERO1LB	CTDSPL
STARD9			FAM102A	CTDSPL2
STX16			FAM120A	CTGF
SULT1A2			FAM21A	CTNND1
TAF1C			GEM	CTPS
TCTN1			HIST1H2AE	CTTN
THBS3			HNRNPUL2	CUTC
TIA1			ID2	CYB561D2
TMEM44			IL6R	CYB5B
TMEM49			IRX5	CYB5R3
TMEM80			JUN	CYCS
TMSL8			JUND	CYP26B1
TNFRSF25			LOC100131138	CYR61
TPBG			LOC402573	DAB2IP
TPM2			LPXN	DACT1
TPR			NR4A1	DACT3
TRIO			NR4A2	DARS2
TSEN54			PAX6	DAZAP1
TSNAXIP1			PITPNC1	DBF4
TSPYL4			RELT	DBN1
TTC17			RORA	DBT
UCP3			SLC26A11	DC2
UGCGL2			TMEM159	DCBLD1
WDR27			TRIM25	DCBLD2
WDR60			ZBTB43	DCP2
WDR90			ZFP91-CNTF	DCPS
WFDC6				DCUN1D1
XRCC2				DDIT4L
ZBED1				DDX27
ZC3H13				DDX46
ZC3H7A				DDX6
ZCCHC10				DEGS1
ZNF207				DEK
ZNF248				DENR
ZNF266				DEPDC1B
ZNF276				DERA
ZNF404				DGKI
ZNF493				DHCR24
ZNF514				DHFRL1
ZNF638				DHX29
ZNF692				DHX9
ZNF700				DIAPH3
ZNF783				DIRAS3
ZNF84				DISC1
				DIXDC1
				DKFZP564C152
				DKFZp667G2110
				DKFZP686E2158
				DKK3
				DLAT
				DLC1
				DLG7
				DMTF1
				DNA2
				DNAJA1
				DNAJB4
				DNAJC9
				DNAL1
				DNALI1
				DNMT3A
				DNMT3B
				DOK3
				DOK4
				DOLPP1
				DONSON
				DPF2
				DPM1
				DPM3
				DPYD
				DPYSL3
				DPYSL4
				DSCC1
				DST
				DSTN
				DUSP12
				DYNC1I1
				DYNC2LI1
				DZIP1
				DZIP3
				E2F2
				E2F8
				EARS2
				EBNA1BP2
				EBPL
				ECM2
				ECOP
				EDEM1
				EDNRA
				EFEMP1
				EFNB1
				EFNB2
				EFS
				EGLN3
				EGR2
				EHD2
				EHD3
				EID2
				EIF2AK4
				EIF3J
				EIF4E
				EIF4EBP1
				EIF5B
				ELAC2
				ELAVL1
				ELMO1
				ELMOD1
				ELP3
				ELP4
				EMILIN2
				EMP1
				EMP2
				EMR2
				ENAH
				ENOX1
				ENPP1
				EPDR1
				EPHA3
				EPHB3
				EPM2AIP1
				EPN2
				ERC1
				ERCC4
				ERCC6L
				ERGIC1
				ERICH1
				ERLIN2
				ERMN
				ERRFI1
				ESCO2
				ETFA
				ETFDH
				EVL
				EXO1
				EXOD1
				EXOSC2
				EXOSC3
				EXTL2
				EYA1
				F2R
				F2RL1
				F2RL2
				F3
				FABP5
				FAM102B
				FAM126A
				FAM126B
				FAM127A
				FAM127B
				FAM129B
				FAM132B
				FAM139A
				FAM149B1
				FAM26E
				FAM29A
				FAM33A
				FAM36A
				FAM43B
				FAM46A
				FAM49B
				FAM54A
				FAM64A
				FAM70A
				FAM78A
				FAM81A
				FAM83D
				FAM98A
				FANCC
				FANCD2
				FANCL
				FANCM
				FAP
				FARP1
				FASTKD5
				FBN1
				FBXL13
				FBXO3
				FBXO4
				FBXO5
				FDPS
				FER1L3
				FERMT1
				FGF1
				FKBP11
				FKBP7
				FKBP9
				FKBP9L
				FLJ14213
				FLJ20628
				FLJ31306
				FLJ31813
				FLJ42709
				FNBP1
				FRMD6
				FRMD7
				FRMD8
				FRYL
				FSTL1
				FTO
				FUBP3
				FUSIP1
				FUT11
				FZD1
				FZD6
				FZD8
				G0S2
				GABPB2
				GAGE7
				GALC
				GALNAC4S-6ST
				GALNT1
				GAP43
				GAS2L1
				GATA6
				GBP1
				GCLM
				GCNT1
				GCUD2
				GFM2
				GGH
				GGT5
				GHR
				GINS4
				GIT2
				GJA1
				GJB2
				GLA
				GLG1
				GLI1
				GLIPR1
				GLIS1
				GLMN
				GLO1
				GLRX2
				GLS
				GLT8D1
				GLT8D4
				GMNN
				GNB4
				GNG10
				GNG2
				GON4L
				GOPC
				GOSR2
				GPAM
				GPATCH4
				GPC1
				GPC6
				GPN3
				GPR124
				GPR177
				GPSM1
				GPT2
				GRAMD4
				GREM1
				GRK5
				GRWD1
				GSG2
				GTDC1
				GTF2A1
				GTF2A2
				GTF2I
				GTSE1
				GUCY1B3
				GUK1
				GUSBL2
				H19
				H2AFV
				H2AFZ
				HAS2
				HAT1
				HCFC2
				hCG_1983332
				HDAC7
				HDHD2
				HEATR3
				HELZ
				HERPUD2
				HEY1
				HEYL
				HGF
				HIBCH
				HILS1
				HIRA
				HIRIP3
				HISPPD1
				HLTF
				HMBS
				HMGCS1
				HMGN1
				HMMR
				HN1
				HN1L
				HNMT
				HNRNPA2B1
				HNRNPA3
				HNRNPAB
				HNRNPD
				HNRNPH3
				HNRNPM
				HNRNPR
				HOXB2
				HOXB3
				HOXB6
				HOXC9
				HSD17B6
				HSPA8
				HSPB1
				HSPB3
				HSPD1
				HSPE1
				HSPH1
				HTR2A
				HTRA1
				HTRA3
				HYLS1
				HYPK
				IBTK
				ICK
				ICMT
				ID1
				IER2
				IFI16
				IFITM2
				IFITM3
				IFNGR2
				IGFBP3
				IGFBP4
				IGFBP5
				IGFBP7
				IKIP
				IL11RA
				IL17B
				IL17D
				IL1R2
				IL1RAP
				IL20RB
				IL33
				INCENP
				INF2
				ING4
				INSIG2
				INTU
				IPO13
				IPPK
				ITGA4
				ITGA5
				ITGA7
				ITGAE
				ITGAV
				ITGB1
				ITM2B
				ITM2C
				ITPR2
				IWS1
				JAG1
				JAK2
				JAKMIP2
				JAM2
				JDP2
				JMJD2C
				JRKL
				JUB
				KANK1
				KATNAL1
				KBTBD11
				KBTBD7
				KCMF1
				KCNG1
				KCTD10
				KDELC1
				KDELR2
				KDELR3
				KIAA0020
				KIAA0101
				KIAA0133
				KIAA0226
				KIAA0355
				KIAA0408
				KIAA0562
				KIAA0802
				KIAA1166
				KIAA1199
				KIAA1432
				KIAA1462
				KIAA1524
				KIAA1553
				KIAA1712
				KIAA1715
				KIAA1967
				KIF11
				KIF13A
				KIF14
				KIF15
				KIF18A
				KIF20A
				KIF23
				KIF26B
				KIF2C
				KIF4A
				KIF5C
				KIFC1
				KIRREL
				KITLG
				KLF10
				KLHDC5
				KLHL12
				KLHL3
				KPNB1
				KRT10
				L3MBTL2
				L3MBTL3
				LAMA4
				LAMB1
				LAMC1
				LAPTM4B
				LAYN
				LBR
				LCA5
				LDHA
				LDOC1L
				LEF1
				LEPRE1
				LEPREL1
				LEPROTL1
				LGALS1
				LHFP
				LHX2
				LIN7C
				LIPA
				LMCD1
				LMNB1
				LMNB2
				LMO7
				LOC100128416
				LOC100128731
				LOC100128974
				LOC100130938
				LOC100131989
				LOC100132357
				LOC100133788
				LOC130355
				LOC134145
				LOC202459
				LOC220906
				LOC255783
				LOC256273
				LOC26010
				LOC283481
				LOC339804
				LOC340508
				LOC375295
				LOC388272
				LOC389831
				LOC391160
				LOC400506
				LOC401022
				LOC401152
				LOC401233
				LOC402026
				LOC441131
				LOC441376
				LOC442229
				LOC51149
				LOC541471
				LOC552889
				LOC554203
				LOC641518
				LOC642076
				LOC643668
				LOC643790
				LOC643837
				LOC644192
				LOC645166
				LOC645638
				LOC645722
				LOC645726
				LOC646644
				LOC728142
				LOC728264
				LOC729680
				LOC730101
				LOC91431
				LOC92482
				LOH3CR2A
				LOX
				LOXL1
				LOXL2
				LOXL3
				LPCAT1
				LPPR4
				LRP11
				LRP4
				LRP8
				LRRC16A
				LRRC17
				LRRC20
				LRRC28
				LRRC37B2
				LRRC40
				LRRC57
				LRRC59
				LRRFIP1
				LSMD1
				LSP1
				LTV1
				LUM
				LYAR
				LYPLA1
				LYRM7
				LYSMD4
				LZTS1
				MAD2L1
				MAGEA1
				MAGED1
				MAGED2
				MAGED4B
				MAGEH1
				MAML1
				MAN2A1
				MAP1D
				MAP4K5
				MAP7D3
				MAP9
				MAPK10
				MAPK14
				MAPRE1
				MARS
				MATN2
				MBD1
				MBD5
				MBNL2
				MBOAT1
				MBTD1
				MCHR1
				MCL1
				MCM10
				MCM3
				MCM4
				MDFIC
				MDM1
				MED30
				MEIS2
				MELK
				MEST
				METTL7A
				MEX3A
				MFAP2
				MFI2
				MGAT2
				MGC27345
				MGC3207
				MGC4655
				MIAT
				MICAL2
				MICALCL
				MINPP1
				MKI67
				MKL2
				MLLT11
				MLPH
				MLSTD2
				MMP11
				MMS19
				MNAT1
				MND1
				MNS1
				MOBKL1A
				MOBKL1B
				MON2
				MPDZ
				MPHOSPH1
				MPP4
				MPP6
				MRAS
				MRCL3
				MRPL1
				MRPL16
				MSN
				MSRB3
				MST150
				MT3
				MTBP
				MTERFD3
				MTHFD1L
				MTMR15
				MTMR2
				MXRA7
				MXRA8
				MYBL1
				MYCBP
				MYH9
				MYL6
				MYLC2PL
				MYO1B
				MYO1E
				MYOZ3
				N4BP2L2
				NAP1L3
				NAP1L5
				NAPG
				NARG1
				NCAPG
				NCAPG2
				NCAPH
				NCBP1
				NCL
				NCOR2
				NDC80
				NDUFB1
				NDUFB2
				NDUFB5
				NDUFC1
				NEDD4
				NEIL3
				NEK2
				NEK4
				NEK6
				NEK7
				NEK9
				NES
				NETO2
				NEXN
				NF2
				NFE2
				NFYA
				NHLRC2
				NID2
				NIP30
				NIPSNAP3A
				NIPSNAP3B
				NLN
				NLRP1
				NOL10
				NOLC1
				NPHP4
				NQO1
				NSBP1
				NSUN2
				NSUN6
				NTAN1
				NUDT1
				NUDT11
				NUDT13
				NUDT15
				NUDT16
				NUF2
				NUP107
				NUP205
				NUPL2
				NY-SAR-48
				OAS3
				OBFC2A
				ODF2
				ODZ2
				OIP5
				OLFML2A
				OLFML3
				OPA3
				ORAOV1
				ORC1L
				OSGEPL1
				P4HA1
				P4HA2
				PABPN1
				PAPSS2
				PARG
				PARP1
				PARVA
				PBK
				PCDH7
				PCDHB10
				PCDHB11
				PCDHB12
				PCDHB14
				PCDHB16
				PCDHB17
				PCDHB2
				PCDHB5
				PCDHB6
				PCDHB7
				PCDHB8
				PCDHB9
				PCGF3
				PCOLCE2
				PCTP
				PCYOX1L
				PDCD6IP
				PDGFC
				PDGFRA
				PDGFRB
				PDIA5
				PDK1
				PDLIM3
				PDSS1
				PDZK1
				PEG10
				PER2
				PEX14
				PEX6
				PFAS
				PFKFB3
				PGAM1
				PGCP
				PGK1
				PGM2
				PGRMC1
				PHACTR2
				PHF10
				PHF6
				PHLDA2
				PHLDB1
				PHLDB2
				PHTF2
				PIGK
				PIGL
				PIGT
				PIGW
				PIGY
				PIP4K2A
				PITX2
				PJA1
				PKIB
				PKMYT1
				PKNOX2
				PLA2G4A
				PLAT
				PLAU
				PLCE1
				PLEK2
				PLEKHA5
				PLEKHG2
				PLK1
				PLK4
				PLOD2
				PLOD3
				PLS3
				PLSCR1
				PLXDC1
				PLXND1
				PNMA2
				PNRC2
				POFUT2
				POGK
				POLA1
				POLD4
				POLE2
				POLE4
				POLH
				POLI
				POLQ
				PON2
				POP5
				POPDC2
				PPAPDC1A
				PPAPDC3
				PPFIBP1
				PPIC
				PPIL5
				PPP1CB
				PPP1R3B
				PPP1R9B
				PPP2CB
				PPT1
				PQLC3
				PRAGMIN
				PRC1
				PRDM2
				PRDX3
				PREPL
				PRIM2
				PRKCDBP
				PRKD3
				PRKDC
				PRKX
				PRMT6
				PRPF38A
				PRR16
				PRRX1
				PRSS23
				PRUNE2
				PS1TP4
				PSCDBP
				PSIP1
				PSKH1
				PSMB3
				PSMB6
				PSMC3IP
				PSMD1
				PSMD14
				PSME3
				PSRC1
				PTGER4
				PTGIR
				PTGS1
				PTN
				PTPN11
				PTPN12
				PTPN13
				PTPN21
				PTPN3
				PTPRS
				PTRF
				PVRL2
				PXDN
				PXMP2
				PYCARD
				PYCR1
				PYGL
				QPRT
				QSER1
				QTRTD1
				R3HDM1
				RAB15
				RAB27A
				RAB28
				RAB40B
				RAB6B
				RAB7B
				RABEP1
				RACGAP1
				RAD51
				RAD51AP1
				RAD54L
				RAGE
				RANBP1
				RANBP2
				RAP1A
				RAPGEF6
				RARB
				RASA4
				RASL12
				RBL1
				RBM12
				RBM13
				RBM7
				RBM8A
				RCAN1
				RCAN2
				RCC2
				RCCD1
				RCL1
				RCN3
				RDX
				RECK
				RFC2
				RFC3
				RFC5
				RFT1
				RFTN1
				RGNEF
				RGS4
				RHBDD1
				RHBDL2
				RHOBTB1
				RHOBTB2
				RHOC
				RIC8A
				RIMBP3
				RMI1
				RNASEL
				RNF121
				RNF144A
				RNF145
				RNF216
				RNFT1
				ROBO1
				ROCK1
				ROR1
				RP4-747L4.3
				RP5-1000E10.4
				RPA1
				RPGRIP1L
				RPL35
				RPL39L
				RPS6KB1
				RRM1
				RRM2
				RRN3
				RRP15
				RRS1
				RSU1
				RTCD1
				RTN4IP1
				RTTN
				RUNX2
				RUVBL1
				RWDD3
				S100A10
				S100A4
				S1PR5
				SAAL1
				SACM1L
				SACS
				SAMD9
				SAMD9L
				SC4MOL
				SCFD1
				SCFD2
				SCG2
				SCG5
				SCHIP1
				SCP2
				SCRN1
				SDC2
				SDCCAG10
				SEC16B
				SEC24B
				SEC62
				SELENBP1
				SEMA5B
				SENP7
				SEPN1
				SEPW1
				SEPX1
				SERF1B
				SERPINH1
				SETBP1
				SFRP2
				SFRP4
				SFRS1
				SFRS6
				SFRS7
				SFRS9
				SFT2D1
				SFT2D2
				SFT2D3
				SGCB
				SGCD
				SGK269
				SGOL2
				SGPL1
				SH2B3
				SH3BGRL
				SH3BP5L
				SH3D19
				SH3GL1
				SH3RF1
				SHCBP1
				SHFM1
				SHROOM2
				SIDT2
				SIP1
				SIPA1L3
				SKP2
				SLAMF8
				SLC16A3
				SLC19A1
				SLC1A1
				SLC20A1
				SLC25A15
				SLC25A20
				SLC25A24
				SLC25A32
				SLC25A43
				SLC26A4
				SLC2A1
				SLC30A6
				SLC35B3
				SLC39A10
				SLC39A3
				SLC45A3
				SLC7A11
				SLC8A1
				SLFN12
				SLITRK5
				SLITRK6
				SLN
				SMAD3
				SMAD4
				SMARCA1
				SMC2
				SMC4
				SMC5
				SMU1
				SMYD4
				SNAI2
				SNRPA1
				SNRPD3
				SNRPF
				SNX13
				SNX4
				SNX7
				SOAT2
				SPAG5
				SPANXA1
				SPARC
				SPARCL1
				SPATA8
				SPC24
				SPC25
				SPIN4
				SPOCD1
				SPOCK1
				SPON2
				SPRED1
				SPRED2
				SPTY2D1
				SQLE
				SRBD1
				SRF
				SRGAP2P1
				SRP9
				SRPX
				SRPX2
				SRRD
				SSB
				SSPN
				SSR2
				SSX1
				SSX4B
				ST8SIA1
				STAC2
				STAMBPL1
				STAR
				STEAP1
				STK38L
				STMN3
				STON1
				STRN3
				SUB1
				SUCLA2
				SUDS3
				SULF2
				SUMO1
				SUMO1P3
				SUMO3
				SUPT7L
				SURF4
				SURF6
				SUSD1
				SUSD2
				SUV39H2
				SYAP1
				SYNPO
				SYTL2
				TAF11
				TAF13
				TAF5L
				TAGLN2
				TANC1
				TANK
				TARDBP
				TASP1
				TBC1D19
				TBCA
				TBXA2R
				TCF12
				TCF19
				TCOF1
				TCTN3
				TDG
				TDO2
				TEK
				TEX261
				TFPI
				TGFB1
				TGFB3
				TGFBI
				TGOLN2
				THAP1
				THBS1
				THEX1
				THSD1
				THUMPD2
				TIMELESS
				TK1
				TLE2
				TMBIM4
				TMC7
				TMCO1
				TMCO7
				TMEFF2
				TMEM107
				TMEM121
				TMEM127
				TMEM133
				TMEM14A
				TMEM154
				TMEM168
				TMEM16B
				TMEM16F
				TMEM2
				TMEM200A
				TMEM34
				TMEM45A
				TMEM54
				TMEM64
				TMEM65
				TMEM98
				TMPO
				TMSB4X
				TMTC3
				TNFRSF19
				TNN
				TOP2A
				TOR1B
				TOR3A
				TP63
				TPM1
				TPM3
				TPM4
				TPMT
				TPPP3
				TPRXL
				TPST2
				TPX2
				TRA@
				TRA2A
				TRAF5
				TRAM1L1
				TRAM2
				TRIB2
				TRIM44
				TRIM6
				TRIM9
				TRIP11
				TRIP13
				TRMT11
				TRO
				TROAP
				TRPM8
				TRPS1
				TRUB1
				TSC1
				TSPAN12
				TSPAN13
				TSPAN2
				TSPAN5
				TSPAN9
				TSPYL1
				TTC30A
				TTK
				TUB
				TUBA1A
				TUBA1B
				TUBA1C
				TUBB2A
				TUBB6
				TXNDC1
				TXNDC17
				TXNIP
				TYMS
				UACA
				UBA3
				UBA5
				UBE2E1
				UBE2E3
				UBE2K
				UBE2Q2
				UBE2V2
				UBLCP1
				UBR3
				UBXD4
				UCHL1
				UCHL5IP
				UCRC
				UHRF1
				ULBP2
				UNC50
				UNC84A
				UNKL
				UPF2
				UPRT
				USP1
				USP46
				UTP15
				UTRN
				VAV2
				VBP1
				VCAM1
				VCP
				VGLL3
				VPS29
				VTA1
				WDFY2
				WDFY3
				WDHD1
				WDR3
				WDR4
				WDR41
				WDR76
				WFDC13
				WFDC8
				WHSC1
				WISP1
				WIZ
				WNT5A
				WNT5B
				WRB
				XK
				XPNPEP3
				XRCC4
				XRN1
				YEATS2
				YIF1A
				YIPF4
				YWHAG
				YWHAQ
				YWHAZ
				ZBED4
				ZBED5
				ZBTB47
				ZC3H11A
				ZC3HAV1L
				ZCCHC11
				ZCCHC4
				ZDHHC16
				ZDHHC20
				ZDHHC3
				ZFP161
				ZFYVE16
				ZIC1
				ZMAT5
				ZMYM2
				ZMYM4
				ZNF107
				ZNF138
				ZNF143
				ZNF146
				ZNF167
				ZNF175
				ZNF177
				ZNF215
				ZNF228
				ZNF23
				ZNF24
				ZNF26
				ZNF268
				ZNF32
				ZNF326
				ZNF350
				ZNF362
				ZNF395
				ZNF416
				ZNF426
				ZNF469
				ZNF480
				ZNF512
				ZNF550
				ZNF559
				ZNF572
				ZNF607
				ZNF642
				ZNF671
				ZNF721
				ZNF780B
				ZNF791
				ZNF92
				ZNF93
				ZRANB2
				ZRF1
				ZWINT

## Sheet: Gene Ontology~ 1-12 hours up
Category	Term	Count	Genes	Benjamini (FDR)
GOTERM_CC_FAT	GO:0044420~extracellular matrix part	10	HMCN1, LAMB2, COL7A1, COL13A1, COL27A1, CCDC80, PAPLN, MFAP4, COL16A1, FN1	0.0418877
GOTERM_BP_FAT	GO:0008380~RNA splicing	15	TSEN54, PRPF4B, RBM5, ZNF638, DDX5, IVNS1ABP, RBM9, SFRS17A, PNN, PCF11, SFRS16, SFRS5, RBM39, SFRS11, SFRS12	0.523621
GOTERM_BP_FAT	GO:0051604~protein maturation	9	CLN3, ECE1, CLU, C1RL, C1R, CUZD1, C1S, C2, FKBP1B	0.646523
GOTERM_BP_FAT	GO:0006958~complement activation, classical pathway	5	CLU, C1RL, C1R, C1S, C2	0.543354
GOTERM_MF_FAT	GO:0005509~calcium ion binding	30	MEGF8, CRELD1, LTBP2, LTBP3, MMP7, MAN1B1, C1R, C1S, ASGR1, TTYH3, HMCN1, MACF1, CALML4, AVIL, PKD2, PLCD4, THBS3, BMP1, MMP19, GAS6, CDH13, PITPNM1, EFHC1, CATSPER2, SNED1, ITGB1BP2, EGFL8, AMY1C, FKBP10, MFAP4	0.596774
GOTERM_BP_FAT	GO:0002455~humoral immune response mediated by circulating immunoglobulin	5	CLU, C1RL, C1R, C1S, C2	0.531381
GOTERM_BP_FAT	GO:0016071~mRNA metabolic process	16	PAN2, TSEN54, PRPF4B, RBM5, DDX5, RBM9, SFRS17A, PNN, UPF3A, PCF11, SFRS16, SFRS5, ERN1, RBM39, SFRS11, SFRS12	0.498925
GOTERM_CC_FAT	GO:0005578~proteinaceous extracellular matrix	14	LTBP2, COL13A1, MMP19, CCDC80, MMP7, PAPLN, DCN, COL16A1, HMCN1, LAMB2, COL7A1, COL27A1, MFAP4, FN1	0.331489
GOTERM_BP_FAT	GO:0006959~humoral immune response	7	CLU, POU2F2, C1RL, C1R, C1S, C2, CCNL2	0.482728
GOTERM_BP_FAT	GO:0016485~protein processing	8	CLN3, ECE1, CLU, C1RL, C1R, CUZD1, C1S, C2	0.536852
GOTERM_BP_FAT	GO:0006396~RNA processing	20	TSEN54, PRPF4B, PUS1, RBM5, RBM6, ZNF638, RBM9, IVNS1ABP, DDX5, SFRS17A, PNN, HNRPDL, PCF11, SFRS16, SFRS5, DGCR8, ERN1, RBM39, SFRS11, SFRS12	0.490807
GOTERM_BP_FAT	GO:0051605~protein maturation by peptide bond cleavage	7	ECE1, CLU, C1RL, C1R, CUZD1, C1S, C2	0.489495
GOTERM_BP_FAT	GO:0006397~mRNA processing	14	TSEN54, PRPF4B, RBM5, DDX5, RBM9, SFRS17A, PNN, PCF11, SFRS5, SFRS16, ERN1, RBM39, SFRS11, SFRS12	0.488793
GOTERM_CC_FAT	GO:0031012~extracellular matrix	14	LTBP2, COL13A1, MMP19, CCDC80, MMP7, PAPLN, DCN, COL16A1, HMCN1, LAMB2, COL7A1, COL27A1, MFAP4, FN1	0.396722
GOTERM_CC_FAT	GO:0015629~actin cytoskeleton	12	MICALL2, STX1A, SH3PXD2A, MACF1, MYH3, ILK, PKD2, AVIL, KPTN, MYO19, TPM2, TTLL3	0.33243
GOTERM_BP_FAT	GO:0006956~complement activation	5	CLU, C1RL, C1R, C1S, C2	0.570735
GOTERM_BP_FAT	GO:0002541~activation of plasma proteins involved in acute inflammatory response	5	CLU, C1RL, C1R, C1S, C2	0.56976
GOTERM_BP_FAT	GO:0031589~cell-substrate adhesion	7	SNED1, COL13A1, ILK, PKD2, CUZD1, THBS3, FN1	0.584584
GOTERM_BP_FAT	GO:0002449~lymphocyte mediated immunity	6	LYST, CLU, C1RL, C1R, C1S, C2	0.563223
GOTERM_BP_FAT	GO:0007040~lysosome organization	4	HOOK2, CLN3, TPP1, CLN8	0.607505
GOTERM_CC_FAT	GO:0005604~basement membrane	6	HMCN1, LAMB2, COL7A1, CCDC80, PAPLN, FN1	0.44543
GOTERM_BP_FAT	GO:0007050~cell cycle arrest	7	CYP27B1, MACF1, CDKN2D, RASSF1, ILK, ERN1, PKD2	0.594793
GOTERM_MF_FAT	GO:0000166~nucleotide binding	55	KIFC2, XRCC2, PRPF4B, ADCY6, RBM5, RBM6, CLK1, RBM9, NLRC5, SFRS5, MC1R, STARD9, TIA1, ILK, CLK4, ATP8B2, DND1, TPR, KIAA0232, LIG1, MYH3, PI4KA, SLTM, HNRPDL, MAP4K4, DDR1, ERN1, NAIP, RBM39, MAP3K14, ARL4C, NRBP2, PFKFB4, CHKB, UBA7, AKAP9, ABCA5, KIF7, SPEG, DDX3Y, SFRS11, SFRS12, RECQL4, CPT1B, MAT2A, PIF1, TRIO, DDX5, DOCK3, UPF3A, ULK3, CHTF18, MYO19, ACAD11, PABPC1L, ABCC5	0.930483
GOTERM_BP_FAT	GO:0006826~iron ion transport	4	HFE, SLC25A37, SLC25A28, SFXN5	0.71307
GOTERM_BP_FAT	GO:0016064~immunoglobulin mediated immune response	5	CLU, C1RL, C1R, C1S, C2	0.712529
GOTERM_BP_FAT	GO:0019724~B cell mediated immunity	5	CLU, C1RL, C1R, C1S, C2	0.737221
GOTERM_BP_FAT	GO:0002443~leukocyte mediated immunity	6	LYST, CLU, C1RL, C1R, C1S, C2	0.738362
GOTERM_CC_FAT	GO:0005576~extracellular region	46	WFIKKN2, LTBP2, LTBP3, TNFRSF25, CLU, MMP7, C1R, DCN, C1S, LEAP2, LAMB2, MAN2B2, HMCN1, COL7A1, COL27A1, IGLL1, TCTN1, C2, PLGLB1, APLN, NPFF, THBS3, FN1, HHIPL2, STX1A, BMP1, GNRH1, PSAP, COL13A1, MMP19, ATRN, CCDC80, PAPLN, HLA-B, COL16A1, GAS6, CDH13, DDR1, CTSK, WFDC6, SMPD1, C1RL, HBEGF, EGFL8, AMY1C, MFAP4	0.618436
GOTERM_CC_FAT	GO:0005581~collagen	4	COL7A1, COL13A1, COL27A1, COL16A1	0.591359
GOTERM_BP_FAT	GO:0007160~cell-matrix adhesion	6	SNED1, COL13A1, ILK, PKD2, THBS3, FN1	0.768127
GOTERM_BP_FAT	GO:0022610~biological adhesion	21	BMP1, PDPN, COL13A1, CUZD1, AJAP1, COL16A1, TPBG, PNN, SEMA5A, HES1, DDR1, CDH13, LAMB2, SNED1, COL7A1, COL27A1, ILK, PKD2, MFAP4, THBS3, FN1	0.78027
GOTERM_BP_FAT	GO:0007155~cell adhesion	21	BMP1, PDPN, COL13A1, CUZD1, AJAP1, COL16A1, TPBG, PNN, SEMA5A, HES1, DDR1, CDH13, LAMB2, SNED1, COL7A1, COL27A1, ILK, PKD2, MFAP4, THBS3, FN1	0.770493
GOTERM_CC_FAT	GO:0005681~spliceosome	7	PRPF4B, RBM5, IVNS1ABP, DDX5, SFRS17A, SFRS12, PNN	0.586653
GOTERM_BP_FAT	GO:0050885~neuromuscular process controlling balance	4	CLN3, TPP1, CLN8, APLP2	0.771066
GOTERM_CC_FAT	GO:0044421~extracellular region part	25	LTBP2, CLU, MMP7, DCN, LAMB2, HMCN1, COL7A1, COL27A1, C2, FN1, BMP1, GNRH1, COL13A1, PSAP, ATRN, MMP19, CCDC80, PAPLN, COL16A1, CDH13, CTSK, C1RL, SMPD1, HBEGF, MFAP4	0.616692
GOTERM_CC_FAT	GO:0016607~nuclear speck	6	CCNL1, RBM39, ZNF638, SFRS17A, CCNL2, PNN	0.58914
GOTERM_BP_FAT	GO:0002526~acute inflammatory response	6	CLU, C1RL, C1R, C1S, C2, FN1	0.831524
GOTERM_CC_FAT	GO:0030141~secretory granule	8	SPAG8, STX1A, ECE1, CLU, SMPD1, CUZD1, THBS3, FN1	0.579984
GOTERM_BP_FAT	GO:0007049~cell cycle	22	XRCC2, PDPN, NASP, PCNT, LIG1, KNTC1, CUZD1, CENPJ, SC65, REC8, CYP27B1, MACF1, RGS2, MC1R, CDKN2D, RASSF1, ILK, PKD2, ERN1, CHTF18, FANCA, KCTD11	0.847557
GOTERM_BP_FAT	GO:0007033~vacuole organization	4	HOOK2, CLN3, TPP1, CLN8	0.845249
GOTERM_MF_FAT	GO:0005524~ATP binding	37	KIFC2, XRCC2, PRPF4B, PFKFB4, CHKB, ADCY6, UBA7, AKAP9, CLK1, ABCA5, NLRC5, KIF7, SPEG, STARD9, DDX3Y, ILK, CLK4, ATP8B2, TPR, KIAA0232, RECQL4, CPT1B, MAT2A, PIF1, LIG1, MYH3, PI4KA, TRIO, DDX5, MAP4K4, DDR1, ULK3, ERN1, CHTF18, NAIP, MYO19, MAP3K14, ABCC5	0.993948
KEGG_PATHWAY	hsa04142:Lysosome	6	CLN3, CTSK, AP3M2, TPP1, PSAP, SMPD1	0.975874
GOTERM_BP_FAT	GO:0045087~innate immune response	7	CYP27B1, LYST, CLU, C1RL, C1R, C1S, C2	0.85178
GOTERM_BP_FAT	GO:0002474~antigen processing and presentation of peptide antigen via MHC class I	3	HLA-H, HFE, HLA-B	0.845173
GOTERM_BP_FAT	GO:0015674~di-, tri-valent inorganic cation transport	8	CYP27B1, CATSPER2, PKD2, HFE, SLC25A37, SLC25A28, FKBP1B, SFXN5	0.839135
GOTERM_CC_FAT	GO:0030016~myofibril	6	ANKRD23, MYH3, ILK, ITGB1BP2, GEFT, TPM2, SLC26A10	0.625656
GOTERM_MF_FAT	GO:0004175~endopeptidase activity	13	BMP1, MMP19, MMP7, MME, C1R, PAPLN, C1S, CTSK, ECE1, CAPN10, TPP1, C1RL, C2	0.987176
GOTERM_MF_FAT	GO:0004222~metalloendopeptidase activity	6	ECE1, BMP1, MMP19, MMP7, MME, PAPLN	0.973553
GOTERM_MF_FAT	GO:0032559~adenyl ribonucleotide binding	37	KIFC2, XRCC2, PRPF4B, PFKFB4, CHKB, ADCY6, UBA7, AKAP9, CLK1, ABCA5, NLRC5, KIF7, SPEG, STARD9, DDX3Y, ILK, CLK4, ATP8B2, TPR, KIAA0232, RECQL4, CPT1B, MAT2A, PIF1, LIG1, MYH3, PI4KA, TRIO, DDX5, MAP4K4, DDR1, ULK3, ERN1, CHTF18, NAIP, MYO19, MAP3K14, ABCC5	0.952223
GOTERM_CC_FAT	GO:0044449~contractile fiber part	6	ANKRD23, MYH3, ILK, ITGB1BP2, GEFT, TPM2, SLC26A10	0.620595
GOTERM_BP_FAT	GO:0002250~adaptive immune response	5	CLU, C1RL, C1R, C1S, C2	0.901115
GOTERM_BP_FAT	GO:0002460~adaptive immune response based on somatic recombination of immune receptors built from immunoglobulin superfamily domains	5	CLU, C1RL, C1R, C1S, C2	0.901115
GOTERM_BP_FAT	GO:0010810~regulation of cell-substrate adhesion	4	DDR1, CDH13, ILK, CCDC80	0.895525
GOTERM_MF_FAT	GO:0030554~adenyl nucleotide binding	38	KIFC2, XRCC2, PRPF4B, PFKFB4, CHKB, ADCY6, UBA7, AKAP9, CLK1, ABCA5, NLRC5, KIF7, SPEG, STARD9, DDX3Y, ILK, CLK4, ATP8B2, TPR, KIAA0232, RECQL4, CPT1B, MAT2A, PIF1, LIG1, MYH3, PI4KA, TRIO, DDX5, MAP4K4, DDR1, ULK3, ERN1, CHTF18, NAIP, MYO19, ACAD11, MAP3K14, ABCC5	0.965079
GOTERM_CC_FAT	GO:0043292~contractile fiber	6	ANKRD23, MYH3, ILK, ITGB1BP2, GEFT, TPM2, SLC26A10	0.685192
GOTERM_MF_FAT	GO:0046872~metal ion binding	87	ZNF84, ALAD, HKR1, LTBP2, LTBP3, ADCY6, RBM5, MMP7, MAN1B1, RBM6, TRIM52, ZNF638, ZNF207, ASGR1, MAN2B2, HMCN1, PLOD1, CH25H, ZNF248, ZNF404, ZNF397, SLC25A28, ATP8B2, MICAL1, ZNF493, ZCCHC10, ZC3H7A, POLG, LIG1, MMP19, ZNF337, HERC2P2, PITPNM1, EFHC1, CATSPER2, ZNF692, ITGB1BP2, ERN1, SLC25A37, EGFL8, NAIP, FKBP10, MFAP4, AMY1C, ZNF276, ING5, MEGF8, CRELD1, HFE, MME, C1R, C1S, ZNF514, SFXN5, TTY…	0.954089
GOTERM_BP_FAT	GO:0043086~negative regulation of catalytic activity	10	CLN3, CYP27B1, PIF1, CDKN2D, ILK, ADCY6, CLN8, FKBP1B, SPRY4, DUSP6	0.927354
GOTERM_BP_FAT	GO:0008610~lipid biosynthetic process	11	CPT1B, CYP27B1, AGPAT5, HSD17B1, CH25H, CHKB, PRKAB2, HSD11B1, PI4KA, SMPD1, PNPLA3, CLN8	0.932513
GOTERM_MF_FAT	GO:0001883~purine nucleoside binding	38	KIFC2, XRCC2, PRPF4B, PFKFB4, CHKB, ADCY6, UBA7, AKAP9, CLK1, ABCA5, NLRC5, KIF7, SPEG, STARD9, DDX3Y, ILK, CLK4, ATP8B2, TPR, KIAA0232, RECQL4, CPT1B, MAT2A, PIF1, LIG1, MYH3, PI4KA, TRIO, DDX5, MAP4K4, DDR1, ULK3, ERN1, CHTF18, NAIP, MYO19, ACAD11, MAP3K14, ABCC5	0.957129
GOTERM_CC_FAT	GO:0000793~condensed chromosome	6	REC8, L3MBTL, KNTC1, CENPT, SS18L1, SC65	0.74236
GOTERM_MF_FAT	GO:0043169~cation binding	87	ZNF84, ALAD, HKR1, LTBP2, LTBP3, ADCY6, RBM5, MMP7, MAN1B1, RBM6, TRIM52, ZNF638, ZNF207, ASGR1, MAN2B2, HMCN1, PLOD1, CH25H, ZNF248, ZNF404, ZNF397, SLC25A28, ATP8B2, MICAL1, ZNF493, ZCCHC10, ZC3H7A, POLG, LIG1, MMP19, ZNF337, HERC2P2, PITPNM1, EFHC1, CATSPER2, ZNF692, ITGB1BP2, ERN1, SLC25A37, EGFL8, NAIP, FKBP10, MFAP4, AMY1C, ZNF276, ING5, MEGF8, CRELD1, HFE, MME, C1R, C1S, ZNF514, SFXN5, TTY…	0.951764
GOTERM_MF_FAT	GO:0001882~nucleoside binding	38	KIFC2, XRCC2, PRPF4B, PFKFB4, CHKB, ADCY6, UBA7, AKAP9, CLK1, ABCA5, NLRC5, KIF7, SPEG, STARD9, DDX3Y, ILK, CLK4, ATP8B2, TPR, KIAA0232, RECQL4, CPT1B, MAT2A, PIF1, LIG1, MYH3, PI4KA, TRIO, DDX5, MAP4K4, DDR1, ULK3, ERN1, CHTF18, NAIP, MYO19, ACAD11, MAP3K14, ABCC5	0.939299
GOTERM_BP_FAT	GO:0006518~peptide metabolic process	4	GGT7, ECE1, TPP1, MME	0.947609
GOTERM_MF_FAT	GO:0043167~ion binding	88	ZNF84, ALAD, HKR1, LTBP2, LTBP3, ADCY6, RBM5, MMP7, MAN1B1, RBM6, TRIM52, ZNF638, SLC26A10, ZNF207, ASGR1, MAN2B2, HMCN1, PLOD1, CH25H, ZNF248, ZNF404, ZNF397, GEFT, SLC25A28, ATP8B2, MICAL1, ZNF493, ZCCHC10, ZC3H7A, POLG, LIG1, MMP19, ZNF337, HERC2P2, PITPNM1, EFHC1, CATSPER2, ZNF692, ITGB1BP2, ERN1, SLC25A37, EGFL8, NAIP, AMY1C, FKBP10, MFAP4, ZNF276, ING5, MEGF8, CRELD1, HFE, MME, C1R, C1S, ZN…	0.928088
GOTERM_BP_FAT	GO:0044092~negative regulation of molecular function	11	CLN3, CYP27B1, PIF1, CDKN2D, ILK, ADCY6, PKD2, CLN8, FKBP1B, SPRY4, DUSP6	0.95322
GOTERM_BP_FAT	GO:0008361~regulation of cell size	8	CYP27B1, LAMB2, CDKN2D, ILK, HBEGF, DDX5, CLN8, CAPRIN2	0.950456
GOTERM_BP_FAT	GO:0007017~microtubule-based process	9	KIFC2, HOOK2, MACF1, MC1R, KIF7, STARD9, PCNT, CENPJ, TTLL3	0.959615
GOTERM_CC_FAT	GO:0042612~MHC class I protein complex	3	HLA-H, HFE, HLA-B	0.795571
GOTERM_BP_FAT	GO:0040008~regulation of growth	11	ING5, DDR1, CDH13, CYP27B1, CDKN2D, ILK, ATRN, HBEGF, KCTD11, GAS6, CAPRIN2	0.957041
GOTERM_CC_FAT	GO:0030017~sarcomere	5	ANKRD23, MYH3, ITGB1BP2, GEFT, TPM2, SLC26A10	0.781973
GOTERM_BP_FAT	GO:0001952~regulation of cell-matrix adhesion	3	DDR1, CDH13, ILK	0.958932
GOTERM_MF_FAT	GO:0004867~serine-type endopeptidase inhibitor activity	5	WFIKKN2, WFDC6, COL7A1, PAPLN, APLP2	0.952875
GOTERM_BP_FAT	GO:0002253~activation of immune response	5	CLU, C1RL, C1R, C1S, C2	0.959724
GOTERM_BP_FAT	GO:0043171~peptide catabolic process	2	ECE1, TPP1	0.959186
GOTERM_BP_FAT	GO:0010811~positive regulation of cell-substrate adhesion	3	CDH13, ILK, CCDC80	0.958057
GOTERM_BP_FAT	GO:0048002~antigen processing and presentation of peptide antigen	3	HLA-H, HFE, HLA-B	0.958057
GOTERM_BP_FAT	GO:0002252~immune effector process	6	LYST, CLU, C1RL, C1R, C1S, C2	0.956309
GOTERM_BP_FAT	GO:0051348~negative regulation of transferase activity	5	PIF1, ILK, CLN8, SPRY4, DUSP6	0.955576
GOTERM_MF_FAT	GO:0017124~SH3 domain binding	5	ILK, ITGB1BP2, MICAL1, ELMO3, DOCK3	0.959855
GOTERM_BP_FAT	GO:0050905~neuromuscular process	4	CLN3, TPP1, CLN8, APLP2	0.962751
GOTERM_CC_FAT	GO:0000779~condensed chromosome, centromeric region	4	REC8, KNTC1, CENPT, SS18L1	0.827277

## Sheet: Gene Ontology~ 13-24 hours down
Category	Term	Count	Genes	Benjamini (FDR)
GOTERM_BP_FAT	GO:0046394~carboxylic acid biosynthetic process	15	KYNU, PLD1, NAGS, ASS1, PTGS2, OLAH, RNPEPL1, PRKAB1, FADS2, ASNS, CTH, GOT1, ELOVL3, PHGDH, ELOVL7	0.00153108
GOTERM_BP_FAT	GO:0016053~organic acid biosynthetic process	15	KYNU, PLD1, NAGS, ASS1, PTGS2, OLAH, RNPEPL1, PRKAB1, FADS2, ASNS, CTH, GOT1, ELOVL3, PHGDH, ELOVL7	0.00153108
GOTERM_BP_FAT	GO:0009611~response to wounding	29	C3AR1, ELF3, ADORA2A, CCR1, DRD5, NINJ1, BDKRB1, PRDX2, BDKRB2, CCL20, APOH, MGLL, PTX3, NRG1, FGF2, IL1A, SPP1, IRAK2, NFKBIZ, BMP2, CEBPB, LY96, NLRP3, CYBA, THBD, EREG, RIPK2, ANXA8L2, BMP6	0.00197858
GOTERM_BP_FAT	GO:0006954~inflammatory response	21	IRAK2, NFKBIZ, C3AR1, BMP2, CEBPB, ELF3, ADORA2A, LY96, CCR1, BDKRB1, PRDX2, BDKRB2, NLRP3, CYBA, CCL20, RIPK2, MGLL, PTX3, IL1A, BMP6, SPP1	0.00272254
GOTERM_BP_FAT	GO:0009064~glutamine family amino acid metabolic process	8	NOS1, GOT1, ASS1, NAGS, GFPT1, PHGDH, ASNS, GAD1	0.0268478
GOTERM_BP_FAT	GO:0051240~positive regulation of multicellular organismal process	16	BMP2, NOS1, PTGS2, ADORA2A, BTC, NLRP3, EREG, NLRP12, APOH, RIPK2, SLC22A5, NRG1, FGF2, IL1A, SPP1, BMP6	0.0270126
GOTERM_BP_FAT	GO:0006952~defense response	27	C3AR1, KYNU, ELF3, ADORA2A, CCR1, BDKRB1, PRDX2, BDKRB2, CCL20, MGLL, PTX3, IL1A, SPP1, IRAK2, NFKBIZ, ITK, PLD1, BMP2, CEBPB, LY96, NLRP3, INHBA, CYBA, RIPK2, HLA-DRA, DMBT1, BMP6	0.0381962
GOTERM_BP_FAT	GO:0010941~regulation of cell death	32	PTGS2, ADORA2A, BTC, FOXO1, ASNS, PRDX2, BDKRB2, MCF2L, SQSTM1, APOH, HSPA5, NRG1, PHLDA3, FGF2, IL1A, FGD3, HERPUD1, CEBPB, PIM2, NLRP3, DDIT3, PLEKHF1, PPIF, INHBA, TNFRSF9, DHRS2, ATF5, BTG1, NLRP12, RIPK2, FOXC1, TNFAIP3	0.0430365
GOTERM_BP_FAT	GO:0043067~regulation of programmed cell death	32	PTGS2, ADORA2A, BTC, FOXO1, ASNS, PRDX2, BDKRB2, MCF2L, SQSTM1, APOH, HSPA5, NRG1, PHLDA3, FGF2, IL1A, FGD3, HERPUD1, CEBPB, PIM2, NLRP3, DDIT3, PLEKHF1, PPIF, INHBA, TNFRSF9, DHRS2, ATF5, BTG1, NLRP12, RIPK2, FOXC1, TNFAIP3	0.0464312
GOTERM_BP_FAT	GO:0042981~regulation of apoptosis	31	PTGS2, ADORA2A, BTC, FOXO1, ASNS, PRDX2, BDKRB2, MCF2L, SQSTM1, APOH, HSPA5, NRG1, PHLDA3, IL1A, FGD3, HERPUD1, CEBPB, PIM2, NLRP3, DDIT3, PLEKHF1, PPIF, INHBA, TNFRSF9, DHRS2, ATF5, BTG1, NLRP12, RIPK2, FOXC1, TNFAIP3	0.0675734
GOTERM_BP_FAT	GO:0043066~negative regulation of apoptosis	18	CEBPB, ADORA2A, BTC, FOXO1, ASNS, PRDX2, PIM2, BDKRB2, ATF5, DHRS2, SQSTM1, APOH, RIPK2, FOXC1, HSPA5, TNFAIP3, NRG1, IL1A	0.0861551
GOTERM_BP_FAT	GO:0060548~negative regulation of cell death	18	CEBPB, ADORA2A, BTC, FOXO1, ASNS, PRDX2, PIM2, BDKRB2, ATF5, DHRS2, SQSTM1, APOH, RIPK2, FOXC1, HSPA5, TNFAIP3, NRG1, IL1A	0.0871072
GOTERM_BP_FAT	GO:0043069~negative regulation of programmed cell death	18	CEBPB, ADORA2A, BTC, FOXO1, ASNS, PRDX2, PIM2, BDKRB2, ATF5, DHRS2, SQSTM1, APOH, RIPK2, FOXC1, HSPA5, TNFAIP3, NRG1, IL1A	0.0911588
GOTERM_CC_FAT	GO:0005773~vacuole	13	RILP, VPS18, TMEM55B, DNPEP, PLEKHF1, C1ORF85, SLC17A5, SLC29A3, GOT1, CTNS, VPS11, SRGN, HLA-DRA	0.142639
GOTERM_CC_FAT	GO:0005768~endosome	15	RILP, PLD1, VPS18, VAC14, FPR1, BDKRB2, ATP1A2, TMEM55B, FAM125A, SLC29A3, SQSTM1, PI4K2A, TOM1, VPS11, CTNS	0.152462
GOTERM_CC_FAT	GO:0005774~vacuolar membrane	6	RILP, VPS18, SLC29A3, SLC17A5, VPS11, CTNS	0.166334
GOTERM_CC_FAT	GO:0005615~extracellular space	25	FGF18, BTC, CCL20, ANG, PRSS2, APOH, NRG1, FGF2, SRGN, IL1A, SPP1, ICAM1, BMP2, YARS, LY96, SLIT3, INHBA, THBD, CXCL14, EREG, AKR1B1, FJX1, LIPE, IL1F5, BMP6	0.181131
GOTERM_BP_FAT	GO:0008610~lipid biosynthetic process	16	PLD1, CYB5R2, PTGS2, OLAH, RNPEPL1, PRKAB1, FADS2, DGAT2, ANG, ELOVL3, PI4K2A, AGPAT9, ELOVL7, PCYT2, FGF2, PC	0.188438
GOTERM_BP_FAT	GO:0070201~regulation of establishment of protein localization	9	NFKBIE, ADORA2A, ANG, EXOC4, NLRP12, NLRP3, IL1A, SRGN, LCP1	0.190358
GOTERM_BP_FAT	GO:0051223~regulation of protein transport	9	NFKBIE, ADORA2A, ANG, EXOC4, NLRP12, NLRP3, IL1A, SRGN, LCP1	0.194991
GOTERM_BP_FAT	GO:0051347~positive regulation of transferase activity	13	FTMT, ADCY8, ADORA2A, LRRN3, FPR1, PKN1, BDKRB1, PRDX2, SDC4, EREG, ANG, NRG1, FGF2	0.19855
GOTERM_BP_FAT	GO:0015849~organic acid transport	10	SLC1A4, SLC17A5, AQP9, NFKBIE, SLC16A6, BDKRB2, SLC38A1, SLC22A5, CTNS, AKR1C1	0.200724
GOTERM_BP_FAT	GO:0055114~oxidation reduction	24	FTMT, SQRDL, ALDH6A1, CYB5R2, NOS1, PTGS2, DHRS13, PGD, FADS2, PRDX2, PPARGC1A, VAT1, POR, AKR1C3, DHRS2, GSR, CYBA, DHRS3, AKR1B1, PHGDH, AKR1C1, SCO2, FTL, GLRX	0.201378
GOTERM_BP_FAT	GO:0046942~carboxylic acid transport	10	SLC1A4, SLC17A5, AQP9, NFKBIE, SLC16A6, BDKRB2, SLC38A1, SLC22A5, CTNS, AKR1C1	0.20209
GOTERM_BP_FAT	GO:0051046~regulation of secretion	12	INHBA, RAB3B, ADORA2A, ANG, BTC, NLRP12, NRG1, RAB27B, NLRP3, FGF2, IL1A, SRGN	0.20514
GOTERM_BP_FAT	GO:0009063~cellular amino acid catabolic process	7	PDPR, ALDH6A1, KYNU, NOS1, GOT1, GSTZ1, GAD1	0.207561
GOTERM_BP_FAT	GO:0015718~monocarboxylic acid transport	6	SLC1A4, SLC17A5, AQP9, SLC16A6, BDKRB2, AKR1C1	0.208932
GOTERM_BP_FAT	GO:0008652~cellular amino acid biosynthetic process	6	CTH, GOT1, ASS1, NAGS, PHGDH, ASNS	0.209106
GOTERM_BP_FAT	GO:0006916~anti-apoptosis	12	ATF5, CEBPB, SQSTM1, RIPK2, FOXO1, PRDX2, FOXC1, PIM2, HSPA5, TNFAIP3, NRG1, IL1A	0.210702
GOTERM_CC_FAT	GO:0000267~cell fraction	33	GCNT3, KYNU, CYB5R2, AQP9, HAX1, PTGS2, ADORA2A, ADCY8, BTC, ASNS, BDKRB1, ABCA3, GSR, PPP1R3C, GOT1, ACSL1, BEST1, PDE4B, YARS, PLD1, VAC14, FADS2, ATP1A2, POR, SLIT3, PPIF, SLC17A5, DGAT2, SLC16A6, PI4K2A, CYFIP2, SLC38A1, PC	0.211339
GOTERM_CC_FAT	GO:0044437~vacuolar part	6	RILP, VPS18, SLC29A3, SLC17A5, VPS11, CTNS	0.215013
GOTERM_BP_FAT	GO:0006955~immune response	25	PSMB10, HLA-DQB1, KYNU, AQP9, CCR1, PRDX2, CCL20, SQSTM1, PTX3, IL1A, ICAM1, CEBPB, LY96, NLRP3, CYBA, CBLB, LAT2, CXCL14, PI4K2A, SERPINB4, IL1F5, LCP1, DMBT1, HLA-DRA, BMP6	0.227095
GOTERM_BP_FAT	GO:0009310~amine catabolic process	7	PDPR, ALDH6A1, KYNU, NOS1, GOT1, GSTZ1, GAD1	0.241757
GOTERM_BP_FAT	GO:0006633~fatty acid biosynthetic process	7	PTGS2, OLAH, ELOVL3, RNPEPL1, PRKAB1, FADS2, ELOVL7	0.247493
GOTERM_CC_FAT	GO:0005764~lysosome	12	PLEKHF1, RILP, C1ORF85, VPS18, SLC29A3, SLC17A5, GOT1, VPS11, CTNS, TMEM55B, SRGN, HLA-DRA	0.24815
GOTERM_CC_FAT	GO:0000323~lytic vacuole	12	PLEKHF1, RILP, C1ORF85, VPS18, SLC29A3, SLC17A5, GOT1, VPS11, CTNS, TMEM55B, SRGN, HLA-DRA	0.24815
GOTERM_BP_FAT	GO:0045860~positive regulation of protein kinase activity	12	EREG, ADCY8, ADORA2A, ANG, LRRN3, FPR1, PKN1, PRDX2, BDKRB1, NRG1, SDC4, FGF2	0.248345
GOTERM_BP_FAT	GO:0032880~regulation of protein localization	9	NFKBIE, ADORA2A, ANG, EXOC4, NLRP12, NLRP3, IL1A, SRGN, LCP1	0.253763
GOTERM_BP_FAT	GO:0030005~cellular di-, tri-valent inorganic cation homeostasis	12	FTMT, C3AR1, HERPUD1, ACO1, CCR1, DRD5, BDKRB1, ATP1A2, BDKRB2, TNNI3, SCO2, FTL	0.254082
GOTERM_BP_FAT	GO:0050708~regulation of protein secretion	6	ADORA2A, ANG, NLRP12, NLRP3, IL1A, SRGN	0.258636
GOTERM_BP_FAT	GO:0009309~amine biosynthetic process	7	CTH, GOT1, ASS1, NAGS, ASMTL, PHGDH, ASNS	0.259463
GOTERM_BP_FAT	GO:0033674~positive regulation of kinase activity	12	EREG, ADCY8, ADORA2A, ANG, LRRN3, FPR1, PKN1, PRDX2, BDKRB1, NRG1, SDC4, FGF2	0.261091
GOTERM_BP_FAT	GO:0006631~fatty acid metabolic process	11	AKR1C3, ACSL1, PTGS2, OLAH, ELOVL3, RNPEPL1, PRKAB1, FADS2, ELOVL7, PPARGC1A, SLC27A5	0.263819
GOTERM_CC_FAT	GO:0005625~soluble fraction	13	KYNU, YARS, CYB5R2, HAX1, BTC, ASNS, POR, GSR, PPP1R3C, ACSL1, GOT1, PDE4B, PC	0.291323
GOTERM_CC_FAT	GO:0005765~lysosomal membrane	4	RILP, SLC29A3, SLC17A5, CTNS	0.299198
GOTERM_BP_FAT	GO:0055066~di-, tri-valent inorganic cation homeostasis	12	FTMT, C3AR1, HERPUD1, ACO1, CCR1, DRD5, BDKRB1, ATP1A2, BDKRB2, TNNI3, SCO2, FTL	0.299454
GOTERM_CC_FAT	GO:0031090~organelle membrane	31	AFTPH, TUSC3, HAX1, WTAP, TK2, SLC29A3, ACSL1, AGPAT9, HSPA5, VPS11, RAB27B, GAD1, SCO2, RILP, SQRDL, VPS18, HERPUD1, VAC14, PDK4, TMEM38A, TMEM38B, TST, MGAT1, PPIF, SLC17A5, PI4K2A, CTNS, COPE, SLC27A5, DMBT1, PC	0.30732
GOTERM_CC_FAT	GO:0031982~vesicle	22	RILP, RAB3B, PLD1, AFTPH, BMP2, TRPV2, PKN1, GPRC5A, ABCA3, SLC2A8, SLC1A4, CYBA, SLC17A5, PI4K2A, SDCBP, HSPA5, RAB27B, GAD1, SRGN, COPE, SPP1, DMBT1	0.317569
GOTERM_CC_FAT	GO:0005783~endoplasmic reticulum	28	TUSC3, HAX1, PTGS2, BDKRB1, TPD52, GPRC5A, TRAPPC6A, ACSL1, ELOVL3, AGPAT9, ELOVL7, HSPA5, PLD1, HERPUD1, CES2, VAC14, NOS1, ACO1, TMEM38A, FADS2, C9ORF167, POR, TMEM38B, DNAJB9, DGAT2, SDCBP, SLC27A5, HLA-DRA	0.320059
GOTERM_BP_FAT	GO:0010466~negative regulation of peptidase activity	4	HERPUD1, ADORA2A, CSTA, HSPA5	0.329719
GOTERM_CC_FAT	GO:0042995~cell projection	22	PARD6A, PLD1, NOS1, ADORA2A, DRD5, ARFIP2, BDKRB1, ATP1A2, CPEB1, NOV, CYBA, GOT1, ANG, CATSPER1, EXOC4, KLHL24, SLC38A1, SLC22A5, GAD1, LCP1, FGD3, SPP1	0.336956
GOTERM_BP_FAT	GO:0050714~positive regulation of protein secretion	5	ADORA2A, ANG, NLRP12, NLRP3, IL1A	0.338364
GOTERM_BP_FAT	GO:0046165~alcohol biosynthetic process	5	GOT1, PGD, PCK2, PPARGC1A, PC	0.341293
GOTERM_BP_FAT	GO:0060341~regulation of cellular localization	12	INHBA, RAB3B, NFKBIE, ADORA2A, ANG, NLRP12, RAB27B, NLRP3, FGF2, IL1A, SRGN, LCP1	0.34137
GOTERM_BP_FAT	GO:0044093~positive regulation of molecular function	21	PSMB10, IRAK2, FTMT, ICAM1, ADORA2A, ADCY8, DRD5, LRRN3, FPR1, PKN1, BDKRB1, PRDX2, NLRP3, SDC4, EREG, ANG, APOH, NLRP12, RIPK2, NRG1, FGF2	0.341678
GOTERM_BP_FAT	GO:0030003~cellular cation homeostasis	12	FTMT, C3AR1, HERPUD1, ACO1, CCR1, DRD5, BDKRB1, ATP1A2, BDKRB2, TNNI3, SCO2, FTL	0.342769
GOTERM_BP_FAT	GO:0007242~intracellular signaling cascade	37	RAB3B, ADORA2A, ADCY8, CCR1, DRD5, DUSP10, FPR1, RRAD, PRDX2, FGF13, MCF2L, SQSTM1, HIST1H4E, RAB27B, PHLDA3, FGF2, IRAK2, ITK, RABL4, PLD1, KLF9, LY96, MAP2K2, LRRN3, ARFIP2, PKN1, PPARGC1A, RAB33A, RPS6KA5, DUSP4, CBLB, LAT2, CNIH3, RPS6KA2, MED16, NLRP12, SDCBP	0.343381
GOTERM_BP_FAT	GO:0019725~cellular homeostasis	18	FTMT, C3AR1, HERPUD1, ADORA2A, ACO1, DRD5, CCR1, BDKRB1, PRDX2, ATP1A2, BDKRB2, TNNI3, PPARGC1A, DDIT3, GSR, SCO2, GLRX, FTL	0.344992
GOTERM_BP_FAT	GO:0042325~regulation of phosphorylation	18	BMP2, ADORA2A, ADCY8, DRD5, LRRN3, FPR1, PKN1, TRIB3, BDKRB1, PRDX2, BDKRB2, SDC4, INHBA, EREG, ANG, NLRP12, NRG1, FGF2	0.344992
GOTERM_CC_FAT	GO:0005829~cytosol	37	PSMB10, KYNU, RAB3B, AFTPH, UPP1, FOXO1, ASNS, MCF2L, GSR, BEST1, GOT1, ACSL1, SQSTM1, PDE4B, SH3BGR, GSTZ1, HSPA5, FGD3, AKR1C1, FTL, GLRX, ITK, ACO1, MAP2K2, HERC6, AK5, PPARGC1A, RPL28, SERPINB8, AKR1B1, TOM1, SDCBP, RIPK2, GAMT, COPE, LCP1, LIPE	0.345664
GOTERM_BP_FAT	GO:0044271~nitrogen compound biosynthetic process	14	MOCOS, KYNU, NOS1, NAGS, ASS1, ADORA2A, ADCY8, ASNS, AK5, ATP1A2, CTH, GOT1, ASMTL, PHGDH	0.346806
GOTERM_BP_FAT	GO:0034637~cellular carbohydrate biosynthetic process	6	PPP1R3C, GOT1, PGD, PCK2, PPARGC1A, PC	0.348049
GOTERM_CC_FAT	GO:0031988~membrane-bounded vesicle	19	RILP, RAB3B, AFTPH, BMP2, TRPV2, PKN1, ABCA3, SLC1A4, CYBA, SLC17A5, PI4K2A, SDCBP, HSPA5, RAB27B, GAD1, SRGN, COPE, SPP1, DMBT1	0.348663
GOTERM_BP_FAT	GO:0042592~homeostatic process	25	FTMT, C3AR1, AQP9, ADORA2A, CCR1, DRD5, BDKRB1, PRDX2, BDKRB2, GSR, GOT1, ANG, SLC22A5, IL1A, AKR1C1, SCO2, FTL, GLRX, HERPUD1, ACO1, ATP1A2, TNNI3, PPARGC1A, DDIT3, INHBA	0.350925
GOTERM_BP_FAT	GO:0008285~negative regulation of cell proliferation	15	BMP2, PTGS2, ADORA2A, BDKRB2, DHRS2, TNFRSF9, CBLB, CTH, EREG, BTG1, ANG, APOH, TGIF1, FGF2, IL1A	0.351184
GOTERM_BP_FAT	GO:0008015~blood circulation	10	CYBA, C3AR1, PTGS2, ADORA2A, DRD5, BDKRB1, FOXC1, ATP1A2, BDKRB2, TNNI3	0.354735
GOTERM_BP_FAT	GO:0003013~circulatory system process	10	CYBA, C3AR1, PTGS2, ADORA2A, DRD5, BDKRB1, FOXC1, ATP1A2, BDKRB2, TNNI3	0.354735
GOTERM_CC_FAT	GO:0043005~neuron projection	13	NOS1, ADORA2A, BDKRB1, CPEB1, ATP1A2, NOV, CYBA, GOT1, ANG, EXOC4, KLHL24, SLC38A1, GAD1	0.359794
GOTERM_BP_FAT	GO:0008217~regulation of blood pressure	7	CYBA, PTGS2, DRD5, BDKRB1, ATP1A2, BDKRB2, TNNI3	0.378153
GOTERM_BP_FAT	GO:0019220~regulation of phosphate metabolic process	18	BMP2, ADORA2A, ADCY8, DRD5, LRRN3, FPR1, PKN1, TRIB3, BDKRB1, PRDX2, BDKRB2, SDC4, INHBA, EREG, ANG, NLRP12, NRG1, FGF2	0.379143
GOTERM_BP_FAT	GO:0051174~regulation of phosphorus metabolic process	18	BMP2, ADORA2A, ADCY8, DRD5, LRRN3, FPR1, PKN1, TRIB3, BDKRB1, PRDX2, BDKRB2, SDC4, INHBA, EREG, ANG, NLRP12, NRG1, FGF2	0.379143
GOTERM_BP_FAT	GO:0001558~regulation of cell growth	10	NOV, INHBA, CTH, BTG1, PRSS2, BDKRB1, NRG1, CDH4, FGF2, SPP1	0.382384
GOTERM_BP_FAT	GO:0051338~regulation of transferase activity	15	FTMT, ADORA2A, ADCY8, DRD5, LRRN3, FPR1, TRIB3, PKN1, BDKRB1, PRDX2, SDC4, EREG, ANG, NRG1, FGF2	0.387148
GOTERM_BP_FAT	GO:0051346~negative regulation of hydrolase activity	5	HERPUD1, ADORA2A, CSTA, HSPA5, TNNI3	0.394206
GOTERM_CC_FAT	GO:0044421~extracellular region part	32	FGF18, BTC, MMP1, HMCN2, NOV, CCL20, ANG, PRSS2, SMOC1, APOH, NRG1, FGF2, SRGN, IL1A, SPP1, ICAM1, YARS, BMP2, LY96, ZP3, SLIT3, INHBA, THBD, EREG, CXCL14, PI3, THSD4, AKR1B1, FJX1, IL1F5, LIPE, BMP6	0.395428
GOTERM_BP_FAT	GO:0042035~regulation of cytokine biosynthetic process	6	INHBA, CEBPB, EREG, NLRP12, IRF1, IL1A	0.397102
GOTERM_BP_FAT	GO:0006639~acylglycerol metabolic process	5	DGAT2, ANG, AGPAT9, APOH, LIPE	0.404595
GOTERM_BP_FAT	GO:0045859~regulation of protein kinase activity	14	ADORA2A, ADCY8, DRD5, LRRN3, FPR1, TRIB3, PKN1, BDKRB1, PRDX2, SDC4, EREG, ANG, NRG1, FGF2	0.410102
GOTERM_BP_FAT	GO:0006638~neutral lipid metabolic process	5	DGAT2, ANG, AGPAT9, APOH, LIPE	0.415022
GOTERM_BP_FAT	GO:0051051~negative regulation of transport	8	INHBA, NOS1, PTGS2, NFKBIE, NLRP12, NRG1, NLRP3, SRGN	0.416113
GOTERM_CC_FAT	GO:0005792~microsome	10	PPP1R3C, PLD1, ACSL1, VAC14, AQP9, PTGS2, DGAT2, PI4K2A, ATP1A2, POR	0.418383
GOTERM_BP_FAT	GO:0032496~response to lipopolysaccharide	6	THBD, PTGS2, LY96, RIPK2, PRDX2, BDKRB1	0.419233
GOTERM_BP_FAT	GO:0006662~glycerol ether metabolic process	5	DGAT2, ANG, AGPAT9, APOH, LIPE	0.420142
GOTERM_BP_FAT	GO:0016051~carbohydrate biosynthetic process	7	PPP1R3C, GOT1, GFPT1, PGD, PCK2, PPARGC1A, PC	0.424184
GOTERM_BP_FAT	GO:0008361~regulation of cell size	10	INHBA, CTH, BTG1, PRSS2, BDKRB1, NRG1, CDH4, FGF2, VAT1, SPP1	0.433505
GOTERM_BP_FAT	GO:0045321~leukocyte activation	11	ICAM1, DHRS2, LAT2, CBLB, PI4K2A, IL21R, IRF1, RIPK2, PRDX2, TPD52, LCP1	0.43547
GOTERM_BP_FAT	GO:0051047~positive regulation of secretion	7	INHBA, ADORA2A, ANG, BTC, NLRP12, NLRP3, IL1A	0.435556
GOTERM_BP_FAT	GO:0018904~organic ether metabolic process	5	DGAT2, ANG, AGPAT9, APOH, LIPE	0.436224
GOTERM_CC_FAT	GO:0005626~insoluble fraction	24	PLD1, GCNT3, VAC14, AQP9, PTGS2, ADORA2A, ADCY8, FADS2, BDKRB1, ATP1A2, ABCA3, POR, SLIT3, PPIF, SLC17A5, PPP1R3C, ACSL1, BEST1, DGAT2, SLC16A6, PDE4B, PI4K2A, CYFIP2, SLC38A1	0.4383
GOTERM_BP_FAT	GO:0010033~response to organic substance	23	IRAK2, PLD1, KYNU, HERPUD1, AQP9, PTGS2, ADORA2A, LY96, ADCY8, DRD5, FOXO1, ASNS, BDKRB1, PRDX2, DDIT3, SLC2A8, DUSP4, THBD, ACSL1, GOT1, ANG, RIPK2, SPP1	0.440727
GOTERM_BP_FAT	GO:0016054~organic acid catabolic process	7	PDPR, ALDH6A1, KYNU, NOS1, GOT1, GSTZ1, GAD1	0.442312
GOTERM_BP_FAT	GO:0046395~carboxylic acid catabolic process	7	PDPR, ALDH6A1, KYNU, NOS1, GOT1, GSTZ1, GAD1	0.442312
GOTERM_BP_FAT	GO:0050707~regulation of cytokine secretion	4	NLRP12, NLRP3, IL1A, SRGN	0.446427
GOTERM_BP_FAT	GO:0043549~regulation of kinase activity	14	ADORA2A, ADCY8, DRD5, LRRN3, FPR1, TRIB3, PKN1, BDKRB1, PRDX2, SDC4, EREG, ANG, NRG1, FGF2	0.446701
GOTERM_CC_FAT	GO:0042598~vesicular fraction	10	PPP1R3C, PLD1, ACSL1, VAC14, AQP9, PTGS2, DGAT2, PI4K2A, ATP1A2, POR	0.452474
GOTERM_BP_FAT	GO:0043085~positive regulation of catalytic activity	18	PSMB10, FTMT, ADORA2A, ADCY8, DRD5, LRRN3, FPR1, PKN1, BDKRB1, PRDX2, NLRP3, SDC4, EREG, ANG, NLRP12, APOH, NRG1, FGF2	0.454123
GOTERM_BP_FAT	GO:0043603~cellular amide metabolic process	5	KYNU, PGLS, ASS1, NAGS, PGD	0.454175
GOTERM_BP_FAT	GO:0001775~cell activation	12	ICAM1, DHRS2, LAT2, CBLB, ADORA2A, PI4K2A, IL21R, IRF1, RIPK2, PRDX2, TPD52, LCP1	0.456194
GOTERM_BP_FAT	GO:0055080~cation homeostasis	12	FTMT, C3AR1, HERPUD1, ACO1, CCR1, DRD5, BDKRB1, ATP1A2, BDKRB2, TNNI3, SCO2, FTL	0.457617
GOTERM_BP_FAT	GO:0001817~regulation of cytokine production	9	INHBA, CEBPB, EREG, NLRP12, IRF1, RIPK2, NLRP3, IL1A, SRGN	0.460719
GOTERM_BP_FAT	GO:0046460~neutral lipid biosynthetic process	3	DGAT2, ANG, AGPAT9	0.4619
GOTERM_BP_FAT	GO:0046463~acylglycerol biosynthetic process	3	DGAT2, ANG, AGPAT9	0.4619
GOTERM_BP_FAT	GO:0052547~regulation of peptidase activity	6	HERPUD1, ADORA2A, NLRP12, CSTA, HSPA5, NLRP3	0.478889
GOTERM_BP_FAT	GO:0002237~response to molecule of bacterial origin	6	THBD, PTGS2, LY96, RIPK2, PRDX2, BDKRB1	0.478889
GOTERM_CC_FAT	GO:0005624~membrane fraction	23	PLD1, GCNT3, VAC14, AQP9, PTGS2, ADORA2A, ADCY8, FADS2, BDKRB1, ATP1A2, ABCA3, POR, SLIT3, PPIF, SLC17A5, PPP1R3C, ACSL1, BEST1, DGAT2, SLC16A6, PI4K2A, CYFIP2, SLC38A1	0.479987
GOTERM_CC_FAT	GO:0045121~membrane raft	7	LAT2, PTGS2, PI4K2A, ATP1A2, C6ORF136, SDC4, LIPE	0.481241
GOTERM_BP_FAT	GO:0046504~glycerol ether biosynthetic process	3	DGAT2, ANG, AGPAT9	0.482498
GOTERM_BP_FAT	GO:0006525~arginine metabolic process	3	NOS1, ASS1, NAGS	0.482498
GOTERM_BP_FAT	GO:0015837~amine transport	7	SLC1A4, AQP9, NFKBIE, SERPINB7, SLC38A1, SLC22A5, CTNS	0.486721
GOTERM_BP_FAT	GO:0005996~monosaccharide metabolic process	10	SLC2A8, PPP1R3C, PGLS, GFPT1, PDK4, PGD, RBKS, PCK2, PPARGC1A, PC	0.491187
GOTERM_CC_FAT	GO:0044459~plasma membrane part	52	SLC6A10P, AQP9, PTGS2, TRPV2, CPEB1, SDC4, SYNGR2, MCF2L, SLC1A4, HMCN2, SLC2A8, GSR, SNTB1, C6ORF136, SLC22A5, VPS11, NRG1, ICAM1, PLD1, TNFRSF9, THBD, SGCG, EREG, PI4K2A, SDCBP, LCP1, COPE, HLA-DRA, HLA-DQB1, C3AR1, RAB3B, ADORA2A, DRD5, CCR1, BDKRB1, BDKRB2, GPRC5A, CDH4, RIMS3, BEST1, PARD6A, PARD6B, VPS18, TMEM53, FADS2, ATP1A2, RAB33A, CYBA, SLC17A5, SLC16A6, CYFIP2, LIPE	0.493634
GOTERM_BP_FAT	GO:0006006~glucose metabolic process	8	SLC2A8, PPP1R3C, PGLS, PDK4, PGD, PCK2, PPARGC1A, PC	0.494299
GOTERM_BP_FAT	GO:0006732~coenzyme metabolic process	8	MOCOS, GSR, CTH, KYNU, PGLS, ACO1, PGD, CTNS	0.494299
GOTERM_BP_FAT	GO:0043648~dicarboxylic acid metabolic process	4	KYNU, GOT1, GAD1, PC	0.494917
GOTERM_BP_FAT	GO:0044092~negative regulation of molecular function	13	IRAK2, PSMB10, HERPUD1, ADCY8, ADORA2A, DRD5, TRIB3, PRDX2, NLRP3, TNNI3, DDIT3, CSTA, HSPA5	0.496666
GOTERM_BP_FAT	GO:0007169~transmembrane receptor protein tyrosine kinase signaling pathway	10	SLC2A8, RPS6KA5, FGF18, EREG, ADORA2A, FOXO1, FOXC1, BDKRB2, NRG1, FGF2	0.497844
GOTERM_BP_FAT	GO:0045408~regulation of interleukin-6 biosynthetic process	3	CEBPB, EREG, NLRP12	0.501977
GOTERM_BP_FAT	GO:0030308~negative regulation of cell growth	6	INHBA, CTH, BTG1, BDKRB1, FGF2, SPP1	0.513554
GOTERM_BP_FAT	GO:0055082~cellular chemical homeostasis	14	C3AR1, FTMT, HERPUD1, ADORA2A, ACO1, DRD5, CCR1, BDKRB1, BDKRB2, ATP1A2, TNNI3, PPARGC1A, SCO2, FTL	0.51434
GOTERM_BP_FAT	GO:0002263~cell activation during immune response	4	ICAM1, LAT2, PI4K2A, LCP1	0.514386
GOTERM_BP_FAT	GO:0002366~leukocyte activation during immune response	4	ICAM1, LAT2, PI4K2A, LCP1	0.514386
GOTERM_BP_FAT	GO:0032675~regulation of interleukin-6 production	4	CEBPB, EREG, NLRP12, RIPK2	0.514386
GOTERM_BP_FAT	GO:0009617~response to bacterium	9	PLD1, THBD, PTGS2, CCL20, LY96, RIPK2, PRDX2, BDKRB1, DMBT1	0.514714
GOTERM_BP_FAT	GO:0010243~response to organic nitrogen	5	PTGS2, ADORA2A, DRD5, ASNS, DDIT3	0.515618
GOTERM_BP_FAT	GO:0045454~cell redox homeostasis	5	GSR, PRDX2, DDIT3, SCO2, GLRX	0.515618
GOTERM_BP_FAT	GO:0042060~wound healing	9	THBD, EREG, ADORA2A, DRD5, APOH, NINJ1, ANXA8L2, NRG1, FGF2	0.515759
GOTERM_BP_FAT	GO:0019318~hexose metabolic process	9	SLC2A8, PPP1R3C, PGLS, GFPT1, PDK4, PGD, PCK2, PPARGC1A, PC	0.516493
GOTERM_BP_FAT	GO:0046364~monosaccharide biosynthetic process	4	PGD, PCK2, PPARGC1A, PC	0.524075
GOTERM_BP_FAT	GO:0031667~response to nutrient levels	9	KYNU, BMP2, ACSL1, PTGS2, ASNS, HSPA5, PPARGC1A, DDIT3, SPP1	0.540387
GOTERM_CC_FAT	GO:0012506~vesicle membrane	7	RILP, AFTPH, PI4K2A, RAB27B, GAD1, COPE, DMBT1	0.54321
GOTERM_BP_FAT	GO:0048878~chemical homeostasis	17	FTMT, C3AR1, HERPUD1, AQP9, ADORA2A, ACO1, DRD5, CCR1, BDKRB1, ATP1A2, BDKRB2, TNNI3, PPARGC1A, GOT1, SCO2, AKR1C1, FTL	0.543911
GOTERM_BP_FAT	GO:0046649~lymphocyte activation	9	ICAM1, LAT2, CBLB, IL21R, IRF1, RIPK2, PRDX2, TPD52, LCP1	0.547503
GOTERM_BP_FAT	GO:0032088~negative regulation of NF-kappaB transcription factor activity	3	IRAK2, PRDX2, NLRP3	0.548962
GOTERM_BP_FAT	GO:0006536~glutamate metabolic process	3	GOT1, NAGS, GAD1	0.548962
GOTERM_BP_FAT	GO:0009440~cyanate catabolic process	2	TST, MPST	0.551957
GOTERM_BP_FAT	GO:0009439~cyanate metabolic process	2	TST, MPST	0.551957
GOTERM_BP_FAT	GO:0014075~response to amine stimulus	4	ADORA2A, DRD5, ASNS, DDIT3	0.554184
GOTERM_BP_FAT	GO:0051781~positive regulation of cell division	4	EREG, BTC, FGF2, IL1A	0.554184
GOTERM_BP_FAT	GO:0006915~apoptosis	19	YARS, ADORA2A, TRIB3, PIM2, NLRP3, MCF2L, DDIT4, PLEKHF1, SQSTM1, CYFIP2, NLRP12, RIPK2, EAF2, TNFAIP3, PHLDA3, FGF2, SRGN, IL1A, FGD3	0.555719
GOTERM_BP_FAT	GO:0051222~positive regulation of protein transport	5	ADORA2A, ANG, NLRP12, NLRP3, IL1A	0.555999
GOTERM_BP_FAT	GO:0042698~ovulation cycle	5	INHBA, BMP2, EREG, ANG, FOXC1	0.555999
GOTERM_BP_FAT	GO:0045792~negative regulation of cell size	6	INHBA, CTH, BTG1, BDKRB1, FGF2, SPP1	0.562831
GOTERM_BP_FAT	GO:0051224~negative regulation of protein transport	4	NFKBIE, NLRP12, NLRP3, SRGN	0.56326
GOTERM_BP_FAT	GO:0002252~immune effector process	7	ICAM1, LAT2, PI4K2A, PRDX2, PTX3, NLRP3, HLA-DRA	0.57329
GOTERM_CC_FAT	GO:0005769~early endosome	5	VPS18, PI4K2A, TOM1, VPS11, CTNS	0.574897
GOTERM_BP_FAT	GO:0051924~regulation of calcium ion transport	5	NOS1, PTGS2, ADORA2A, CATSPER1, BDKRB1	0.575457
GOTERM_BP_FAT	GO:0001541~ovarian follicle development	4	INHBA, EREG, ANG, FOXC1	0.575727
GOTERM_BP_FAT	GO:0012501~programmed cell death	19	YARS, ADORA2A, TRIB3, PIM2, NLRP3, MCF2L, DDIT4, PLEKHF1, SQSTM1, CYFIP2, NLRP12, RIPK2, EAF2, TNFAIP3, PHLDA3, FGF2, SRGN, IL1A, FGD3	0.577505
GOTERM_CC_FAT	GO:0005901~caveola	4	PTGS2, ATP1A2, C6ORF136, LIPE	0.581992
GOTERM_CC_FAT	GO:0010008~endosome membrane	4	RILP, SLC29A3, VAC14, PI4K2A	0.58526
GOTERM_CC_FAT	GO:0044440~endosomal part	4	RILP, SLC29A3, VAC14, PI4K2A	0.58526
GOTERM_BP_FAT	GO:0043154~negative regulation of caspase activity	3	HERPUD1, ADORA2A, HSPA5	0.586597
GOTERM_CC_FAT	GO:0043025~cell soma	7	NOV, CYBA, ADORA2A, ANG, PI4K2A, EXOC4, KLHL24	0.587849
GOTERM_BP_FAT	GO:0051090~regulation of transcription factor activity	6	IRAK2, ICAM1, RIPK2, PRDX2, NLRP3, DDIT3	0.594996
GOTERM_CC_FAT	GO:0031410~cytoplasmic vesicle	18	RILP, RAB3B, AFTPH, TRPV2, PKN1, ABCA3, GPRC5A, SLC2A8, SLC1A4, CYBA, SLC17A5, PI4K2A, SDCBP, HSPA5, RAB27B, SRGN, COPE, DMBT1	0.596511
GOTERM_BP_FAT	GO:0006937~regulation of muscle contraction	5	NOS1, PTGS2, ATP1A2, TNNI3, SDC4	0.600295
GOTERM_BP_FAT	GO:0006641~triglyceride metabolic process	4	DGAT2, AGPAT9, APOH, LIPE	0.603115
GOTERM_CC_FAT	GO:0005770~late endosome	4	RILP, SLC29A3, SQSTM1, CTNS	0.606832
GOTERM_CC_FAT	GO:0016023~cytoplasmic membrane-bounded vesicle	16	RILP, RAB3B, AFTPH, TRPV2, PKN1, ABCA3, SLC1A4, CYBA, SLC17A5, PI4K2A, SDCBP, HSPA5, RAB27B, SRGN, COPE, DMBT1	0.608316
GOTERM_CC_FAT	GO:0030425~dendrite	7	NOV, CYBA, NOS1, ADORA2A, EXOC4, ATP1A2, CPEB1	0.609414
GOTERM_BP_FAT	GO:0006541~glutamine metabolic process	3	GFPT1, PHGDH, ASNS	0.610274
GOTERM_BP_FAT	GO:0001975~response to amphetamine	3	ADORA2A, DRD5, DDIT3	0.610274
GOTERM_BP_FAT	GO:0007243~protein kinase cascade	13	IRAK2, LY96, LRRN3, FPR1, DUSP10, PKN1, PRDX2, FGF13, RPS6KA5, DUSP4, RPS6KA2, NLRP12, FGF2	0.613152
GOTERM_BP_FAT	GO:0006873~cellular ion homeostasis	13	C3AR1, FTMT, HERPUD1, ACO1, ADORA2A, DRD5, CCR1, BDKRB1, BDKRB2, ATP1A2, TNNI3, SCO2, FTL	0.631196
GOTERM_BP_FAT	GO:0042326~negative regulation of phosphorylation	4	INHBA, NLRP12, BDKRB1, BDKRB2	0.632252
GOTERM_BP_FAT	GO:0043433~negative regulation of transcription factor activity	4	IRAK2, PRDX2, NLRP3, DDIT3	0.632252
GOTERM_BP_FAT	GO:0009065~glutamine family amino acid catabolic process	3	NOS1, GOT1, GAD1	0.632402
GOTERM_BP_FAT	GO:0015811~L-cystine transport	2	SLC1A4, CTNS	0.63849
GOTERM_BP_FAT	GO:0048638~regulation of developmental growth	4	NRG1, CDH4, FGF2, SPP1	0.650361
GOTERM_BP_FAT	GO:0051302~regulation of cell division	4	EREG, BTC, FGF2, IL1A	0.650361
GOTERM_BP_FAT	GO:0006874~cellular calcium ion homeostasis	8	C3AR1, HERPUD1, CCR1, DRD5, BDKRB1, ATP1A2, BDKRB2, TNNI3	0.652035
GOTERM_BP_FAT	GO:0040007~growth	8	INHBA, BMP2, PTGS2, EREG, NINJ1, FOXC1, VAT1, BMP6	0.652035
GOTERM_BP_FAT	GO:0031328~positive regulation of cellular biosynthetic process	20	ICAM1, BMP2, CEBPB, ADORA2A, DRD5, FOXO1, PPARGC1A, DDIT3, INHBA, EREG, SQSTM1, PAX8, IRF1, FOXC1, RNF10, EAF2, PTX3, FGF2, IL1A, BMP6	0.652157
GOTERM_BP_FAT	GO:0043281~regulation of caspase activity	5	HERPUD1, ADORA2A, NLRP12, HSPA5, NLRP3	0.652665
GOTERM_BP_FAT	GO:0045926~negative regulation of growth	6	INHBA, CTH, BTG1, BDKRB1, FGF2, SPP1	0.652717
GOTERM_BP_FAT	GO:0015804~neutral amino acid transport	3	SLC1A4, NFKBIE, SLC38A1	0.653078
GOTERM_BP_FAT	GO:0051050~positive regulation of transport	9	INHBA, ADORA2A, ANG, BTC, NLRP12, BDKRB1, PTX3, NLRP3, IL1A	0.653116
GOTERM_BP_FAT	GO:0009991~response to extracellular stimulus	9	KYNU, BMP2, ACSL1, PTGS2, ASNS, HSPA5, PPARGC1A, DDIT3, SPP1	0.653601
GOTERM_BP_FAT	GO:0007167~enzyme linked receptor protein signaling pathway	12	SLC2A8, RPS6KA5, FGF18, BMP2, EREG, ADORA2A, FOXO1, FOXC1, BDKRB2, NRG1, FGF2, BMP6	0.653926
GOTERM_BP_FAT	GO:0045936~negative regulation of phosphate metabolic process	4	INHBA, NLRP12, BDKRB1, BDKRB2	0.654688
GOTERM_BP_FAT	GO:0010563~negative regulation of phosphorus metabolic process	4	INHBA, NLRP12, BDKRB1, BDKRB2	0.654688
GOTERM_BP_FAT	GO:0040008~regulation of growth	12	NOV, INHBA, CTH, BTG1, PRSS2, BDKRB1, FOXC1, GAMT, NRG1, CDH4, FGF2, SPP1	0.654902
GOTERM_BP_FAT	GO:0000165~MAPKKK cascade	8	DUSP4, LRRN3, DUSP10, FPR1, PKN1, FGF13, PRDX2, FGF2	0.655299
GOTERM_BP_FAT	GO:0032147~activation of protein kinase activity	6	ADCY8, ADORA2A, ANG, BDKRB1, NRG1, FGF2	0.657664
GOTERM_BP_FAT	GO:0032844~regulation of homeostatic process	6	INHBA, NOS1, BTC, BDKRB1, SLC22A5, SPP1	0.657664
KEGG_PATHWAY	hsa00250:Alanine, aspartate and glutamate metabolism	5	GOT1, ASS1, GFPT1, ASNS, GAD1	0.658506
GOTERM_BP_FAT	GO:0051173~positive regulation of nitrogen compound metabolic process	19	ICAM1, BMP2, CEBPB, ADORA2A, DRD5, FOXO1, PPARGC1A, DDIT3, INHBA, EREG, SQSTM1, PAX8, IRF1, RNF10, FOXC1, EAF2, PTX3, FGF2, BMP6	0.660175
GOTERM_BP_FAT	GO:0010959~regulation of metal ion transport	5	NOS1, PTGS2, ADORA2A, CATSPER1, BDKRB1	0.660809
GOTERM_BP_FAT	GO:0045017~glycerolipid biosynthetic process	5	PLD1, DGAT2, ANG, PI4K2A, AGPAT9	0.66096
GOTERM_BP_FAT	GO:0001503~ossification	6	FGF18, BMP2, PTGS2, FOXC1, BMP6, SPP1	0.663359
GOTERM_BP_FAT	GO:0055074~calcium ion homeostasis	8	C3AR1, HERPUD1, CCR1, DRD5, BDKRB1, ATP1A2, BDKRB2, TNNI3	0.663513
GOTERM_BP_FAT	GO:0045597~positive regulation of cell differentiation	9	INHBA, BMP2, BTG1, BTC, TGIF1, NRG1, CDH4, FGF2, BMP6	0.663619
GOTERM_BP_FAT	GO:0032535~regulation of cellular component size	10	INHBA, CTH, BTG1, PRSS2, BDKRB1, NRG1, CDH4, FGF2, VAT1, SPP1	0.663866
GOTERM_BP_FAT	GO:0051098~regulation of binding	7	IRAK2, ICAM1, RIPK2, PRDX2, NRG1, NLRP3, DDIT3	0.664184
GOTERM_BP_FAT	GO:0042149~cellular response to glucose starvation	2	ASNS, HSPA5	0.664748
GOTERM_BP_FAT	GO:0032329~serine transport	2	SLC1A4, NFKBIE	0.664748
GOTERM_BP_FAT	GO:0000101~sulfur amino acid transport	2	SLC1A4, CTNS	0.664748
GOTERM_BP_FAT	GO:0006526~arginine biosynthetic process	2	ASS1, NAGS	0.664748
GOTERM_BP_FAT	GO:0044057~regulation of system process	11	INHBA, NOS1, PTGS2, ADORA2A, DRD5, BTC, ATP1A2, BDKRB2, SLC22A5, TNNI3, SDC4	0.664931
GOTERM_BP_FAT	GO:0043392~negative regulation of DNA binding	4	IRAK2, PRDX2, NLRP3, DDIT3	0.665609
GOTERM_BP_FAT	GO:0033559~unsaturated fatty acid metabolic process	4	AKR1C3, PTGS2, RNPEPL1, FADS2	0.665609
GOTERM_BP_FAT	GO:0000187~activation of MAPK activity	5	LRRN3, FPR1, PKN1, PRDX2, FGF2	0.666262
GOTERM_BP_FAT	GO:0052548~regulation of endopeptidase activity	5	HERPUD1, ADORA2A, NLRP12, HSPA5, NLRP3	0.666262
GOTERM_BP_FAT	GO:0006836~neurotransmitter transport	5	SLC6A10P, ADORA2A, SERPINB7, ATP1A2, RIMS3	0.666481
GOTERM_BP_FAT	GO:0040012~regulation of locomotion	8	ICAM1, PARD6B, PLD1, ADORA2A, DRD5, APOH, BDKRB1, FGF2	0.666879
GOTERM_BP_FAT	GO:0002757~immune response-activating signal transduction	4	IRAK2, C3AR1, LAT2, RIPK2	0.667823
GOTERM_BP_FAT	GO:0009066~aspartate family amino acid metabolic process	3	GOT1, PHGDH, ASNS	0.667929
GOTERM_BP_FAT	GO:0045776~negative regulation of blood pressure	3	DRD5, BDKRB1, BDKRB2	0.668167
GOTERM_BP_FAT	GO:0050715~positive regulation of cytokine secretion	3	NLRP12, NLRP3, IL1A	0.668167
GOTERM_BP_FAT	GO:0009891~positive regulation of biosynthetic process	20	ICAM1, BMP2, CEBPB, ADORA2A, DRD5, FOXO1, PPARGC1A, DDIT3, INHBA, EREG, SQSTM1, PAX8, IRF1, FOXC1, RNF10, EAF2, PTX3, FGF2, IL1A, BMP6	0.66872
GOTERM_BP_FAT	GO:0051186~cofactor metabolic process	8	MOCOS, GSR, CTH, KYNU, PGLS, ACO1, PGD, CTNS	0.679425
GOTERM_BP_FAT	GO:0006518~peptide metabolic process	4	GSR, CTH, CTNS, DNPEP	0.679922
GOTERM_BP_FAT	GO:0033157~regulation of intracellular protein transport	4	NFKBIE, NLRP12, NLRP3, LCP1	0.679922
GOTERM_BP_FAT	GO:0006094~gluconeogenesis	3	PCK2, PPARGC1A, PC	0.680308
GOTERM_BP_FAT	GO:0045840~positive regulation of mitosis	3	EREG, BTC, IL1A	0.680308
GOTERM_BP_FAT	GO:0051785~positive regulation of nuclear division	3	EREG, BTC, IL1A	0.680308
GOTERM_BP_FAT	GO:0051101~regulation of DNA binding	6	IRAK2, ICAM1, RIPK2, PRDX2, NLRP3, DDIT3	0.681548
GOTERM_BP_FAT	GO:0006875~cellular metal ion homeostasis	8	C3AR1, HERPUD1, CCR1, DRD5, BDKRB1, ATP1A2, BDKRB2, TNNI3	0.682361
GOTERM_BP_FAT	GO:0006468~protein amino acid phosphorylation	19	IRAK2, ITK, BMP2, MAP2K2, PDK4, LRRN3, FPR1, PKN1, TRIB3, PRDX2, PIM2, RPS6KA5, PAK6, CSNK2A1, STK32A, RPS6KA2, RIPK2, FGF2, LIPE	0.685241
GOTERM_BP_FAT	GO:0060348~bone development	6	FGF18, BMP2, PTGS2, FOXC1, BMP6, SPP1	0.685524
GOTERM_BP_FAT	GO:0006935~chemotaxis	7	C3AR1, PLD1, CXCL14, CCL20, CCR1, FPR1, FGF2	0.685791
GOTERM_BP_FAT	GO:0042330~taxis	7	C3AR1, PLD1, CXCL14, CCL20, CCR1, FPR1, FGF2	0.685791
GOTERM_BP_FAT	GO:0051094~positive regulation of developmental process	10	INHBA, BMP2, BTG1, BTC, TGIF1, NRG1, CDH4, FGF2, IL1A, BMP6	0.686203
GOTERM_BP_FAT	GO:0051250~negative regulation of lymphocyte activation	4	INHBA, CBLB, ADORA2A, PRDX2	0.686869
GOTERM_BP_FAT	GO:0009069~serine family amino acid metabolic process	3	PDPR, CTH, PHGDH	0.687452
GOTERM_BP_FAT	GO:0045766~positive regulation of angiogenesis	3	BTG1, FGF2, IL1A	0.687452
GOTERM_BP_FAT	GO:0048146~positive regulation of fibroblast proliferation	3	EREG, BTC, TGIF1	0.687452
GOTERM_BP_FAT	GO:0002684~positive regulation of immune system process	9	IRAK2, ICAM1, C3AR1, LAT2, CBLB, EREG, RIPK2, BDKRB1, HLA-DRA	0.687782
GOTERM_BP_FAT	GO:0051048~negative regulation of secretion	4	INHBA, NLRP12, NRG1, SRGN	0.689083
GOTERM_BP_FAT	GO:0046486~glycerolipid metabolic process	7	PLD1, DGAT2, ANG, PI4K2A, AGPAT9, APOH, LIPE	0.69395
GOTERM_BP_FAT	GO:0042110~T cell activation	6	ICAM1, CBLB, IRF1, RIPK2, PRDX2, LCP1	0.695189
GOTERM_BP_FAT	GO:0051241~negative regulation of multicellular organismal process	7	INHBA, PTGS2, DRD5, NLRP12, APOH, ATP1A2, SRGN	0.695477
GOTERM_BP_FAT	GO:0016265~death	20	YARS, ADORA2A, TRIB3, PIM2, NLRP3, MCF2L, DDIT4, PLEKHF1, ANG, SQSTM1, CYFIP2, NLRP12, RIPK2, EAF2, TNFAIP3, PHLDA3, FGF2, SRGN, IL1A, FGD3	0.695761
GOTERM_BP_FAT	GO:0002695~negative regulation of leukocyte activation	4	INHBA, CBLB, ADORA2A, PRDX2	0.696097
GOTERM_BP_FAT	GO:0045787~positive regulation of cell cycle	4	EREG, BTC, ASNS, IL1A	0.696097
GOTERM_BP_FAT	GO:0050801~ion homeostasis	13	C3AR1, FTMT, HERPUD1, ACO1, ADORA2A, DRD5, CCR1, BDKRB1, BDKRB2, ATP1A2, TNNI3, SCO2, FTL	0.696731
GOTERM_BP_FAT	GO:0006865~amino acid transport	5	SLC1A4, NFKBIE, SLC38A1, SLC22A5, CTNS	0.697049
GOTERM_BP_FAT	GO:0001819~positive regulation of cytokine production	5	EREG, NLRP12, RIPK2, NLRP3, IL1A	0.697049
GOTERM_BP_FAT	GO:0008219~cell death	20	YARS, ADORA2A, TRIB3, PIM2, NLRP3, MCF2L, DDIT4, PLEKHF1, ANG, SQSTM1, CYFIP2, NLRP12, RIPK2, EAF2, TNFAIP3, PHLDA3, FGF2, SRGN, IL1A, FGD3	0.697914
GOTERM_BP_FAT	GO:0007586~digestion	5	ACSL1, ACO1, PRSS2, PPARGC1A, AKR1C1	0.698003
GOTERM_BP_FAT	GO:0002764~immune response-regulating signal transduction	4	IRAK2, C3AR1, LAT2, RIPK2	0.698105
GOTERM_BP_FAT	GO:0060045~positive regulation of cardiac muscle cell proliferation	2	NRG1, FGF2	0.698667
GOTERM_BP_FAT	GO:0010656~negative regulation of muscle cell apoptosis	2	APOH, NRG1	0.698667
GOTERM_BP_FAT	GO:0048511~rhythmic process	6	INHBA, BMP2, NR1D1, EREG, ANG, FOXC1	0.699577
GOTERM_BP_FAT	GO:0003018~vascular process in circulatory system	4	ADORA2A, DRD5, FOXC1, BDKRB2	0.700711
GOTERM_BP_FAT	GO:0055065~metal ion homeostasis	8	C3AR1, HERPUD1, CCR1, DRD5, BDKRB1, ATP1A2, BDKRB2, TNNI3	0.700993
GOTERM_BP_FAT	GO:0006749~glutathione metabolic process	3	GSR, CTH, CTNS	0.701148
GOTERM_BP_FAT	GO:0046320~regulation of fatty acid oxidation	3	ACSL1, PRKAB1, PPARGC1A	0.701148
GOTERM_BP_FAT	GO:0006575~cellular amino acid derivative metabolic process	7	GSR, CTH, KYNU, ASMTL, PHGDH, GAMT, CTNS	0.701486
GOTERM_MF_FAT	GO:0008138~protein tyrosine/serine/threonine phosphatase activity	5	DUSP5, DUSP4, SBF1, CDC14B, DUSP10	0.864616
KEGG_PATHWAY	hsa04920:Adipocytokine signaling pathway	5	ACSL1, NFKBIE, PRKAB1, PCK2, PPARGC1A	0.894866
GOTERM_MF_FAT	GO:0008083~growth factor activity	10	NOV, INHBA, FGF18, BMP2, EREG, BTC, FGF13, NRG1, FGF2, BMP6	0.908252
KEGG_PATHWAY	hsa04012:ErbB signaling pathway	6	PAK6, CBLB, EREG, MAP2K2, BTC, NRG1	0.927094
KEGG_PATHWAY	hsa04940:Type I diabetes mellitus	4	HLA-DQB1, GAD1, IL1A, HLA-DRA	0.931331
GOTERM_MF_FAT	GO:0048037~cofactor binding	12	MOCOS, GSR, ALDH6A1, CTH, KYNU, NOS1, GOT1, PGD, PHGDH, ASNS, GAD1, POR	0.93186
KEGG_PATHWAY	hsa04910:Insulin signaling pathway	8	PPP1R3C, CBLB, MAP2K2, PRKAB1, FOXO1, PCK2, PPARGC1A, LIPE	0.939771
GOTERM_MF_FAT	GO:0009055~electron carrier activity	9	CYBA, GSR, DHRS3, NOS1, CYB5R2, AKR1B1, PHGDH, POR, GLRX	0.941726
GOTERM_MF_FAT	GO:0008081~phosphoric diester hydrolase activity	5	C3AR1, PLD1, PDE2A, PDE4B, BDKRB2	0.944374
GOTERM_MF_FAT	GO:0005125~cytokine activity	8	INHBA, BMP2, CXCL14, CCL20, IL1F5, IL1A, BMP6, SPP1	0.946416
GOTERM_MF_FAT	GO:0016209~antioxidant activity	4	GSR, PTGS2, GSTZ1, PRDX2	0.94653
GOTERM_MF_FAT	GO:0030414~peptidase inhibitor activity	7	SERPINB8, SERPINB7, PI3, SERPINB4, CSTA, SERPINB3, HSPA5	0.946997
GOTERM_MF_FAT	GO:0070279~vitamin B6 binding	5	MOCOS, CTH, KYNU, GOT1, GAD1	0.951545
GOTERM_MF_FAT	GO:0030170~pyridoxal phosphate binding	5	MOCOS, CTH, KYNU, GOT1, GAD1	0.951545
GOTERM_MF_FAT	GO:0017017~MAP kinase tyrosine/serine/threonine phosphatase activity	3	DUSP5, DUSP4, DUSP10	0.952113
GOTERM_MF_FAT	GO:0033549~MAP kinase phosphatase activity	3	DUSP5, DUSP4, DUSP10	0.952113
GOTERM_MF_FAT	GO:0015184~L-cystine transmembrane transporter activity	2	SLC1A4, CTNS	0.953366
GOTERM_MF_FAT	GO:0004792~thiosulfate sulfurtransferase activity	2	TST, MPST	0.955228
GOTERM_MF_FAT	GO:0047115~trans-1,2-dihydrobenzene-1,2-diol dehydrogenase activity	2	AKR1C3, AKR1C1	0.955228
GOTERM_MF_FAT	GO:0004866~endopeptidase inhibitor activity	7	SERPINB8, SERPINB7, PI3, SERPINB4, CSTA, SERPINB3, HSPA5	0.957918
GOTERM_MF_FAT	GO:0015037~peptide disulfide oxidoreductase activity	2	GSR, GLRX	0.958275
GOTERM_MF_FAT	GO:0004947~bradykinin receptor activity	2	BDKRB1, BDKRB2	0.958275
GOTERM_MF_FAT	GO:0015038~glutathione disulfide oxidoreductase activity	2	GSR, GLRX	0.958275
GOTERM_MF_FAT	GO:0042277~peptide binding	9	PPIF, C3AR1, GSR, ANG, CCR1, FPR1, BDKRB1, BDKRB2, HLA-DRA	0.962603
KEGG_PATHWAY	hsa00330:Arginine and proline metabolism	5	NOS1, GOT1, ASS1, NAGS, GAMT	0.963256
GOTERM_MF_FAT	GO:0047718~indanol dehydrogenase activity	2	AKR1C3, AKR1C1	0.964128
GOTERM_MF_FAT	GO:0004033~aldo-keto reductase activity	3	AKR1C3, AKR1B1, AKR1C1	0.96448
GOTERM_MF_FAT	GO:0047485~protein N-terminus binding	5	CSNK2A1, HAX1, EXOC4, SDCBP, GLRX	0.964664
GOTERM_MF_FAT	GO:0005275~amine transmembrane transporter activity	5	SLC1A4, AQP9, SLC38A1, SLC22A5, CTNS	0.964664
GOTERM_MF_FAT	GO:0015293~symporter activity	7	SLC2A8, SLC1A4, SLC17A5, SLC6A10P, SLC16A6, SLC38A1, SLC22A5	0.965186

## Sheet: Gene Ontology~ 13-24 hours up
Category	Term	Count	Genes	Benjamini (FDR)
GOTERM_BP_FAT	GO:0045449~regulation of transcription	17	ZNF552, E2F7, ABLIM3, EZH1, ZNF800, SIRT7, PURA, MLL5, ZNF236, CGGBP1, VEGFA, MNT, AGRN, JMJD1C, ZNF446, SETD2, TAF1L	0.0354063
GOTERM_BP_FAT	GO:0006355~regulation of transcription, DNA-dependent	13	ZNF552, ABLIM3, E2F7, SIRT7, PURA, MLL5, ZNF236, VEGFA, MNT, JMJD1C, AGRN, ZNF446, TAF1L	0.0885261
GOTERM_BP_FAT	GO:0051252~regulation of RNA metabolic process	13	ZNF552, ABLIM3, E2F7, SIRT7, PURA, MLL5, ZNF236, VEGFA, MNT, JMJD1C, AGRN, ZNF446, TAF1L	0.0732353
GOTERM_BP_FAT	GO:0006350~transcription	14	ZNF552, EZH1, E2F7, ZNF800, SIRT7, PURA, MLL5, ZNF236, CGGBP1, MNT, JMJD1C, SETD2, ZNF446, TAF1L	0.0567076
GOTERM_BP_FAT	GO:0006325~chromatin organization	6	HIST1H2AC, MLL5, HIST1H1D, EZH1, JMJD1C, SETD2	0.139661
GOTERM_MF_FAT	GO:0016279~protein-lysine N-methyltransferase activity	3	MLL5, EZH1, SETD2	0.319701
GOTERM_MF_FAT	GO:0016278~lysine N-methyltransferase activity	3	MLL5, EZH1, SETD2	0.319701
GOTERM_MF_FAT	GO:0018024~histone-lysine N-methyltransferase activity	3	MLL5, EZH1, SETD2	0.319701
GOTERM_MF_FAT	GO:0042054~histone methyltransferase activity	3	MLL5, EZH1, SETD2	0.247886
GOTERM_BP_FAT	GO:0051276~chromosome organization	6	HIST1H2AC, MLL5, HIST1H1D, EZH1, JMJD1C, SETD2	0.307379
GOTERM_MF_FAT	GO:0008276~protein methyltransferase activity	3	MLL5, EZH1, SETD2	0.265897
GOTERM_MF_FAT	GO:0003677~DNA binding	13	HIST1H2AC, ZNF552, HIST1H1D, EZH1, E2F7, ZNF800, PURA, ZNF236, CGGBP1, MNT, SETD2, ZNF446, TAF1L	0.216573
GOTERM_MF_FAT	GO:0008170~N-methyltransferase activity	3	MLL5, EZH1, SETD2	0.187594
GOTERM_CC_FAT	GO:0043228~non-membrane-bounded organelle	12	CSPP1, CEP97, MYO5A, HIST1H2AC, SDAD1, HIST1H1D, EZH1, SIRT7, DNAJB1, ITPR3, CNTLN, PURA	0.774398
GOTERM_CC_FAT	GO:0043232~intracellular non-membrane-bounded organelle	12	CSPP1, CEP97, MYO5A, HIST1H2AC, SDAD1, HIST1H1D, EZH1, SIRT7, DNAJB1, ITPR3, CNTLN, PURA	0.774398
GOTERM_CC_FAT	GO:0032993~protein-DNA complex	3	HIST1H2AC, HIST1H1D, PURA	0.575999
GOTERM_CC_FAT	GO:0044420~extracellular matrix part	3	ODAM, VEGFA, AGRN	0.641597
GOTERM_BP_FAT	GO:0051789~response to protein stimulus	3	HSPA6, DNAJB1, SETD2	0.797737
GOTERM_BP_FAT	GO:0016568~chromatin modification	4	MLL5, EZH1, JMJD1C, SETD2	0.754297
GOTERM_CC_FAT	GO:0031981~nuclear lumen	8	SDAD1, MLL5, E2F7, EZH1, SIRT7, DNAJB1, ITPR3, TAF1L	0.569819
GOTERM_CC_FAT	GO:0043233~organelle lumen	9	SDAD1, MLL5, E2F7, EZH1, VEGFA, SIRT7, DNAJB1, ITPR3, TAF1L	0.521886
GOTERM_CC_FAT	GO:0031974~membrane-enclosed lumen	9	SDAD1, MLL5, E2F7, EZH1, VEGFA, SIRT7, DNAJB1, ITPR3, TAF1L	0.495458
GOTERM_BP_FAT	GO:0045941~positive regulation of transcription	5	MLL5, ABLIM3, VEGFA, SIRT7, AGRN	0.868695
GOTERM_BP_FAT	GO:0010628~positive regulation of gene expression	5	MLL5, ABLIM3, VEGFA, SIRT7, AGRN	0.865474
GOTERM_CC_FAT	GO:0044427~chromosomal part	4	HIST1H2AC, HIST1H1D, SIRT7, PURA	0.563147
GOTERM_BP_FAT	GO:0016571~histone methylation	2	MLL5, SETD2	0.862777
GOTERM_CC_FAT	GO:0005730~nucleolus	5	SDAD1, EZH1, SIRT7, DNAJB1, ITPR3	0.588354
GOTERM_BP_FAT	GO:0045935~positive regulation of nucleobase, nucleoside, nucleotide and nucleic acid metabolic process	5	MLL5, ABLIM3, VEGFA, SIRT7, AGRN	0.875913
GOTERM_BP_FAT	GO:0051173~positive regulation of nitrogen compound metabolic process	5	MLL5, ABLIM3, VEGFA, SIRT7, AGRN	0.88021
GOTERM_MF_FAT	GO:0050840~extracellular matrix binding	2	VEGFA, AGRN	0.784338
GOTERM_CC_FAT	GO:0000785~chromatin	3	HIST1H2AC, HIST1H1D, SIRT7	0.601967
GOTERM_BP_FAT	GO:0010557~positive regulation of macromolecule biosynthetic process	5	MLL5, ABLIM3, VEGFA, SIRT7, AGRN	0.873215
GOTERM_BP_FAT	GO:0065003~macromolecular complex assembly	5	HIST1H2AC, HIST1H1D, AGRN, ITPR3, TAF1L	0.868371
GOTERM_CC_FAT	GO:0070013~intracellular organelle lumen	8	SDAD1, MLL5, E2F7, EZH1, SIRT7, DNAJB1, ITPR3, TAF1L	0.591499
GOTERM_CC_FAT	GO:0005694~chromosome	4	HIST1H2AC, HIST1H1D, SIRT7, PURA	0.558101
GOTERM_BP_FAT	GO:0031328~positive regulation of cellular biosynthetic process	5	MLL5, ABLIM3, VEGFA, SIRT7, AGRN	0.874945
GOTERM_BP_FAT	GO:0009891~positive regulation of biosynthetic process	5	MLL5, ABLIM3, VEGFA, SIRT7, AGRN	0.870457
GOTERM_CC_FAT	GO:0005813~centrosome	3	CSPP1, CEP97, CNTLN	0.57152
GOTERM_BP_FAT	GO:0043933~macromolecular complex subunit organization	5	HIST1H2AC, HIST1H1D, AGRN, ITPR3, TAF1L	0.872216
GOTERM_BP_FAT	GO:0006479~protein amino acid methylation	2	MLL5, SETD2	0.869933
GOTERM_BP_FAT	GO:0008213~protein amino acid alkylation	2	MLL5, SETD2	0.869933
KEGG_PATHWAY	hsa04150:mTOR signaling pathway	2	VEGFA, PIK3R3	0.993258
GOTERM_BP_FAT	GO:0030218~erythrocyte differentiation	2	MLL5, VEGFA	0.881965
GOTERM_BP_FAT	GO:0007169~transmembrane receptor protein tyrosine kinase signaling pathway	3	VEGFA, AGRN, PIK3R3	0.872193
GOTERM_CC_FAT	GO:0005815~microtubule organizing center	3	CSPP1, CEP97, CNTLN	0.621717

## Sheet: Gene Ontology~ 37-48 hours down
Category	Term	Count	Genes	Benjamini (FDR)
GOTERM_MF_FAT	GO:0005125~cytokine activity	17	IL1F8, CSF3, ZFP91-CNTF, NAMPT, IL1F9, CCL3, IL6, SLURP1, IL8, CXCL3, CXCL2, CCL5, TSLP, IL23A, IL1B, GDF15, BMP7	0.000912088
GOTERM_BP_FAT	GO:0006928~cell motion	27	NRP2, CCL3, CXCL3, WASF2, PAX6, PRKG1, CCL5, GDNF, ALCAM, LOC440917, GAB2, ANK3, POU3F3, IL1B, DCLK1, IL6, IL8, NRXN3, VHL, NR4A2, ITGA2, IL6R, LRP6, CNTN2, TGFBR3, AMFR, BMP7	0.00110507
GOTERM_BP_FAT	GO:0010941~regulation of cell death	38	IER3, GCLC, XIAP, NFKBIA, PAWR, DAXX, GDNF, SLC11A2, LOC440917, BAG1, HMOX1, CASP8, POU3F3, IL1B, BCL6, HIP1, ZFP91-CNTF, ARHGEF2, IL6, VHL, CIDEB, NR4A2, HRK, NR4A1, PIM3, SLAMF7, IL6R, BIRC3, SOD2, TRIM35, DUSP1, HIPK1, BBC3, JUN, HIPK2, SERPINB2, CSTB, BMP7	0.00123596
GOTERM_BP_FAT	GO:0016477~cell migration	20	NRP2, IL6, IL8, VHL, CXCL3, WASF2, NR4A2, PAX6, IL6R, CCL5, PRKG1, GDNF, LOC440917, GAB2, CNTN2, LRP6, POU3F3, IL1B, TGFBR3, DCLK1	0.00128018
KEGG_PATHWAY	hsa04621:NOD-like receptor signaling pathway	10	IL6, HSP90AA1, IL8, XIAP, CXCL2, CASP8, NFKBIA, IL1B, BIRC3, CCL5	0.0015404
GOTERM_BP_FAT	GO:0043067~regulation of programmed cell death	38	IER3, GCLC, XIAP, NFKBIA, PAWR, DAXX, GDNF, SLC11A2, LOC440917, BAG1, HMOX1, CASP8, POU3F3, IL1B, BCL6, HIP1, ZFP91-CNTF, ARHGEF2, IL6, VHL, CIDEB, NR4A2, HRK, NR4A1, PIM3, SLAMF7, IL6R, BIRC3, SOD2, TRIM35, DUSP1, HIPK1, BBC3, JUN, HIPK2, SERPINB2, CSTB, BMP7	0.00170273
GOTERM_BP_FAT	GO:0042127~regulation of cell proliferation	36	CSF3, NAMPT, TBC1D8, EDN1, PAX6, NFKBIA, PAWR, FTH1, HMOX1, IL1B, BCL6, ZFP91-CNTF, ARHGEF2, IL6, IRS2, MLL, IL8, VHL, LIFR, ITGA2, SKI, IL6R, MMP12, SOD2, CD86, TRIM35, ATF3, ID2, HIPK1, JUN, HIPK2, TBRG1, MDM2, TGFBR3, BMP7, KGFLP1	0.00191719
GOTERM_BP_FAT	GO:0042981~regulation of apoptosis	38	IER3, GCLC, XIAP, NFKBIA, PAWR, DAXX, GDNF, SLC11A2, LOC440917, BAG1, HMOX1, CASP8, POU3F3, IL1B, BCL6, HIP1, ZFP91-CNTF, ARHGEF2, IL6, VHL, CIDEB, NR4A2, HRK, NR4A1, PIM3, SLAMF7, IL6R, BIRC3, SOD2, TRIM35, DUSP1, HIPK1, BBC3, JUN, HIPK2, SERPINB2, CSTB, BMP7	0.00271245
GOTERM_BP_FAT	GO:0048870~cell motility	20	NRP2, IL6, IL8, VHL, CXCL3, WASF2, NR4A2, PAX6, IL6R, CCL5, PRKG1, GDNF, LOC440917, GAB2, CNTN2, LRP6, POU3F3, IL1B, TGFBR3, DCLK1	0.00340992
GOTERM_BP_FAT	GO:0051674~localization of cell	20	NRP2, IL6, IL8, VHL, CXCL3, WASF2, NR4A2, PAX6, IL6R, CCL5, PRKG1, GDNF, LOC440917, GAB2, CNTN2, LRP6, POU3F3, IL1B, TGFBR3, DCLK1	0.00340992
GOTERM_BP_FAT	GO:0031328~positive regulation of cellular biosynthetic process	31	CRTC1, EDN1, PAX6, NFKBIA, ABCA1, RORA, PAWR, GDNF, HMOX1, FOXF1, IL1B, POU3F3, SREBF1, TBL1XR1, IL6, IRS2, HSP90AA1, MLL, VHL, NR4A2, NR4A1, ITGA2, NR4A3, NEUROG3, SOD2, CD86, JUN, ETS2, HIPK2, KLF2, BMP7	0.00947782
GOTERM_BP_FAT	GO:0045597~positive regulation of cell differentiation	16	ZFP91-CNTF, IL6, VHL, PAX6, IL6R, NEUROG3, CCL5, NTRK3, ACVR2B, CD86, ID2, JUN, JUND, NPTN, AP3D1, BMP7	0.00967766
GOTERM_BP_FAT	GO:0009891~positive regulation of biosynthetic process	31	CRTC1, EDN1, PAX6, NFKBIA, ABCA1, RORA, PAWR, GDNF, HMOX1, FOXF1, IL1B, POU3F3, SREBF1, TBL1XR1, IL6, IRS2, HSP90AA1, MLL, VHL, NR4A2, NR4A1, ITGA2, NR4A3, NEUROG3, SOD2, CD86, JUN, ETS2, HIPK2, KLF2, BMP7	0.00993982
GOTERM_BP_FAT	GO:0006357~regulation of transcription from RNA polymerase II promoter	32	CRTC1, PAX6, NFKBIA, RORA, PAWR, GDNF, HMOX1, JUND, POU3F3, BCL6, TCF25, SREBF1, TBL1XR1, TCF7, IL6, MLL, VHL, RYBP, NR4A2, NR4A1, SKI, NR4A3, NEUROG3, NR0B1, SOD2, ID2, JUN, IRF7, HIPK2, MDM2, BMP7, CRYM	0.0101521
GOTERM_BP_FAT	GO:0043066~negative regulation of apoptosis	20	ZFP91-CNTF, IER3, IL6, GCLC, XIAP, VHL, NR4A2, HRK, NFKBIA, PIM3, BIRC3, GDNF, SOD2, BAG1, HMOX1, HIPK2, SERPINB2, POU3F3, IL1B, BCL6	0.0129099
GOTERM_BP_FAT	GO:0008284~positive regulation of cell proliferation	22	ZFP91-CNTF, CSF3, NAMPT, IL6, IRS2, TBC1D8, EDN1, LIFR, PAX6, ITGA2, IL6R, MMP12, CD86, ATF3, HIPK1, ID2, JUN, HIPK2, MDM2, IL1B, BCL6, KGFLP1	0.0131577
GOTERM_BP_FAT	GO:0060548~negative regulation of cell death	20	ZFP91-CNTF, IER3, IL6, GCLC, XIAP, VHL, NR4A2, HRK, NFKBIA, PIM3, BIRC3, GDNF, SOD2, BAG1, HMOX1, HIPK2, SERPINB2, POU3F3, IL1B, BCL6	0.0139943
GOTERM_BP_FAT	GO:0043069~negative regulation of programmed cell death	20	ZFP91-CNTF, IER3, IL6, GCLC, XIAP, VHL, NR4A2, HRK, NFKBIA, PIM3, BIRC3, GDNF, SOD2, BAG1, HMOX1, HIPK2, SERPINB2, POU3F3, IL1B, BCL6	0.014346
GOTERM_BP_FAT	GO:0051094~positive regulation of developmental process	17	ZFP91-CNTF, IL6, VHL, PAX6, IL6R, NEUROG3, CCL5, NTRK3, ACVR2B, CD86, ID2, JUN, JUND, NPTN, AP3D1, IL1B, BMP7	0.0173729
GOTERM_BP_FAT	GO:0006915~apoptosis	27	IER3, XIAP, NFKBIA, PAWR, DAXX, RRAGC, SLC11A2, LOC440917, BAG1, CASP8, IL1B, ZC3H12A, HIP1, SGK1, IL6, ARHGEF2, MLL, CIDEB, HRK, RYBP, BIRC3, SOD2, TRIM35, BBC3, JUN, HIPK2, PPP1R15A	0.0189296
GOTERM_BP_FAT	GO:0012501~programmed cell death	27	IER3, XIAP, NFKBIA, PAWR, DAXX, RRAGC, SLC11A2, LOC440917, BAG1, CASP8, IL1B, ZC3H12A, HIP1, SGK1, IL6, ARHGEF2, MLL, CIDEB, HRK, RYBP, BIRC3, SOD2, TRIM35, BBC3, JUN, HIPK2, PPP1R15A	0.0225166
GOTERM_BP_FAT	GO:0010033~response to organic substance	30	GCLC, NFKBIA, MMP3, CCL5, PHIP, HMOX1, GPX4, CASP8, IL1B, DNAJC3, IL6, IRS2, HSP90AA1, FADS1, NR4A2, LIFR, ITGA2, NR4A3, IL6R, NR0B1, APPL1, ACVR2B, ID2, DUSP1, JUN, TGFBR3, AMFR, BMP7, PPP1R15A, DNAJB5	0.0237255
GOTERM_BP_FAT	GO:0016265~death	30	IER3, XIAP, NFKBIA, PAWR, DAXX, RRAGC, SLC11A2, LOC440917, BAG1, HMOX1, CASP8, IL1B, ZC3H12A, HIP1, ARHGEF2, SGK1, IL6, MLL, CIDEB, HRK, NR4A2, RYBP, BIRC3, SOD2, TRIM35, BBC3, JUN, HIPK2, CTSD, PPP1R15A	0.0237571
KEGG_PATHWAY	hsa04620:Toll-like receptor signaling pathway	10	CD86, CCL3, IL6, IL8, JUN, IRF7, CASP8, NFKBIA, IL1B, CCL5	0.0357631
GOTERM_BP_FAT	GO:0008219~cell death	29	IER3, XIAP, NFKBIA, PAWR, DAXX, RRAGC, SLC11A2, LOC440917, BAG1, HMOX1, CASP8, IL1B, ZC3H12A, HIP1, ARHGEF2, SGK1, IL6, MLL, CIDEB, HRK, RYBP, BIRC3, SOD2, TRIM35, BBC3, JUN, HIPK2, CTSD, PPP1R15A	0.0417938
GOTERM_BP_FAT	GO:0030182~neuron differentiation	21	ZFP91-CNTF, NRP2, IL6, IRX5, NRXN3, NR4A2, LIFR, PAX6, RORA, PRKG1, GDNF, SOD2, NTRK3, ALCAM, TULP3, BAG1, ANK3, CNTN2, BMP7, CHAT, DCLK1	0.0421268
GOTERM_BP_FAT	GO:0051173~positive regulation of nitrogen compound metabolic process	27	CRTC1, EDN1, PAX6, NFKBIA, ABCA1, RORA, GDNF, FOXF1, IL1B, POU3F3, SREBF1, TBL1XR1, IL6, MLL, HSP90AA1, VHL, NR4A2, NR4A1, NR4A3, NEUROG3, SOD2, CD86, ETS2, JUN, HIPK2, KLF2, BMP7	0.0432578
GOTERM_BP_FAT	GO:0010557~positive regulation of macromolecule biosynthetic process	27	CRTC1, PAX6, NFKBIA, RORA, PAWR, GDNF, HMOX1, FOXF1, IL1B, POU3F3, SREBF1, TBL1XR1, IL6, IRS2, MLL, VHL, NR4A2, ITGA2, NR4A1, NR4A3, NEUROG3, CD86, ETS2, JUN, HIPK2, KLF2, BMP7	0.0475873
GOTERM_CC_FAT	GO:0044421~extracellular region part	33	CSF3, IL1F8, IL1F9, CCL3, SLURP1, CXCL3, EDN1, CXCL2, BCAN, CCL5, MMP3, IL23A, HMOX1, DMKN, IL1B, WNT6, TFPI2, ZFP91-CNTF, IL6, TNXB, LGALS3, IL8, IL6R, MMP12, TSLP, SERPINB2, TGFBR3, GDF15, BMP7, PCSK1N, KGFLP1, TNFAIP2, ADAMTS5	0.0478033
KEGG_PATHWAY	hsa04060:Cytokine-cytokine receptor interaction	16	CSF3, ZFP91-CNTF, CCL3, IL6, IL8, CXCL3, CXCL2, LIFR, IL6R, CCL5, TSLP, ACVR2B, IL23A, RELT, IL1B, BMP7	0.0492752
GOTERM_CC_FAT	GO:0005615~extracellular space	27	CSF3, IL1F8, IL1F9, CCL3, SLURP1, CXCL3, EDN1, CXCL2, MMP3, CCL5, IL23A, HMOX1, DMKN, IL1B, ZFP91-CNTF, IL6, TNXB, IL8, IL6R, TSLP, SERPINB2, TGFBR3, BMP7, PCSK1N, GDF15, KGFLP1, TNFAIP2	0.0495158
GOTERM_BP_FAT	GO:0051101~regulation of DNA binding	10	IL6, ID2, HMOX1, HIPK2, NFKBIA, TGFBR3, IL1B, ITGA2, SKI, NR0B1	0.0544702
GOTERM_BP_FAT	GO:0001525~angiogenesis	11	NRP2, IL8, VHL, HMOX1, JUN, WASF2, EDN1, CASP8, IL1B, ZC3H12A, TNFAIP2	0.0566364
GOTERM_BP_FAT	GO:0030595~leukocyte chemotaxis	6	IL6, IL8, CXCL3, IL1B, IL6R, CCL5	0.0577017
GOTERM_BP_FAT	GO:0006916~anti-apoptosis	13	IER3, GCLC, XIAP, VHL, HRK, NFKBIA, BIRC3, GDNF, SOD2, BAG1, HMOX1, SERPINB2, IL1B	0.0580136
GOTERM_BP_FAT	GO:0010604~positive regulation of macromolecule metabolic process	32	GCLC, CRTC1, PRKAG2, PAX6, NFKBIA, RORA, PAWR, GDNF, HMOX1, FOXF1, IL1B, POU3F3, SREBF1, ZFP91-CNTF, TBL1XR1, IL6, IRS2, MLL, VHL, NR4A2, NR4A1, ITGA2, IL6R, NR4A3, NEUROG3, CD86, JUN, ETS2, HIPK2, MDM2, KLF2, BMP7	0.0590031
GOTERM_BP_FAT	GO:0033554~cellular response to stress	24	SREBF1, XIAP, FADS1, NEK1, EME1, CIDEB, HRK, DAXX, SOD2, SLC11A2, EYA4, HIPK1, BBC3, HMOX1, JUN, IRF7, GPX4, HIPK2, INSIG1, CTSD, BCL6, AMFR, PPP1R15A, CCNO	0.0590996
GOTERM_BP_FAT	GO:0043065~positive regulation of apoptosis	20	ARHGEF2, CIDEB, HRK, NR4A1, SLAMF7, PAWR, DAXX, LOC440917, TRIM35, DUSP1, HIPK1, BBC3, HMOX1, JUN, HIPK2, CASP8, IL1B, BCL6, BMP7, HIP1	0.0607955
GOTERM_BP_FAT	GO:0043068~positive regulation of programmed cell death	20	ARHGEF2, CIDEB, HRK, NR4A1, SLAMF7, PAWR, DAXX, LOC440917, TRIM35, DUSP1, HIPK1, BBC3, HMOX1, JUN, HIPK2, CASP8, IL1B, BCL6, BMP7, HIP1	0.0619291
GOTERM_BP_FAT	GO:0060326~cell chemotaxis	6	IL6, IL8, CXCL3, IL1B, IL6R, CCL5	0.0621372
GOTERM_BP_FAT	GO:0031329~regulation of cellular catabolic process	7	IRS2, NPC1, GCLC, PRKAG2, MDM2, IL1B, PNPLA2	0.0631726
GOTERM_BP_FAT	GO:0010942~positive regulation of cell death	20	ARHGEF2, CIDEB, HRK, NR4A1, SLAMF7, PAWR, DAXX, LOC440917, TRIM35, DUSP1, HIPK1, BBC3, HMOX1, JUN, HIPK2, CASP8, IL1B, BCL6, BMP7, HIP1	0.0633118
GOTERM_BP_FAT	GO:0006955~immune response	27	CSF3, IL1F8, ORAI1, IL1F9, CCL3, CXCL3, CXCL2, CCL5, FTH1, IL23A, IL1B, FYB, TCF7, IL6, IL8, SLAMF7, IL6R, CTSS, GEM, CD86, CD55, LAX1, RFX1, TGFBR3, RNF19B, KIR2DL2, KIR3DL1	0.063318
GOTERM_BP_FAT	GO:0032101~regulation of response to external stimulus	11	ZFP91-CNTF, NTRK3, NPC1, IL6, IL8, GPX4, EDN1, ITGA2, BCL6, IL6R, CCL5	0.0636027
GOTERM_BP_FAT	GO:0001568~blood vessel development	14	NRP2, IL8, LMO2, VHL, WASF2, EDN1, HMOX1, FOXF1, JUN, CASP8, ZC3H12A, IL1B, TGFBR3, TNFAIP2	0.0641889
GOTERM_BP_FAT	GO:0048666~neuron development	17	ZFP91-CNTF, NRP2, IL6, IRX5, NRXN3, NR4A2, LIFR, PAX6, PRKG1, GDNF, SOD2, ALCAM, ANK3, CNTN2, BMP7, CHAT, DCLK1	0.0649144
GOTERM_MF_FAT	GO:0005138~interleukin-6 receptor binding	4	ZFP91-CNTF, CSF3, IL6, IL6R	0.0654561
GOTERM_BP_FAT	GO:0007626~locomotory behavior	15	NRP2, CCL3, IL6, IL8, CXCL3, CXCL2, NR4A2, IL6R, CCL5, GDNF, SOD2, HIPK2, CSTB, IL1B, CHAT	0.0656374
GOTERM_BP_FAT	GO:0009719~response to endogenous stimulus	19	IRS2, IL6, GCLC, FADS1, NR4A2, ITGA2, IL6R, NR4A3, APPL1, MMP3, CCL5, NR0B1, PHIP, DUSP1, HMOX1, GPX4, IL1B, TGFBR3, BMP7	0.0664143
GOTERM_BP_FAT	GO:0045669~positive regulation of osteoblast differentiation	5	ACVR2B, IL6, JUND, IL6R, BMP7	0.0666552
GOTERM_BP_FAT	GO:0009991~response to extracellular stimulus	13	SREBF1, STC2, FADS1, HRK, NR4A2, ITGA2, SOD2, DUSP1, JUN, HMOX1, CTSD, IL1B, BMP7	0.0687071
GOTERM_BP_FAT	GO:0001944~vasculature development	14	NRP2, IL8, LMO2, VHL, WASF2, EDN1, HMOX1, FOXF1, JUN, CASP8, ZC3H12A, IL1B, TGFBR3, TNFAIP2	0.0688289
GOTERM_BP_FAT	GO:0045667~regulation of osteoblast differentiation	6	ACVR2B, IL6, JUND, SKI, IL6R, BMP7	0.069054
GOTERM_CC_FAT	GO:0000785~chromatin	12	HIST2H2AA4, HIST1H2AA, ID2, JUN, HIST2H2AC, HIST1H2AD, HIST1H2AE, JUND, HIST1H4D, CBX7, DAXX, STAG2	0.0702097
GOTERM_BP_FAT	GO:0031668~cellular response to extracellular stimulus	7	SREBF1, HMOX1, FADS1, JUN, NR4A2, HRK, CTSD	0.0720556
GOTERM_BP_FAT	GO:0032103~positive regulation of response to external stimulus	7	ZFP91-CNTF, NTRK3, IL6, IL8, ITGA2, IL6R, CCL5	0.0720556
GOTERM_BP_FAT	GO:0031669~cellular response to nutrient levels	6	SREBF1, HMOX1, FADS1, JUN, HRK, CTSD	0.0732501
GOTERM_BP_FAT	GO:0031175~neuron projection development	14	NRP2, IL6, NRXN3, LIFR, PAX6, NR4A2, PRKG1, GDNF, ALCAM, ANK3, CNTN2, BMP7, CHAT, DCLK1	0.0749366
GOTERM_BP_FAT	GO:0031667~response to nutrient levels	12	SREBF1, DUSP1, STC2, HMOX1, FADS1, JUN, HRK, IL1B, CTSD, ITGA2, BMP7, SOD2	0.0780575
GOTERM_BP_FAT	GO:0043523~regulation of neuron apoptosis	8	ZFP91-CNTF, GCLC, JUN, HIPK2, NR4A2, HRK, GDNF, SOD2	0.0820335
GOTERM_BP_FAT	GO:0008285~negative regulation of cell proliferation	17	IL6, MLL, IL8, VHL, PAX6, SKI, PAWR, FTH1, SOD2, TRIM35, HMOX1, JUN, TBRG1, IL1B, TGFBR3, BCL6, BMP7	0.0886364
GOTERM_MF_FAT	GO:0004674~protein serine/threonine kinase activity	19	SGK1, ALPK1, CSNK1G2, NEK1, PRKAG2, PKN2, PIM3, PRKG1, CAMKK1, MAST4, ACVR2B, PLK3, RPS6KA1, HIPK1, WNK4, HIPK2, TGFBR3, DYRK3, DCLK1	0.34119
GOTERM_BP_FAT	GO:0009725~response to hormone stimulus	17	IRS2, IL6, GCLC, FADS1, ITGA2, IL6R, NR4A3, APPL1, CCL5, NR0B1, PHIP, DUSP1, HMOX1, GPX4, IL1B, TGFBR3, BMP7	0.0945249
GOTERM_BP_FAT	GO:0046903~secretion	15	SCAMP1, CCL3, IL6, NRXN3, EDN1, ABCA1, CCL5, ARFGEF2, PCLO, ACVR2B, LAX1, HMOX1, SLC22A4, GUCA2B, SYTL1	0.0957471
GOTERM_BP_FAT	GO:0000122~negative regulation of transcription from RNA polymerase II promoter	14	TBL1XR1, VHL, RYBP, SKI, PAWR, NR0B1, ID2, IRF7, HIPK2, POU3F3, MDM2, BCL6, TCF25, CRYM	0.0958113
GOTERM_BP_FAT	GO:0032940~secretion by cell	12	SCAMP1, ACVR2B, CCL3, IL6, NRXN3, LAX1, EDN1, ABCA1, ARFGEF2, CCL5, SYTL1, PCLO	0.0961
GOTERM_BP_FAT	GO:0048584~positive regulation of response to stimulus	13	ZFP91-CNTF, IL6, IL8, ITGA2, NFKBIA, IL6R, CCL5, NTRK3, CD55, LAX1, IRF7, HIPK2, IL1B	0.09694
GOTERM_BP_FAT	GO:0045768~positive regulation of anti-apoptosis	5	IL6, DUSP1, HMOX1, LIFR, IL6R	0.0969664
GOTERM_BP_FAT	GO:0019221~cytokine-mediated signaling pathway	7	ZFP91-CNTF, CSF3, IL6, LIFR, IL1B, JAK1, IL6R	0.0978271
GOTERM_BP_FAT	GO:0032642~regulation of chemokine production	4	IL6, HMOX1, IL1B, IL6R	0.0983968
GOTERM_BP_FAT	GO:0045944~positive regulation of transcription from RNA polymerase II promoter	17	SREBF1, TBL1XR1, IL6, MLL, CRTC1, NR4A2, PAX6, NFKBIA, NR4A1, RORA, NR4A3, NEUROG3, GDNF, JUN, HIPK2, POU3F3, BMP7	0.0987018
GOTERM_BP_FAT	GO:0048661~positive regulation of smooth muscle cell proliferation	5	IL6, JUN, EDN1, ITGA2, IL6R	0.102167
GOTERM_BP_FAT	GO:0048514~blood vessel morphogenesis	12	NRP2, IL8, VHL, HMOX1, JUN, FOXF1, WASF2, EDN1, CASP8, IL1B, ZC3H12A, TNFAIP2	0.10374
GOTERM_BP_FAT	GO:0043524~negative regulation of neuron apoptosis	6	ZFP91-CNTF, GCLC, HIPK2, NR4A2, GDNF, SOD2	0.104036
GOTERM_BP_FAT	GO:0051098~regulation of binding	10	IL6, ID2, HMOX1, HIPK2, NFKBIA, TGFBR3, IL1B, ITGA2, SKI, NR0B1	0.106081
GOTERM_BP_FAT	GO:0009267~cellular response to starvation	5	SREBF1, FADS1, JUN, HRK, CTSD	0.107601
GOTERM_BP_FAT	GO:0070120~ciliary neurotrophic factor-mediated signaling pathway	3	ZFP91-CNTF, LIFR, IL6R	0.114102
GOTERM_BP_FAT	GO:0045596~negative regulation of cell differentiation	12	ZFP91-CNTF, LMO2, PAX6, NFKBIA, TGFBR3, SKI, BCL6, ABCA1, HIST1H4D, BMP7, NR0B1, SOD2	0.11394
GOTERM_BP_FAT	GO:0008630~DNA damage response, signal transduction resulting in induction of apoptosis	5	HIPK1, BBC3, HMOX1, HIPK2, CIDEB	0.114818
GOTERM_BP_FAT	GO:0045941~positive regulation of transcription	22	SREBF1, TBL1XR1, IL6, MLL, VHL, CRTC1, NR4A2, PAX6, NFKBIA, NR4A1, RORA, NR4A3, NEUROG3, GDNF, CD86, JUN, ETS2, FOXF1, HIPK2, POU3F3, KLF2, BMP7	0.117595
GOTERM_BP_FAT	GO:0016310~phosphorylation	28	NEK1, ATP6V1B2, PRKG1, DAXX, CAMKK1, WNK4, IL1B, DYRK3, ATP6V0D2, DCLK1, FYB, ND1, SGK1, ALPK1, CSNK1G2, ND3, PKN2, PIM3, NTRK3, MAST4, ACVR2B, PLK3, RPS6KA1, HIPK1, HIPK2, TGFBR3, JAK1, BMP7	0.128545
GOTERM_CC_FAT	GO:0000786~nucleosome	6	HIST2H2AA4, HIST1H2AA, HIST2H2AC, HIST1H2AD, HIST1H2AE, HIST1H4D	0.270136
GOTERM_BP_FAT	GO:0050900~leukocyte migration	6	IL6, IL8, CXCL3, IL1B, IL6R, CCL5	0.146218
GOTERM_BP_FAT	GO:0051789~response to protein stimulus	8	HSP90AA1, ID2, NR4A2, ITGA2, AMFR, DNAJC3, PPP1R15A, DNAJB5	0.145089
GOTERM_BP_FAT	GO:0031331~positive regulation of cellular catabolic process	5	IRS2, GCLC, MDM2, IL1B, PNPLA2	0.144681
GOTERM_BP_FAT	GO:0060395~SMAD protein signal transduction	3	JUN, HIPK2, SKI	0.147959
GOTERM_BP_FAT	GO:0007610~behavior	19	NRP2, CCL3, IL6, IL8, CXCL3, CXCL2, NR4A2, IL6R, NR4A3, CCL5, GDNF, CPT1A, SOD2, JUN, HIPK2, CSTB, IL1B, PLCB1, CHAT	0.146703
GOTERM_BP_FAT	GO:0010628~positive regulation of gene expression	22	SREBF1, TBL1XR1, IL6, MLL, VHL, CRTC1, NR4A2, PAX6, NFKBIA, NR4A1, RORA, NR4A3, NEUROG3, GDNF, CD86, JUN, ETS2, FOXF1, HIPK2, POU3F3, KLF2, BMP7	0.146584
GOTERM_BP_FAT	GO:0010558~negative regulation of macromolecule biosynthetic process	21	TBL1XR1, IL6, GCLC, VHL, EDN1, RYBP, SKI, IL6R, PAWR, NR0B1, DAXX, TRIM33, ID2, IRF7, HIPK2, MDM2, POU3F3, PER1, BCL6, TCF25, CRYM	0.153918
GOTERM_BP_FAT	GO:0045935~positive regulation of nucleobase, nucleoside, nucleotide and nucleic acid metabolic process	23	SREBF1, TBL1XR1, IL6, MLL, VHL, CRTC1, NR4A2, PAX6, NFKBIA, NR4A1, ABCA1, RORA, NR4A3, NEUROG3, GDNF, CD86, JUN, ETS2, FOXF1, HIPK2, POU3F3, KLF2, BMP7	0.156193
KEGG_PATHWAY	hsa04142:Lysosome	9	SLC11A2, SGSH, CD68, NPC1, AP3D1, CTSD, CTSS, ATP6V0D2, GBA	0.176261
GOTERM_BP_FAT	GO:0045767~regulation of anti-apoptosis	5	IL6, DUSP1, HMOX1, LIFR, IL6R	0.161041
GOTERM_BP_FAT	GO:0045893~positive regulation of transcription, DNA-dependent	19	SREBF1, TBL1XR1, IL6, MLL, CRTC1, NR4A2, PAX6, NFKBIA, NR4A1, RORA, NR4A3, NEUROG3, GDNF, JUN, ETS2, FOXF1, HIPK2, POU3F3, BMP7	0.162218
GOTERM_BP_FAT	GO:0006468~protein amino acid phosphorylation	24	FYB, SGK1, ALPK1, CSNK1G2, NEK1, PKN2, PIM3, PRKG1, DAXX, CAMKK1, NTRK3, MAST4, ACVR2B, PLK3, RPS6KA1, HIPK1, WNK4, HIPK2, JAK1, IL1B, TGFBR3, DYRK3, BMP7, DCLK1	0.160547
GOTERM_BP_FAT	GO:0002685~regulation of leukocyte migration	4	IL6, HMOX1, ITGA2, IL6R	0.162147
GOTERM_BP_FAT	GO:0045449~regulation of transcription	69	ZNF581, PAX6, ZKSCAN1, PAWR, RORA, DAXX, GDNF, CBX7, POU5F1, FOXF1, HMOX1, IL1B, ZNF575, TBL1XR1, POGZ, ZNF644, NR0B1, PCGF1, ZNF2, EYA4, ACVR2B, CD86, HIPK1, TRIM33, JUN, HIPK2, ASH1L, MDM2, GCLC, IRX5, ZNF467, CRTC1, NFKBIA, C5ORF41, RAX2, JUND, HOXA10, PER1, PBRM1, POU3F3, BCL6, TCF25, HIP1, ZFP91-CNTF, SREBF1, TCF7, IL6, MLL, VHL, FADS1, RYBP, NR4A2, AFF3, NR4A1, SKI, NEUROG3, NR4A3, ZBTB43, …	0.163172
GOTERM_BP_FAT	GO:0051254~positive regulation of RNA metabolic process	19	SREBF1, TBL1XR1, IL6, MLL, CRTC1, NR4A2, PAX6, NFKBIA, NR4A1, RORA, NR4A3, NEUROG3, GDNF, JUN, ETS2, FOXF1, HIPK2, POU3F3, BMP7	0.168619
GOTERM_BP_FAT	GO:0045429~positive regulation of nitric oxide biosynthetic process	4	HSP90AA1, EDN1, IL1B, SOD2	0.178272
GOTERM_MF_FAT	GO:0019899~enzyme binding	20	CSF3, ARHGEF2, IRS2, PRKAG2, NFKBIA, SKI, ABCA1, IL6R, PAWR, APPL1, FTH1, LOC440917, NPC2, LAX1, HMOX1, CSTB, MDM2, BIN1, PLCB1, SYTL1	0.671377
GOTERM_BP_FAT	GO:0002790~peptide secretion	5	ACVR2B, IL6, EDN1, ABCA1, PCLO	0.190683
GOTERM_BP_FAT	GO:0001764~neuron migration	6	LOC440917, PAX6, NR4A2, CNTN2, PRKG1, DCLK1	0.189876
GOTERM_BP_FAT	GO:0042594~response to starvation	5	SREBF1, FADS1, JUN, HRK, CTSD	0.201591
GOTERM_MF_FAT	GO:0004672~protein kinase activity	22	NRP2, SGK1, ALPK1, CSNK1G2, NEK1, PRKAG2, PKN2, PIM3, PRKG1, CAMKK1, NTRK3, MAST4, ACVR2B, PLK3, RPS6KA1, HIPK1, WNK4, HIPK2, JAK1, TGFBR3, DYRK3, DCLK1	0.636204
GOTERM_BP_FAT	GO:0016481~negative regulation of transcription	18	TBL1XR1, GCLC, VHL, RYBP, SKI, PAWR, NR0B1, DAXX, TRIM33, ID2, IRF7, HIPK2, MDM2, POU3F3, PER1, BCL6, TCF25, CRYM	0.209499
GOTERM_BP_FAT	GO:0009890~negative regulation of biosynthetic process	21	TBL1XR1, IL6, GCLC, VHL, EDN1, RYBP, SKI, IL6R, PAWR, NR0B1, DAXX, TRIM33, ID2, IRF7, HIPK2, MDM2, POU3F3, PER1, BCL6, TCF25, CRYM	0.20921
GOTERM_BP_FAT	GO:0006793~phosphorus metabolic process	31	NEK1, ATP6V1B2, PRKG1, DAXX, CAMKK1, WNK4, IL1B, DYRK3, ATP6V0D2, DCLK1, FYB, ND1, SGK1, ALPK1, CSNK1G2, ND3, PTPN14, PKN2, PIM3, NTRK3, MAST4, ACVR2B, PLK3, DUSP1, RPS6KA1, HIPK1, PPM1K, HIPK2, JAK1, TGFBR3, BMP7	0.209288
GOTERM_BP_FAT	GO:0006796~phosphate metabolic process	31	NEK1, ATP6V1B2, PRKG1, DAXX, CAMKK1, WNK4, IL1B, DYRK3, ATP6V0D2, DCLK1, FYB, ND1, SGK1, ALPK1, CSNK1G2, ND3, PTPN14, PKN2, PIM3, NTRK3, MAST4, ACVR2B, PLK3, DUSP1, RPS6KA1, HIPK1, PPM1K, HIPK2, JAK1, TGFBR3, BMP7	0.209288
GOTERM_BP_FAT	GO:0010648~negative regulation of cell communication	12	NPC1, TULP3, TRIM33, HIPK2, LRP6, NFKBIA, IL1B, SKI, BCL6, PAWR, RGS16, NR0B1	0.214907
GOTERM_BP_FAT	GO:0006917~induction of apoptosis	14	ARHGEF2, CIDEB, HRK, NR4A1, SLAMF7, DAXX, LOC440917, TRIM35, HIPK1, BBC3, HMOX1, CASP8, HIPK2, HIP1	0.228267
GOTERM_BP_FAT	GO:0010629~negative regulation of gene expression	19	TBL1XR1, GCLC, VHL, RYBP, HRK, SKI, PAWR, NR0B1, DAXX, TRIM33, ID2, IRF7, HIPK2, MDM2, POU3F3, PER1, BCL6, TCF25, CRYM	0.226471
GOTERM_BP_FAT	GO:0045892~negative regulation of transcription, DNA-dependent	15	TBL1XR1, VHL, RYBP, SKI, PAWR, NR0B1, DAXX, ID2, IRF7, HIPK2, MDM2, POU3F3, BCL6, TCF25, CRYM	0.226851
GOTERM_BP_FAT	GO:0000902~cell morphogenesis	15	NRP2, ARHGEF2, NRXN3, VHL, NR4A2, LIFR, PAX6, ALCAM, ANK3, FOXF1, CNTN2, TGFBR3, BCL6, BMP7, DCLK1	0.226851
GOTERM_BP_FAT	GO:0043434~response to peptide hormone stimulus	9	PHIP, IRS2, FADS1, IL6R, NR4A3, APPL1, BMP7, NR0B1, CCL5	0.225639
GOTERM_BP_FAT	GO:0012502~induction of programmed cell death	14	ARHGEF2, CIDEB, HRK, NR4A1, SLAMF7, DAXX, LOC440917, TRIM35, HIPK1, BBC3, HMOX1, CASP8, HIPK2, HIP1	0.22366
GOTERM_BP_FAT	GO:0009894~regulation of catabolic process	7	IRS2, NPC1, GCLC, PRKAG2, MDM2, IL1B, PNPLA2	0.228334
GOTERM_BP_FAT	GO:0045637~regulation of myeloid cell differentiation	6	ID2, LMO2, JUN, NFKBIA, HIST1H4D, CCL5	0.234831
GOTERM_BP_FAT	GO:0043388~positive regulation of DNA binding	6	IL6, HIPK2, TGFBR3, IL1B, ITGA2, SKI	0.234831
GOTERM_BP_FAT	GO:0009968~negative regulation of signal transduction	11	TULP3, TRIM33, HIPK2, LRP6, NFKBIA, IL1B, SKI, BCL6, PAWR, RGS16, NR0B1	0.235408
GOTERM_CC_FAT	GO:0031988~membrane-bounded vesicle	19	SCAMP1, HSP90AA1, SLC3A2, HPS1, BCAN, ABCA1, ATP6V1B2, APPL1, PCLO, LOC440917, MDM2, CTSD, IL1B, BIN1, PCSK1N, BMP7, DPP7, SYTL1, HIP1	0.462571
GOTERM_BP_FAT	GO:0048660~regulation of smooth muscle cell proliferation	5	IL6, JUN, EDN1, ITGA2, IL6R	0.236234
GOTERM_BP_FAT	GO:0051253~negative regulation of RNA metabolic process	15	TBL1XR1, VHL, RYBP, SKI, PAWR, NR0B1, DAXX, ID2, IRF7, HIPK2, MDM2, POU3F3, BCL6, TCF25, CRYM	0.238329
GOTERM_MF_FAT	GO:0008009~chemokine activity	5	CCL3, IL8, CXCL3, CXCL2, CCL5	0.682585
GOTERM_MF_FAT	GO:0046332~SMAD binding	5	TRIM33, JUN, HIPK2, TGFBR3, SKI	0.682585
GOTERM_BP_FAT	GO:0045934~negative regulation of nucleobase, nucleoside, nucleotide and nucleic acid metabolic process	19	TBL1XR1, GCLC, VHL, EDN1, RYBP, SKI, PAWR, NR0B1, DAXX, TRIM33, ID2, IRF7, HIPK2, MDM2, POU3F3, PER1, BCL6, TCF25, CRYM	0.238962
GOTERM_CC_FAT	GO:0000323~lytic vacuole	10	SLC11A2, SGSH, CD68, NPC1, NPC2, HPS1, CTSD, CTSS, DPP7, GBA	0.415864
GOTERM_CC_FAT	GO:0005764~lysosome	10	SLC11A2, SGSH, CD68, NPC1, NPC2, HPS1, CTSD, CTSS, DPP7, GBA	0.415864
KEGG_PATHWAY	hsa05332:Graft-versus-host disease	5	CD86, IL6, IL1B, KIR2DL2, KIR3DL1	0.274929
GOTERM_BP_FAT	GO:0006935~chemotaxis	9	NRP2, CCL3, IL6, IL8, CXCL3, CXCL2, IL1B, IL6R, CCL5	0.253585
GOTERM_BP_FAT	GO:0042330~taxis	9	NRP2, CCL3, IL6, IL8, CXCL3, CXCL2, IL1B, IL6R, CCL5	0.253585
GOTERM_BP_FAT	GO:0043410~positive regulation of MAPKKK cascade	5	ZFP91-CNTF, IL6, HIPK2, IL1B, IL6R	0.259269
GOTERM_CC_FAT	GO:0005773~vacuole	11	SLC11A2, SGSH, CD68, NPC1, NPC2, HPS1, CTSD, CTSS, DPP7, ATP6V0D2, GBA	0.401941
GOTERM_BP_FAT	GO:0030030~cell projection organization	15	NRP2, IL6, NRXN3, WASF2, NR4A2, LIFR, PAX6, PRKG1, GDNF, ALCAM, ANK3, CNTN2, BMP7, CHAT, DCLK1	0.25777
GOTERM_BP_FAT	GO:0051172~negative regulation of nitrogen compound metabolic process	19	TBL1XR1, GCLC, VHL, EDN1, RYBP, SKI, PAWR, NR0B1, DAXX, TRIM33, ID2, IRF7, HIPK2, MDM2, POU3F3, PER1, BCL6, TCF25, CRYM	0.257472
GOTERM_BP_FAT	GO:0031327~negative regulation of cellular biosynthetic process	20	TBL1XR1, IL6, GCLC, VHL, EDN1, RYBP, SKI, PAWR, NR0B1, DAXX, TRIM33, ID2, IRF7, HIPK2, MDM2, POU3F3, PER1, BCL6, TCF25, CRYM	0.266636
GOTERM_BP_FAT	GO:0045428~regulation of nitric oxide biosynthetic process	4	HSP90AA1, EDN1, IL1B, SOD2	0.266551
GOTERM_BP_FAT	GO:0009896~positive regulation of catabolic process	5	IRS2, GCLC, MDM2, IL1B, PNPLA2	0.264637
GOTERM_BP_FAT	GO:0009914~hormone transport	5	ACVR2B, IL6, EDN1, PCLO, CRYM	0.264637
GOTERM_BP_FAT	GO:0034101~erythrocyte homeostasis	5	ID2, HMOX1, TGFBR3, DYRK3, BCL6	0.264637
GOTERM_BP_FAT	GO:0045073~regulation of chemokine biosynthetic process	3	IL6, HMOX1, IL1B	0.263279
GOTERM_MF_FAT	GO:0003707~steroid hormone receptor activity	5	NR4A2, NR4A1, NR4A3, RORA, NR0B1	0.705241
GOTERM_MF_FAT	GO:0042379~chemokine receptor binding	5	CCL3, IL8, CXCL3, CXCL2, CCL5	0.705241
GOTERM_CC_FAT	GO:0031982~vesicle	21	SCAMP1, SREBF1, HSP90AA1, SLC3A2, HPS1, BCAN, ABCA1, ATP6V1B2, APPL1, PCLO, SLC11A2, LOC440917, MDM2, CTSD, IL1B, BIN1, PCSK1N, BMP7, DPP7, SYTL1, HIP1	0.389329
GOTERM_BP_FAT	GO:0080135~regulation of cellular response to stress	7	ZFP91-CNTF, NTRK3, NPC1, HIPK2, EDN1, IL1B, DAXX	0.268857
GOTERM_BP_FAT	GO:0007178~transmembrane receptor protein serine/threonine kinase signaling pathway	7	ACVR2B, JUN, HIPK2, TGFBR3, SKI, GDF15, BMP7	0.268857
GOTERM_BP_FAT	GO:0051090~regulation of transcription factor activity	7	IL6, ID2, HMOX1, NFKBIA, TGFBR3, IL1B, NR0B1	0.268857
GOTERM_CC_FAT	GO:0000267~cell fraction	30	GALNT3, NRP2, CCL3, CYP2B6, CXCL2, HPS1, ABCA1, CCL5, CD68, ANK3, HMOX1, GPX4, PLCB1, HIP1, A4GALT, CSNK1G2, FADS1, APPL1, NR0B1, RGS16, CPT1A, SOD2, MCTP1, PNPLA8, CD55, LRP6, MDM2, AMFR, PCSK1N, SYTL1	0.368282
GOTERM_BP_FAT	GO:0002694~regulation of leukocyte activation	9	CD86, IL6, LAX1, HMOX1, AP3D1, IL1B, BCL6, PAWR, RORA	0.280899
GOTERM_BP_FAT	GO:0048762~mesenchymal cell differentiation	5	NRP2, EDN1, TGFBR3, BMP7, GDNF	0.288047
GOTERM_BP_FAT	GO:0014031~mesenchymal cell development	5	NRP2, EDN1, TGFBR3, BMP7, GDNF	0.288047
GOTERM_BP_FAT	GO:0007167~enzyme linked receptor protein signaling pathway	14	IRS2, CAMLG, LIFR, SKI, APPL1, NTRK3, PHIP, ACVR2B, JUN, HIPK2, TGFBR3, JAK1, BMP7, GDF15	0.292047
GOTERM_CC_FAT	GO:0032993~protein-DNA complex	6	HIST2H2AA4, HIST1H2AA, HIST2H2AC, HIST1H2AD, HIST1H2AE, HIST1H4D	0.364583
GOTERM_MF_FAT	GO:0043565~sequence-specific DNA binding	21	SREBF1, TBL1XR1, IRX5, NR4A2, PAX6, NR4A1, RORA, NR4A3, NR0B1, C5ORF41, ATF3, RAX2, POU5F1, JUN, ETS2, FOXF1, JUND, RFX1, HOXA10, POU3F3, BCL6	0.716235
GOTERM_BP_FAT	GO:0051099~positive regulation of binding	6	IL6, HIPK2, TGFBR3, IL1B, ITGA2, SKI	0.297037
GOTERM_BP_FAT	GO:0030278~regulation of ossification	6	ACVR2B, IL6, JUND, SKI, IL6R, BMP7	0.297037
GOTERM_BP_FAT	GO:0010605~negative regulation of macromolecule metabolic process	24	TBL1XR1, IL6, GCLC, VHL, EDN1, RYBP, HRK, SKI, IL6R, PAWR, NR0B1, DAXX, LOC440917, TRIM33, ID2, JUN, IRF7, HIPK2, MDM2, POU3F3, PER1, BCL6, TCF25, CRYM	0.295492
GOTERM_BP_FAT	GO:0032965~regulation of collagen biosynthetic process	3	IL6, ITGA2, IL6R	0.293431
GOTERM_BP_FAT	GO:0042517~positive regulation of tyrosine phosphorylation of Stat3 protein	3	ZFP91-CNTF, IL6, IL6R	0.293431
GOTERM_BP_FAT	GO:0050921~positive regulation of chemotaxis	4	IL6, IL8, ITGA2, IL6R	0.291947
GOTERM_BP_FAT	GO:0060485~mesenchyme development	5	NRP2, EDN1, TGFBR3, BMP7, GDNF	0.291489
GOTERM_BP_FAT	GO:0051291~protein heterooligomerization	5	ZFP91-CNTF, VHL, CASP8, SKI, BIRC3	0.291489
GOTERM_BP_FAT	GO:0034097~response to cytokine stimulus	6	JUN, CASP8, LIFR, IL6R, MMP3, CCL5	0.299014
GOTERM_CC_FAT	GO:0016605~PML body	4	HIPK1, HIPK2, SKI, DAXX	0.366664
GOTERM_CC_FAT	GO:0044427~chromosomal part	14	HIST2H2AA4, HIST1H2AA, HIST1H2AD, HIST1H2AE, CBX7, DAXX, ID2, HIST2H2AC, JUN, JUND, PBRM1, BCL6, HIST1H4D, STAG2	0.345146
GOTERM_BP_FAT	GO:0043408~regulation of MAPKKK cascade	7	ZFP91-CNTF, IL6, HIPK2, EDN1, IL1B, IL6R, DAXX	0.309638
GOTERM_CC_FAT	GO:0048770~pigment granule	6	LOC440917, HSP90AA1, SLC3A2, CTSD, ATP6V1B2, SYTL1	0.329059
GOTERM_CC_FAT	GO:0042470~melanosome	6	LOC440917, HSP90AA1, SLC3A2, CTSD, ATP6V1B2, SYTL1	0.329059
GOTERM_BP_FAT	GO:0001932~regulation of protein amino acid phosphorylation	9	ZFP91-CNTF, IL6, JUN, PRKAG2, EDN1, IL1B, IL6R, BMP7, DAXX	0.31533
GOTERM_BP_FAT	GO:0008344~adult locomotory behavior	5	HIPK2, NR4A2, CSTB, GDNF, CHAT	0.315041
GOTERM_BP_FAT	GO:0008629~induction of apoptosis by intracellular signals	5	HIPK1, BBC3, HMOX1, HIPK2, CIDEB	0.315041
GOTERM_BP_FAT	GO:0015833~peptide transport	5	ACVR2B, IL6, EDN1, ABCA1, PCLO	0.315041
KEGG_PATHWAY	hsa05120:Epithelial cell signaling in Helicobacter pylori infection	6	IL8, JUN, NFKBIA, ATP6V1B2, CCL5, ATP6V0D2	0.364305
GOTERM_BP_FAT	GO:0010888~negative regulation of lipid storage	3	NFKBIA, PNPLA2, ABCA1	0.322326
GOTERM_BP_FAT	GO:0010712~regulation of collagen metabolic process	3	IL6, ITGA2, IL6R	0.322326
GOTERM_BP_FAT	GO:0050920~regulation of chemotaxis	4	IL6, IL8, ITGA2, IL6R	0.323269
GOTERM_BP_FAT	GO:0050865~regulation of cell activation	9	CD86, IL6, LAX1, HMOX1, AP3D1, IL1B, BCL6, PAWR, RORA	0.323033
KEGG_PATHWAY	hsa05200:Pathways in cancer	15	IL6, TCF7, HSP90AA1, XIAP, IL8, VHL, NFKBIA, ITGA2, BIRC3, APPL1, JUN, CASP8, JAK1, MDM2, WNT6	0.330266
GOTERM_MF_FAT	GO:0046983~protein dimerization activity	19	CHKA, GCLC, MLL, HSP90AA1, NR4A2, HPS1, ITGA2, NR4A1, IL6R, RRAGD, NR0B1, GDNF, DAXX, RRAGC, ATF3, JUN, JUND, BIN1, CRYM	0.7476
GOTERM_MF_FAT	GO:0016564~transcription repressor activity	13	TBL1XR1, RYBP, SKI, PAWR, NR0B1, DAXX, ATF3, ID2, HIPK2, POU3F3, MDM2, BCL6, CRYM	0.724648
GOTERM_BP_FAT	GO:0042592~homeostatic process	24	ZFP91-CNTF, CCL3, IRS2, IL6, GCLC, EDN1, ITGA2, ABCA1, CCL5, FTH1, SOD2, CKB, SLC11A2, CD55, NPC1, NPC2, ID2, HMOX1, JUN, IL1B, TGFBR3, BCL6, DYRK3, KGFLP1	0.33786
GOTERM_BP_FAT	GO:0042542~response to hydrogen peroxide	5	DUSP1, HMOX1, GPX4, JUN, SOD2	0.336612
GOTERM_BP_FAT	GO:0006334~nucleosome assembly	6	HIST2H2AA4, HIST1H2AA, HIST2H2AC, HIST1H2AD, HIST1H2AE, HIST1H4D	0.342901
GOTERM_BP_FAT	GO:0048878~chemical homeostasis	18	ZFP91-CNTF, CCL3, IRS2, GCLC, EDN1, ABCA1, CCL5, FTH1, SOD2, CKB, SLC11A2, CD55, NPC1, NPC2, HMOX1, JUN, IL1B, KGFLP1	0.345
GOTERM_BP_FAT	GO:0048812~neuron projection morphogenesis	10	NRP2, ALCAM, NRXN3, ANK3, PAX6, NR4A2, LIFR, CNTN2, BMP7, DCLK1	0.343813
GOTERM_MF_FAT	GO:0003714~transcription corepressor activity	8	TBL1XR1, ATF3, HIPK2, RYBP, SKI, PAWR, NR0B1, CRYM	0.714724
GOTERM_BP_FAT	GO:0050996~positive regulation of lipid catabolic process	3	IRS2, IL1B, PNPLA2	0.347821
GOTERM_BP_FAT	GO:0032268~regulation of cellular protein metabolic process	17	ZFP91-CNTF, IL6, GCLC, MLL, PRKAG2, EDN1, NFKBIA, ITGA2, IL6R, DAXX, EIF4B, LOC440917, JUN, IL1B, MDM2, BMP7, PPP1R15A	0.348399
GOTERM_BP_FAT	GO:0032989~cellular component morphogenesis	15	NRP2, ARHGEF2, NRXN3, VHL, NR4A2, LIFR, PAX6, ALCAM, ANK3, FOXF1, CNTN2, TGFBR3, BCL6, BMP7, DCLK1	0.34824
GOTERM_BP_FAT	GO:0002237~response to molecule of bacterial origin	6	IL6, JUN, NFKBIA, IL1B, IL6R, CCL5	0.355562
GOTERM_BP_FAT	GO:0030534~adult behavior	6	HIPK2, NR4A2, CSTB, NR4A3, GDNF, CHAT	0.355562
GOTERM_MF_FAT	GO:0004879~ligand-dependent nuclear receptor activity	5	NR4A2, NR4A1, NR4A3, RORA, NR0B1	0.713884
GOTERM_BP_FAT	GO:0050863~regulation of T cell activation	7	CD86, IL6, LAX1, AP3D1, IL1B, BCL6, PAWR	0.362346
GOTERM_BP_FAT	GO:0006323~DNA packaging	7	HIST2H2AA4, HIST1H2AA, HIST2H2AC, HIST1H2AD, HIST1H2AE, ASH1L, HIST1H4D	0.362346
GOTERM_BP_FAT	GO:0031497~chromatin assembly	6	HIST2H2AA4, HIST1H2AA, HIST2H2AC, HIST1H2AD, HIST1H2AE, HIST1H4D	0.364006
GOTERM_BP_FAT	GO:0010827~regulation of glucose transport	4	IRS2, PRKAG2, IL1B, APPL1	0.364179
GOTERM_BP_FAT	GO:0048520~positive regulation of behavior	4	IL6, IL8, ITGA2, IL6R	0.364179
KEGG_PATHWAY	hsa05322:Systemic lupus erythematosus	7	CD86, HIST2H2AA4, HIST1H2AA, HIST2H2AC, HIST1H2AD, HIST1H2AE, HIST1H4D	0.367393
GOTERM_BP_FAT	GO:0045069~regulation of viral genome replication	3	CCL3, IL8, CCL5	0.374134
GOTERM_BP_FAT	GO:0001934~positive regulation of protein amino acid phosphorylation	6	ZFP91-CNTF, IL6, PRKAG2, IL1B, IL6R, BMP7	0.383005
GOTERM_BP_FAT	GO:0031399~regulation of protein modification process	12	ZFP91-CNTF, LOC440917, IL6, MLL, GCLC, JUN, PRKAG2, EDN1, IL1B, IL6R, BMP7, DAXX	0.393028
GOTERM_BP_FAT	GO:0051050~positive regulation of transport	10	ZFP91-CNTF, ORAI1, IRS2, IL6, EDN1, NFKBIA, IL1B, ITGA2, GDNF, HIP1	0.395496
GOTERM_BP_FAT	GO:0055072~iron ion homeostasis	4	SLC11A2, HMOX1, FTH1, SOD2	0.398345
GOTERM_BP_FAT	GO:0065004~protein-DNA complex assembly	6	HIST2H2AA4, HIST1H2AA, HIST2H2AC, HIST1H2AD, HIST1H2AE, HIST1H4D	0.399887
GOTERM_BP_FAT	GO:0006974~response to DNA damage stimulus	14	XIAP, NEK1, EME1, CIDEB, SOD2, EYA4, HIPK1, BBC3, IRF7, HMOX1, HIPK2, BCL6, PPP1R15A, CCNO	0.398537
GOTERM_BP_FAT	GO:0002687~positive regulation of leukocyte migration	3	IL6, ITGA2, IL6R	0.399186
GOTERM_BP_FAT	GO:0042771~DNA damage response, signal transduction by p53 class mediator resulting in induction of apoptosis	3	HIPK1, BBC3, HIPK2	0.399186
GOTERM_MF_FAT	GO:0030528~transcription regulator activity	41	IRX5, CRTC1, PAX6, ZKSCAN1, PAWR, RORA, DAXX, C5ORF41, ZFP36L2, RAX2, POU5F1, FOXF1, JUND, HOXA10, POU3F3, BCL6, TCF25, SREBF1, TBL1XR1, TCF7, MLL, RYBP, NR4A2, NR4A1, SKI, TRIM25, NEUROG3, NR4A3, NR0B1, CD86, ATF3, ID2, JUN, IRF7, ETS2, HIPK2, ASH1L, RFX1, MDM2, KLF2, CRYM	0.772173
GOTERM_BP_FAT	GO:0001667~ameboidal cell migration	4	NRP2, WASF2, LRP6, GDNF	0.411988
GOTERM_CC_FAT	GO:0016023~cytoplasmic membrane-bounded vesicle	17	SCAMP1, HSP90AA1, SLC3A2, HPS1, BCAN, ABCA1, ATP6V1B2, PCLO, LOC440917, CTSD, IL1B, MDM2, BIN1, PCSK1N, DPP7, SYTL1, HIP1	0.475514
GOTERM_MF_FAT	GO:0000287~magnesium ion binding	16	GCLC, CSNK1G2, NEK1, EME1, ITGA2, GEM, RRAGC, ATP2B1, EYA4, MAST4, ACVR2B, RPS6KA1, PPM1K, ZC3H12A, DYRK3, PPTC7	0.755035
GOTERM_BP_FAT	GO:0040012~regulation of locomotion	9	IRS2, IL6, IL8, HMOX1, EDN1, PAX6, TGFBR3, ITGA2, IL6R	0.416618
GOTERM_BP_FAT	GO:0030099~myeloid cell differentiation	6	CSF3, ID2, CASP8, TGFBR3, DYRK3, BCL6	0.414617
GOTERM_BP_FAT	GO:0034728~nucleosome organization	6	HIST2H2AA4, HIST1H2AA, HIST2H2AC, HIST1H2AD, HIST1H2AE, HIST1H4D	0.414617
GOTERM_CC_FAT	GO:0031410~cytoplasmic vesicle	19	SCAMP1, SREBF1, HSP90AA1, SLC3A2, HPS1, BCAN, ABCA1, ATP6V1B2, PCLO, SLC11A2, LOC440917, CTSD, IL1B, MDM2, BIN1, PCSK1N, DPP7, SYTL1, HIP1	0.461029
GOTERM_BP_FAT	GO:0051270~regulation of cell motion	9	IRS2, IL6, HMOX1, EDN1, PAX6, TGFBR3, ITGA2, BCL6, IL6R	0.420222
GOTERM_BP_FAT	GO:0007409~axonogenesis	9	NRP2, ALCAM, NRXN3, ANK3, PAX6, NR4A2, CNTN2, BMP7, DCLK1	0.420222
GOTERM_BP_FAT	GO:0002384~hepatic immune response	2	IL6, IL6R	0.429398
GOTERM_BP_FAT	GO:0032764~negative regulation of mast cell cytokine production	2	HMOX1, BCL6	0.429398
GOTERM_BP_FAT	GO:0043179~rhythmic excitation	2	EDN1, CHAT	0.429398
GOTERM_BP_FAT	GO:0051365~cellular response to potassium ion starvation	2	JUN, HRK	0.429398
GOTERM_MF_FAT	GO:0005149~interleukin-1 receptor binding	3	IL1F8, IL1F9, IL1B	0.75683
GOTERM_MF_FAT	GO:0017163~basal transcription repressor activity	2	MDM2, NR0B1	0.734815
GOTERM_BP_FAT	GO:0007389~pattern specification process	11	ACVR2B, MLL, TULP3, HIPK1, FOXF1, HIPK2, EDN1, PAX6, LRP6, HOXA10, BMP7	0.430225
GOTERM_BP_FAT	GO:0006333~chromatin assembly or disassembly	7	HIST2H2AA4, HIST1H2AA, HIST2H2AC, HIST1H2AD, HIST1H2AE, HIST1H4D, CBX7	0.432945
GOTERM_BP_FAT	GO:0065003~macromolecular complex assembly	21	ZFP91-CNTF, HIST2H2AA4, HSP90AA1, HIST1H2AA, MLL, VHL, HIST1H2AD, HIST1H2AE, SKI, ABCA1, BIRC3, SOD2, EIF3A, LPXN, IRF7, HIST2H2AC, CASP8, MDM2, HIST1H4D, AMFR, HIP1	0.433386
KEGG_PATHWAY	hsa04623:Cytosolic DNA-sensing pathway	5	IL6, IRF7, NFKBIA, IL1B, CCL5	0.430446
GOTERM_BP_FAT	GO:0030072~peptide hormone secretion	4	ACVR2B, IL6, EDN1, PCLO	0.438666
GOTERM_BP_FAT	GO:0033273~response to vitamin	5	DUSP1, FADS1, IL1B, ITGA2, BMP7	0.436717
GOTERM_MF_FAT	GO:0008083~growth factor activity	8	ZFP91-CNTF, CSF3, IL6, IL1B, GDF15, BMP7, KGFLP1, GDNF	0.735527
GOTERM_BP_FAT	GO:0043933~macromolecular complex subunit organization	22	ZFP91-CNTF, C12ORF65, HIST2H2AA4, HSP90AA1, HIST1H2AA, MLL, VHL, HIST1H2AD, HIST1H2AE, SKI, ABCA1, BIRC3, SOD2, EIF3A, LPXN, IRF7, HIST2H2AC, CASP8, MDM2, HIST1H4D, AMFR, HIP1	0.439498
GOTERM_BP_FAT	GO:0032270~positive regulation of cellular protein metabolic process	10	ZFP91-CNTF, IL6, GCLC, PRKAG2, NFKBIA, MDM2, IL1B, ITGA2, IL6R, BMP7	0.437552
GOTERM_BP_FAT	GO:0003002~regionalization	9	ACVR2B, MLL, TULP3, HIPK1, HIPK2, EDN1, PAX6, LRP6, HOXA10	0.435527
GOTERM_MF_FAT	GO:0032403~protein complex binding	9	PHIP, SLC11A2, ACVR2B, IRS2, TNXB, LGALS3, NFKBIA, ITGA2, ADAMTS5	0.71732
GOTERM_CC_FAT	GO:0045121~membrane raft	7	CD55, LAX1, HMOX1, CASP8, ABCA1, RGS16, BIRC3	0.482237
GOTERM_BP_FAT	GO:0051252~regulation of RNA metabolic process	47	IRX5, CRTC1, PAX6, NFKBIA, ZKSCAN1, PAWR, RORA, DAXX, GDNF, C5ORF41, ZFP36L2, RAX2, POU5F1, HMOX1, FOXF1, JUND, HOXA10, POU3F3, PER1, BCL6, TCF25, SREBF1, TBL1XR1, IL6, TCF7, MLL, VHL, RYBP, NR4A2, NR4A1, SKI, NEUROG3, NR4A3, NR0B1, ZNF2, SOD2, TULP3, ATF3, ID2, JUN, IRF7, ETS2, HIPK2, RFX1, MDM2, BMP7, CRYM	0.437248
GOTERM_BP_FAT	GO:0042327~positive regulation of phosphorylation	6	ZFP91-CNTF, IL6, PRKAG2, IL1B, IL6R, BMP7	0.43985
GOTERM_BP_FAT	GO:0042516~regulation of tyrosine phosphorylation of Stat3 protein	3	ZFP91-CNTF, IL6, IL6R	0.44162
GOTERM_BP_FAT	GO:0044246~regulation of multicellular organismal metabolic process	3	IL6, ITGA2, IL6R	0.44162
GOTERM_BP_FAT	GO:0007033~vacuole organization	4	HPS1, CTSD, ABCA1, GBA	0.443589
GOTERM_BP_FAT	GO:0006979~response to oxidative stress	8	SLC11A2, GCLC, DUSP1, HMOX1, GPX4, JUN, CCL5, SOD2	0.44297
GOTERM_BP_FAT	GO:0006355~regulation of transcription, DNA-dependent	46	IRX5, CRTC1, PAX6, NFKBIA, ZKSCAN1, PAWR, RORA, DAXX, C5ORF41, GDNF, RAX2, POU5F1, HMOX1, FOXF1, JUND, HOXA10, POU3F3, PER1, BCL6, TCF25, SREBF1, TBL1XR1, IL6, TCF7, MLL, VHL, RYBP, NR4A2, NR4A1, SKI, NEUROG3, NR4A3, NR0B1, ZNF2, SOD2, TULP3, ATF3, ID2, JUN, IRF7, ETS2, HIPK2, RFX1, MDM2, BMP7, CRYM	0.442133
GOTERM_BP_FAT	GO:0040017~positive regulation of locomotion	6	IRS2, IL6, IL8, EDN1, ITGA2, IL6R	0.442213
GOTERM_BP_FAT	GO:0051272~positive regulation of cell motion	6	IRS2, IL6, EDN1, ITGA2, BCL6, IL6R	0.442213
GOTERM_CC_FAT	GO:0008021~synaptic vesicle	5	SCAMP1, BCAN, BIN1, SYTL1, PCLO	0.492268
GOTERM_CC_FAT	GO:0005829~cytosol	33	NAMPT, GCLC, XIAP, PRKAG2, NFKBIA, ATP6V1B2, ARFGEF2, FTH1, CKB, LOC440917, EIF3A, PGPEP1, BAG1, HMOX1, GPX4, CASP8, LARS, PELI2, PLCB1, DPP7, CHAT, ZFP91-CNTF, ARHGEF2, HSP90AA1, VHL, CSNK1G2, CIDEB, PNPLA2, APPL1, EIF4B, ID2, JUN, MDM2	0.474353
GOTERM_BP_FAT	GO:0006575~cellular amino acid derivative metabolic process	8	CHKA, GCLC, GPX4, SLC22A4, NR4A2, KGFLP1, SOD2, CKB	0.455222
GOTERM_BP_FAT	GO:0002684~positive regulation of immune system process	10	CD55, CD86, IL6, LAX1, NFKBIA, AP3D1, IL1B, ITGA2, BCL6, IL6R	0.453653
GOTERM_BP_FAT	GO:0010562~positive regulation of phosphorus metabolic process	6	ZFP91-CNTF, IL6, PRKAG2, IL1B, IL6R, BMP7	0.460654
GOTERM_BP_FAT	GO:0045937~positive regulation of phosphate metabolic process	6	ZFP91-CNTF, IL6, PRKAG2, IL1B, IL6R, BMP7	0.460654
GOTERM_BP_FAT	GO:0048872~homeostasis of number of cells	6	IL6, ID2, HMOX1, TGFBR3, DYRK3, BCL6	0.460654
GOTERM_CC_FAT	GO:0005802~trans-Golgi network	4	SCAMP1, SLC11A2, ARFGEF2, PCSK1N	0.468346
GOTERM_BP_FAT	GO:0030593~neutrophil chemotaxis	3	IL8, CXCL3, IL1B	0.461231
GOTERM_BP_FAT	GO:0002763~positive regulation of myeloid leukocyte differentiation	3	ID2, JUN, CCL5	0.461231
GOTERM_MF_FAT	GO:0003700~transcription factor activity	28	IRX5, PAX6, ZKSCAN1, RORA, C5ORF41, ZFP36L2, RAX2, POU5F1, FOXF1, JUND, HOXA10, POU3F3, BCL6, TCF25, SREBF1, MLL, NR4A2, NR4A1, TRIM25, NR4A3, NEUROG3, NR0B1, ATF3, JUN, ETS2, IRF7, RFX1, KLF2	0.757204
GOTERM_BP_FAT	GO:0001666~response to hypoxia	7	SLC11A2, VHL, HMOX1, EDN1, NR4A2, ITGA2, SOD2	0.469607
GOTERM_BP_FAT	GO:0030334~regulation of cell migration	8	IRS2, IL6, HMOX1, EDN1, PAX6, TGFBR3, ITGA2, IL6R	0.472542
GOTERM_BP_FAT	GO:0010035~response to inorganic substance	9	SLC11A2, NPC1, GCLC, DUSP1, HMOX1, GPX4, JUN, NR4A2, SOD2	0.472784
GOTERM_BP_FAT	GO:0006986~response to unfolded protein	5	HSP90AA1, AMFR, DNAJC3, PPP1R15A, DNAJB5	0.476667
GOTERM_BP_FAT	GO:0007267~cell-cell signaling	19	IL1F9, NAMPT, CCL3, IL6, STC2, NRXN3, FADS1, EDN1, CCL5, GDNF, PCLO, ACVR2B, CD86, GPR56, ASH1L, IL1B, GDF15, WNT6, CHAT	0.475285
GOTERM_BP_FAT	GO:0051247~positive regulation of protein metabolic process	10	ZFP91-CNTF, IL6, GCLC, PRKAG2, NFKBIA, MDM2, IL1B, ITGA2, IL6R, BMP7	0.476673
GOTERM_CC_FAT	GO:0005896~interleukin-6 receptor complex	2	IL6, IL6R	0.481017
GOTERM_BP_FAT	GO:0030218~erythrocyte differentiation	4	ID2, TGFBR3, DYRK3, BCL6	0.477692
GOTERM_BP_FAT	GO:0034599~cellular response to oxidative stress	4	SLC11A2, HMOX1, GPX4, SOD2	0.477692
KEGG_PATHWAY	hsa04640:Hematopoietic cell lineage	6	CSF3, CD55, IL6, IL1B, ITGA2, IL6R	0.483642
GOTERM_BP_FAT	GO:0000904~cell morphogenesis involved in differentiation	10	NRP2, ALCAM, NRXN3, ANK3, PAX6, NR4A2, CNTN2, TGFBR3, BMP7, DCLK1	0.479747
GOTERM_BP_FAT	GO:0032755~positive regulation of interleukin-6 production	3	IL6, IL1B, IL6R	0.477957
GOTERM_BP_FAT	GO:0007224~smoothened signaling pathway	3	HIPK1, FOXF1, HIPK2	0.477957
GOTERM_BP_FAT	GO:0030855~epithelial cell differentiation	7	JUN, FOXF1, PAX6, AHNAK2, LCE1A, NEUROG3, BMP7	0.482862
GOTERM_BP_FAT	GO:0048858~cell projection morphogenesis	10	NRP2, ALCAM, NRXN3, ANK3, PAX6, NR4A2, LIFR, CNTN2, BMP7, DCLK1	0.481451
GOTERM_BP_FAT	GO:0007242~intracellular signaling cascade	34	EDN1, PRKAG2, WASF2, NFKBIA, ABCA1, ASB16, ARFGEF2, DAXX, RRAGC, LOC440917, HMOX1, WNK4, IL1B, HIST1H4D, PLCB1, DCLK1, FYB, ARHGEF2, IL8, RASEF, SPSB3, CIDEB, GEM, PCLO, MCTP1, RND3, RPS6KA1, DUSP1, HIPK1, LAX1, BBC3, HIPK2, JAK1, TGFBR3	0.480922
GOTERM_BP_FAT	GO:0048667~cell morphogenesis involved in neuron differentiation	9	NRP2, ALCAM, NRXN3, ANK3, PAX6, NR4A2, CNTN2, BMP7, DCLK1	0.485319
GOTERM_BP_FAT	GO:0030509~BMP signaling pathway	4	ACVR2B, TGFBR3, SKI, BMP7	0.484327
GOTERM_MF_FAT	GO:0003702~RNA polymerase II transcription factor activity	10	SREBF1, TCF7, MLL, JUN, IRF7, ASH1L, JUND, RFX1, POU3F3, NR0B1	0.782146
GOTERM_BP_FAT	GO:0031349~positive regulation of defense response	5	IL6, IRF7, NFKBIA, ITGA2, CCL5	0.485175
GOTERM_BP_FAT	GO:0006954~inflammatory response	12	CD55, CCL3, IL6, IL23A, IL8, HMOX1, CXCL3, IRF7, CXCL2, IL1B, IL6R, CCL5	0.491924
GOTERM_BP_FAT	GO:0060024~rhythmic synaptic transmission	2	EDN1, CHAT	0.493618
GOTERM_BP_FAT	GO:0048680~positive regulation of axon regeneration	2	ZFP91-CNTF, NTRK3	0.493618
GOTERM_BP_FAT	GO:0070102~interleukin-6-mediated signaling pathway	2	IL6, IL6R	0.493618
GOTERM_BP_FAT	GO:0032966~negative regulation of collagen biosynthetic process	2	IL6, IL6R	0.493618
GOTERM_BP_FAT	GO:0010976~positive regulation of neuron projection development	2	ZFP91-CNTF, NTRK3	0.493618
GOTERM_BP_FAT	GO:0070572~positive regulation of neuron projection regeneration	2	ZFP91-CNTF, NTRK3	0.493618
GOTERM_MF_FAT	GO:0032396~inhibitory MHC class I receptor activity	2	KIR2DL2, KIR3DL1	0.780632
GOTERM_MF_FAT	GO:0005127~ciliary neurotrophic factor receptor binding	2	ZFP91-CNTF, LIFR	0.780632
GOTERM_BP_FAT	GO:0046879~hormone secretion	4	ACVR2B, IL6, EDN1, PCLO	0.496388
GOTERM_BP_FAT	GO:0043433~negative regulation of transcription factor activity	4	ID2, HMOX1, NFKBIA, NR0B1	0.496388
GOTERM_BP_FAT	GO:0001775~cell activation	11	ZFP91-CNTF, CD86, IL6, SLURP1, IL23A, IL8, LAX1, EDN1, BCL6, SLAMF7, KIR3DL1	0.494693
GOTERM_BP_FAT	GO:0009952~anterior/posterior pattern formation	7	ACVR2B, MLL, HIPK1, HIPK2, PAX6, LRP6, HOXA10	0.494378
GOTERM_BP_FAT	GO:0007584~response to nutrient	7	DUSP1, STC2, HMOX1, FADS1, IL1B, ITGA2, BMP7	0.494378
GOTERM_BP_FAT	GO:0009611~response to wounding	17	CCL3, IL6, IL8, CXCL3, CXCL2, ITGA2, IL6R, CCL5, SOD2, CD55, IL23A, HMOX1, IRF7, SERPINB2, IL1B, TFPI2, KGFLP1	0.495527
GOTERM_CC_FAT	GO:0005794~Golgi apparatus	23	GALNT3, SCAMP1, SREBF1, ARHGEF2, A4GALT, ABCA1, ATP6V1B2, ARFGEF2, PRKG1, DSE, SLC26A11, HS2ST1, SLC11A2, ST3GAL1, RND3, PNPLA8, ANK3, GOLPH3L, AP3D1, PCSK1N, GALNT9, KGFLP1, HIP1	0.515568
GOTERM_BP_FAT	GO:0007411~axon guidance	6	NRP2, ALCAM, NRXN3, ANK3, PAX6, BMP7	0.500256
GOTERM_BP_FAT	GO:0070482~response to oxygen levels	7	SLC11A2, VHL, HMOX1, EDN1, NR4A2, ITGA2, SOD2	0.498849
GOTERM_BP_FAT	GO:0000302~response to reactive oxygen species	5	DUSP1, HMOX1, GPX4, JUN, SOD2	0.497463
GOTERM_BP_FAT	GO:0021543~pallium development	4	LOC440917, PAX6, BCAN, POU3F3	0.502849
GOTERM_BP_FAT	GO:0050795~regulation of behavior	4	IL6, IL8, ITGA2, IL6R	0.502849
GOTERM_BP_FAT	GO:0050727~regulation of inflammatory response	5	IL6, GPX4, ITGA2, BCL6, CCL5	0.507966
GOTERM_BP_FAT	GO:0007507~heart development	9	NRP2, ACVR2B, ID2, EDN1, CASP8, TGFBR3, PBRM1, TCF25, SOD2	0.507602
GOTERM_BP_FAT	GO:0010883~regulation of lipid storage	3	NFKBIA, PNPLA2, ABCA1	0.507236
GOTERM_BP_FAT	GO:0001836~release of cytochrome c from mitochondria	3	BBC3, JUN, SOD2	0.507236
GOTERM_BP_FAT	GO:0050792~regulation of viral reproduction	3	CCL3, IL8, CCL5	0.507236
GOTERM_BP_FAT	GO:0030514~negative regulation of BMP signaling pathway	3	TRIM33, HIPK2, SKI	0.507236
GOTERM_BP_FAT	GO:0032496~response to lipopolysaccharide	5	JUN, NFKBIA, IL1B, IL6R, CCL5	0.516596
GOTERM_BP_FAT	GO:0007568~aging	6	FADS1, GPX4, JUN, IL1B, CCL5, SOD2	0.520232
GOTERM_CC_FAT	GO:0005694~chromosome	14	HIST2H2AA4, HIST1H2AA, HIST1H2AD, HIST1H2AE, CBX7, DAXX, ID2, HIST2H2AC, JUN, JUND, PBRM1, BCL6, HIST1H4D, STAG2	0.536217
GOTERM_BP_FAT	GO:0032990~cell part morphogenesis	10	NRP2, ALCAM, NRXN3, ANK3, PAX6, NR4A2, LIFR, CNTN2, BMP7, DCLK1	0.524017
GOTERM_BP_FAT	GO:0051384~response to glucocorticoid stimulus	5	IL6, DUSP1, IL1B, IL6R, CCL5	0.52513
GOTERM_CC_FAT	GO:0005626~insoluble fraction	22	GALNT3, NRP2, A4GALT, CYP2B6, FADS1, HPS1, ABCA1, APPL1, RGS16, NR0B1, CPT1A, MCTP1, PNPLA8, CD68, ANK3, HMOX1, LRP6, MDM2, AMFR, PLCB1, SYTL1, HIP1	0.537633
GOTERM_BP_FAT	GO:0006633~fatty acid biosynthetic process	5	FADS1, SCD, PRKAG2, MCAT, EDN1	0.537041
GOTERM_BP_FAT	GO:0006325~chromatin organization	13	TBL1XR1, HIST2H2AA4, HIST1H2AA, MLL, HIST1H2AD, HIST1H2AE, CBX7, EYA4, HIST2H2AC, GPX4, ASH1L, PBRM1, HIST1H4D	0.544657
GOTERM_BP_FAT	GO:0051249~regulation of lymphocyte activation	7	CD86, IL6, LAX1, AP3D1, IL1B, BCL6, PAWR	0.545331
GOTERM_BP_FAT	GO:0042770~DNA damage response, signal transduction	5	HIPK1, BBC3, HMOX1, HIPK2, CIDEB	0.545345
KEGG_PATHWAY	hsa04920:Adipocytokine signaling pathway	5	IRS2, PRKAG2, NFKBIA, CPT1A, CAMKK1	0.572824
GOTERM_BP_FAT	GO:0042531~positive regulation of tyrosine phosphorylation of STAT protein	3	ZFP91-CNTF, IL6, IL6R	0.550652
KEGG_PATHWAY	hsa04630:Jak-STAT signaling pathway	8	ZFP91-CNTF, CSF3, TSLP, IL6, IL23A, LIFR, JAK1, IL6R	0.545491
GOTERM_BP_FAT	GO:0032366~intracellular sterol transport	2	NPC2, ABCA1	0.557871
GOTERM_BP_FAT	GO:0010713~negative regulation of collagen metabolic process	2	IL6, IL6R	0.557871
GOTERM_BP_FAT	GO:0032763~regulation of mast cell cytokine production	2	HMOX1, BCL6	0.557871
GOTERM_BP_FAT	GO:0014805~smooth muscle adaptation	2	HMOX1, IL1B	0.557871
GOTERM_BP_FAT	GO:0002719~negative regulation of cytokine production during immune response	2	HMOX1, BCL6	0.557871
GOTERM_BP_FAT	GO:0048617~embryonic foregut morphogenesis	2	ACVR2B, FOXF1	0.557871
GOTERM_BP_FAT	GO:0044252~negative regulation of multicellular organismal metabolic process	2	IL6, IL6R	0.557871
GOTERM_BP_FAT	GO:0032367~intracellular cholesterol transport	2	NPC2, ABCA1	0.557871
GOTERM_BP_FAT	GO:0002548~monocyte chemotaxis	2	IL6, IL6R	0.557871
GOTERM_BP_FAT	GO:0002701~negative regulation of production of molecular mediator of immune response	2	HMOX1, BCL6	0.557871
GOTERM_BP_FAT	GO:0006887~exocytosis	6	SCAMP1, CCL3, ARFGEF2, CCL5, SYTL1, PCLO	0.559963
GOTERM_CC_FAT	GO:0005576~extracellular region	45	CSF3, IL1F8, IL1F9, CCL3, SLURP1, CXCL3, CXCL2, EDN1, BCAN, SPINK1, CCL5, MMP3, GDNF, ST3GAL1, IL23A, HMOX1, DMKN, RSPO3, IL1B, WNT6, GUCA2B, TFPI2, ZFP91-CNTF, IL6, TNXB, STC2, LGALS3, IL8, LIFR, CTSS, IL6R, MMP12, TSLP, NPC2, SERPINB2, TGFBR3, CTSD, GDF15, PCSK1N, BMP7, TNFAIP2, KGFLP1, KIR2DL2, ADAMTS5, C4ORF7	0.563335
GOTERM_CC_FAT	GO:0031090~organelle membrane	27	TM7SF2, CYP2B6, BCAN, ARFGEF2, ST3GAL1, SLC11A2, ERO1LB, GPX4, CASP8, SLC25A29, ATP6V0D2, HIP1, SCAMP1, SREBF1, ND1, A4GALT, SCD, ND3, APPL1, CPT1A, SOD2, PNPLA8, BBC3, HIPK2, COX6A2, MDM2, AMFR	0.549857
GOTERM_BP_FAT	GO:0010817~regulation of hormone levels	7	ACVR2B, IL6, SLCO4A1, EDN1, PCSK1N, PCLO, CRYM	0.564882
GOTERM_BP_FAT	GO:0043392~negative regulation of DNA binding	4	ID2, HMOX1, NFKBIA, NR0B1	0.565599
GOTERM_BP_FAT	GO:0055088~lipid homeostasis	4	IRS2, NPC1, NPC2, ABCA1	0.565599
GOTERM_BP_FAT	GO:0030900~forebrain development	7	LOC440917, PAX6, BCAN, POU3F3, PRKG1, NR0B1, DCLK1	0.570736
GOTERM_CC_FAT	GO:0005624~membrane fraction	21	GALNT3, NRP2, A4GALT, CYP2B6, FADS1, HPS1, ABCA1, APPL1, RGS16, NR0B1, CPT1A, MCTP1, PNPLA8, CD68, ANK3, HMOX1, LRP6, AMFR, PLCB1, SYTL1, HIP1	0.559411
GOTERM_CC_FAT	GO:0030891~VCB complex	2	VHL, USP33	0.555052
GOTERM_CC_FAT	GO:0030136~clathrin-coated vesicle	6	SCAMP1, BCAN, BIN1, SYTL1, PCLO, HIP1	0.543985
GOTERM_BP_FAT	GO:0048545~response to steroid hormone stimulus	8	IL6, DUSP1, HMOX1, GPX4, IL1B, IL6R, BMP7, CCL5	0.594656
GOTERM_BP_FAT	GO:0045862~positive regulation of proteolysis	3	GCLC, MDM2, IL1B	0.593564
GOTERM_BP_FAT	GO:0046637~regulation of alpha-beta T cell differentiation	3	CD86, AP3D1, BCL6	0.593564
GOTERM_BP_FAT	GO:0007040~lysosome organization	3	HPS1, ABCA1, GBA	0.593564
GOTERM_MF_FAT	GO:0030145~manganese ion binding	7	GALNT3, SLC11A2, ACVR2B, PPM1K, GALNT9, SOD2, PPTC7	0.887504
GOTERM_BP_FAT	GO:0003001~generation of a signal involved in cell-cell signaling	5	ACVR2B, IL6, NRXN3, EDN1, PCLO	0.595324
GOTERM_BP_FAT	GO:0031960~response to corticosteroid stimulus	5	IL6, DUSP1, IL1B, IL6R, CCL5	0.595324
KEGG_PATHWAY	hsa04622:RIG-I-like receptor signaling pathway	5	IL8, IRF7, CASP8, NFKBIA, TRIM25	0.575215
GOTERM_BP_FAT	GO:0052547~regulation of peptidase activity	5	SLC11A2, BBC3, CSTB, NR4A1, HIP1	0.606247
GOTERM_BP_FAT	GO:0032355~response to estradiol stimulus	4	DUSP1, GPX4, IL1B, BMP7	0.606098
GOTERM_BP_FAT	GO:0010876~lipid localization	7	CHKA, NPC1, OSBPL3, NPC2, IL1B, PITPNC1, ABCA1	0.605999
GOTERM_BP_FAT	GO:0030330~DNA damage response, signal transduction by p53 class mediator	3	HIPK1, BBC3, HIPK2	0.611042
GOTERM_BP_FAT	GO:0046427~positive regulation of JAK-STAT cascade	3	ZFP91-CNTF, IL6, IL6R	0.611042
GOTERM_BP_FAT	GO:0051353~positive regulation of oxidoreductase activity	3	EDN1, IL1B, GDNF	0.611042
GOTERM_BP_FAT	GO:0050994~regulation of lipid catabolic process	3	IRS2, IL1B, PNPLA2	0.611042
GOTERM_BP_FAT	GO:0070570~regulation of neuron projection regeneration	2	ZFP91-CNTF, NTRK3	0.618953
GOTERM_BP_FAT	GO:0002251~organ or tissue specific immune response	2	IL6, IL6R	0.618953
GOTERM_BP_FAT	GO:0048679~regulation of axon regeneration	2	ZFP91-CNTF, NTRK3	0.618953
GOTERM_BP_FAT	GO:0003032~detection of oxygen	2	SLC11A2, SOD2	0.618953
GOTERM_BP_FAT	GO:0007440~foregut morphogenesis	2	ACVR2B, FOXF1	0.618953
GOTERM_BP_FAT	GO:0030097~hemopoiesis	9	CSF3, MLL, ID2, LMO2, CASP8, TGFBR3, DYRK3, BCL6, SOD2	0.622745
GOTERM_BP_FAT	GO:0045732~positive regulation of protein catabolic process	3	GCLC, MDM2, IL1B	0.630947
GOTERM_BP_FAT	GO:0007589~body fluid secretion	3	EDN1, SLC22A4, GUCA2B	0.630947
GOTERM_BP_FAT	GO:0030335~positive regulation of cell migration	5	IRS2, IL6, EDN1, ITGA2, IL6R	0.631405

## Sheet: Gene Ontology~ 37-48 hours up
Category	Term	Count	Genes	Benjamini (FDR)
GOTERM_BP_FAT	GO:0007049~cell cycle	146	SEPT5, SEPT4, KIFC1, JUB, PRC1, TUBB2A, DBF4, PKMYT1, TTK, RBM7, AURKB, CD2AP, TGFB1, CDCA8, CASP8AP2, OIP5, INCENP, TARDBP, CCNA2, CDCA5, ASPM, CCAR1, SGOL2, RBL1, SKP2, MND1, MYH9, PPP1CB, ESCO2, UHRF1, MAD2L1, RCC2, TIMELESS, SPAG5, ZWINT, NEK9, AKAP8, PDCD6IP, NEK4, DST, SEPT7, NEK6, DSCC1, CCDC99, NEK2, ITGAE, ANLN, ITGB1, SPC24, PRUNE2, SPC25, PSMB6, NCAPG2, PSMB3, MNS1, FBXO5, ERCC6L, CKAP…	1.88721e-18
GOTERM_BP_FAT	GO:0022403~cell cycle phase	97	KIFC1, PRC1, TUBB2A, DBF4, PKMYT1, TTK, RBM7, AURKB, CD2AP, CDCA8, OIP5, INCENP, TARDBP, CCNA2, CDCA5, ASPM, SGOL2, SKP2, MND1, MYH9, PPP1CB, MAD2L1, TIMELESS, RCC2, SPAG5, ZWINT, NEK9, AKAP8, NEK4, SEPT7, NEK6, DSCC1, CCDC99, NEK2, ANLN, ITGB1, SPC24, SPC25, PRUNE2, NCAPG2, FBXO5, MNS1, ERCC6L, MKI67, NUF2, CDC23, NDC80, HGF, RAD54L, SUV39H2, NOLC1, PLK1, RRS1, ALG11, MAP9, KIF23, GTSE1, FAM83D,…	3.6889e-18
GOTERM_BP_FAT	GO:0022402~cell cycle process	117	KIFC1, PRC1, TUBB2A, DBF4, PKMYT1, TTK, RBM7, AURKB, CD2AP, TGFB1, CDCA8, OIP5, INCENP, TARDBP, CCNA2, CDCA5, ASPM, SGOL2, SKP2, MND1, MYH9, PPP1CB, MAD2L1, TIMELESS, RCC2, SPAG5, ZWINT, NEK9, AKAP8, NEK4, DST, SEPT7, NEK6, DSCC1, CCDC99, NEK2, ANLN, ITGB1, SPC24, SPC25, PRUNE2, PSMB6, NCAPG2, PSMB3, FBXO5, MNS1, ERCC6L, MKI67, NUF2, CDC23, SMAD3, NDC80, HGF, RAD54L, BRCA1, SUV39H2, NOLC1, PLK1, …	4.20277e-18
GOTERM_BP_FAT	GO:0000279~M phase	84	KIF23, KIFC1, PRC1, TUBB2A, PKMYT1, TTK, RBM7, AURKB, CD2AP, FAM83D, KIF2C, CDCA8, OIP5, TARDBP, INCENP, PSMC3IP, RANBP1, CDCA5, CCNA2, ASPM, KIF11, SGOL2, KIF15, TPX2, MND1, PBK, MYH9, CDK2, RAD51, MAD2L1, TIMELESS, RCC2, SPAG5, FANCD2, ZWINT, BUB1B, NEK9, MAPRE1, AKAP8, RUVBL1, NEK4, SEPT7, NEK6, DSCC1, CCDC99, NEK2, CETN3, ANLN, CEP55, RPA1, SPC24, SPC25, NCAPH, NCAPG, NCAPG2, CYP26B1, BUB1, F…	5.00707e-18
GOTERM_BP_FAT	GO:0000278~mitotic cell cycle	88	KIF23, KIFC1, PRC1, TUBB2A, DBF4, PKMYT1, TTK, AURKB, CD2AP, GTSE1, FAM83D, KIF2C, CDCA8, OIP5, TARDBP, INCENP, PSMD1, MTBP, CDCA5, CCNA2, ASPM, CDC7, KIF11, KIF15, TPX2, LOC643668, SKP2, CDK6, PBK, PPP1CB, CDK2, MAD2L1, TIMELESS, RCC2, SPAG5, ZWINT, CDK2AP1, BUB1B, NEK9, PSME3, MAPRE1, AKAP8, RUVBL1, NEK4, SEPT7, NEK6, DSCC1, CCDC99, NEK2, CAMK2G, CETN3, POLA1, ANLN, CEP55, ITGB1, SPC24, SPC25, …	3.85603e-17
GOTERM_BP_FAT	GO:0007067~mitosis	65	KIF23, KIFC1, TUBB2A, PKMYT1, AURKB, CD2AP, FAM83D, KIF2C, CDCA8, OIP5, TARDBP, INCENP, CDCA5, CCNA2, ASPM, KIF11, KIF15, TPX2, PBK, CDK2, MAD2L1, TIMELESS, RCC2, SPAG5, ZWINT, BUB1B, NEK9, MAPRE1, RUVBL1, AKAP8, NEK4, SEPT7, NEK6, DSCC1, CCDC99, NEK2, CETN3, ANLN, CEP55, SPC24, SPC25, NCAPH, NCAPG, NCAPG2, BUB1, FBXO5, ERCC6L, APC, KIF18A, NUF2, CDC23, CENPF, NDC80, CENPE, HGF, CDC25C, SMC2, SMC…	4.22876e-17
GOTERM_BP_FAT	GO:0000280~nuclear division	65	KIF23, KIFC1, TUBB2A, PKMYT1, AURKB, CD2AP, FAM83D, KIF2C, CDCA8, OIP5, TARDBP, INCENP, CDCA5, CCNA2, ASPM, KIF11, KIF15, TPX2, PBK, CDK2, MAD2L1, TIMELESS, RCC2, SPAG5, ZWINT, BUB1B, NEK9, MAPRE1, RUVBL1, AKAP8, NEK4, SEPT7, NEK6, DSCC1, CCDC99, NEK2, CETN3, ANLN, CEP55, SPC24, SPC25, NCAPH, NCAPG, NCAPG2, BUB1, FBXO5, ERCC6L, APC, KIF18A, NUF2, CDC23, CENPF, NDC80, CENPE, HGF, CDC25C, SMC2, SMC…	4.22876e-17
GOTERM_BP_FAT	GO:0000087~M phase of mitotic cell cycle	65	KIF23, KIFC1, TUBB2A, PKMYT1, AURKB, CD2AP, FAM83D, KIF2C, CDCA8, OIP5, TARDBP, INCENP, CDCA5, CCNA2, ASPM, KIF11, KIF15, TPX2, PBK, CDK2, MAD2L1, TIMELESS, RCC2, SPAG5, ZWINT, BUB1B, NEK9, MAPRE1, RUVBL1, AKAP8, NEK4, SEPT7, NEK6, DSCC1, CCDC99, NEK2, CETN3, ANLN, CEP55, SPC24, SPC25, NCAPH, NCAPG, NCAPG2, BUB1, FBXO5, ERCC6L, APC, KIF18A, NUF2, CDC23, CENPF, NDC80, CENPE, HGF, CDC25C, SMC2, SMC…	8.43518e-17
GOTERM_BP_FAT	GO:0048285~organelle fission	65	KIF23, KIFC1, TUBB2A, PKMYT1, AURKB, CD2AP, FAM83D, KIF2C, CDCA8, OIP5, TARDBP, INCENP, CDCA5, CCNA2, ASPM, KIF11, KIF15, TPX2, PBK, CDK2, MAD2L1, TIMELESS, RCC2, SPAG5, ZWINT, BUB1B, NEK9, MAPRE1, RUVBL1, AKAP8, NEK4, SEPT7, NEK6, DSCC1, CCDC99, NEK2, CETN3, ANLN, CEP55, SPC24, SPC25, NCAPH, NCAPG, NCAPG2, BUB1, FBXO5, ERCC6L, APC, KIF18A, NUF2, CDC23, CENPF, NDC80, CENPE, HGF, CDC25C, SMC2, SMC…	2.56007e-16
GOTERM_BP_FAT	GO:0051301~cell division	66	SEPT5, KIF23, SEPT4, KIFC1, PRC1, AURKB, CD2AP, DSTN, FAM83D, CDCA8, ATAD3B, OIP5, INCENP, CDCA5, CCNA2, ASPM, CDC7, KIF11, ROCK1, SGOL2, CDK6, MYH9, PPP1CB, CDK2, MAD2L1, RCC2, TIMELESS, SPAG5, ZWINT, BUB1B, NEK9, MAPRE1, RUVBL1, PDCD6IP, NEK4, SEPT7, NEK6, NEK2, CETN3, ANLN, CEP55, SPC24, SPC25, NCAPH, NCAPG, NCAPG2, BUB1, FBXO5, ERCC6L, APC, NUF2, CENPF, CDC23, NDC80, CENPE, RACGAP1, CDC25C, S…	4.97102e-11
GOTERM_CC_FAT	GO:0000793~condensed chromosome	39	XRCC4, CCDC99, NEK2, CBX3, AURKB, SPC24, RPA1, KIF2C, SPC25, NCAPH, CENPA, NCAPG, INCENP, BUB1, ERCC6L, MKI67, SGOL2, HMBS, NUF2, CENPF, CENPE, NDC80, CENPK, SMC2, BRCA1, CDK2, SMC4, CENPH, RAD51, MAD2L1, SPAG5, FANCD2, ZWINT, BUB1B, RRS1, NUP107, AKAP8, SEPT7, ADD3	2.59499e-10
GOTERM_CC_FAT	GO:0000775~chromosome, centromeric region	37	CCDC99, CBX3, CBX1, AURKB, SPC24, SUMO3, SPC25, KIF2C, CDCA8, CENPA, OIP5, INCENP, PPP2CB, BUB1, APC, ERCC6L, MKI67, SGOL2, CENPP, NUF2, JRKL, CENPF, CENPE, NDC80, CENPK, CENPI, CENPH, SUV39H2, MAD2L1, RCC2, SPAG5, ZWINT, BUB1B, NUP107, SEPT7, C6ORF173, DSCC1	8.64663e-10
GOTERM_CC_FAT	GO:0043232~intracellular non-membrane-bounded organelle	294	TGOLN2, S100A4, HMGN1, JUB, XRCC4, KIFC1, PNMA2, SURF6, TUBB2A, DYNC2LI1, UTRN, PDLIM3, HIRA, PTPN21, CCT2, AURKB, CD2AP, KIF13A, ACTG2, CDCA8, PSKH1, H2AFV, INCENP, PRIM2, H2AFZ, CEP290, CDCA5, NUDT16, ROCK1, POLH, MPDZ, KIF5C, TANC1, KRT10, MYH9, FARP1, ORC1L, RFC5, RFC3, MAD2L1, RCC2, SPAG5, RFC2, LCA5, ZWINT, NEK4, DBN1, ADD3, EIF2AK4, SUDS3, KIF26B, KIF4A, CCDC99, LMNB1, NEK2, LMNB2, MYBL1, …	1.08881e-09
GOTERM_CC_FAT	GO:0043228~non-membrane-bounded organelle	294	TGOLN2, S100A4, HMGN1, JUB, XRCC4, KIFC1, PNMA2, SURF6, TUBB2A, DYNC2LI1, UTRN, PDLIM3, HIRA, PTPN21, CCT2, AURKB, CD2AP, KIF13A, ACTG2, CDCA8, PSKH1, H2AFV, INCENP, PRIM2, H2AFZ, CEP290, CDCA5, NUDT16, ROCK1, POLH, MPDZ, KIF5C, TANC1, KRT10, MYH9, FARP1, ORC1L, RFC5, RFC3, MAD2L1, RCC2, SPAG5, RFC2, LCA5, ZWINT, NEK4, DBN1, ADD3, EIF2AK4, SUDS3, KIF26B, KIF4A, CCDC99, LMNB1, NEK2, LMNB2, MYBL1, …	1.08881e-09
GOTERM_CC_FAT	GO:0005819~spindle	40	KIF23, KIFC1, CCDC99, KIF4A, PRC1, NEK2, TTK, CBX3, CBX1, AURKB, FAM83D, CDCA8, INCENP, CEP170, PPP2CB, BUB1, FBXO5, ASPM, CKAP2, KIF14, KIF11, KIF15, PSRC1, TPX2, KIF18A, CENPF, CENPE, MYH9, RACGAP1, MAD2L1, RCC2, SPAG5, PLK1, MAPK14, BUB1B, HSPB1, MAPRE1, MAP9, SEPT7, CALM1	1.20802e-09
GOTERM_CC_FAT	GO:0031974~membrane-enclosed lumen	221	TGOLN2, S100A4, A2M, PNMA2, STAR, SURF6, PDLIM3, CCT2, CD2AP, TAF5L, CDCA8, PSKH1, RBM8A, PRIM2, GIT2, CCNA2, PITX2, NUDT16, POLI, POLH, STRN3, SFRS1, ORC1L, RFC5, RFC3, RCC2, PTRF, RFC2, NEK4, SIP1, SUDS3, ACAA1, KIF4A, LMNB1, SUMO1P3, LMNB2, NEK2, MYBL1, SERPINH1, HNRNPA3, CACYBP, FBXO5, ALDH4A1, SUPT7L, WDHD1, POLQ, DNMT3B, DNMT3A, DHX9, MKI67, SUB1, RTCD1, MAML1, SMAD4, SMAD3, CDC23, DLAT, HG…	8.9785e-09
GOTERM_CC_FAT	GO:0043233~organelle lumen	216	S100A4, TGOLN2, A2M, PNMA2, SURF6, PDLIM3, CCT2, CD2AP, TAF5L, CDCA8, PSKH1, RBM8A, PRIM2, GIT2, CCNA2, PITX2, NUDT16, POLI, POLH, STRN3, SFRS1, ORC1L, RFC5, RFC3, PTRF, RCC2, RFC2, NEK4, SIP1, SUDS3, ACAA1, KIF4A, LMNB1, SUMO1P3, LMNB2, NEK2, MYBL1, SERPINH1, HNRNPA3, FBXO5, ALDH4A1, SUPT7L, WDHD1, POLQ, DNMT3B, DNMT3A, DHX9, MKI67, SUB1, RTCD1, MAML1, SMAD4, SMAD3, CDC23, DLAT, HGF, NOLC1, PARP…	1.56191e-08
GOTERM_CC_FAT	GO:0005694~chromosome	78	HMGN1, XRCC4, HIRA, CBX3, CBX1, AURKB, KIF2C, CDCA8, H2AFV, OIP5, INCENP, PRIM2, H2AFZ, TOP2A, CDCA5, FANCC, HMBS, SGOL2, MCM3, CDK2, ORC1L, RAD51, RFC5, RFC3, MAD2L1, TIMELESS, RCC2, RFC2, SPAG5, FANCD2, ZWINT, BUB1B, NUP107, AKAP8, ADD3, SEPT7, SUDS3, DSCC1, CCDC99, NEK2, POLA1, RPA1, SUMO3, SPC24, SPC25, NCAPH, CENPA, NCAPG, PPP2CB, BUB1, HNRNPD, DNMT3B, ERCC4, ERCC6L, APC, DNMT3A, MKI67, CENP…	1.72788e-08
GOTERM_CC_FAT	GO:0070013~intracellular organelle lumen	211	S100A4, TGOLN2, PNMA2, SURF6, PDLIM3, CCT2, CD2AP, TAF5L, CDCA8, PSKH1, RBM8A, PRIM2, GIT2, CCNA2, PITX2, NUDT16, POLI, POLH, STRN3, SFRS1, ORC1L, RFC5, RFC3, PTRF, RCC2, RFC2, NEK4, SIP1, SUDS3, ACAA1, KIF4A, LMNB1, SUMO1P3, LMNB2, NEK2, MYBL1, SERPINH1, HNRNPA3, FBXO5, ALDH4A1, SUPT7L, WDHD1, POLQ, DNMT3B, DNMT3A, DHX9, MKI67, SUB1, RTCD1, MAML1, SMAD4, CDC23, SMAD3, DLAT, NOLC1, PARP1, POP5, A…	2.6154e-08
GOTERM_CC_FAT	GO:0031981~nuclear lumen	179	MMS19, S100A4, TGOLN2, NCBP1, RNASEL, PNMA2, SURF6, SNRPD3, DBF4, PDLIM3, PKMYT1, CCT2, CBX1, MCM10, CD2AP, EBNA1BP2, CDCA8, TAF5L, PSKH1, MDFIC, OIP5, GATA6, RBM8A, PGRMC1, TARDBP, PRIM2, GIT2, CCNA2, PITX2, NUDT16, PABPN1, POLI, POLH, USP1, STRN3, RBL1, HNRNPA2B1, ARNTL, SFRS1, HNRNPR, PPP1CB, ORC1L, RFC5, RCL1, RFC3, RCC2, PTRF, RFC2, AKAP8, NEK4, SIP1, SNRPF, SUDS3, DSCC1, KIF4A, LMNB1, MCL1,…	3.52217e-08
GOTERM_BP_FAT	GO:0006259~DNA metabolic process	86	MMS19, XRCC4, DBF4, BNIP3, C16ORF75, MCM10, FANCL, FANCM, CTGF, PRIM2, PSMC3IP, PRMT6, PSIP1, TOP2A, FANCC, CDC7, POLI, BRCC3, NUDT1, CCDC88A, POLH, NEIL3, USP1, CYCS, MND1, MCM3, MTMR15, RMI1, MCM4, CDK2, ESCO2, ORC1L, RAD51, RFC5, EYA1, RFC3, UHRF1, RFC2, FANCD2, RRM2, RRM1, CDK2AP1, RUVBL1, DSCC1, ING4, SUMO1P3, SHFM1, POLA1, PRKDC, BCCIP, PPT1, UBE2V2, OBFC2A, TK1, GLRX2, RPA1, TYMS, SUMO1, P…	5.16454e-08
GOTERM_CC_FAT	GO:0015630~microtubule cytoskeleton	86	KIF23, KIFC1, JUB, PRC1, TUBB2A, DYNC2LI1, CBX3, TTK, CBX1, AURKB, GTSE1, KIF13A, FAM83D, KIF2C, CDCA8, PSKH1, INCENP, TUBB6, CEP290, RANBP1, TUBA1A, TOP2A, TUBA1B, TUBA1C, ASPM, DISC1, DYNC1I1, KIF14, KIF11, ROCK1, KIF5C, KIF15, TPX2, MYH9, MCM3, MAD2L1, RCC2, LCA5, SPAG5, TBCA, BUB1B, HSPB1, MAPRE1, PDCD6IP, RUVBL1, DST, SEPT7, KIF26B, KIF4A, SHROOM2, CCDC99, APC2, NEK2, CETN3, ARPC4, CEP55, NP…	6.36893e-08
GOTERM_CC_FAT	GO:0005856~cytoskeleton	170	SEPT5, KIFC1, JUB, ENAH, PRC1, TUBB2A, CAPZA2, DYNC2LI1, UTRN, CAPZA1, PDLIM3, TTK, CBX3, PTPN21, CBX1, AURKB, CD2AP, KLHL3, KIF13A, ACTG2, CDCA8, ANK1, PSKH1, INCENP, CEP290, ASPM, DISC1, ROCK1, MPDZ, KIF5C, TANC1, KRT10, MYH9, FARP1, MAD2L1, RCC2, LCA5, SPAG5, HSPB1, PDCD6IP, DST, DBN1, SEPT7, ADD3, KIF26B, MYL6, CGNL1, CCDC99, KIF4A, LMNB1, NEK2, LMNB2, CDC42SE1, ARPC4, ANLN, NPHP4, ARPC3, CEP…	1.07964e-07
GOTERM_CC_FAT	GO:0044427~chromosomal part	66	HMGN1, HIRA, CBX3, CBX1, AURKB, KIF2C, CDCA8, H2AFV, OIP5, INCENP, PRIM2, H2AFZ, CDCA5, FANCC, SGOL2, MCM3, ORC1L, CDK2, RFC5, RFC3, MAD2L1, TIMELESS, RCC2, RFC2, SPAG5, ZWINT, BUB1B, NUP107, SEPT7, SUDS3, DSCC1, CCDC99, POLA1, RPA1, SUMO3, SPC24, SPC25, NCAPH, NCAPG, CENPA, PPP2CB, BUB1, DNMT3B, ERCC4, ERCC6L, APC, DNMT3A, MKI67, CENPP, JRKL, NUF2, CENPF, NDC80, CENPE, CENPK, SMC2, CENPI, CENPH,…	1.87139e-07
GOTERM_CC_FAT	GO:0000779~condensed chromosome, centromeric region	22	CCDC99, SGOL2, NUF2, CENPF, CBX3, NDC80, CENPE, AURKB, CENPK, CENPH, SPC24, SPC25, KIF2C, MAD2L1, CENPA, SPAG5, ZWINT, BUB1, BUB1B, NUP107, SEPT7, ERCC6L	7.5541e-07
GOTERM_BP_FAT	GO:0007059~chromosome segregation	26	KIFC1, CCDC99, NEK2, SPC25, NCAPH, NCAPG, INCENP, CDCA5, TOP2A, SGOL2, KIF18A, NUF2, CDC23, CENPF, CENPE, NDC80, SMC2, BRCA1, CENPH, SMC4, MAD2L1, ZWINT, RRS1, AKAP8, NEK6, DSCC1	1.19922e-06
GOTERM_BP_FAT	GO:0000070~mitotic sister chromatid segregation	17	KIFC1, CCDC99, NEK2, KIF18A, CDC23, NDC80, CENPE, SMC2, SMC4, NCAPH, MAD2L1, NCAPG, ZWINT, RRS1, AKAP8, CDCA5, DSCC1	1.8667e-06
GOTERM_BP_FAT	GO:0000819~sister chromatid segregation	17	KIFC1, CCDC99, NEK2, KIF18A, CDC23, NDC80, CENPE, SMC2, SMC4, NCAPH, MAD2L1, NCAPG, ZWINT, RRS1, AKAP8, CDCA5, DSCC1	2.80426e-06
GOTERM_CC_FAT	GO:0005654~nucleoplasm	113	MMS19, NCBP1, SURF6, DBF4, SNRPD3, PKMYT1, CBX1, MCM10, TAF5L, PSKH1, GATA6, RBM8A, OIP5, PRIM2, GIT2, CCNA2, PITX2, PABPN1, NUDT16, POLI, POLH, STRN3, USP1, RBL1, HNRNPA2B1, ARNTL, SFRS1, PPP1CB, HNRNPR, ORC1L, RFC5, RFC3, PTRF, RFC2, SNRPF, SIP1, SUDS3, DSCC1, MCL1, SUMO1P3, DDX46, POLE2, FBXO5, SUPT7L, POLQ, WDHD1, RUNX2, ZMYM2, SUB1, MAML1, RTCD1, SMAD4, CDC23, SMAD3, BRCA1, DNA2, POLD4, PLK1…	1.00865e-05
GOTERM_CC_FAT	GO:0000777~condensed chromosome kinetochore	19	CCDC99, NUF2, CENPF, NDC80, CENPE, CENPK, CENPH, SPC24, SPC25, KIF2C, MAD2L1, CENPA, SPAG5, ZWINT, BUB1, BUB1B, NUP107, SEPT7, ERCC6L	1.04735e-05
GOTERM_CC_FAT	GO:0031012~extracellular matrix	56	TGFB3, TGFB1, CTGF, GPC6, TGFBI, COL12A1, LOX, SPON2, FGF1, LOXL1, GPC1, MATN2, SPARCL1, CILP, OLFML2A, MMP11, ADAMTS6, F3, COL1A2, MFAP2, LAMC1, DST, ADAMTS4, WNT5A, ADAMTSL1, WNT5B, ADAMTS14, LUM, ADAMTS16, COL3A1, SPOCK1, COL6A3, COL6A2, COL6A1, TNN, ADAMTS12, COL8A1, LAMB1, THBS1, COL8A2, ANGPTL4, COL4A2, LGALS1, EFEMP1, FBN1, COL15A1, NID2, SPARC, COL5A3, ECM2, EMILIN2, COL5A2, COL4A5, ANXA2…	1.42893e-05
GOTERM_BP_FAT	GO:0006974~response to DNA damage stimulus	63	MMS19, XRCC4, TP63, GTSE1, FANCL, FANCM, PRMT6, PARG, TOP2A, CCNA2, FANCC, POLI, BRCC3, NUDT1, POLH, NEIL3, USP1, IFI16, MTMR15, PPP1CB, ESCO2, RAD51, RFC5, EYA1, RFC3, UHRF1, TIMELESS, RFC2, FANCD2, ING4, SUMO1P3, SHFM1, POLA1, PRKDC, BCCIP, UBE2V2, OBFC2A, RPA1, TYMS, SUMO1, POLE2, POLQ, ERCC4, APC, TRIP13, EXO1, RAD51AP1, SMC5, ATAD5, RAD54L, BRCA1, PTPN11, ATRX, MNAT1, POLD4, DNA2, UACA, VCP,…	1.82689e-05
GOTERM_CC_FAT	GO:0044430~cytoskeletal part	118	SEPT5, KIFC1, JUB, PRC1, TUBB2A, CAPZA2, CAPZA1, UTRN, DYNC2LI1, CBX3, TTK, CBX1, AURKB, CD2AP, KIF13A, CDCA8, PSKH1, INCENP, CEP290, ASPM, DISC1, ROCK1, MPDZ, KIF5C, TANC1, KRT10, MYH9, MAD2L1, RCC2, LCA5, SPAG5, HSPB1, PDCD6IP, SEPT7, DBN1, KIF26B, MYL6, CGNL1, CCDC99, KIF4A, LMNB1, LMNB2, NEK2, ARPC4, ANLN, NPHP4, ARPC3, CEP170, FBXO5, MNS1, TRAF5, CKAP2, DHX9, MYO1B, MYO1E, RPGRIP1L, SEPT10, …	2.43781e-05
GOTERM_CC_FAT	GO:0005578~proteinaceous extracellular matrix	52	TGFB1, CTGF, GPC6, TGFBI, COL12A1, LOX, SPON2, FGF1, LOXL1, GPC1, MATN2, SPARCL1, CILP, MMP11, ADAMTS6, COL1A2, MFAP2, LAMC1, DST, ADAMTS4, WNT5A, WNT5B, ADAMTSL1, ADAMTS14, LUM, ADAMTS16, COL3A1, SPOCK1, COL6A3, COL6A2, COL6A1, TNN, ADAMTS12, LAMB1, COL8A1, COL8A2, ANGPTL4, COL4A2, LGALS1, EFEMP1, FBN1, COL15A1, NID2, SPARC, COL5A3, ECM2, EMILIN2, COL5A2, COL4A5, ANXA2, LAMA4, LEPRE1	3.43693e-05
GOTERM_BP_FAT	GO:0033554~cellular response to stress	84	MMS19, XRCC4, PXDN, TP63, PRDX3, GTSE1, FANCL, FANCM, INSIG2, MDFIC, PRMT6, PARG, TOP2A, CCNA2, MT3, FANCC, POLI, BRCC3, NUDT1, POLH, NEIL3, ARHGEF6, USP1, IFI16, MTMR15, PPP1CB, ESCO2, RAD51, RFC5, PYCR1, MAP4K5, EYA1, RFC3, UHRF1, TIMELESS, RFC2, FANCD2, EIF2AK4, WNT5A, ING4, CAV1, ADORA2B, SUMO1P3, SHFM1, ST8SIA1, POLA1, PRKDC, BCCIP, UBE2V2, OBFC2A, TPM1, GLRX2, RPA1, TYMS, SUMO1, POLE2, TNFR…	3.54924e-05
GOTERM_CC_FAT	GO:0000776~kinetochore	21	CCDC99, NUF2, CENPF, NDC80, CENPE, CENPK, CENPH, SPC24, SUMO3, SPC25, KIF2C, MAD2L1, CENPA, SPAG5, ZWINT, BUB1, BUB1B, NUP107, SEPT7, APC, ERCC6L	4.41756e-05
GOTERM_BP_FAT	GO:0006260~DNA replication	39	ING4, DBF4, POLA1, C16ORF75, MCM10, TK1, RPA1, TYMS, POLE2, CTGF, PRIM2, POLQ, TOP2A, CDC7, POLI, CCDC88A, POLH, GINS4, CENPF, MCM3, CDC25C, RMI1, MCM4, ORC1L, BRCA1, CDK2, RAD51, RFC5, DNA2, POLD4, CCDC111, RFC3, RFC2, RRM2, RRM1, CDK2AP1, CHAF1A, CHAF1B, DSCC1	5.3205e-05
GOTERM_BP_FAT	GO:0006281~DNA repair	50	MMS19, XRCC4, FANCL, FANCM, PRMT6, TOP2A, FANCC, NUDT1, BRCC3, POLI, POLH, USP1, NEIL3, MTMR15, ESCO2, RAD51, RFC5, EYA1, RFC3, UHRF1, FANCD2, RFC2, SUMO1P3, SHFM1, POLA1, PRKDC, UBE2V2, BCCIP, OBFC2A, RPA1, TYMS, SUMO1, POLE2, POLQ, ERCC4, TRIP13, EXO1, RAD51AP1, SMC5, RAD54L, BRCA1, ATRX, MNAT1, POLD4, DNA2, VCP, TDG, PARP1, CHAF1A, CHAF1B, BTBD12	0.000115455
KEGG_PATHWAY	hsa04110:Cell cycle	29	E2F2, YWHAZ, DBF4, TGFB3, PKMYT1, TTK, PRKDC, TGFB1, BUB1, CCNA2, CDC7, RBL1, SMAD4, SKP2, SMAD3, CDC23, CDK6, MCM3, CDC25C, MCM4, CDK2, ORC1L, CCNB1, YWHAG, CCNB2, MAD2L1, PLK1, YWHAQ, BUB1B	0.000196453
GOTERM_CC_FAT	GO:0005581~collagen	13	COL4A2, LUM, COL3A1, COL15A1, COL5A3, COL5A2, COL4A5, COL6A3, COL1A2, COL12A1, COL6A1, LOX, COL8A1	0.000242904
GOTERM_CC_FAT	GO:0044420~extracellular matrix part	24	COL4A2, LUM, FBN1, COL3A1, CILP, COL15A1, SPARC, NID2, COL5A3, COL5A2, COL4A5, ANXA2, LAMA4, COL6A3, COL1A2, COL12A1, COL6A1, MFAP2, LOX, LAMC1, LAMB1, COL8A1, DST, COL8A2	0.00103343
GOTERM_BP_FAT	GO:0033043~regulation of organelle organization	39	DLC1, SHROOM2, CAV1, NEK2, CAPZA2, CAPZA1, TTK, PKMYT1, ARF6, RDX, TPM1, DSTN, ARHGAP6, ARPC3, BUB1, RANBP1, ERCC4, DNMT3B, SYNPO, APC, CCDC88A, NF2, STMN3, PSRC1, SMAD3, CENPF, CDC23, CENPE, NEXN, CDC25C, BRCA1, PLK4, PLA2G4A, MAD2L1, TSC1, TMSB4X, MAPRE1, DST, NEK6	0.00140142
GOTERM_BP_FAT	GO:0007010~cytoskeleton organization	64	DLC1, KIF23, PRC1, CAPZA2, CAPZA1, PDLIM3, TTK, LMO7, DSTN, KIF2C, ARHGAP6, ANK1, RANBP1, TUBA1B, PLS3, KIF11, STMN3, ROCK1, ERMN, MYH9, ELMO1, PLCE1, SPAG5, ATP2C1, ZWINT, BUB1B, SGCD, TMSB4X, DBN1, DST, SGCB, PARVA, TPPP3, CAV1, CCDC99, CNN3, PLEK2, NEK2, CALD1, MRAS, DIAPH3, CETN3, ANLN, ARPC4, ARF6, ITGB1, TPM1, SPC25, NPHP4, CENPA, FBXO5, CNN2, EHD2, INF2, NF2, CEP135, PSRC1, KIF18A, EVL, ND…	0.00148474
GOTERM_BP_FAT	GO:0051276~chromosome organization	69	KIFC1, HIRA, BNIP3, CBX3, NAP1L3, CBX1, NAP1L5, TAF5L, CDCA8, H2AFV, PRMT6, H2AFZ, HIRIP3, TOP2A, CDCA5, BRCC3, SGOL2, RBL1, HLTF, EYA1, MAD2L1, FANCD2, ZWINT, RUVBL1, AKAP8, SMARCA1, SUDS3, DSCC1, ING4, CCDC99, NEK2, HAT1, PRKDC, CDC73, C17ORF79, ARID2, RPA1, TSPYL1, NCAPH, CENPA, NCAPG, NCAPG2, SUPT7L, FBXO4, DNMT3B, ERCC4, APC, DNMT3A, NFE2, L3MBTL2, KIF18A, CDC23, CENPF, NDC80, CENPE, WHSC1, …	0.00158362
GOTERM_BP_FAT	GO:0043062~extracellular structure organization	32	ADAMTS14, LUM, COL3A1, UTRN, PCDHB14, PCDHB11, SERPINH1, PCDHB10, P4HA1, AGT, PCDHB16, TGFBI, COL6A2, COL12A1, LOX, COL8A2, CYR61, PCDHB9, RECK, COL4A2, PCDHB5, PCDHB6, PCDHB2, OLFML2A, COL5A3, ECM2, COL5A2, ANXA2, TSC1, COL1A2, PDGFRA, LAMC1, F2R	0.00159032
GOTERM_BP_FAT	GO:0007017~microtubule-based process	43	KIF23, TPPP3, KIFC1, CCDC99, KIF4A, CAV1, PRC1, NEK2, TUBB2A, UCHL1, CETN3, TTK, ARPC4, GTSE1, KIF13A, KIF2C, SPC25, CENPA, TUBB6, FBXO5, RANBP1, TUBA1A, TUBA1B, TUBA1C, KIF14, DYNC1I1, KIF11, STMN3, CEP135, KIF5C, KIF15, PSRC1, KIF18A, CENPE, NDC80, MYH9, BRCA1, SPAG5, ZWINT, BUB1B, DST, KIF20A, KIF26B	0.00160869
KEGG_PATHWAY	hsa04512:ECM-receptor interaction	20	COL4A2, COL3A1, ITGA4, COL5A3, ITGB1, COL5A2, SDC2, HMMR, LAMA4, ITGA5, ITGAV, ITGA7, COL6A3, COL1A2, COL6A2, COL6A1, TNN, LAMC1, LAMB1, THBS1	0.0046276
GOTERM_BP_FAT	GO:0006302~double-strand break repair	17	XRCC4, BRCC3, RAD51AP1, SHFM1, POLA1, PRKDC, UBE2V2, OBFC2A, RAD54L, BRCA1, RAD51, RPA1, EYA1, VCP, ERCC4, BTBD12, TRIP13	0.00465116
GOTERM_CC_FAT	GO:0000922~spindle pole	11	CCDC99, MAD2L1, KIF11, NEK2, PLK1, MAPK14, BUB1, TPX2, CENPF, ASPM, CALM1	0.00536909
GOTERM_BP_FAT	GO:0043933~macromolecular complex subunit organization	90	E2F2, NCBP1, TUBB2A, CAPZA2, SNRPD3, CAPZA1, TP63, GJA1, NAP1L3, NAP1L5, CD2AP, TGFB1, DSTN, SFRS6, KIF2C, ARHGAP6, H2AFV, GTF2A1, TRIM6, IL1RAP, SFRS9, GTF2A2, GOPC, H2AFZ, TUBB6, PDGFC, TUBA1A, MTERFD3, KPNB1, SLC1A1, TUBA1B, TUBA1C, FANCC, TRPM8, MPP6, CBR4, SFRS1, RAD51, TAF11, TAF13, PTRF, GTF2I, TBCA, RRM2, NUP205, RRM1, LAMC1, SNRPF, SIP1, SEPT7, PARVA, EID2, CAV1, STON1, APC2, NAPG, APOC1…	0.00586464
GOTERM_BP_FAT	GO:0051493~regulation of cytoskeleton organization	27	DLC1, CAV1, SHROOM2, CAPZA2, CAPZA1, RDX, ARF6, TPM1, DSTN, ARHGAP6, ARPC3, RANBP1, APC, SYNPO, CCDC88A, NF2, STMN3, PSRC1, SMAD3, CENPE, NEXN, BRCA1, PLK4, TSC1, TMSB4X, MAPRE1, DST	0.00598112
KEGG_PATHWAY	hsa03030:DNA replication	12	RFC5, RPA1, POLD4, DNA2, RFC3, POLE4, POLE2, RFC2, PRIM2, POLA1, MCM3, MCM4	0.0069996
GOTERM_BP_FAT	GO:0000724~double-strand break repair via homologous recombination	9	RPA1, RAD51AP1, SHFM1, OBFC2A, RAD54L, ERCC4, BRCA1, BTBD12, RAD51	0.00852435
GOTERM_BP_FAT	GO:0000725~recombinational repair	9	RPA1, RAD51AP1, SHFM1, OBFC2A, RAD54L, ERCC4, BRCA1, BTBD12, RAD51	0.00852435
GOTERM_BP_FAT	GO:0030199~collagen fibril organization	11	ADAMTS14, P4HA1, LUM, COL3A1, COL1A2, COL12A1, LOX, COL5A3, SERPINH1, COL5A2, ANXA2	0.00866681
GOTERM_BP_FAT	GO:0022610~biological adhesion	88	DLC1, JUB, IGFBP7, FERMT1, LMO7, CD2AP, ARHGAP6, WISP1, SRPX, CTGF, ROBO1, TGFBI, COL12A1, MSN, LOXL2, SPON2, BOC, CYR61, ADAM9, PCDHB9, PCDHB7, PCDHB8, ROCK1, PCDHB5, PCDHB6, EFNB1, PCDHB2, PTPRS, LEF1, PCDH7, MYH9, CERCAM, SSPN, AMIGO2, ATP2C1, LAMC1, JAM2, ADAM12, DST, PARVA, DCBLD2, DCBLD1, CCL2, EPDR1, ITGAE, COL3A1, CTNND1, KITLG, PCDHB14, SPOCK1, ARF6, PCDHB12, CLDN11, PCDHB11, ITGB1, PCDH…	0.00879461
GOTERM_BP_FAT	GO:0007155~cell adhesion	88	DLC1, JUB, IGFBP7, FERMT1, LMO7, CD2AP, ARHGAP6, WISP1, SRPX, CTGF, ROBO1, TGFBI, COL12A1, MSN, LOXL2, SPON2, BOC, CYR61, ADAM9, PCDHB9, PCDHB7, PCDHB8, ROCK1, PCDHB5, PCDHB6, EFNB1, PCDHB2, PTPRS, LEF1, PCDH7, MYH9, CERCAM, SSPN, AMIGO2, ATP2C1, LAMC1, JAM2, ADAM12, DST, PARVA, DCBLD2, DCBLD1, CCL2, EPDR1, ITGAE, COL3A1, CTNND1, KITLG, PCDHB14, SPOCK1, ARF6, PCDHB12, CLDN11, PCDHB11, ITGB1, PCDH…	0.00894971
GOTERM_BP_FAT	GO:0000910~cytokinesis	13	SEPT5, SEPT4, ROCK1, PRC1, ANLN, AURKB, RACGAP1, MYH9, DSTN, PLK1, INCENP, SEPT7, APC	0.00926666
GOTERM_BP_FAT	GO:0001944~vasculature development	40	CAV1, COL3A1, PRRX1, CSPG4, JAG1, SRF, EDNRA, HEY1, CTGF, ROBO1, ITGAV, AGT, CHM, LOX, MKL2, THBS1, FGF1, PLXND1, ANGPT2, SCG2, ANGPTL4, CYR61, RECK, PLAT, SGPL1, MYO1E, EFNB2, COL15A1, ITGA4, MYH9, NCL, ANXA2, LAMA4, ID1, MAPK14, PLXDC1, ITGA7, COL1A2, GLMN, PLAU	0.0101065
GOTERM_BP_FAT	GO:0051310~metaphase plate congression	7	CCDC99, KIF18A, CENPF, CDC23, RRS1, CENPE, CDCA5	0.0107919
GOTERM_MF_FAT	GO:0005524~ATP binding	160	KIFC1, RNASEL, ADCY7, CTPS, TTK, PKMYT1, RPS6KB1, CCT2, AURKB, MTHFD1L, PRKX, DDX27, KIF13A, ACTG2, ATP2B4, PSKH1, ABCB10, ROCK1, KIF5C, MYH9, CDKL5, ORC1L, EARS2, RFC5, RFC3, MAP4K5, DHX29, ATP2C1, RFC2, PDGFRA, ROR1, NEK9, PDGFRB, CAMK1, NEK4, SMARCA1, FASTKD5, NEK6, EIF2AK4, NEK7, KIF26B, KIF4A, ENPP1, NEK2, PFKFB3, OAS3, EPHB3, TK1, DDX46, TEK, HSPE1, POLQ, STK38L, RUNX2, ERCC6L, DHX9, MKI67,…	0.122645
GOTERM_BP_FAT	GO:0030198~extracellular matrix organization	22	RECK, COL4A2, ADAMTS14, LUM, COL3A1, OLFML2A, COL5A3, ECM2, SERPINH1, COL5A2, ANXA2, P4HA1, AGT, TGFBI, COL1A2, PDGFRA, COL6A2, COL12A1, LAMC1, LOX, COL8A2, CYR61	0.0110208
GOTERM_BP_FAT	GO:0001568~blood vessel development	39	CAV1, COL3A1, PRRX1, CSPG4, JAG1, SRF, EDNRA, HEY1, CTGF, ROBO1, ITGAV, AGT, CHM, LOX, MKL2, THBS1, FGF1, PLXND1, ANGPT2, SCG2, ANGPTL4, CYR61, RECK, PLAT, SGPL1, MYO1E, COL15A1, ITGA4, MYH9, NCL, ANXA2, LAMA4, ID1, MAPK14, PLXDC1, ITGA7, COL1A2, GLMN, PLAU	0.011721
GOTERM_CC_FAT	GO:0031252~cell leading edge	24	JUB, SH3RF1, ENAH, CCDC88A, NF2, KIF18A, CTNND1, RDX, CDK6, ARF6, EVL, MYH9, ITGB1, TPM1, CD2AP, CTTN, TSC1, ARPC3, LAYN, ITGA5, ROBO1, FAP, CDC42BPA, PARVA	0.0117611
GOTERM_CC_FAT	GO:0005874~microtubule	39	KIF23, KIFC1, SHROOM2, KIF4A, PRC1, APC2, TUBB2A, DYNC2LI1, ARPC4, GTSE1, KIF13A, KIF2C, INCENP, CEP170, TUBB6, ODF2, TUBA1A, TUBA1B, DISC1, TUBA1C, APC, CKAP2, KIF14, DYNC1I1, KIF11, KIF5C, KIF15, KIF18A, CENPE, RACGAP1, RCC2, TBCA, SPAG5, MAPRE1, MAP9, KATNAL1, CALM1, KIF26B, KIF20A	0.0119051
KEGG_PATHWAY	hsa04114:Oocyte meiosis	22	AR, YWHAZ, ADCY7, CAMK2G, CDC23, PKMYT1, CDC25C, PPP1CB, CDK2, PRKX, ITPR2, CCNB1, YWHAG, CCNB2, MAD2L1, ADCY9, PLK1, PPP2CB, YWHAQ, BUB1, FBXO5, CALM1	0.0125513
GOTERM_CC_FAT	GO:0005730~nucleolus	80	S100A4, TGOLN2, PNMA2, ZMAT5, SURF6, LYAR, SNRPD3, TCOF1, UCHL1, PDLIM3, UTP15, CCT2, CD2AP, EBNA1BP2, ZNF350, CDCA8, RRN3, GTF2A1, GRWD1, MDFIC, TARDBP, PGRMC1, ZNF146, MSN, FGF1, TOP2A, PABPN1, NUDT16, ELP3, POLH, HNRNPA2B1, TPX2, LOC643668, EXOSC2, LEF1, EXOSC3, IFI16, MCM3, MCM4, NCL, RCL1, RCC2, NOL10, AKAP8, NEK4, CLOCK, NEK2, GLIS1, RPL35, POLA1, MYBL1, SRF, DAZAP1, HNRNPA3, TSPYL1, KIAA00…	0.0160883
GOTERM_BP_FAT	GO:0000226~microtubule cytoskeleton organization	27	KIF23, TPPP3, CAV1, CCDC99, PRC1, NEK2, CETN3, TTK, ARPC4, SPC25, KIF2C, CENPA, FBXO5, RANBP1, TUBA1B, KIF11, STMN3, CEP135, PSRC1, KIF18A, NDC80, MYH9, BRCA1, SPAG5, ZWINT, BUB1B, DST	0.0163229
GOTERM_CC_FAT	GO:0005813~centrosome	33	JUB, KIFC1, CCDC99, NEK2, CETN3, CEP55, NPHP4, PSKH1, CEP170, CEP290, RANBP1, ODF2, TOP2A, TRAF5, DISC1, APC, DHX9, ROCK1, CEP135, CEP192, KIF15, KIF18A, RPGRIP1L, MCM3, CCNB1, PLK4, PLK1, LCA5, BUB1B, RUVBL1, PDCD6IP, MAPRE1, CALM1	0.0171061
GOTERM_CC_FAT	GO:0005815~microtubule organizing center	36	JUB, KIFC1, CCDC99, NEK2, CETN3, CEP55, NPHP4, PSKH1, CEP170, BUB1, CEP290, ODF2, RANBP1, TRAF5, TOP2A, DISC1, APC, DHX9, ROCK1, CEP135, CEP192, KIF15, KIF18A, RPGRIP1L, MCM3, BRCA1, CCNB1, PLK4, MAD2L1, PLK1, LCA5, BUB1B, RUVBL1, PDCD6IP, MAPRE1, CALM1	0.017361
GOTERM_BP_FAT	GO:0065003~macromolecular complex assembly	81	E2F2, NCBP1, TUBB2A, CAPZA2, SNRPD3, CAPZA1, TP63, GJA1, NAP1L3, NAP1L5, CD2AP, TGFB1, SFRS6, ARHGAP6, H2AFV, GTF2A1, TRIM6, IL1RAP, SFRS9, GTF2A2, GOPC, H2AFZ, TUBB6, PDGFC, TUBA1A, SLC1A1, TUBA1B, KPNB1, TUBA1C, FANCC, TRPM8, MPP6, CBR4, SFRS1, RAD51, TAF11, TAF13, PTRF, GTF2I, TBCA, RRM2, NUP205, RRM1, LAMC1, SNRPF, SIP1, SEPT7, PARVA, CAV1, EID2, STON1, APC2, NAPG, APOC1, ANLN, ARPC4, PDSS1, …	0.0322004
GOTERM_BP_FAT	GO:0007080~mitotic metaphase plate congression	6	CCDC99, KIF18A, CDC23, RRS1, CENPE, CDCA5	0.0324829
GOTERM_BP_FAT	GO:0016339~calcium-dependent cell-cell adhesion	9	PCDHB9, PCDHB7, PCDHB5, ATP2C1, PCDHB6, PCDHB16, PCDHB2, PCDHB14, PCDHB11, PCDHB10	0.0326378
GOTERM_BP_FAT	GO:0030029~actin filament-based process	37	DLC1, MYL6, CNN3, PLEK2, MRAS, CAPZA2, CALD1, DIAPH3, CAPZA1, PDLIM3, LMO7, ARF6, ARPC4, ITGB1, TPM1, DSTN, NPHP4, ARHGAP6, CNN2, EHD2, PLS3, INF2, NF2, ROCK1, MYO1E, ERMN, EVL, MYH9, RACGAP1, ELMO1, PPP1R9B, ATP2C1, CDC42BPA, TMSB4X, DST, DBN1, PARVA	0.0328812
GOTERM_BP_FAT	GO:0006461~protein complex assembly	65	E2F2, TUBB2A, CAPZA2, CAPZA1, TP63, GJA1, CD2AP, TGFB1, ARHGAP6, GTF2A1, TRIM6, IL1RAP, GTF2A2, GOPC, TUBB6, PDGFC, TUBA1A, SLC1A1, TUBA1B, KPNB1, TUBA1C, FANCC, TRPM8, MPP6, CBR4, RAD51, TAF11, TAF13, PTRF, GTF2I, TBCA, RRM2, NUP205, RRM1, LAMC1, SEPT7, PARVA, CAV1, EID2, STON1, APC2, NAPG, ANLN, ARPC4, PDSS1, MTMR2, C1QTNF2, FBXO5, PEX14, APC, ANGPTL4, IPO13, CNKSR3, SMAD4, SMAD3, CENPF, CENPE,…	0.0336494
GOTERM_BP_FAT	GO:0070271~protein complex biogenesis	65	E2F2, TUBB2A, CAPZA2, CAPZA1, TP63, GJA1, CD2AP, TGFB1, ARHGAP6, GTF2A1, TRIM6, IL1RAP, GTF2A2, GOPC, TUBB6, PDGFC, TUBA1A, SLC1A1, TUBA1B, KPNB1, TUBA1C, FANCC, TRPM8, MPP6, CBR4, RAD51, TAF11, TAF13, PTRF, GTF2I, TBCA, RRM2, NUP205, RRM1, LAMC1, SEPT7, PARVA, CAV1, EID2, STON1, APC2, NAPG, ANLN, ARPC4, PDSS1, MTMR2, C1QTNF2, FBXO5, PEX14, APC, ANGPTL4, IPO13, CNKSR3, SMAD4, SMAD3, CENPF, CENPE,…	0.0336494
GOTERM_CC_FAT	GO:0031262~Ndc80 complex	4	SPC24, SPC25, NUF2, NDC80	0.0368323
GOTERM_BP_FAT	GO:0030036~actin cytoskeleton organization	35	DLC1, CNN3, PLEK2, MRAS, CAPZA2, CALD1, DIAPH3, CAPZA1, PDLIM3, LMO7, ARF6, ARPC4, TPM1, ITGB1, DSTN, NPHP4, ARHGAP6, CNN2, EHD2, PLS3, INF2, NF2, ROCK1, ERMN, EVL, MYH9, RACGAP1, ELMO1, PPP1R9B, ATP2C1, CDC42BPA, TMSB4X, DST, DBN1, PARVA	0.0383616
GOTERM_BP_FAT	GO:0048008~platelet-derived growth factor receptor signaling pathway	8	PLAT, TXNIP, SGPL1, MYO1E, PDGFRA, PDGFRB, PDGFC, JAK2	0.0442258
GOTERM_MF_FAT	GO:0000166~nucleotide binding	225	KIFC1, ADCY7, TUBB2A, CCT2, AURKB, PRKX, KIF13A, SFRS6, ACTG2, SFRS7, PSKH1, ATP2B4, DIRAS3, RAB28, RBM8A, SFRS9, ABCB10, RAB27A, ROCK1, KIF5C, MYH9, SFRS1, ORC1L, RFC5, RFC3, DHX29, ATP2C1, RFC2, PDGFRA, ROR1, NEK9, PDGFRB, CAMK1, RAB15, NEK4, FASTKD5, NEK6, EIF2AK4, KIF26B, NEK7, KIF4A, ENPP1, PFKFB3, NEK2, DHFRL1, OAS3, ARF6, EPHB3, RAB40B, TK1, HNRNPA3, POLQ, HNRNPAB, DHX9, MKI67, RTCD1, CNKS…	0.0450055
GOTERM_CC_FAT	GO:0044421~extracellular region part	101	A2M, TGFB3, FSTL1, TGFB1, CTGF, HTRA1, TGFBI, CFH, COL12A1, PDGFC, LOX, CFI, SPON2, ADAM9, MATN2, SPARCL1, C4B, OLFML2A, ADAMTS6, F3, COL1A2, TFPI, MFAP2, PGCP, LAMC1, DST, ADAMTS4, WNT5A, ADAMTSL1, WNT5B, CCL2, ENPP1, APOC1, IL33, GREM1, ADA, IL17D, IL17B, BCHE, LAMB1, ANGPTL4, PLAT, LGALS1, EFEMP1, GGH, ECM2, EMILIN2, LAMA4, LEPRE1, SFRP4, HSPD1, COPA, IGFBP7, CFHR3, GPC6, LOXL3, FGF1, LOXL2, L…	0.0461589
GOTERM_MF_FAT	GO:0017076~purine nucleotide binding	196	KIFC1, ADCY7, TUBB2A, CCT2, AURKB, PRKX, KIF13A, ACTG2, PSKH1, ATP2B4, DIRAS3, RAB28, ABCB10, RAB27A, ROCK1, KIF5C, MYH9, ORC1L, RFC5, RFC3, DHX29, ATP2C1, RFC2, PDGFRA, ROR1, NEK9, PDGFRB, CAMK1, RAB15, NEK4, FASTKD5, NEK6, EIF2AK4, KIF26B, NEK7, KIF4A, ENPP1, PFKFB3, NEK2, OAS3, ARF6, EPHB3, RAB40B, TK1, POLQ, DHX9, MKI67, RTCD1, CNKSR3, ATP11B, ATP11A, SEPT10, RAD54L, DDX6, EPHA3, NOLC1, UBA3,…	0.0472677
GOTERM_MF_FAT	GO:0032555~purine ribonucleotide binding	189	SEPT5, SEPT4, KIFC1, RNASEL, ADCY7, TUBB2A, CTPS, EIF5B, TTK, PKMYT1, RPS6KB1, CCT2, AURKB, MTHFD1L, PRKX, DDX27, KIF13A, ACTG2, ATP2B4, PSKH1, DIRAS3, RAB28, ABCB10, RAB27A, ROCK1, KIF5C, MYH9, CDKL5, ORC1L, EARS2, RFC5, RFC3, MAP4K5, DHX29, ATP2C1, RFC2, ROR1, PDGFRA, NEK9, RAB15, PDGFRB, CAMK1, NEK4, SMARCA1, SEPT7, FASTKD5, NEK6, EIF2AK4, NEK7, KIF26B, GBP1, RAB7B, GPN3, KIF4A, ENPP1, NEK2, P…	0.0483374
GOTERM_MF_FAT	GO:0032553~ribonucleotide binding	189	SEPT5, SEPT4, KIFC1, RNASEL, ADCY7, TUBB2A, CTPS, EIF5B, TTK, PKMYT1, RPS6KB1, CCT2, AURKB, MTHFD1L, PRKX, DDX27, KIF13A, ACTG2, ATP2B4, PSKH1, DIRAS3, RAB28, ABCB10, RAB27A, ROCK1, KIF5C, MYH9, CDKL5, ORC1L, EARS2, RFC5, RFC3, MAP4K5, DHX29, ATP2C1, RFC2, ROR1, PDGFRA, NEK9, RAB15, PDGFRB, CAMK1, NEK4, SMARCA1, SEPT7, FASTKD5, NEK6, EIF2AK4, NEK7, KIF26B, GBP1, RAB7B, GPN3, KIF4A, ENPP1, NEK2, P…	0.0483374
GOTERM_MF_FAT	GO:0001882~nucleoside binding	169	KIFC1, RNASEL, ADCY7, CTPS, TTK, PKMYT1, RPS6KB1, CCT2, AURKB, MTHFD1L, PRKX, DDX27, KIF13A, ACTG2, ATP2B4, PSKH1, ABCB10, ROCK1, KIF5C, MYH9, CDKL5, ORC1L, EARS2, RFC5, RFC3, MAP4K5, DHX29, ATP2C1, RFC2, ROR1, PDGFRA, NEK9, PDGFRB, CAMK1, NEK4, SMARCA1, FASTKD5, NEK6, EIF2AK4, NEK7, KIF26B, KIF4A, ENPP1, NEK2, PFKFB3, OAS3, EPHB3, ADA, TK1, DDX46, TEK, HSPE1, POLQ, STK38L, RUNX2, ERCC6L, DHX9, M…	0.0509479
GOTERM_BP_FAT	GO:0030261~chromosome condensation	9	NCAPH, HILS1, NCAPG2, NCAPG, AKAP8, CDCA5, TOP2A, SMC2, SMC4	0.0514382
GOTERM_BP_FAT	GO:0030334~regulation of cell migration	28	DLC1, JUB, F2RL1, RPS6KB1, JAG1, GREM1, TPM1, ADA, TGFB1, AGT, TEK, LAMB1, THBS1, ADAM9, APC, NF2, SMAD3, NEXN, LAMA4, CLIC4, F3, PDGFRA, PDGFRB, JAK2, IGFBP3, HDAC7, F2R, IGFBP5	0.0521356
GOTERM_MF_FAT	GO:0005520~insulin-like growth factor binding	9	WISP1, CTGF, HTRA1, IGFBP7, HTRA3, IGFBP3, IGFBP4, CYR61, IGFBP5	0.0530206
GOTERM_MF_FAT	GO:0001883~purine nucleoside binding	168	KIFC1, RNASEL, ADCY7, CTPS, TTK, PKMYT1, RPS6KB1, CCT2, AURKB, MTHFD1L, PRKX, DDX27, KIF13A, ACTG2, ATP2B4, PSKH1, ABCB10, ROCK1, KIF5C, MYH9, CDKL5, ORC1L, EARS2, RFC5, RFC3, MAP4K5, DHX29, ATP2C1, RFC2, PDGFRA, ROR1, NEK9, PDGFRB, CAMK1, NEK4, SMARCA1, FASTKD5, NEK6, EIF2AK4, NEK7, KIF26B, KIF4A, ENPP1, NEK2, PFKFB3, OAS3, EPHB3, ADA, TK1, DDX46, TEK, HSPE1, POLQ, STK38L, RUNX2, ERCC6L, DHX9, M…	0.05652
GOTERM_CC_FAT	GO:0005635~nuclear envelope	29	LMNB1, SUMO1P3, LMNB2, PTGS1, UNC50, POLA1, BNIP3, CBX3, TAGLN2, EDNRA, ANXA7, SUMO1, BCHE, CACYBP, MNS1, RANBP2, LBR, KPNB1, IPO13, ATP11B, SCRN1, SMAD3, CENPF, NUPL2, UACA, MAD2L1, NUP205, TMPO, NUP107, PARP1	0.0582793
GOTERM_MF_FAT	GO:0003779~actin binding	46	SHROOM2, ENAH, CNN3, MLPH, CAPZA2, CALD1, DIAPH3, CAPZA1, UTRN, LMO7, ANLN, RDX, ARPC4, TPM1, KLHL3, TPM4, DSTN, TPM3, ACTR2, ARPC3, CNN2, MSN, MKL2, AFAP1, STK38L, PLS3, SYNPO, INF2, DIXDC1, PHACTR2, CCDC88A, MYO1B, MYO1E, ERMN, KIF18A, EVL, MYH9, NEXN, PKNOX2, LSP1, PPP1R9B, TMSB4X, DBN1, DST, ADD3, PARVA	0.0608315
GOTERM_MF_FAT	GO:0019838~growth factor binding	21	IL1R2, A2M, IGFBP7, COL3A1, TGFB3, WISP1, CTGF, HTRA1, IL1RAP, COL1A2, PDGFRA, COL6A1, PDGFRB, HTRA3, THBS1, IGFBP3, IGFBP4, API5, CYR61, IGFBP5, GHR	0.0610136
GOTERM_BP_FAT	GO:0050000~chromosome localization	7	CCDC99, KIF18A, CENPF, CDC23, RRS1, CENPE, CDCA5	0.0625473
GOTERM_BP_FAT	GO:0051303~establishment of chromosome localization	7	CCDC99, KIF18A, CENPF, CDC23, RRS1, CENPE, CDCA5	0.0625473
GOTERM_BP_FAT	GO:0006310~DNA recombination	20	EXO1, XRCC4, RAD51AP1, SHFM1, SMC5, PRKDC, MND1, OBFC2A, RAD54L, BRCA1, RAD51, RPA1, ATRX, PSMC3IP, PSIP1, HSPD1, RUVBL1, ERCC4, BTBD12, TRIP13	0.0636625
GOTERM_BP_FAT	GO:0007051~spindle organization	12	KIF23, SPC25, KIF11, PRC1, SPAG5, ZWINT, BUB1B, TTK, FBXO5, RANBP1, NDC80, MYH9	0.0640916
GOTERM_BP_FAT	GO:0007018~microtubule-based movement	21	KIF23, KIF14, DYNC1I1, KIFC1, KIF4A, KIF11, TUBB2A, KIF15, UCHL1, KIF5C, KIF18A, CENPE, KIF13A, KIF2C, TUBB6, TUBA1A, TUBA1B, DST, TUBA1C, KIF26B, KIF20A	0.0643564
GOTERM_BP_FAT	GO:0034621~cellular macromolecular complex subunit organization	48	NCBP1, EID2, CAV1, TUBB2A, SNRPD3, NAP1L3, ANLN, ARPC4, NAP1L5, TGFB1, DSTN, TSPYL1, SFRS6, KIF2C, GFM2, ARHGAP6, H2AFV, CENPA, SFRS9, GTF2A2, H2AFZ, TUBB6, FBXO5, PDGFC, TUBA1A, TUBA1B, MTERFD3, KPNB1, TUBA1C, NFE2, IPO13, SMAD4, KIF18A, SMAD3, CENPF, EVL, CENPE, SFRS1, CENPH, HILS1, PTRF, TBCA, NUP205, HSPD1, SIP1, CHAF1A, SNRPF, CHAF1B	0.0658416
GOTERM_BP_FAT	GO:0010639~negative regulation of organelle organization	17	DLC1, SHROOM2, CAPZA2, CAPZA1, CENPF, TTK, RDX, CENPE, BRCA1, ARHGAP6, MAD2L1, BUB1, TMSB4X, MAPRE1, DNMT3B, ERCC4, APC	0.0660201
GOTERM_BP_FAT	GO:0007126~meiosis	19	EXO1, MKI67, NEK2, SGOL2, MND1, RBM7, MYH9, RAD54L, SUV39H2, RAD51, RPA1, FANCD2, PLK1, PSMC3IP, CYP26B1, FBXO5, MNS1, ALG11, TRIP13	0.06627
GOTERM_BP_FAT	GO:0031589~cell-substrate adhesion	19	DLC1, JUB, EPDR1, COL3A1, NID2, COL5A3, ECM2, ITGB1, ARHGAP6, TSC1, CTGF, ITGAV, AGT, TEK, ITGA7, TNN, LAMC1, LAMB1, ADAM9	0.06627
GOTERM_BP_FAT	GO:0051327~M phase of meiotic cell cycle	19	EXO1, MKI67, NEK2, SGOL2, MND1, RBM7, MYH9, RAD54L, SUV39H2, RAD51, RPA1, FANCD2, PLK1, PSMC3IP, CYP26B1, FBXO5, MNS1, ALG11, TRIP13	0.06627
GOTERM_BP_FAT	GO:0010564~regulation of cell cycle process	21	CDC7, NEK2, CENPF, CDC23, PKMYT1, TTK, CENPE, ANLN, CDC25C, BRCA1, GTSE1, TGFB1, PPP1R9B, PLK4, MAD2L1, TIMELESS, BUB1, FBXO5, RANBP1, NEK6, APC	0.0664039
GOTERM_MF_FAT	GO:0030554~adenyl nucleotide binding	167	KIFC1, RNASEL, ADCY7, CTPS, TTK, PKMYT1, RPS6KB1, CCT2, AURKB, MTHFD1L, PRKX, DDX27, KIF13A, ACTG2, ATP2B4, PSKH1, ABCB10, ROCK1, KIF5C, MYH9, CDKL5, ORC1L, EARS2, RFC5, RFC3, MAP4K5, DHX29, ATP2C1, RFC2, PDGFRA, ROR1, NEK9, PDGFRB, CAMK1, NEK4, SMARCA1, FASTKD5, NEK6, EIF2AK4, NEK7, KIF26B, KIF4A, ENPP1, NEK2, PFKFB3, OAS3, EPHB3, TK1, DDX46, TEK, HSPE1, POLQ, STK38L, RUNX2, ERCC6L, DHX9, MKI67,…	0.0664946
KEGG_PATHWAY	hsa04914:Progesterone-mediated oocyte maturation	17	ADCY7, CDC23, PKMYT1, MAPK10, CDC25C, PPP1CB, PRKX, CDK2, CCNB1, CCNB2, MAD2L1, ADCY9, PLK1, MAPK14, BUB1, CCNA2, AKT3	0.0670753
KEGG_PATHWAY	hsa04510:Focal adhesion	30	CAV1, COL3A1, ITGB1, ITGAV, COL6A3, COL6A2, COL6A1, TNN, PDGFC, LAMB1, THBS1, AKT3, COL4A2, ROCK1, ITGA4, HGF, MAPK10, VAV2, COL5A3, PPP1CB, COL5A2, LAMA4, ITGA5, ITGA7, COL1A2, PDGFRA, RAP1A, PDGFRB, LAMC1, PARVA	0.0681199
KEGG_PATHWAY	hsa05130:Pathogenic Escherichia coli infection	13	YWHAZ, ROCK1, TUBB2A, ARPC4, NCL, ITGB1, CTTN, ARPC3, YWHAQ, TUBB6, TUBA1A, TUBA1B, TUBA1C	0.0685109
GOTERM_MF_FAT	GO:0042802~identical protein binding	76	S100A4, SCHIP1, E2F8, TGFB3, BNIP3, TP63, PRDX3, AMOTL1, AMOTL2, MTHFD1L, TGFB1, MAGED1, CASP8AP2, ROBO1, TRIM9, CPOX, FAP, GTF2A2, PDGFC, MKL2, CASP2, TOP2A, GABPB2, GHR, CCDC88A, TRPM8, ROCK1, ADIPOR2, OLFML2A, MYH9, CDK2, RAD51, MAD2L1, TIMELESS, COL1A2, PDGFRA, HSPB1, PSME3, C9ORF30, SUDS3, CAV1, ENPP1, PFKFB3, TRA2A, KITLG, CLDN11, SRF, ITGB1, MTMR2, ALDH1A3, PVRL2, PYCARD, TNN, THBS1, TRIP1…	0.0704677
GOTERM_BP_FAT	GO:0048514~blood vessel morphogenesis	32	CAV1, PRRX1, CSPG4, JAG1, SRF, EDNRA, HEY1, CTGF, ROBO1, AGT, MKL2, PLXND1, THBS1, FGF1, ANGPT2, CYR61, ANGPTL4, SCG2, PLAT, SGPL1, MYO1E, COL15A1, ITGA4, MYH9, NCL, ANXA2, ID1, MAPK14, PLXDC1, ITGA7, GLMN, PLAU	0.0744254
GOTERM_BP_FAT	GO:0007094~mitotic cell cycle spindle assembly checkpoint	6	MAD2L1, BUB1, CENPF, TTK, CENPE, APC	0.0745201
GOTERM_BP_FAT	GO:0045839~negative regulation of mitosis	6	MAD2L1, BUB1, CENPF, TTK, CENPE, APC	0.10698
GOTERM_BP_FAT	GO:0031577~spindle checkpoint	6	MAD2L1, BUB1, CENPF, TTK, CENPE, APC	0.10698
GOTERM_BP_FAT	GO:0051784~negative regulation of nuclear division	6	MAD2L1, BUB1, CENPF, TTK, CENPE, APC	0.10698
GOTERM_BP_FAT	GO:0045841~negative regulation of mitotic metaphase/anaphase transition	6	MAD2L1, BUB1, CENPF, TTK, CENPE, APC	0.0745201
GOTERM_BP_FAT	GO:0051726~regulation of cell cycle	44	E2F2, NEK2, TTK, PKMYT1, BCCIP, ANLN, OBFC2A, ITGB1, TGFB1, GTSE1, DIRAS3, MTBP, BUB1, FBXO5, RANBP1, THAP1, CCNA2, HSPA8, APC, CDC7, BRCC3, GMNN, SKP2, SMAD3, CENPF, CDC23, CDK6, CENPE, CDC25C, PPP1CB, BRCA1, CDK2, PTPN11, CCNB1, PPP1R9B, MNAT1, PLK4, MAD2L1, TIMELESS, MAPK14, ZWINT, UBA3, BUB1B, NEK6	0.111603
GOTERM_MF_FAT	GO:0005518~collagen binding	10	LUM, SMAD4, SMAD3, NID2, SPARC, COL5A3, ECM2, THBS1, SERPINH1, ADAM9	0.14292
GOTERM_MF_FAT	GO:0008092~cytoskeletal protein binding	66	ENAH, MLPH, CAPZA2, UTRN, CAPZA1, PDLIM3, LMO7, KLHL3, SDC2, GLI1, DSTN, ACTR2, ANK1, TARDBP, CEP290, MKL2, MSN, PLS3, RAB27A, DYNC1I1, CCDC88A, ERMN, MYH9, NEXN, FARP1, TMSB4X, MAPRE1, ADD3, DBN1, DST, PARVA, TPPP3, SHROOM2, APC2, CNN3, CALD1, DIAPH3, ANLN, RDX, ARPC4, TPM1, TPM4, TPM3, ARPC3, CNN2, STK38L, AFAP1, APC, SYNPO, INF2, DIXDC1, PHACTR2, PTPN3, NF2, MYO1B, MYO1E, PSRC1, KIF18A, EVL, R…	0.0754625
GOTERM_BP_FAT	GO:0034330~cell junction organization	13	DLC1, JUB, SHROOM2, NF2, TGFB3, GJA1, SMAD3, TGFB1, CD9, ARHGAP6, ITGA5, LAMC1, APC	0.114753
GOTERM_BP_FAT	GO:0007093~mitotic cell cycle checkpoint	11	MAD2L1, ZWINT, BUB1, BUB1B, CENPF, TTK, CENPE, CCNA2, GTSE1, TGFB1, APC	0.119765
GOTERM_BP_FAT	GO:0040012~regulation of locomotion	29	DLC1, JUB, F2RL1, RPS6KB1, JAG1, GREM1, TPM1, ADA, TGFB1, AGT, TEK, LAMB1, THBS1, ADAM9, APC, SCG2, NF2, SMAD3, NEXN, LAMA4, CLIC4, F3, PDGFRA, PDGFRB, JAK2, IGFBP3, HDAC7, F2R, IGFBP5	0.119411
GOTERM_BP_FAT	GO:0007160~cell-matrix adhesion	17	DLC1, JUB, EPDR1, COL3A1, NID2, COL5A3, ECM2, ITGB1, ARHGAP6, TSC1, CTGF, ITGAV, AGT, TEK, ITGA7, TNN, ADAM9	0.124499
GOTERM_BP_FAT	GO:0006261~DNA-dependent DNA replication	13	POLA1, MCM3, MCM4, ORC1L, RAD51, RPA1, DNA2, POLD4, CCDC111, RFC3, POLE2, PRIM2, CDK2AP1	0.124972
GOTERM_CC_FAT	GO:0015629~actin cytoskeleton	35	MYL6, CGNL1, SHROOM2, MLPH, CAPZA2, CALD1, UTRN, CAPZA1, PDLIM3, FERMT1, ARPC4, ANLN, CD2AP, TPM1, TPM4, DSTN, TPM3, ACTR2, ACTG2, ARHGAP6, ARPC3, STK38L, SYNPO, ACTA2, MYO1B, MYO1E, MYH9, LSP1, PKNOX2, PPP1R9B, TSC1, CLIC4, DBN1, SEPT7, DST	0.0756355
GOTERM_CC_FAT	GO:0000228~nuclear chromosome	24	DNMT3A, NEK2, SGOL2, POLA1, HIRA, CBX3, CBX1, MCM3, SMC2, SUV39H2, RAD51, RPA1, ATRX, TIMELESS, INCENP, PRIM2, BUB1, RRS1, ADD3, DNMT3B, TOP2A, ERCC4, SUDS3, BTBD12	0.0773645
GOTERM_BP_FAT	GO:0051325~interphase	19	CDC7, CAMK2G, DBF4, POLA1, SKP2, CENPF, CDC23, CDK6, CDC25C, PPP1CB, ITGB1, GTSE1, CDK2, CCNB1, MNAT1, PRUNE2, MTBP, CDK2AP1, CDCA5	0.12856
GOTERM_BP_FAT	GO:0006928~cell motion	58	JUB, CAPZA2, CAPZA1, RPS6KB1, CD2AP, TGFB1, DSTN, ACTR2, CTGF, ROBO1, MSN, SPON2, SGPL1, CCDC88A, EGR2, ROCK1, EFNB1, KIF5C, MYH9, CERCAM, ELMO1, HSPB1, PDGFRB, LAMC1, GAP43, SHROOM2, CCL2, CALD1, KITLG, PRKDC, SPOCK1, ARF6, EPHB3, SRF, TPM1, ITGB1, TPM4, TPM3, VCAM1, CD9, DNALI1, ARPC3, LHX2, DNAJA1, TNN, THBS1, SCG2, APC, PLAT, ITGA4, VAV2, LSP1, ITGA5, ID1, MAPK14, JAK2, LRP8, PLAU	0.131565
GOTERM_BP_FAT	GO:0019220~regulation of phosphate metabolic process	59	DLC1, ADCY7, TGFB3, PKMYT1, TTK, PRDX3, TGFB1, EDNRA, DIRAS3, MDFIC, SPRED2, PDGFC, SPRED1, ADAM9, GHR, IBTK, CCDC88A, RBL1, PKIB, PPP1CB, MAP4K5, PLCE1, PDGFRB, GAP43, PRKD3, CAV1, ADORA2B, ENPP1, KITLG, BCCIP, DUSP12, TRIB2, AGT, C1QTNF2, THBS1, APC, NF2, SMAD4, SMAD3, RCAN1, CENPE, HGF, DGKI, CDC25C, VAV2, PTPN11, PPP1R9B, MNAT1, YWHAG, ADCY9, TSC1, RGS4, GLMN, JAK2, LRP8, IGFBP3, F2R, BMPR1A,…	0.129801
GOTERM_BP_FAT	GO:0051174~regulation of phosphorus metabolic process	59	DLC1, ADCY7, TGFB3, PKMYT1, TTK, PRDX3, TGFB1, EDNRA, DIRAS3, MDFIC, SPRED2, PDGFC, SPRED1, ADAM9, GHR, IBTK, CCDC88A, RBL1, PKIB, PPP1CB, MAP4K5, PLCE1, PDGFRB, GAP43, PRKD3, CAV1, ADORA2B, ENPP1, KITLG, BCCIP, DUSP12, TRIB2, AGT, C1QTNF2, THBS1, APC, NF2, SMAD4, SMAD3, RCAN1, CENPE, HGF, DGKI, CDC25C, VAV2, PTPN11, PPP1R9B, MNAT1, YWHAG, ADCY9, TSC1, RGS4, GLMN, JAK2, LRP8, IGFBP3, F2R, BMPR1A,…	0.129801
GOTERM_BP_FAT	GO:0051789~response to protein stimulus	19	KLF10, DEK, SERPINH1, EDEM1, HERPUD2, TGFB1, HSPH1, VCP, ID1, DNAJA1, TOR1B, HSPB1, HSPE1, HSPD1, HSPB3, DNAJB4, EIF2AK4, HSPA8, CYR61	0.136071
GOTERM_BP_FAT	GO:0007076~mitotic chromosome condensation	6	NCAPH, NCAPG, AKAP8, CDCA5, SMC2, SMC4	0.134274
GOTERM_MF_FAT	GO:0019904~protein domain specific binding	43	DLC1, SHROOM2, ENAH, YWHAZ, CBX3, GJA1, TP63, CD2AP, HNRNPM, ARHGAP6, PPP2CB, PYCARD, TUBA1A, CASP2, EHD2, KPNB1, GHR, ADAM9, CARD9, NFE2, STMN3, STRN3, EFS, LIN7C, EVL, CDC25C, NLRP1, PTPN12, ELMO1, PTPN11, PLSCR1, SH3BGRL, YWHAG, VCP, NEDD4, YWHAQ, JAK2, ERC1, CIT, ADAM12, PDZK1, CALM1, SHCBP1	0.185843
GOTERM_BP_FAT	GO:0043549~regulation of kinase activity	46	CAV1, ADORA2B, ADCY7, TGFB3, KITLG, PKMYT1, BCCIP, DUSP12, PRDX3, TGFB1, TRIB2, EDNRA, DIRAS3, MDFIC, C1QTNF2, SPRED2, PDGFC, SPRED1, THBS1, APC, ADAM9, GHR, CCDC88A, NF2, RBL1, CENPE, PKIB, HGF, DGKI, CDC25C, VAV2, PPP1CB, PTPN11, MNAT1, MAP4K5, YWHAG, PLCE1, ADCY9, TSC1, RGS4, LRP8, JAK2, PRKD3, GAP43, F2R, HTR2A	0.134411
GOTERM_MF_FAT	GO:0032559~adenyl ribonucleotide binding	160	KIFC1, RNASEL, ADCY7, CTPS, TTK, PKMYT1, RPS6KB1, CCT2, AURKB, MTHFD1L, PRKX, DDX27, KIF13A, ACTG2, ATP2B4, PSKH1, ABCB10, ROCK1, KIF5C, MYH9, CDKL5, ORC1L, EARS2, RFC5, RFC3, MAP4K5, DHX29, ATP2C1, RFC2, PDGFRA, ROR1, NEK9, PDGFRB, CAMK1, NEK4, SMARCA1, FASTKD5, NEK6, EIF2AK4, NEK7, KIF26B, KIF4A, ENPP1, NEK2, PFKFB3, OAS3, EPHB3, TK1, DDX46, TEK, HSPE1, POLQ, STK38L, RUNX2, ERCC6L, DHX9, MKI67,…	0.0789171
GOTERM_MF_FAT	GO:0019899~enzyme binding	62	A2M, MLPH, SNRPD3, PGAM1, CBX3, CBX1, PRDX3, ARHGAP6, ANK1, SLC2A1, RAPGEF6, RANBP1, RANBP2, CASP2, TOP2A, ADAM9, DHCR24, GHR, IBTK, CCDC88A, ROCK1, STRN3, PRKCDBP, PPP1CB, NLRP1, RFC5, PLCE1, UBE2K, F3, AKAP8, ERC1, AKAP2, ADD3, SUDS3, ADAMTS4, CAV1, NEK2, DIAPH3, DUSP12, GCLM, BCHE, CHM, AXIN2, LAMB1, APC, INF2, ZMYM2, MOBKL1A, SMAD3, CENPE, RCAN2, BRCA1, PTPN11, ANXA2, PPP1R9B, MICALCL, YWHAG,…	0.178927
GOTERM_BP_FAT	GO:0044087~regulation of cellular component biogenesis	23	DLC1, CAV1, NF2, SUMO1P3, CAPZA2, PSRC1, CAPZA1, TGFB3, SMAD3, RDX, ARF6, SRF, TPM1, SUMO1, EIF4EBP1, ARHGAP6, TSC1, ARPC3, TMSB4X, CAND1, MAPRE1, THBS1, SYNPO, APC	0.138606
GOTERM_BP_FAT	GO:0001501~skeletal system development	42	WNT5A, COL3A1, TCOF1, TGFB3, PRRX1, ACP5, TP63, TGFB1, GLI1, HOXC9, CTGF, PTN, COL12A1, AXIN2, RUNX2, PAPSS2, GHR, MINPP1, SGPL1, CMKLR1, KLF10, FBN1, SMAD3, SPARC, COL5A2, ANKH, ANXA2, HOXB3, EYA1, HOXB2, CLEC3B, MAPK14, TRPS1, HOXB6, COL1A2, PDGFRA, PDGFRB, IGFBP3, IGFBP4, ADAMTS4, IGFBP5, BMPR1A	0.137943
GOTERM_BP_FAT	GO:0051495~positive regulation of cytoskeleton organization	11	PLK4, CAV1, NF2, PSRC1, SMAD3, ARF6, CENPE, TPM1, DSTN, SYNPO, APC	0.141545
GOTERM_BP_FAT	GO:0051321~meiotic cell cycle	19	EXO1, MKI67, NEK2, SGOL2, MND1, RBM7, MYH9, RAD54L, SUV39H2, RAD51, RPA1, FANCD2, PLK1, PSMC3IP, CYP26B1, FBXO5, MNS1, ALG11, TRIP13	0.079286
GOTERM_BP_FAT	GO:0007346~regulation of mitotic cell cycle	24	NEK2, SMAD3, CENPF, CDC23, TTK, PKMYT1, CENPE, ANLN, CDC25C, CDK2, TGFB1, GTSE1, PPP1R9B, MAD2L1, ZWINT, MTBP, BUB1, BUB1B, FBXO5, THAP1, RANBP1, CCNA2, NEK6, APC	0.146527
GOTERM_BP_FAT	GO:0051492~regulation of stress fiber formation	7	DLC1, ARHGAP6, NF2, TSC1, SMAD3, TPM1, SYNPO	0.146044
GOTERM_MF_FAT	GO:0003777~microtubule motor activity	15	KIF14, DYNC1I1, KIF23, KIFC1, KIF4A, KIF11, KIF15, KIF5C, KIF18A, CENPE, KIF13A, KIF2C, DNALI1, KIF26B, KIF20A	0.203414
GOTERM_BP_FAT	GO:0032269~negative regulation of cellular protein metabolic process	27	CAV1, A2M, ENPP1, TGFB1, EIF4EBP1, PSMB6, PSMB3, ITGAV, PSMD1, FBXO5, THBS1, DNMT3B, IBTK, PTPN3, NF2, LOC643668, CDC23, PSMD14, MAD2L1, TSC1, BUB1B, PSME3, IGFBP3, SRP9, EIF2AK4, UBE2E1, IGFBP5	0.153768
GOTERM_BP_FAT	GO:0051656~establishment of organelle localization	14	SEPT5, COPA, SHROOM2, CCDC99, KIF18A, CDC23, CENPF, NDC80, CENPE, MYH9, CENPA, RRS1, CDCA5, RAB27A	0.16281
GOTERM_MF_FAT	GO:0005201~extracellular matrix structural constituent	16	COL4A2, LUM, FBN1, COL3A1, COL15A1, COL5A3, EMILIN2, COL5A2, COL4A5, LAMA4, COL1A2, COL6A2, COL12A1, LAMC1, LAMB1, COL8A2	0.211098
GOTERM_BP_FAT	GO:0031399~regulation of protein modification process	39	DLC1, CAV1, ENPP1, TGFB3, TTK, KITLG, TGFB1, EDNRA, PSMB6, MDFIC, PSMB3, AGT, PSMD1, FBXO5, FBXO4, PDGFC, DNMT3B, GHR, IBTK, CCDC88A, NF2, LOC643668, SMAD4, CDC23, BRCA1, CCNB1, PPP1R9B, MAP4K5, PSMD14, MAD2L1, TSC1, PLK1, BUB1B, PDGFRB, PSME3, JAK2, IGFBP3, BMPR1A, UBE2E1	0.167703
GOTERM_BP_FAT	GO:0033160~positive regulation of protein import into nucleus, translocation	5	SMAD4, TGFB3, JAK2, TGFB1, BMPR1A	0.0806346
GOTERM_BP_FAT	GO:0033158~regulation of protein import into nucleus, translocation	5	SMAD4, TGFB3, JAK2, TGFB1, BMPR1A	0.171186
GOTERM_BP_FAT	GO:0030278~regulation of ossification	15	EGR2, ENPP1, PTGER4, FZD1, TGFB3, SMAD3, CDK6, ANKH, TGFB1, PLA2G4A, AXIN2, RUNX2, HDAC7, APC, BMPR1A	0.176475
GOTERM_BP_FAT	GO:0042325~regulation of phosphorylation	56	ADCY7, TGFB3, PKMYT1, TTK, PRDX3, TGFB1, EDNRA, DIRAS3, MDFIC, SPRED2, PDGFC, SPRED1, ADAM9, GHR, IBTK, CCDC88A, RBL1, PKIB, PPP1CB, MAP4K5, PLCE1, PDGFRB, GAP43, PRKD3, CAV1, ADORA2B, ENPP1, KITLG, BCCIP, DUSP12, TRIB2, AGT, C1QTNF2, THBS1, APC, NF2, SMAD4, CENPE, HGF, DGKI, CDC25C, VAV2, PTPN11, PPP1R9B, MNAT1, YWHAG, ADCY9, TSC1, RGS4, GLMN, JAK2, LRP8, IGFBP3, F2R, BMPR1A, HTR2A	0.17573
GOTERM_BP_FAT	GO:0051329~interphase of mitotic cell cycle	18	CDC7, CAMK2G, DBF4, POLA1, SKP2, CENPF, CDC23, CDK6, CDC25C, PPP1CB, ITGB1, GTSE1, CDK2, CCNB1, MNAT1, MTBP, CDK2AP1, CDCA5	0.174582
KEGG_PATHWAY	hsa05210:Colorectal cancer	16	FZD8, APC2, CYCS, FZD1, TGFB3, SMAD4, SMAD3, LEF1, MAPK10, TGFB1, FZD6, PDGFRA, PDGFRB, AXIN2, AKT3, APC	0.085635
GOTERM_BP_FAT	GO:0030071~regulation of mitotic metaphase/anaphase transition	8	MAD2L1, BUB1, CENPF, CDC23, TTK, CENPE, NEK6, APC	0.0866085
GOTERM_BP_FAT	GO:0051270~regulation of cell motion	28	DLC1, JUB, F2RL1, RPS6KB1, JAG1, GREM1, TPM1, ADA, TGFB1, AGT, TEK, LAMB1, THBS1, ADAM9, APC, NF2, SMAD3, NEXN, LAMA4, CLIC4, F3, PDGFRA, PDGFRB, JAK2, IGFBP3, HDAC7, F2R, IGFBP5	0.183153
GOTERM_BP_FAT	GO:0006289~nucleotide-excision repair	12	RFC5, RPA1, MMS19, POLD4, MNAT1, RFC3, POLE2, RFC2, NEIL3, ERCC4, BTBD12, FANCC	0.181584
GOTERM_BP_FAT	GO:0006986~response to unfolded protein	14	SERPINH1, HERPUD2, EDEM1, HSPH1, VCP, TOR1B, DNAJA1, HSPB1, HSPE1, HSPD1, HSPB3, DNAJB4, EIF2AK4, HSPA8	0.187591
GOTERM_BP_FAT	GO:0009262~deoxyribonucleotide metabolic process	8	TYMS, NUDT1, RRM2, RRM1, TDG, DERA, C6ORF108, ADA	0.195584
GOTERM_MF_FAT	GO:0031418~L-ascorbic acid binding	7	LEPRE1, P4HA2, P4HA1, PLOD2, PLOD3, EGLN3, LEPREL1	0.271972
GOTERM_CC_FAT	GO:0042995~cell projection	75	S100A4, SH3RF1, JUB, MCHR1, ENAH, LDHA, LZTS1, UTRN, UCHL1, DYNC2LI1, CSPG4, FERMT1, BNIP3, TP63, AQP1, CD2AP, TGFB1, GLI1, ACTR2, CTTN, ROBO1, TTC30A, FAP, GOPC, CEP290, MSN, RAB27A, AR, CCDC88A, MPDZ, STRN3, ERMN, KIF5C, CDK6, MYH9, LCA5, CLIC4, BACE1, MAPRE1, DBN1, GAP43, PARVA, PLEK2, CNN3, CALD1, CETN3, CTNND1, PPT1, RDX, ARPC4, ARF6, TPM1, ITGB1, ADA, VCAM1, NPHP4, DNALI1, ARPC3, ODF2, SYNP…	0.0899142
GOTERM_BP_FAT	GO:0051052~regulation of DNA metabolic process	19	CCDC88A, BRCC3, NF2, POLH, USP1, GMNN, TGFB3, KITLG, UBE2V2, BRCA1, TGFB1, CDK2, GLI1, RAD51, DNA2, EYA1, PDGFRA, PDGFC, ERCC4	0.20454
GOTERM_BP_FAT	GO:0007052~mitotic spindle organization	6	KIF23, SPC25, KIF11, PRC1, TTK, NDC80	0.205332
GOTERM_BP_FAT	GO:0032231~regulation of actin filament bundle formation	7	DLC1, ARHGAP6, NF2, TSC1, SMAD3, TPM1, SYNPO	0.206252
GOTERM_BP_FAT	GO:0051248~negative regulation of protein metabolic process	27	CAV1, A2M, ENPP1, TGFB1, EIF4EBP1, PSMB6, PSMB3, ITGAV, PSMD1, FBXO5, THBS1, DNMT3B, IBTK, PTPN3, NF2, LOC643668, CDC23, PSMD14, MAD2L1, TSC1, BUB1B, PSME3, IGFBP3, SRP9, EIF2AK4, UBE2E1, IGFBP5	0.209818
GOTERM_BP_FAT	GO:0032956~regulation of actin cytoskeleton organization	16	DLC1, SHROOM2, CCDC88A, NF2, CAPZA2, CAPZA1, SMAD3, RDX, ARF6, TPM1, DSTN, ARHGAP6, TSC1, ARPC3, TMSB4X, SYNPO	0.207884
GOTERM_BP_FAT	GO:0051338~regulation of transferase activity	46	CAV1, ADORA2B, ADCY7, TGFB3, KITLG, PKMYT1, BCCIP, DUSP12, PRDX3, TGFB1, TRIB2, EDNRA, DIRAS3, MDFIC, C1QTNF2, SPRED2, PDGFC, SPRED1, THBS1, APC, ADAM9, GHR, CCDC88A, NF2, RBL1, CENPE, PKIB, HGF, DGKI, CDC25C, VAV2, PPP1CB, PTPN11, MNAT1, MAP4K5, YWHAG, PLCE1, ADCY9, TSC1, RGS4, LRP8, JAK2, PRKD3, GAP43, F2R, HTR2A	0.210288
GOTERM_BP_FAT	GO:0051340~regulation of ligase activity	15	XRCC4, LOC643668, CDC23, GCLM, CCNB1, PSMD14, MAD2L1, PSMB6, PLK1, PSMB3, PSMD1, BUB1B, FBXO5, PSME3, UBE2E1	0.21055
GOTERM_BP_FAT	GO:0051129~negative regulation of cellular component organization	22	DLC1, SHROOM2, CAPZA2, CAPZA1, APOC1, CENPF, TTK, RDX, ARF6, CENPE, BRCA1, TGFB1, ARHGAP6, EIF4EBP1, MAD2L1, BUB1, TMSB4X, MAPRE1, THBS1, DNMT3B, ERCC4, APC	0.213375
GOTERM_CC_FAT	GO:0044432~endoplasmic reticulum part	42	CYB5R3, SEC24B, FKBP7, PDIA5, ALG6, ALG8, SERPINH1, ALG9, EXTL2, EDEM1, SC4MOL, PIGK, TRAM2, KDELC1, INSIG2, P4HA2, BCHE, P4HA1, CASP7, CYP26B1, TOR1B, ASPH, DHCR24, MINPP1, SOAT2, SGPL1, PIGY, PIGW, ERLIN2, PIGT, SEPN1, CERCAM, ITPR2, SACM1L, SQLE, DPM1, DPM3, GOSR2, RCN3, DOLPP1, SSR2, SRP9	0.0998766
GOTERM_CC_FAT	GO:0005783~endoplasmic reticulum	98	PTGS1, PKMYT1, PSKH1, ANK1, INSIG2, PLOD2, PLOD3, PGRMC1, PHTF2, LRRC59, TMEM98, ASPH, B3GALTL, SGPL1, CERCAM, ERGIC1, YIF1A, EBPL, TRAM1L1, PTRF, BACE1, SURF4, TPST2, CAV1, NAPG, APOC1, SERPINH1, EXTL2, EPM2AIP1, TRAM2, KDELC1, LPCAT1, BCHE, ARL6IP5, ICMT, SEPN1, LEPRE1, VCP, GOSR2, YIPF4, CYB5R3, COPA, SEC24B, GJA1, ALG6, PDIA5, ALG8, ALG9, SC4MOL, TOR3A, PIGK, PIGL, SLN, P4HA2, P4HA1, CASP7, A…	0.103501
GOTERM_BP_FAT	GO:0016337~cell-cell adhesion	36	LMO7, PCDHB14, CTNND1, PCDHB12, CLDN11, PCDHB11, PCDHB10, CD2AP, ITGB1, VCAM1, NPHP4, CTGF, ROBO1, PCDHB16, TRO, PVRL2, TEK, PCDHB17, COL6A2, MSN, COL8A2, ADAM9, PCDHB9, PCDHB7, PCDHB8, ROCK1, PCDHB5, PCDHB6, PCDHB2, ITGA4, PCDH7, MYH9, CERCAM, AMIGO2, ATP2C1, ITGA5, JAM2	0.234923
GOTERM_BP_FAT	GO:0000075~cell cycle checkpoint	16	BRCC3, TTK, CENPF, CENPE, OBFC2A, GTSE1, TGFB1, BRCA1, PTPN11, MAD2L1, MAPK14, ZWINT, BUB1, BUB1B, CCNA2, APC	0.238339
GOTERM_CC_FAT	GO:0005637~nuclear inner membrane	7	LMNB1, LMNB2, UNC50, ATP11B, SMAD3, CBX3, LBR	0.112669
GOTERM_CC_FAT	GO:0034399~nuclear periphery	12	DNMT3A, ZNF350, RNASEL, KIF4A, LMNB1, ZNF326, LMNB2, POLA1, CENPF, JAK2, RUVBL1, AKAP8	0.112002
GOTERM_BP_FAT	GO:0043588~skin development	8	COL3A1, COL1A2, LEF1, TP63, COL5A3, COL5A2, DHCR24, APC	0.254582
GOTERM_BP_FAT	GO:0032970~regulation of actin filament-based process	16	DLC1, SHROOM2, CCDC88A, NF2, CAPZA2, CAPZA1, SMAD3, RDX, ARF6, TPM1, DSTN, ARHGAP6, TSC1, ARPC3, TMSB4X, SYNPO	0.25558
GOTERM_BP_FAT	GO:0051640~organelle localization	16	SEPT5, COPA, SHROOM2, CCDC99, MLPH, KIF18A, CDC23, CENPF, NDC80, CENPE, MYH9, CENPA, RRS1, CDCA5, ASPM, RAB27A	0.25558
GOTERM_BP_FAT	GO:0010952~positive regulation of peptidase activity	12	DLC1, UACA, CASP8AP2, VCP, F3, CYCS, PYCARD, SMAD3, HSPE1, HSPD1, NLRP1, F2R	0.255108
GOTERM_BP_FAT	GO:0043280~positive regulation of caspase activity	12	DLC1, UACA, CASP8AP2, VCP, F3, CYCS, PYCARD, SMAD3, HSPE1, HSPD1, NLRP1, F2R	0.255108
GOTERM_CC_FAT	GO:0000796~condensin complex	4	NCAPH, NCAPG, SMC2, SMC4	0.1156
GOTERM_CC_FAT	GO:0030027~lamellipodium	13	JUB, SH3RF1, ENAH, CCDC88A, NF2, CTNND1, EVL, RDX, CTTN, TSC1, ARPC3, FAP, PARVA	0.114534
GOTERM_BP_FAT	GO:0001655~urogenital system development	18	SGPL1, AR, MYO1E, FBN1, RPGRIP1L, SMAD4, TP63, LEF1, GREM1, PLCE1, EYA1, TSC1, ALDH1A3, AGT, CEP290, PDGFRB, RARB, APC	0.26473
GOTERM_BP_FAT	GO:0031400~negative regulation of protein modification process	19	IBTK, CAV1, NF2, ENPP1, LOC643668, CDC23, TGFB1, PSMD14, MAD2L1, PSMB6, TSC1, PSMB3, PSMD1, BUB1B, FBXO5, PSME3, IGFBP3, DNMT3B, UBE2E1	0.265429
GOTERM_MF_FAT	GO:0048407~platelet-derived growth factor binding	5	COL3A1, COL1A2, PDGFRA, PDGFRB, COL6A1	0.397709
GOTERM_BP_FAT	GO:0007179~transforming growth factor beta receptor signaling pathway	12	EID2, CCL2, ID1, KLF10, COL3A1, COL1A2, SMAD4, TGFB3, SMAD3, TGFB1, ADAM9, BMPR1A	0.277332
GOTERM_BP_FAT	GO:0010212~response to ionizing radiation	12	XRCC4, CAV1, EYA1, NES, BRCC3, CCL2, FANCD2, PRKDC, OBFC2A, RAD54L, DNMT3B, BRCA1	0.277332
GOTERM_BP_FAT	GO:0060391~positive regulation of SMAD protein nuclear translocation	4	SMAD4, TGFB3, TGFB1, BMPR1A	0.275764
GOTERM_BP_FAT	GO:0060390~regulation of SMAD protein nuclear translocation	4	SMAD4, TGFB3, TGFB1, BMPR1A	0.275764
GOTERM_CC_FAT	GO:0005814~centriole	8	PLK4, ROCK1, CEP135, CEP170, CETN3, ODF2, CEP55, TOP2A	0.123797
GOTERM_BP_FAT	GO:0032388~positive regulation of intracellular transport	8	UACA, NEDD4, SMAD4, TGFB3, SMAD3, JAK2, TGFB1, BMPR1A	0.283094
KEGG_PATHWAY	hsa05414:Dilated cardiomyopathy	16	SLC8A1, ADCY7, TGFB3, ITGA4, ITGB1, TPM1, TPM4, TGFB1, PRKX, TPM3, ADCY9, ITGA5, ITGAV, ITGA7, SGCD, SGCB	0.171993
GOTERM_BP_FAT	GO:0012501~programmed cell death	68	DLC1, E2F2, BNIP3, TP63, GJA1, RNF216, MAGED1, CASP8AP2, GATA6, CASP7, C11ORF82, CASP2, TOP2A, MAGEH1, API5, DHCR24, CCAR1, SGPL1, ROCK1, ARHGEF6, CYCS, PIGT, ARHGEF9, ARHGEF12, NLRP1, ELMO1, ZDHHC16, F3, BUB1B, PSME3, PDCD6IP, FASTKD5, NEK6, DPF2, ING4, APH1A, MCL1, EGLN3, PRKDC, PPT1, ARF6, ITM2B, GREM1, GRAMD4, GLRX2, PRUNE2, PEG10, PLEKHG2, PYCARD, TCTN3, TNFRSF19, HSPE1, THBS1, TRAF5, PHLDA2…	0.285495
GOTERM_BP_FAT	GO:0051247~positive regulation of protein metabolic process	32	DLC1, CAV1, TGFB3, TTK, KITLG, GJA1, TGFB1, EDNRA, PSMB6, PSMB3, AGT, PSMD1, FBXO5, FBXO4, THBS1, DNMT3B, ADAM9, GHR, APC, LOC643668, SMAD4, CDC23, BRCA1, CCNB1, PSMD14, NEDD4, PLK1, JAK2, PSME3, SH3D19, BMPR1A, UBE2E1	0.286584
GOTERM_CC_FAT	GO:0012505~endomembrane system	81	CYB5R3, COPA, SEC24B, UNC50, PTGS1, BNIP3, GJA1, CBX3, ALG6, ALG8, ALG9, SC4MOL, EDNRA, PIGK, INSIG2, CASP7, PDGFC, ASPH, RANBP2, LBR, KPNB1, RAB27A, DHCR24, SGPL1, PIGY, PIGW, FUT11, PIGT, ERLIN2, NUPL2, SACM1L, MAN2A1, PLCE1, MAD2L1, CHSY3, SQLE, ATP2C1, NUP205, CHSY1, NUP107, DOLPP1, SRP9, EPN2, GLG1, CAV1, LMNB1, SUMO1P3, LMNB2, CAMK2G, ST8SIA1, POLA1, TAGLN2, EDEM1, EXTL2, CD9, ANXA7, SUMO1,…	0.129197
GOTERM_BP_FAT	GO:0006297~nucleotide-excision repair, DNA gap filling	6	RFC5, RPA1, POLD4, RFC3, POLE2, RFC2	0.288128
GOTERM_BP_FAT	GO:0006915~apoptosis	67	DLC1, E2F2, BNIP3, TP63, GJA1, RNF216, MAGED1, CASP8AP2, GATA6, CASP7, C11ORF82, CASP2, TOP2A, MAGEH1, API5, DHCR24, CCAR1, SGPL1, ROCK1, ARHGEF6, CYCS, PIGT, ARHGEF9, ARHGEF12, NLRP1, ELMO1, ZDHHC16, F3, BUB1B, PSME3, PDCD6IP, FASTKD5, NEK6, DPF2, ING4, APH1A, MCL1, EGLN3, PPT1, ARF6, ITM2B, GREM1, GRAMD4, GLRX2, PRUNE2, PEG10, PLEKHG2, PYCARD, TCTN3, TNFRSF19, HSPE1, THBS1, TRAF5, PHLDA2, CKAP2…	0.29038
GOTERM_CC_FAT	GO:0030496~midbody	6	KIF23, NEK2, INCENP, PSRC1, CENPF, AURKB	0.138623
GOTERM_BP_FAT	GO:0031401~positive regulation of protein modification process	26	DLC1, CAV1, TGFB3, KITLG, TTK, TGFB1, EDNRA, PSMB6, PSMB3, AGT, PSMD1, FBXO5, FBXO4, DNMT3B, GHR, LOC643668, SMAD4, CDC23, BRCA1, CCNB1, PSMD14, PLK1, JAK2, PSME3, BMPR1A, UBE2E1	0.307097
GOTERM_CC_FAT	GO:0005938~cell cortex	21	SEPT5, CAV1, SHROOM2, CAPZA2, CALD1, UTRN, ARF6, ANLN, MYH9, SEPT10, NCL, ITPR2, DSTN, PPP1R9B, CTTN, FNBP1, TSC1, NEDD4, MAPRE1, SEPT7, ADD3	0.136946
GOTERM_BP_FAT	GO:0043085~positive regulation of catalytic activity	59	DLC1, XRCC4, ADCY7, TGFB3, TGFB1, EDNRA, ARHGAP6, CASP8AP2, MDFIC, PSMD1, PDGFC, ADAM9, GHR, CCDC88A, CYCS, LOC643668, PPP1CB, NLRP1, MAP4K5, PLCE1, F3, PSME3, GAP43, PRKD3, CAV1, APH1A, ADORA2B, KITLG, DUSP12, TPM1, GCLM, PSMB6, PSMB3, AGT, C1QTNF2, PYCARD, FBXO5, HSPE1, THBS1, SMAD3, CDC23, CENPE, HGF, DGKI, VAV2, PTPN11, CCNB1, PSMD14, UACA, ADCY9, TSC1, VCP, PLK1, JAK2, LRP8, HSPD1, F2R, UBE2…	0.307188
GOTERM_BP_FAT	GO:0045859~regulation of protein kinase activity	42	CAV1, ADORA2B, ADCY7, TGFB3, KITLG, PKMYT1, BCCIP, TGFB1, TRIB2, EDNRA, DIRAS3, MDFIC, C1QTNF2, SPRED2, PDGFC, SPRED1, THBS1, APC, ADAM9, GHR, CCDC88A, NF2, CENPE, PKIB, HGF, DGKI, CDC25C, PPP1CB, PTPN11, MNAT1, MAP4K5, YWHAG, PLCE1, ADCY9, TSC1, RGS4, LRP8, JAK2, PRKD3, GAP43, F2R, HTR2A	0.308073
GOTERM_MF_FAT	GO:0003774~motor activity	21	MYL6, KIF14, DYNC1I1, KIF23, CGNL1, KIFC1, KIF4A, KIF11, MYO1B, MYO1E, DYNC2LI1, KIF15, KIF5C, KIF18A, CENPE, MYH9, KIF13A, KIF2C, DNALI1, KIF26B, KIF20A	0.453485
GOTERM_CC_FAT	GO:0005583~fibrillar collagen	5	LUM, COL3A1, COL1A2, COL5A3, COL5A2	0.138283
GOTERM_CC_FAT	GO:0016363~nuclear matrix	11	DNMT3A, ZNF350, RNASEL, KIF4A, LMNB1, ZNF326, POLA1, CENPF, JAK2, RUVBL1, AKAP8	0.136595
GOTERM_CC_FAT	GO:0044450~microtubule organizing center part	11	PLK4, ROCK1, CEP135, CEP192, CEP170, CETN3, CEP290, ODF2, CEP55, TOP2A, BRCA1	0.136595
GOTERM_BP_FAT	GO:0001822~kidney development	16	SGPL1, MYO1E, FBN1, RPGRIP1L, SMAD4, LEF1, GREM1, PLCE1, EYA1, TSC1, AGT, ALDH1A3, PDGFRB, CEP290, RARB, APC	0.316048
GOTERM_BP_FAT	GO:0006919~activation of caspase activity	11	DLC1, CASP8AP2, VCP, F3, CYCS, PYCARD, SMAD3, HSPE1, HSPD1, NLRP1, F2R	0.315097
GOTERM_BP_FAT	GO:0051439~regulation of ubiquitin-protein ligase activity during mitotic cell cycle	13	LOC643668, CDC23, CCNB1, PSMD14, MAD2L1, PSMB6, PLK1, PSMB3, PSMD1, FBXO5, BUB1B, PSME3, UBE2E1	0.331427
GOTERM_BP_FAT	GO:0017015~regulation of transforming growth factor beta receptor signaling pathway	9	PEG10, EID2, HTRA1, C5ORF13, SMAD4, TGFB3, SMAD3, THBS1, TGFB1	0.331459
GOTERM_MF_FAT	GO:0003887~DNA-directed DNA polymerase activity	8	POLD4, POLE4, POLI, POLH, POLE2, POLA1, POLQ, ESCO2	0.48326
GOTERM_MF_FAT	GO:0008017~microtubule binding	13	DYNC1I1, CCDC88A, CNN3, APC2, MLPH, PSRC1, KIF18A, GLI1, TARDBP, CEP290, MAPRE1, DST, APC	0.470179
GOTERM_BP_FAT	GO:0034622~cellular macromolecular complex assembly	39	NCBP1, EID2, CAV1, TUBB2A, SNRPD3, NAP1L3, ANLN, ARPC4, NAP1L5, TGFB1, TSPYL1, SFRS6, ARHGAP6, H2AFV, CENPA, SFRS9, GTF2A2, H2AFZ, TUBB6, FBXO5, PDGFC, TUBA1A, TUBA1B, KPNB1, TUBA1C, IPO13, SMAD4, SMAD3, CENPF, CENPE, SFRS1, HILS1, TBCA, NUP205, HSPD1, SIP1, CHAF1A, SNRPF, CHAF1B	0.338361
KEGG_PATHWAY	hsa00510:N-Glycan biosynthesis	10	MAN2A1, MGAT2, RFT1, DPM1, ALG6, DPM3, DOLPP1, ALG11, ALG8, ALG9	0.209744
GOTERM_BP_FAT	GO:0060021~palate development	8	SGPL1, PRRX1, PDGFRA, SMAD4, TGFB3, LEF1, ASPH, BMPR1A	0.345809
GOTERM_BP_FAT	GO:0030335~positive regulation of cell migration	15	F2RL1, SMAD3, RPS6KB1, TGFB1, AGT, F3, PDGFRA, PDGFRB, JAK2, THBS1, LAMB1, HDAC7, F2R, APC, ADAM9	0.345833
GOTERM_BP_FAT	GO:0010948~negative regulation of cell cycle process	7	MAD2L1, BUB1, CENPF, TTK, CENPE, BRCA1, APC	0.347135
GOTERM_BP_FAT	GO:0040017~positive regulation of locomotion	16	F2RL1, SMAD3, RPS6KB1, TGFB1, AGT, F3, PDGFRA, PDGFRB, JAK2, THBS1, LAMB1, HDAC7, F2R, APC, ADAM9, SCG2	0.346396
GOTERM_BP_FAT	GO:0032268~regulation of cellular protein metabolic process	54	DLC1, NCBP1, A2M, EIF5B, TGFB3, TTK, TGFB1, EDNRA, EIF4EBP1, RBM8A, MDFIC, PSMD1, PDGFC, ADAM9, GHR, IBTK, CCDC88A, LOC643668, MAP4K5, MAD2L1, BUB1B, HSPB1, PDGFRB, PSME3, SRP9, EIF2AK4, CAV1, ENPP1, KITLG, PSMB6, PSMB3, ITGAV, AGT, FBXO5, FBXO4, THBS1, DNMT3B, NF2, PTPN3, SMAD4, CDC23, BRCA1, CCNB1, PPP1R9B, PSMD14, EIF4E, TSC1, PLK1, JAK2, SH3D19, IGFBP3, UBE2E1, BMPR1A, IGFBP5	0.345297
GOTERM_BP_FAT	GO:0000375~RNA splicing, via transesterification reactions	22	PABPN1, DHX9, NCBP1, SNRPA1, CSTF3, SNRPD3, HNRNPA2B1, TRA2A, SFRS1, HNRNPR, HNRNPA3, SFRS6, SFRS7, HNRNPM, HNRNPH3, RBM8A, SFRS9, HNRNPD, SNRPF, SIP1, CPSF2, CCAR1	0.344869
GOTERM_BP_FAT	GO:0000377~RNA splicing, via transesterification reactions with bulged adenosine as nucleophile	22	PABPN1, DHX9, NCBP1, SNRPA1, CSTF3, SNRPD3, HNRNPA2B1, TRA2A, SFRS1, HNRNPR, HNRNPA3, SFRS6, SFRS7, HNRNPM, HNRNPH3, RBM8A, SFRS9, HNRNPD, SNRPF, SIP1, CPSF2, CCAR1	0.344869
GOTERM_BP_FAT	GO:0000398~nuclear mRNA splicing, via spliceosome	22	PABPN1, DHX9, NCBP1, SNRPA1, CSTF3, SNRPD3, HNRNPA2B1, TRA2A, SFRS1, HNRNPR, HNRNPA3, SFRS6, SFRS7, HNRNPM, HNRNPH3, RBM8A, SFRS9, HNRNPD, SNRPF, SIP1, CPSF2, CCAR1	0.344869
GOTERM_MF_FAT	GO:0019798~procollagen-proline dioxygenase activity	4	LEPRE1, P4HA2, P4HA1, LEPREL1	0.495784
GOTERM_BP_FAT	GO:0051323~metaphase	4	CDCA8, FBXO5, CENPE, MYH9	0.359386
GOTERM_BP_FAT	GO:0010770~positive regulation of cell morphogenesis involved in differentiation	4	SMAD4, TGFB3, SMAD3, TGFB1	0.359386
GOTERM_BP_FAT	GO:0010718~positive regulation of epithelial to mesenchymal transition	4	SMAD4, TGFB3, SMAD3, TGFB1	0.359386
GOTERM_BP_FAT	GO:0051054~positive regulation of DNA metabolic process	11	DNA2, EYA1, BRCC3, PDGFRA, TGFB3, KITLG, PDGFC, BRCA1, TGFB1, GLI1, RAD51	0.357837
GOTERM_BP_FAT	GO:0051783~regulation of nuclear division	11	MAD2L1, NEK2, BUB1, CENPF, PKMYT1, CDC23, TTK, CENPE, CDC25C, NEK6, APC	0.357837
GOTERM_BP_FAT	GO:0007088~regulation of mitosis	11	MAD2L1, NEK2, BUB1, CENPF, PKMYT1, CDC23, TTK, CENPE, CDC25C, NEK6, APC	0.357837
GOTERM_BP_FAT	GO:0010033~response to organic substance	77	MMS19, A2M, ADCY7, STAR, IGFBP7, PTGS1, TGFB3, RPS6KB1, DEK, PRDX3, AQP1, TGFB1, EDNRA, HSPH1, EIF4EBP1, AES, GNG2, LOX, CCNA2, CYR61, ADAM9, GHR, AR, EGR2, ZCCHC11, STRN3, ADIPOR2, LEF1, SQLE, PDGFRA, HSPB1, GNB4, HSPB3, EIF2AK4, CAV1, CCL2, ENPP1, MCL1, COL3A1, HMGCS1, ACP5, PRKDC, SRF, EDEM1, ATP5G3, SERPINH1, GLRX2, BCHE, TOR1B, COL6A2, DNAJA1, HSPE1, THBS1, HSPA8, TXNIP, SLC8A1, CARD9, KLF10…	0.358961
GOTERM_BP_FAT	GO:0006323~DNA packaging	18	HAT1, NAP1L3, NAP1L5, SMC2, SMC4, TSPYL1, NCAPH, HILS1, H2AFV, NCAPG, NCAPG2, CENPA, H2AFZ, AKAP8, CHAF1A, CDCA5, TOP2A, CHAF1B	0.35696
GOTERM_MF_FAT	GO:0015631~tubulin binding	16	DYNC1I1, TPPP3, CCDC88A, CNN3, APC2, MLPH, PSRC1, KIF18A, RACGAP1, BRCA1, GLI1, TARDBP, CEP290, MAPRE1, DST, APC	0.497412
GOTERM_CC_FAT	GO:0001726~ruffle	12	CTTN, NF2, LAYN, ITGA5, KIF18A, RDX, CDK6, ARF6, MYH9, CD2AP, TPM1, ITGB1	0.174203
GOTERM_CC_FAT	GO:0044454~nuclear chromosome part	18	DNMT3A, SGOL2, POLA1, HIRA, CBX3, CBX1, MCM3, SUV39H2, RPA1, ATRX, TIMELESS, INCENP, PRIM2, BUB1, DNMT3B, ERCC4, BTBD12, SUDS3	0.172864
GOTERM_BP_FAT	GO:0051351~positive regulation of ligase activity	13	XRCC4, LOC643668, CDC23, GCLM, CCNB1, PSMD14, PSMB6, PLK1, PSMB3, PSMD1, FBXO5, PSME3, UBE2E1	0.360397
GOTERM_MF_FAT	GO:0047485~protein N-terminus binding	13	DAB2IP, NFE2, TGFB1, TAF11, MNAT1, TSC1, ZWINT, YWHAQ, PEX14, PARP1, ERCC4, NCOR2, CALM1	0.499591
GOTERM_BP_FAT	GO:0010605~negative regulation of macromolecule metabolic process	78	JDP2, A2M, TGFB3, BNIP3, CBX3, TP63, TGFB1, EIF4EBP1, ZNF350, AES, HEY1, PRMT6, PSMD1, RARB, LRRFIP1, IBTK, ZCCHC11, STRN3, RBL1, LOC643668, SKP2, LEF1, MBD1, MAD2L1, TIMELESS, BUB1B, PSME3, EIF2AK4, ZFP161, SRP9, SUDS3, ING4, BCLAF1, CAV1, EID2, ENPP1, SUMO1P3, GLIS1, HAT1, ZNF177, SUMO1, MEIS2, PSMB6, PSMB3, ITGAV, FBXO5, PEX14, THBS1, DNMT3B, RUNX2, ERCC4, HNRNPAB, DNMT3A, NF2, PTPN3, KLF10, G…	0.369485
KEGG_PATHWAY	hsa04540:Gap junction	15	ADCY7, TUBB2A, GJA1, PRKX, ITPR2, ADCY9, PDGFRA, TUBB6, PDGFRB, GUCY1B3, PDGFC, TUBA1A, TUBA1B, TUBA1C, HTR2A	0.232127
GOTERM_BP_FAT	GO:0031396~regulation of protein ubiquitination	16	LOC643668, CDC23, BRCA1, CCNB1, PSMD14, MAD2L1, PSMB6, TSC1, PLK1, PSMB3, PSMD1, BUB1B, FBXO5, PSME3, FBXO4, UBE2E1	0.375757
GOTERM_BP_FAT	GO:0044093~positive regulation of molecular function	64	DLC1, XRCC4, ADCY7, TGFB3, PRDX3, TGFB1, EDNRA, ARHGAP6, CASP8AP2, MDFIC, GTF2A2, PSMD1, PDGFC, ADAM9, GHR, CCDC88A, CYCS, LOC643668, PPP1CB, NLRP1, MAP4K5, PLCE1, F3, PSME3, ERC1, GAP43, PRKD3, CAV1, APH1A, ADORA2B, CALD1, KITLG, DUSP12, TPM1, GCLM, PSMB6, PSMB3, AGT, C1QTNF2, PYCARD, FBXO5, HSPE1, THBS1, SMAD3, CDC23, CENPE, HGF, DGKI, VAV2, PTPN11, CCNB1, PSMD14, UACA, ADCY9, TSC1, VCP, PLK1, …	0.38806
GOTERM_BP_FAT	GO:0010638~positive regulation of organelle organization	14	CAV1, NF2, PSRC1, SMAD3, CENPE, ARF6, TPM1, DSTN, PLK4, PLA2G4A, RANBP1, DNMT3B, APC, SYNPO	0.390561
GOTERM_MF_FAT	GO:0003684~damaged DNA binding	10	POLI, POLH, NEIL3, TDG, TP63, POLQ, ERCC4, ESCO2, BRCA1, RAD51	0.536147
GOTERM_MF_FAT	GO:0005173~stem cell factor receptor binding	3	SPRED2, KITLG, SPRED1	0.528005
GOTERM_MF_FAT	GO:0008242~omega peptidase activity	3	UCHL1, BACE1, GGH	0.528005
GOTERM_BP_FAT	GO:0006506~GPI anchor biosynthetic process	8	PIGK, PIGL, PIGY, PIGW, DPM1, PIGT, DPM3, ALG9	0.406759
GOTERM_CC_FAT	GO:0005604~basement membrane	13	COL4A2, FBN1, COL15A1, SPARC, NID2, ANXA2, COL4A5, LAMA4, LAMC1, COL8A1, LAMB1, COL8A2, DST	0.203371
GOTERM_BP_FAT	GO:0000302~response to reactive oxygen species	13	TXNIP, SLC8A1, PXDN, STAR, PRDX3, TPM1, ADA, GLRX2, PLA2G4A, PPP2CB, ADAM9, MT3, FANCC	0.406918
GOTERM_BP_FAT	GO:0046121~deoxyribonucleoside catabolic process	3	DERA, DPYD, ADA	0.40462
GOTERM_BP_FAT	GO:0001525~angiogenesis	21	CSPG4, COL15A1, JAG1, MYH9, SRF, NCL, ANXA2, EDNRA, ID1, CTGF, ROBO1, MAPK14, PLXDC1, PLXND1, FGF1, THBS1, ANGPT2, PLAU, CYR61, ANGPTL4, SCG2	0.404106
GOTERM_MF_FAT	GO:0043130~ubiquitin binding	7	BRCC3, DZIP3, NEDD4, UCHL1, KIF18A, HSPB1, TOP2A	0.52793
GOTERM_CC_FAT	GO:0005901~caveola	10	DLC1, CAV1, SLC8A1, PTRF, SLC2A1, KIF18A, LRP8, JAK2, F2R, BMPR1A	0.205275
GOTERM_BP_FAT	GO:0009628~response to abiotic stimulus	43	XRCC4, CAV1, CCL2, IGFBP7, COL3A1, ST8SIA1, PRKDC, GJA1, RPS6KB1, OBFC2A, TGFB1, GLRX2, ANXA7, NPHP4, AGT, CASP7, SLC2A1, THBS1, ERCC4, DNMT3B, TXNIP, DHX9, NES, BRCC3, TRPM8, POLH, USP1, RCAN1, SNAI2, RAD54L, BRCA1, RIC8A, ACCN2, EYA1, PLA2G4A, UACA, TIMELESS, NEDD4, FANCD2, HSPB1, HSPB3, DNAJB4, CLOCK	0.408997
GOTERM_BP_FAT	GO:0070507~regulation of microtubule cytoskeleton organization	9	PLK4, CAV1, PSRC1, RANBP1, CENPE, MAPRE1, DST, BRCA1, APC	0.407257
GOTERM_BP_FAT	GO:0043161~proteasomal ubiquitin-dependent protein catabolic process	16	LOC643668, CDC23, ERLIN2, EDEM1, CD2AP, CCNB1, PSMD14, MAD2L1, PSMB6, VCP, PSMB3, PSMD1, PPP2CB, BUB1B, PSME3, UBE2E1	0.406229
GOTERM_BP_FAT	GO:0010498~proteasomal protein catabolic process	16	LOC643668, CDC23, ERLIN2, EDEM1, CD2AP, CCNB1, PSMD14, MAD2L1, PSMB6, VCP, PSMB3, PSMD1, PPP2CB, BUB1B, PSME3, UBE2E1	0.406229
GOTERM_MF_FAT	GO:0005178~integrin binding	11	VCAM1, ITGA5, CTGF, TGFBI, COL3A1, TNN, ECM2, THBS1, ITGB1, DST, ADAM9	0.527484
GOTERM_CC_FAT	GO:0030175~filopodium	7	VCAM1, PPP1R9B, ENAH, NF2, ERMN, RDX, MSN	0.205821
GOTERM_MF_FAT	GO:0016791~phosphatase activity	31	VPS29, LPPR4, PFKFB3, CTDSPL, CAMK2G, PGAM1, ACP5, PTPN21, DUSP12, MTMR2, PPP2CB, CTDSP2, C12ORF5, MINPP1, PTPN3, CYCS, CILP, PTPRS, PTPN13, BPGM, CDC25C, PPP1CB, ACPP, PTPN12, PTPN11, SACM1L, CTDSPL2, ACPL2, EYA1, PON2, UBLCP1	0.518583
GOTERM_CC_FAT	GO:0005912~adherens junction	21	DLC1, JUB, DIXDC1, CAV1, ENAH, SHROOM2, NF2, FERMT1, LMO7, GJA1, EVL, HCFC2, MYH9, NEXN, ITGB1, LAYN, ITGA5, PVRL2, AFAP1, PARVA, APC	0.204864
GOTERM_BP_FAT	GO:0032570~response to progesterone stimulus	6	TXNIP, CAV1, CCL2, TGFB3, THBS1, TGFB1	0.414921
GOTERM_MF_FAT	GO:0008022~protein C-terminus binding	20	XRCC4, MCHR1, MKI67, CEP135, CNKSR3, PEX6, CENPF, PRDX3, RACGAP1, NCL, RAD51, TAF13, PPP2CB, MAPRE1, MAGEH1, TOP2A, ERCC4, ARL6IP5, PDZK1, DST	0.514647
GOTERM_BP_FAT	GO:0045216~cell-cell junction organization	8	CD9, SHROOM2, NF2, TGFB3, SMAD3, GJA1, TGFB1, APC	0.436608
GOTERM_BP_FAT	GO:0006505~GPI anchor metabolic process	8	PIGK, PIGL, PIGY, PIGW, DPM1, PIGT, DPM3, ALG9	0.436608
GOTERM_MF_FAT	GO:0031543~peptidyl-proline dioxygenase activity	4	LEPRE1, P4HA2, P4HA1, LEPREL1	0.528478
GOTERM_BP_FAT	GO:0007183~SMAD protein complex assembly	4	EID2, SMAD4, SMAD3, TGFB1	0.443522
GOTERM_BP_FAT	GO:0051893~regulation of focal adhesion formation	4	ARHGAP6, TSC1, SMAD3, THBS1	0.443522
GOTERM_MF_FAT	GO:0016706~oxidoreductase activity, acting on paired donors, with incorporation or reduction of molecular oxygen, 2-oxoglutarate as one donor, and incorporation of one atom each of oxygen into both donors	7	LEPRE1, P4HA2, P4HA1, PLOD2, PLOD3, LEPREL1, ASPH	0.53306
GOTERM_MF_FAT	GO:0032182~small conjugating protein binding	7	BRCC3, DZIP3, NEDD4, UCHL1, KIF18A, HSPB1, TOP2A	0.53306
KEGG_PATHWAY	hsa05222:Small cell lung cancer	14	E2F2, COL4A2, CYCS, SKP2, CDK6, ITGB1, CDK2, LAMA4, ITGAV, LAMC1, RARB, LAMB1, TRAF5, AKT3	0.28875
KEGG_PATHWAY	hsa04810:Regulation of actin cytoskeleton	28	ENAH, APC2, MRAS, ITGAE, DIAPH3, ARPC4, RDX, ITGB1, ARPC3, ITGAV, PDGFC, MSN, FGF1, APC, ROCK1, ARHGEF6, ITGA4, MYH9, VAV2, ARHGEF12, PPP1CB, ITGA5, ITGA7, PDGFRA, PDGFRB, TMSB4X, PIP4K2A, F2R	0.271631
GOTERM_BP_FAT	GO:0010862~positive regulation of pathway-restricted SMAD protein phosphorylation	5	SMAD4, TGFB3, TTK, TGFB1, BMPR1A	0.45155
GOTERM_BP_FAT	GO:0009264~deoxyribonucleotide catabolic process	5	NUDT1, TDG, DERA, C6ORF108, ADA	0.45155
GOTERM_BP_FAT	GO:0052547~regulation of peptidase activity	14	DLC1, CAV1, CYCS, SMAD3, NLRP1, UACA, VCP, CASP8AP2, F3, PYCARD, HSPE1, HSPD1, DHCR24, F2R	0.449272
GOTERM_CC_FAT	GO:0008305~integrin complex	7	ITGA5, ITGAV, ITGAE, ITGA7, ITGA4, MYH9, ITGB1	0.230251
GOTERM_BP_FAT	GO:0044265~cellular macromolecule catabolic process	76	NCBP1, DZIP3, UCHL1, BNIP3, RNF216, KLHL3, CD2AP, SENP7, DCPS, FANCL, RBM8A, PSMD1, MTBP, FBXL13, RANBP2, ADAM9, ZCCHC11, BRCC3, USP1, CYCS, LOC643668, SKP2, UBR3, ERLIN2, MYH9, HLTF, PJA1, DCUN1D1, UHRF1, MAD2L1, UBE2K, BACE1, BUB1B, KLHL12, PSME3, CAND1, APH1A, SUMO1P3, PPT1, UBE2V2, UBA5, EDEM1, RAB40B, RPA1, SUMO3, SUMO1, PSMB6, PSMB3, PPP2CB, CACYBP, STAMBPL1, HNRNPD, FBXO5, FBXO4, FBXO3, PP…	0.450862
GOTERM_BP_FAT	GO:0045785~positive regulation of cell adhesion	11	TSC1, SMAD3, CDK6, ECM2, COL8A1, FGF1, THBS1, TPM1, ADAM9, CYR61, APC	0.45044
GOTERM_BP_FAT	GO:0010811~positive regulation of cell-substrate adhesion	7	TSC1, SMAD3, CDK6, ECM2, COL8A1, THBS1, CYR61	0.452108
GOTERM_BP_FAT	GO:0007159~leukocyte adhesion	7	VCAM1, ROCK1, ITGA5, ITGA4, MSN, CERCAM, ITGB1	0.452108
GOTERM_BP_FAT	GO:0008283~cell proliferation	49	E2F8, UCHL1, TP63, TGFB1, EDNRA, KIF2C, BLZF1, TGFBI, GNG2, ASPM, MT3, CYR61, AR, KIF15, SKP2, TPX2, IFI16, PLCE1, UHRF1, BUB1B, MAPRE1, EMP2, C6ORF108, EMP1, POLA1, KITLG, UBE2V2, SPOCK1, ANXA7, AGT, BUB1, THAP1, COL8A1, COL8A2, LIPA, NF2, MKI67, KLF10, CENPF, HGF, CDC25C, RACGAP1, CSRP2, MNAT1, PLK1, TCF19, HSPD1, PDZK1, IGFBP4	0.450934
GOTERM_BP_FAT	GO:0051130~positive regulation of cellular component organization	24	CAV1, SUMO1P3, TGFB3, PPT1, ARF6, TPM1, SRF, TGFB1, DSTN, SUMO1, ROBO1, RANBP1, DNMT3B, ADAM9, APC, SYNPO, NF2, PSRC1, SMAD4, SMAD3, CENPE, PLA2G4A, PLK4, TSC1, CAND1	0.457052
GOTERM_BP_FAT	GO:0016055~Wnt receptor signaling pathway	19	WNT5A, FZD8, DIXDC1, WNT5B, APC2, FZD1, CTNND1, LEF1, TLE2, FZD6, DKK3, WISP1, DACT1, AES, SFRP2, SFRP4, KLHL12, AXIN2, APC	0.45834
GOTERM_BP_FAT	GO:0042060~wound healing	25	F2RL2, DCBLD2, JUB, COL3A1, F2RL1, TGFB3, TPM1, SRF, TGFB1, CD9, LOX, PAPSS2, RAB27A, PLAT, SMAD3, CCNB1, PLSCR1, ITGA5, F3, KIAA1715, TFPI, PDGFRA, GAP43, PLAU, F2R	0.456204
GOTERM_BP_FAT	GO:0051318~G1 phase	6	PRUNE2, MTBP, CDC23, CDK6, CDC25C, CDK2	0.454567
GOTERM_BP_FAT	GO:0051438~regulation of ubiquitin-protein ligase activity	13	LOC643668, CDC23, CCNB1, PSMD14, MAD2L1, PSMB6, PLK1, PSMB3, PSMD1, FBXO5, BUB1B, PSME3, UBE2E1	0.455788
GOTERM_BP_FAT	GO:0033674~positive regulation of kinase activity	29	ADORA2B, ADCY7, TGFB3, KITLG, DUSP12, TGFB1, EDNRA, MDFIC, C1QTNF2, PDGFC, THBS1, ADAM9, GHR, CCDC88A, CENPE, DGKI, HGF, VAV2, PPP1CB, PTPN11, PLCE1, MAP4K5, ADCY9, LRP8, JAK2, PRKD3, GAP43, HTR2A, F2R	0.454279
GOTERM_BP_FAT	GO:0009968~negative regulation of signal transduction	28	DLC1, CAV1, EID2, ENPP1, TGFB3, GREM1, ADA, PEG10, HTRA1, AGT, PPP2CB, CYP26B1, DDIT4L, THBS1, AXIN2, RUNX2, APC, NF2, STMN3, STRN3, CILP, CBY1, DKK3, TSC1, RGS4, SNX13, IGFBP3, IGFBP5	0.452187
KEGG_PATHWAY	hsa04270:Vascular smooth muscle contraction	17	MYL6, ROCK1, ADCY7, ADORA2B, ACTA2, CALD1, ARHGEF12, PPP1CB, PRKX, ITPR2, EDNRA, ACTG2, PLA2G4A, PTGIR, ADCY9, GUCY1B3, CALM1	0.275072
GOTERM_BP_FAT	GO:0043623~cellular protein complex assembly	22	CAV1, EID2, IPO13, TUBB2A, SMAD4, SMAD3, CENPF, ARPC4, CENPE, ANLN, TGFB1, ARHGAP6, TBCA, NUP205, TUBB6, FBXO5, PDGFC, HSPD1, TUBA1A, TUBA1B, KPNB1, TUBA1C	0.450959
GOTERM_CC_FAT	GO:0000790~nuclear chromatin	10	ATRX, DNMT3A, TIMELESS, HIRA, CBX3, CBX1, DNMT3B, SUDS3, BTBD12, SUV39H2	0.258105
KEGG_PATHWAY	hsa05200:Pathways in cancer	39	WNT5A, E2F2, WNT5B, APC2, EGLN3, TGFB3, KITLG, ITGB1, TGFB1, TPM3, GLI1, ITGAV, SLC2A1, RARB, LAMB1, FGF1, AXIN2, TRAF5, AKT3, APC, FZD8, AR, COL4A2, CYCS, SMAD4, FZD1, SKP2, SMAD3, LEF1, CDK6, HGF, MAPK10, CDK2, RAD51, FZD6, LAMA4, PDGFRA, PDGFRB, LAMC1	0.277829
GOTERM_CC_FAT	GO:0031965~nuclear membrane	12	LMNB1, LMNB2, SUMO1P3, UNC50, ATP11B, SCRN1, CBX3, SMAD3, TAGLN2, EDNRA, SUMO1, TMPO, LBR	0.256021
GOTERM_BP_FAT	GO:0043281~regulation of caspase activity	13	DLC1, CYCS, SMAD3, NLRP1, UACA, VCP, CASP8AP2, F3, PYCARD, HSPE1, HSPD1, DHCR24, F2R	0.477559
GOTERM_CC_FAT	GO:0031227~intrinsic to endoplasmic reticulum membrane	11	SGPL1, PIGK, INSIG2, PIGT, DPM3, ASPH, DOLPP1, EDEM1, ALG9, EXTL2, SACM1L	0.253126
GOTERM_BP_FAT	GO:0022411~cellular component disassembly	10	KIF2C, GFM2, NFE2, PTRF, CYCS, KIF18A, BNIP3, PPT1, LAMC1, MTERFD3	0.477373
GOTERM_BP_FAT	GO:0032270~positive regulation of cellular protein metabolic process	29	DLC1, CAV1, TGFB3, KITLG, TTK, TGFB1, EDNRA, PSMB6, PSMB3, AGT, PSMD1, FBXO5, FBXO4, THBS1, DNMT3B, ADAM9, GHR, LOC643668, SMAD4, CDC23, BRCA1, CCNB1, PSMD14, PLK1, JAK2, PSME3, SH3D19, BMPR1A, UBE2E1	0.47718
GOTERM_CC_FAT	GO:0000940~outer kinetochore of condensed chromosome	4	CCDC99, BUB1B, CENPF, CENPE	0.255838
KEGG_PATHWAY	hsa03420:Nucleotide excision repair	9	RFC5, RPA1, POLD4, MNAT1, RFC3, POLE4, POLE2, RFC2, ERCC4	0.274951
GOTERM_MF_FAT	GO:0005080~protein kinase C binding	6	YWHAG, PRKCDBP, GRK5, ADD3, TOP2A, ADAM9	0.609412
GOTERM_BP_FAT	GO:0006275~regulation of DNA replication	11	DNA2, CCDC88A, NF2, GMNN, PDGFRA, TGFB3, KITLG, PDGFC, CDK2, TGFB1, GLI1	0.490026
GOTERM_BP_FAT	GO:0001558~regulation of cell growth	25	DCBLD2, ENPP1, IGFBP7, TP63, PPT1, GREM1, TGFB1, BLZF1, WISP1, HTRA1, CTGF, AGT, TRO, HTRA3, CYR61, PSRC1, ADIPOR2, SMAD4, SMAD3, PPP1R9B, PLCE1, IGFBP3, C6ORF108, IGFBP4, IGFBP5	0.490482
GOTERM_CC_FAT	GO:0030176~integral to endoplasmic reticulum membrane	9	SGPL1, PIGK, INSIG2, PIGT, DPM3, ASPH, DOLPP1, EDEM1, SACM1L	0.258572
GOTERM_BP_FAT	GO:0051272~positive regulation of cell motion	15	F2RL1, SMAD3, RPS6KB1, TGFB1, AGT, F3, PDGFRA, PDGFRB, JAK2, THBS1, LAMB1, HDAC7, F2R, APC, ADAM9	0.491333
GOTERM_BP_FAT	GO:0032386~regulation of intracellular transport	12	SCFD1, UACA, NEDD4, GOPC, SMAD4, TGFB3, SMAD3, JAK2, TGFB1, CALM1, BMPR1A, PTPN11	0.492232
GOTERM_BP_FAT	GO:0006282~regulation of DNA repair	6	EYA1, BRCC3, POLH, USP1, UBE2V2, BRCA1	0.493674
GOTERM_BP_FAT	GO:0031327~negative regulation of cellular biosynthetic process	60	JDP2, TGFB3, CBX3, TP63, TGFB1, EDNRA, EIF4EBP1, ZNF350, AES, HEY1, PRMT6, LRRFIP1, RARB, STRN3, RBL1, LEF1, MBD1, TIMELESS, ZFP161, SRP9, SUDS3, EIF2AK4, ING4, CAV1, EID2, BCLAF1, ENPP1, SUMO1P3, GLIS1, APOC1, HAT1, ZNF177, SUMO1, MEIS2, PEX14, RUNX2, DNMT3B, HNRNPAB, DNMT3A, NF2, GMNN, KLF10, LMCD1, ZNF24, FZD1, SMAD4, SMAD3, CENPF, CBY1, SNAI2, BRCA1, HILS1, GLA, TSC1, ID1, NEDD4, TRPS1, UBA3,…	0.499401
GOTERM_BP_FAT	GO:0009890~negative regulation of biosynthetic process	61	JDP2, TGFB3, CBX3, TP63, TGFB1, EDNRA, EIF4EBP1, ZNF350, AES, HEY1, PRMT6, LRRFIP1, RARB, STRN3, RBL1, LEF1, MBD1, TIMELESS, ZFP161, SRP9, SUDS3, EIF2AK4, ING4, CAV1, EID2, BCLAF1, ENPP1, SUMO1P3, GLIS1, APOC1, HAT1, ZNF177, SUMO1, MEIS2, ITGAV, PEX14, RUNX2, DNMT3B, HNRNPAB, DNMT3A, NF2, GMNN, KLF10, LMCD1, ZNF24, FZD1, SMAD4, SMAD3, CENPF, CBY1, SNAI2, BRCA1, HILS1, GLA, TSC1, ID1, NEDD4, TRPS1…	0.498875
GOTERM_BP_FAT	GO:0010717~regulation of epithelial to mesenchymal transition	4	SMAD4, TGFB3, SMAD3, TGFB1	0.50592
GOTERM_BP_FAT	GO:0010810~regulation of cell-substrate adhesion	9	ARHGAP6, NF2, TSC1, SMAD3, CDK6, ECM2, COL8A1, THBS1, CYR61	0.510621
GOTERM_BP_FAT	GO:0043254~regulation of protein complex assembly	14	CAV1, SUMO1P3, CAPZA2, PSRC1, CAPZA1, ARF6, RDX, SRF, SUMO1, EIF4EBP1, ARPC3, CAND1, TMSB4X, MAPRE1, APC	0.50949
GOTERM_BP_FAT	GO:0030500~regulation of bone mineralization	7	PLA2G4A, ENPP1, TGFB3, SMAD3, ANKH, TGFB1, BMPR1A	0.511054
GOTERM_BP_FAT	GO:0006940~regulation of smooth muscle contraction	8	CAV1, PLCE1, ADORA2B, PTGS1, TBXA2R, SRF, ADA, F2R	0.51332
GOTERM_CC_FAT	GO:0005672~transcription factor TFIIA complex	3	STON1, GTF2A1, GTF2A2	0.283336
GOTERM_CC_FAT	GO:0005862~muscle thin filament tropomyosin	3	TPM1, TPM4, TPM3	0.283336
GOTERM_BP_FAT	GO:0051494~negative regulation of cytoskeleton organization	10	DLC1, SHROOM2, ARHGAP6, CAPZA2, CAPZA1, RDX, TMSB4X, MAPRE1, BRCA1, APC	0.5234
GOTERM_MF_FAT	GO:0019900~kinase binding	23	IBTK, CAV1, CCDC88A, PGAM1, MOBKL1A, SMAD3, PRKCDBP, CENPE, DUSP12, PRDX3, PPP1CB, MICALCL, YWHAG, SLC2A1, JAK2, GRK5, AKAP8, AXIN2, ADD3, TOP2A, APC, GHR, ADAM9	0.664052
GOTERM_BP_FAT	GO:0010648~negative regulation of cell communication	30	DLC1, EID2, CAV1, ENPP1, TGFB3, GREM1, ADA, PEG10, BCHE, HTRA1, AGT, PPP2CB, CYP26B1, DDIT4L, THBS1, AXIN2, RUNX2, APC, NF2, STMN3, STRN3, CILP, CBY1, DKK3, TSC1, RGS4, SNX13, IGFBP3, HTR2A, IGFBP5	0.528572
GOTERM_CC_FAT	GO:0005789~endoplasmic reticulum membrane	31	CYB5R3, SEC24B, ALG6, ALG8, ALG9, EXTL2, EDEM1, SC4MOL, PIGK, TRAM2, INSIG2, CASP7, CYP26B1, ASPH, DHCR24, SOAT2, SGPL1, PIGY, PIGW, PIGT, ERLIN2, SEPN1, ITPR2, SACM1L, SQLE, DPM1, DPM3, GOSR2, DOLPP1, SRP9, SSR2	0.292746
GOTERM_MF_FAT	GO:0043515~kinetochore binding	3	CCDC99, CENPE, CENPH	0.66186
GOTERM_MF_FAT	GO:0003896~DNA primase activity	3	CCDC111, PRIM2, POLA1	0.66186
GOTERM_BP_FAT	GO:0032103~positive regulation of response to external stimulus	11	EDNRA, PLA2G4A, ADORA2B, F3, AGT, F2RL1, SMAD3, JAK2, THBS1, TGFB1, SCG2	0.529882
GOTERM_BP_FAT	GO:0052548~regulation of endopeptidase activity	13	DLC1, CYCS, SMAD3, NLRP1, UACA, VCP, CASP8AP2, F3, PYCARD, HSPE1, HSPD1, DHCR24, F2R	0.53015
GOTERM_BP_FAT	GO:0051383~kinetochore organization	3	CENPF, CENPE, CENPH	0.531137
GOTERM_BP_FAT	GO:0033631~cell-cell adhesion mediated by integrin	3	ITGA5, ITGB1, ADAM9	0.531137
GOTERM_BP_FAT	GO:0007091~mitotic metaphase/anaphase transition	3	BUB1B, CDC23, APC	0.531137
GOTERM_BP_FAT	GO:0008219~cell death	74	DLC1, E2F2, BNIP3, TP63, GJA1, RNF216, TGFB1, MAGED1, CASP8AP2, GATA6, TARDBP, CASP7, C11ORF82, CASP2, TOP2A, MAGEH1, API5, DHCR24, CCAR1, SGPL1, AR, ROCK1, ARHGEF6, CYCS, PIGT, ARHGEF9, ARHGEF12, NLRP1, ELMO1, ZDHHC16, F3, BUB1B, HSPB1, PSME3, PDCD6IP, FASTKD5, NEK6, DPF2, ING4, APH1A, MCL1, EGLN3, PRKDC, PPT1, ARF6, ITM2B, GREM1, GRAMD4, GLRX2, PRUNE2, PEG10, PLEKHG2, PYCARD, TCTN3, TNFRSF19, H…	0.530646
GOTERM_MF_FAT	GO:0003682~chromatin binding	20	DNMT3A, POLA1, HIRA, CENPF, LEF1, TP63, CBX3, CBX1, GLI1, SUV39H2, RPA1, ATRX, CENPA, GATA6, SMARCA1, CHAF1A, CDCA5, TOP2A, RUNX2, CHAF1B	0.661207
GOTERM_CC_FAT	GO:0005657~replication fork	7	RFC5, RPA1, RFC3, RFC2, PRIM2, POLA1, MCM3	0.299754
GOTERM_BP_FAT	GO:0042127~regulation of cell proliferation	80	DLC1, XRCC4, IGFBP7, PTGS1, PRRX1, TGFB3, TP63, GJA1, TTK, RPS6KB1, PRDX3, JAG1, TGFB1, GLI1, EDNRA, MAGED1, CDCA7, MTBP, PDGFC, RARB, ASPH, FGF1, CCNA2, DHCR24, CDC7, CCDC88A, EFNB1, CDK6, PPP1CB, CDK2, IL20RB, TIMELESS, F3, PDGFRA, PDGFRB, LAMC1, ING4, CAV1, EID2, CCL2, ST8SIA1, EGLN3, KITLG, ITGB1, ADA, RPA1, VCAM1, CD9, AGT, TEK, PTN, THBS1, AXIN2, LAMB1, RUNX2, TRAF5, APC, SCG2, TXNIP, NF2, …	0.545561
GOTERM_BP_FAT	GO:0050920~regulation of chemotaxis	7	F3, F2RL1, SMAD3, GREM1, THBS1, TGFB1, SCG2	0.545116
GOTERM_BP_FAT	GO:0042542~response to hydrogen peroxide	10	TXNIP, PLA2G4A, PXDN, SLC8A1, STAR, PPP2CB, PRDX3, ADA, ADAM9, GLRX2	0.5442
GOTERM_BP_FAT	GO:0048771~tissue remodeling	10	CAV1, LIPA, ENPP1, AGT, CSPG4, TGFB3, ACP5, ITGA4, TGFB1, F2R	0.5442
GOTERM_BP_FAT	GO:0009408~response to heat	10	DHX9, PLA2G4A, CCL2, IGFBP7, ST8SIA1, HSPB1, RPS6KB1, HSPB3, DNAJB4, THBS1	0.5442
GOTERM_BP_FAT	GO:0009266~response to temperature stimulus	13	DHX9, CCL2, TRPM8, IGFBP7, ST8SIA1, RPS6KB1, GLRX2, PLA2G4A, AGT, HSPB1, HSPB3, THBS1, DNAJB4	0.547671
GOTERM_BP_FAT	GO:0051347~positive regulation of transferase activity	29	ADORA2B, ADCY7, TGFB3, KITLG, DUSP12, TGFB1, EDNRA, MDFIC, C1QTNF2, PDGFC, THBS1, ADAM9, GHR, CCDC88A, CENPE, DGKI, HGF, VAV2, PPP1CB, PTPN11, PLCE1, MAP4K5, ADCY9, LRP8, JAK2, PRKD3, GAP43, HTR2A, F2R	0.547008
GOTERM_BP_FAT	GO:0051436~negative regulation of ubiquitin-protein ligase activity during mitotic cell cycle	11	PSMD14, MAD2L1, PSMB6, PSMB3, PSMD1, LOC643668, BUB1B, CDC23, FBXO5, PSME3, UBE2E1	0.545763
GOTERM_BP_FAT	GO:0031145~anaphase-promoting complex-dependent proteasomal ubiquitin-dependent protein catabolic process	11	CCNB1, PSMD14, MAD2L1, PSMB6, PSMB3, PSMD1, LOC643668, BUB1B, CDC23, PSME3, UBE2E1	0.545763
GOTERM_BP_FAT	GO:0031397~negative regulation of protein ubiquitination	12	PSMD14, MAD2L1, PSMB6, TSC1, PSMB3, PSMD1, LOC643668, BUB1B, CDC23, FBXO5, PSME3, UBE2E1	0.544976
KEGG_PATHWAY	hsa05217:Basal cell carcinoma	10	WNT5A, FZD8, WNT5B, APC2, FZD1, LEF1, AXIN2, FZD6, GLI1, APC	0.338403
KEGG_PATHWAY	hsa03430:Mismatch repair	6	RFC5, RPA1, EXO1, POLD4, RFC3, RFC2	0.325202
GOTERM_BP_FAT	GO:0042692~muscle cell differentiation	17	LGALS1, UTRN, RCAN1, CBY1, JAG1, MYH9, CSRP2, TPM1, ITGB1, TSC1, GATA6, AGT, GLMN, RARB, MKL2, ADAM12, F2R	0.550432
GOTERM_CC_FAT	GO:0009986~cell surface	38	DCBLD2, CAV1, LPPR4, ENPP1, ITGAE, TGFB3, CSPG4, RPS6KB1, GREM1, ITGB1, ADA, TGFB1, HMMR, VCAM1, SRPX, ROBO1, PGRMC1, GPC6, ITGAV, PVRL2, CEP290, TNN, THBS1, GPC1, HSPA8, ADAM9, GHR, TRPM8, ITGA4, SULF2, ITGA5, LAYN, F3, ULBP2, BACE1, HSPB1, HSPD1, CD302	0.317966
GOTERM_BP_FAT	GO:0016265~death	74	DLC1, E2F2, BNIP3, TP63, GJA1, RNF216, TGFB1, MAGED1, CASP8AP2, GATA6, TARDBP, CASP7, C11ORF82, CASP2, TOP2A, MAGEH1, API5, DHCR24, CCAR1, SGPL1, AR, ROCK1, ARHGEF6, CYCS, PIGT, ARHGEF9, ARHGEF12, NLRP1, ELMO1, ZDHHC16, F3, BUB1B, HSPB1, PSME3, PDCD6IP, FASTKD5, NEK6, DPF2, ING4, APH1A, MCL1, EGLN3, PRKDC, PPT1, ARF6, ITM2B, GREM1, GRAMD4, GLRX2, PRUNE2, PEG10, PLEKHG2, PYCARD, TCTN3, TNFRSF19, H…	0.559454
GOTERM_BP_FAT	GO:0070482~response to oxygen levels	19	PLAT, CAV1, SLC8A1, CCL2, EGLN3, TGFB3, SMAD4, SMAD3, BNIP3, TGFB1, ADA, ITPR2, EDNRA, PLOD2, PDGFRA, THBS1, PLAU, ANGPTL4, MT3	0.560804
GOTERM_BP_FAT	GO:0007517~muscle organ development	26	MYL6, CAV1, EID2, MRAS, UTRN, TP63, TAGLN2, TPM1, ITGB1, GATA6, COL6A3, RARB, MKL2, CENPF, RCAN1, CBY1, CSRP2, TSC1, MAPK14, ITGA7, SGCD, PDGFRB, TCF12, F2R, IGFBP5, SGCB	0.562104
GOTERM_BP_FAT	GO:0031398~positive regulation of protein ubiquitination	13	LOC643668, CDC23, BRCA1, CCNB1, PSMD14, PSMB6, PLK1, PSMB3, PSMD1, FBXO5, PSME3, FBXO4, UBE2E1	0.561239
GOTERM_BP_FAT	GO:0030336~negative regulation of cell migration	10	DLC1, NF2, CLIC4, GREM1, THBS1, IGFBP3, TPM1, ADA, TGFB1, IGFBP5	0.561013
GOTERM_BP_FAT	GO:0045778~positive regulation of ossification	6	PLA2G4A, TGFB3, SMAD3, RUNX2, TGFB1, BMPR1A	0.563012
GOTERM_BP_FAT	GO:0046489~phosphoinositide biosynthetic process	8	PIGK, PIGL, PIGY, PIGW, DPM1, PIGT, DPM3, ALG9	0.562013
GOTERM_BP_FAT	GO:0051293~establishment of spindle localization	4	CCDC99, CENPA, NDC80, MYH9	0.560966
GOTERM_BP_FAT	GO:0051653~spindle localization	4	CCDC99, CENPA, NDC80, MYH9	0.560966
GOTERM_CC_FAT	GO:0005667~transcription factor complex	25	MMS19, E2F2, STON1, E2F8, PRKDC, NFYA, TAF5L, GTF2A1, GATA6, GTF2A2, RUNX2, PITX2, SUB1, RBL1, SMAD4, LEF1, SMAD3, ARNTL, CDK2, TAF11, MNAT1, TAF13, PARP1, TCF12, CLOCK	0.3352
GOTERM_BP_FAT	GO:0070167~regulation of biomineral formation	7	PLA2G4A, ENPP1, TGFB3, SMAD3, ANKH, TGFB1, BMPR1A	0.566773
GOTERM_BP_FAT	GO:0007416~synaptogenesis	7	PCDHB9, PCDHB5, PCDHB6, PCDHB16, PCDHB2, PCDHB14, PCDHB11, PCDHB10	0.566773
GOTERM_BP_FAT	GO:0009057~macromolecule catabolic process	79	NCBP1, DZIP3, UCHL1, BNIP3, RNF216, KLHL3, CD2AP, SENP7, TGFB1, DCPS, FANCL, RBM8A, PSMD1, MTBP, FBXL13, RANBP2, ADAM9, DHCR24, ZCCHC11, BRCC3, USP1, CYCS, LOC643668, SKP2, UBR3, ERLIN2, MYH9, HLTF, PJA1, DCUN1D1, UHRF1, MAD2L1, UBE2K, BACE1, BUB1B, KLHL12, PSME3, CAND1, APH1A, SUMO1P3, PPT1, UBA5, UBE2V2, EDEM1, RAB40B, RPA1, SUMO3, SUMO1, PSMB6, PSMB3, PPP2CB, CACYBP, STAMBPL1, HNRNPD, FBXO5, F…	0.570735
GOTERM_BP_FAT	GO:0051172~negative regulation of nitrogen compound metabolic process	55	JDP2, TGFB3, CBX3, TP63, TGFB1, EDNRA, ZNF350, AES, HEY1, PRMT6, LRRFIP1, RARB, STRN3, RBL1, LEF1, MBD1, TIMELESS, ZFP161, SUDS3, ING4, CAV1, EID2, BCLAF1, SUMO1P3, GLIS1, APOC1, HAT1, ZNF177, SUMO1, MEIS2, PEX14, RUNX2, ERCC4, DNMT3B, HNRNPAB, DNMT3A, NF2, GMNN, KLF10, LMCD1, ZNF24, FZD1, SMAD4, SMAD3, CENPF, CBY1, SNAI2, BRCA1, HILS1, GLA, ID1, NEDD4, TRPS1, UBA3, YWHAQ, NCOR2	0.573267
GOTERM_BP_FAT	GO:0051258~protein polymerization	9	CAV1, ARHGAP6, TUBB2A, TUBB6, FBXO5, ARPC4, TUBA1A, TUBA1B, TUBA1C	0.574082
GOTERM_BP_FAT	GO:0032886~regulation of microtubule-based process	9	PLK4, CAV1, PSRC1, RANBP1, CENPE, MAPRE1, DST, BRCA1, APC	0.574082
GOTERM_MF_FAT	GO:0031406~carboxylic acid binding	19	SOAT2, HMBS, EGLN3, APOC1, DLAT, SLC19A1, DBT, TDO2, LEPRE1, P4HA2, PYGL, P4HA1, NEDD4, PLOD2, PLOD3, CYP26B1, LEPREL1, SLC1A1, FABP5	0.735036
GOTERM_BP_FAT	GO:0045860~positive regulation of protein kinase activity	27	ADORA2B, ADCY7, TGFB3, KITLG, TGFB1, EDNRA, MDFIC, C1QTNF2, PDGFC, THBS1, ADAM9, GHR, CCDC88A, CENPE, DGKI, HGF, PPP1CB, PTPN11, PLCE1, MAP4K5, ADCY9, LRP8, JAK2, PRKD3, GAP43, HTR2A, F2R	0.574469
GOTERM_BP_FAT	GO:0042310~vasoconstriction	5	EDNRA, ACTG2, CAV1, ACTA2, AGT	0.572927
GOTERM_BP_FAT	GO:0060393~regulation of pathway-restricted SMAD protein phosphorylation	5	SMAD4, TGFB3, TTK, TGFB1, BMPR1A	0.572927
GOTERM_BP_FAT	GO:0008589~regulation of smoothened signaling pathway	5	PRRX1, RPGRIP1L, ZIC1, RUNX2, GLI1	0.572927
GOTERM_BP_FAT	GO:0051352~negative regulation of ligase activity	11	PSMD14, MAD2L1, PSMB6, PSMB3, PSMD1, LOC643668, BUB1B, CDC23, FBXO5, PSME3, UBE2E1	0.579636
GOTERM_BP_FAT	GO:0051444~negative regulation of ubiquitin-protein ligase activity	11	PSMD14, MAD2L1, PSMB6, PSMB3, PSMD1, LOC643668, BUB1B, CDC23, FBXO5, PSME3, UBE2E1	0.579636
GOTERM_BP_FAT	GO:0034329~cell junction assembly	8	DLC1, CD9, JUB, ARHGAP6, ITGA5, GJA1, LAMC1, APC	0.588609
GOTERM_BP_FAT	GO:0016477~cell migration	32	JUB, SHROOM2, CCL2, PRKDC, KITLG, RPS6KB1, SRF, ITGB1, CD2AP, TGFB1, VCAM1, CTGF, ROBO1, TNN, MSN, THBS1, APC, SCG2, PLAT, SGPL1, CCDC88A, ROCK1, EFNB1, ITGA4, MYH9, VAV2, ID1, ITGA5, PDGFRB, LRP8, LAMC1, PLAU	0.58811
GOTERM_CC_FAT	GO:0005871~kinesin complex	5	KIF23, KIF2C, KIF11, KIF5C, KIF15	0.361341
GOTERM_CC_FAT	GO:0005881~cytoplasmic microtubule	5	KIF2C, MAPRE1, TUBA1A, GTSE1, APC	0.361341
GOTERM_BP_FAT	GO:0001666~response to hypoxia	18	PLAT, CAV1, SLC8A1, CCL2, EGLN3, TGFB3, SMAD4, SMAD3, BNIP3, TGFB1, ADA, ITPR2, EDNRA, PLOD2, THBS1, PLAU, ANGPTL4, MT3	0.592176
KEGG_PATHWAY	hsa00100:Steroid biosynthesis	5	SOAT2, LIPA, SQLE, DHCR24, SC4MOL	0.372615
GOTERM_BP_FAT	GO:0000165~MAPKKK cascade	23	WNT5A, CAV1, ADORA2B, ARHGEF6, TGFB3, HGF, MAPK10, PTPN11, PLCE1, MAP4K5, DOK4, MDFIC, RGS4, C1QTNF2, SPRED2, TNFRSF19, JAK2, SPRED1, THBS1, F2R, SCG2, GHR, ADAM9	0.59358
GOTERM_BP_FAT	GO:0006979~response to oxidative stress	21	TXNIP, PXDN, SLC8A1, NUDT1, STAR, PTGS1, PRDX3, TPM1, GCLM, ADA, GLRX2, PYCR1, PLA2G4A, PPP2CB, ETFDH, JAK2, NQO1, FANCC, MT3, DHCR24, ADAM9	0.594028
KEGG_PATHWAY	hsa04310:Wnt signaling pathway	20	WNT5A, FZD8, WNT5B, ROCK1, APC2, CAMK2G, FZD1, SMAD4, SMAD3, LEF1, MAPK10, PRKX, FZD6, SFRP2, CACYBP, SFRP4, PPP2CB, RUVBL1, AXIN2, APC	0.365158
GOTERM_BP_FAT	GO:0051437~positive regulation of ubiquitin-protein ligase activity during mitotic cell cycle	11	CCNB1, PSMD14, PSMB6, PLK1, PSMB3, PSMD1, LOC643668, CDC23, FBXO5, PSME3, UBE2E1	0.600918
GOTERM_BP_FAT	GO:0060627~regulation of vesicle-mediated transport	14	SEPT5, CAV1, STON1, ADORA2B, APOC1, PPT1, ARF6, CD2AP, TGFB1, PLA2G4A, SCFD1, ZFYVE16, GOPC, EPN2	0.600673
GOTERM_MF_FAT	GO:0034061~DNA polymerase activity	8	POLD4, POLE4, POLI, POLH, POLE2, POLA1, POLQ, ESCO2	0.769238
KEGG_PATHWAY	hsa05410:Hypertrophic cardiomyopathy (HCM)	13	SLC8A1, TGFB3, ITGA4, TPM1, ITGB1, TPM4, TGFB1, TPM3, ITGA5, ITGAV, ITGA7, SGCD, SGCB	0.36277
GOTERM_BP_FAT	GO:0042493~response to drug	26	YWHAZ, CAV1, CCL2, STAR, CTPS, HMGCS1, RPS6KB1, GCLM, TGFB1, BCHE, ALDH1A3, CPOX, LOX, DNMT3B, APC, TXNIP, SLC8A1, NES, CARD9, GGH, CENPF, RAD54L, BLMH, GRK5, PDZK1, HTR2A	0.611545
GOTERM_CC_FAT	GO:0070161~anchoring junction	21	DLC1, JUB, DIXDC1, CAV1, ENAH, SHROOM2, NF2, FERMT1, LMO7, GJA1, EVL, HCFC2, MYH9, NEXN, ITGB1, LAYN, ITGA5, PVRL2, AFAP1, PARVA, APC	0.38274
GOTERM_BP_FAT	GO:0010558~negative regulation of macromolecule biosynthetic process	57	JDP2, TGFB3, CBX3, TP63, TGFB1, EIF4EBP1, ZNF350, AES, HEY1, PRMT6, LRRFIP1, RARB, STRN3, RBL1, LEF1, MBD1, TIMELESS, ZFP161, SRP9, SUDS3, EIF2AK4, ING4, EID2, BCLAF1, ENPP1, SUMO1P3, GLIS1, HAT1, ZNF177, SUMO1, MEIS2, ITGAV, PEX14, RUNX2, DNMT3B, HNRNPAB, DNMT3A, NF2, GMNN, KLF10, LMCD1, FZD1, ZNF24, SMAD4, SMAD3, CENPF, CBY1, SNAI2, BRCA1, HILS1, TSC1, ID1, NEDD4, TRPS1, UBA3, YWHAQ, NCOR2, IGF…	0.613084
GOTERM_CC_FAT	GO:0016591~DNA-directed RNA polymerase II, holoenzyme	12	TAF11, MMS19, ELP4, ELP3, MNAT1, TAF13, TAF5L, STON1, GTF2A1, GTF2A2, SHFM1, CDC73	0.381602
GOTERM_MF_FAT	GO:0003993~acid phosphatase activity	4	MINPP1, ACPL2, ACP5, ACPP	0.778688
GOTERM_BP_FAT	GO:0000080~G1 phase of mitotic cell cycle	5	MTBP, CDC23, CDK6, CDC25C, CDK2	0.623063
GOTERM_BP_FAT	GO:0001837~epithelial to mesenchymal transition	5	S100A4, LEF1, HGF, TGFB1, HNRNPAB	0.623063
GOTERM_BP_FAT	GO:0045987~positive regulation of smooth muscle contraction	5	PTGS1, TBXA2R, SRF, ADA, F2R	0.623063
GOTERM_BP_FAT	GO:0030501~positive regulation of bone mineralization	5	PLA2G4A, TGFB3, SMAD3, TGFB1, BMPR1A	0.623063
GOTERM_BP_FAT	GO:0043534~blood vessel endothelial cell migration	4	ID1, ROBO1, MYH9, SRF	0.62447
GOTERM_MF_FAT	GO:0034416~bisphosphoglycerate phosphatase activity	3	MINPP1, PGAM1, BPGM	0.781936
GOTERM_MF_FAT	GO:0003689~DNA clamp loader activity	3	RFC5, RFC3, RFC2	0.781936
GOTERM_MF_FAT	GO:0015057~thrombin receptor activity	3	F2RL2, F2RL1, F2R	0.781936
GOTERM_MF_FAT	GO:0033170~protein-DNA loading ATPase activity	3	RFC5, RFC3, RFC2	0.781936
GOTERM_BP_FAT	GO:0008104~protein localization	87	COPA, SEC24B, MLPH, UNC50, PEX6, TGFB3, SELENBP1, AURKB, TGFB1, KIF13A, BLZF1, ZFYVE16, GOPC, CEP290, RAB6B, RANBP2, KPNB1, RAB27A, DHCR24, KDELR3, KDELR2, SGOL2, ARNTL, MYH9, NUPL2, YIF1A, TRAM1L1, LCA5, NUP205, RAB15, TMSB4X, PDCD6IP, NUP107, ERC1, SNX13, SRP9, VPS29, CAV1, YWHAZ, SHROOM2, RAB7B, CCDC99, STON1, NAPG, SNX7, PPT1, RDX, SNX4, ARF6, SEC62, RAB40B, SEC16B, SFT2D1, SFT2D2, TRAM2, CHM…	0.630629
GOTERM_BP_FAT	GO:0016925~protein sumoylation	3	SUMO3, SUMO1, SUMO1P3, SENP7	0.630832
GOTERM_BP_FAT	GO:0006271~DNA strand elongation during DNA replication	3	DNA2, RFC3, POLA1	0.630832
GOTERM_BP_FAT	GO:0032964~collagen biosynthetic process	3	TRAM2, COL3A1, SERPINH1	0.630832
GOTERM_BP_FAT	GO:0000089~mitotic metaphase	3	CDCA8, FBXO5, CENPE	0.630832
GOTERM_BP_FAT	GO:0022614~membrane to membrane docking	3	VCAM1, ROCK1, MSN	0.630832
GOTERM_BP_FAT	GO:0032984~macromolecular complex disassembly	6	KIF2C, GFM2, NFE2, PTRF, KIF18A, MTERFD3	0.634403
GOTERM_BP_FAT	GO:0048146~positive regulation of fibroblast proliferation	6	XRCC4, AGT, PDGFRA, CDK6, PDGFC, CCNA2	0.634403
GOTERM_BP_FAT	GO:0034623~cellular macromolecular complex disassembly	6	KIF2C, GFM2, NFE2, PTRF, KIF18A, MTERFD3	0.634403
GOTERM_BP_FAT	GO:0035303~regulation of dephosphorylation	6	DLC1, TSC1, SMAD3, JAK2, RCAN1, TGFB1	0.634403
GOTERM_BP_FAT	GO:0030155~regulation of cell adhesion	18	NF2, SMAD3, CDK6, ECM2, TPM1, TGFB1, ADA, LAMA4, ARHGAP6, TSC1, TGFBI, JAK2, FGF1, THBS1, COL8A1, CYR61, APC, ADAM9	0.6359
GOTERM_CC_FAT	GO:0030055~cell-substrate junction	15	DLC1, JUB, DIXDC1, CAV1, ENAH, FERMT1, EVL, HCFC2, NEXN, ITGB1, ITGA5, LAYN, DST, AFAP1, PARVA	0.403928
GOTERM_CC_FAT	GO:0016327~apicolateral plasma membrane	14	CGNL1, SHROOM2, MPDZ, CNKSR3, LIN7C, CLDN11, AMOTL1, AMOTL2, FZD6, NEDD4, PVRL2, JAM2, APC, SYNPO	0.400318
GOTERM_BP_FAT	GO:0045667~regulation of osteoblast differentiation	8	FZD1, SMAD3, CDK6, AXIN2, RUNX2, HDAC7, BMPR1A, APC	0.644695
GOTERM_BP_FAT	GO:0007599~hemostasis	15	PLAT, F2RL2, NFE2, F2RL1, COL3A1, PLSCR1, ANXA7, CD9, F3, KIAA1715, TFPI, PAPSS2, PLAU, RAB27A, F2R	0.643255
GOTERM_BP_FAT	GO:0060541~respiratory system development	15	WNT5A, LIPA, TGFB3, RPGRIP1L, ADA, GLI1, MAN2A1, TIMELESS, GATA6, CTGF, ALDH1A3, PDGFRA, LOX, FGF1, BMPR1A	0.643255
GOTERM_BP_FAT	GO:0007229~integrin-mediated signaling pathway	11	ITGA5, CTGF, ITGAV, ITGAE, COL3A1, ITGA7, ITGA4, MYH9, ITGB1, DST, ADAM9	0.642179
GOTERM_BP_FAT	GO:0051443~positive regulation of ubiquitin-protein ligase activity	11	CCNB1, PSMD14, PSMB6, PLK1, PSMB3, PSMD1, LOC643668, CDC23, FBXO5, PSME3, UBE2E1	0.642179
GOTERM_CC_FAT	GO:0070160~occluding junction	11	CGNL1, SHROOM2, MPDZ, CNKSR3, LIN7C, CLDN11, AMOTL1, JAM2, AMOTL2, SYNPO, APC	0.407144
GOTERM_CC_FAT	GO:0005923~tight junction	11	CGNL1, SHROOM2, MPDZ, CNKSR3, LIN7C, CLDN11, AMOTL1, JAM2, AMOTL2, SYNPO, APC	0.407144
GOTERM_BP_FAT	GO:0040013~negative regulation of locomotion	10	DLC1, NF2, CLIC4, GREM1, THBS1, IGFBP3, TPM1, ADA, TGFB1, IGFBP5	0.646342
GOTERM_BP_FAT	GO:0050808~synapse organization	10	PCDHB9, TSC1, PCDHB5, PCDHB6, PCDHB16, UTRN, PCDHB2, PCDHB14, PCDHB11, PCDHB10, F2R	0.646342
GOTERM_BP_FAT	GO:0009725~response to hormone stimulus	40	MMS19, CAV1, A2M, CCL2, ADCY7, STAR, ENPP1, IGFBP7, PTGS1, TGFB3, PRKDC, RPS6KB1, AQP1, SRF, TGFB1, EIF4EBP1, BCHE, GNG2, LOX, THBS1, CCNA2, ADAM9, GHR, TXNIP, AR, EGR2, STRN3, GGH, ADIPOR2, RCAN1, BRCA1, PTPN11, PLA2G4A, ADCY9, TSC1, GNG10, PDGFRA, JAK2, GNB4, PARP1	0.644771
KEGG_PATHWAY	hsa04350:TGF-beta signaling pathway	13	ROCK1, RBL1, TGFB3, SMAD4, SMAD3, RPS6KB1, TGFB1, ID1, ZFYVE16, PPP2CB, THBS1, BMPR1A, PITX2	0.393799
GOTERM_BP_FAT	GO:0009755~hormone-mediated signaling	9	ADCY7, ADCY9, GNG10, ADIPOR2, GNG2, JAK2, GNB4, GHR, PTPN11	0.643676
GOTERM_BP_FAT	GO:0009064~glutamine family amino acid metabolic process	9	PYCR1, ALDH18A1, CTPS, GLS, GGH, ASRGL1, ALDH4A1, GCLM, PFAS	0.643676
GOTERM_CC_FAT	GO:0044448~cell cortex part	12	SEPT5, PPP1R9B, SHROOM2, CAPZA2, CALD1, UTRN, ANLN, MAPRE1, MYH9, SEPT10, SEPT7, DSTN	0.408857
GOTERM_BP_FAT	GO:0045792~negative regulation of cell size	14	DCBLD2, ENPP1, PSRC1, ADIPOR2, SMAD4, SMAD3, TP63, PPT1, GREM1, TGFB1, PPP1R9B, TSC1, TRO, AGT	0.651563
GOTERM_BP_FAT	GO:0035295~tube development	26	WNT5A, DLC1, TGFB3, TP63, GREM1, SRF, ADA, GLI1, EDNRA, GATA6, CTGF, AGT, LOX, RARB, FGF1, PLXND1, CYR61, LIPA, SMAD4, FZD6, MAN2A1, EYA1, TSC1, TIMELESS, PDGFRA, BMPR1A	0.652082
GOTERM_BP_FAT	GO:0016126~sterol biosynthetic process	7	CYB5R3, ACAA2, SQLE, HMGCS1, FDPS, DHCR24, SC4MOL	0.65513
GOTERM_MF_FAT	GO:0050840~extracellular matrix binding	6	TGFBI, OLFML2A, SPARC, THBS1, ADAM9, CYR61	0.818904
GOTERM_CC_FAT	GO:0042175~nuclear envelope-endoplasmic reticulum network	31	CYB5R3, SEC24B, ALG6, ALG8, ALG9, EXTL2, EDEM1, SC4MOL, PIGK, TRAM2, INSIG2, CASP7, CYP26B1, ASPH, DHCR24, SOAT2, SGPL1, PIGY, PIGW, PIGT, ERLIN2, SEPN1, ITPR2, SACM1L, SQLE, DPM1, DPM3, GOSR2, DOLPP1, SRP9, SSR2	0.415555
GOTERM_BP_FAT	GO:0032101~regulation of response to external stimulus	20	A2M, CAV1, ADORA2B, F2RL1, SMAD3, GREM1, TGFB1, ADA, ANXA2, EDNRA, PLA2G4A, UACA, IL20RB, F3, AGT, JAK2, THBS1, PLAU, F2R, SCG2	0.65823
GOTERM_BP_FAT	GO:0009314~response to radiation	24	XRCC4, CAV1, NES, CCL2, BRCC3, POLH, USP1, COL3A1, PRKDC, OBFC2A, SNAI2, RAD54L, BRCA1, TGFB1, RIC8A, NPHP4, EYA1, UACA, FANCD2, NEDD4, CASP7, DNMT3B, ERCC4, CLOCK	0.658585
GOTERM_BP_FAT	GO:0043523~regulation of neuron apoptosis	13	XRCC4, ROCK1, TGFB3, PPT1, PRDX3, GCLM, AGT, JAK2, NQO1, GHR, DHCR24, ADAM9, F2R	0.659109
GOTERM_BP_FAT	GO:0070169~positive regulation of biomineral formation	5	PLA2G4A, TGFB3, SMAD3, TGFB1, BMPR1A	0.657721
GOTERM_BP_FAT	GO:0007098~centrosome cycle	5	KIF11, NEK2, CEP135, CETN3, BRCA1	0.657721
GOTERM_MF_FAT	GO:0017016~Ras GTPase binding	13	INF2, ROCK1, MLPH, DIAPH3, ANXA2, PLCE1, RAPGEF6, CHM, RAP1A, RANBP1, SYTL2, RANBP2, ERC1	0.82023
GOTERM_BP_FAT	GO:0001952~regulation of cell-matrix adhesion	6	ARHGAP6, NF2, TSC1, SMAD3, CDK6, THBS1	0.661576
GOTERM_BP_FAT	GO:0010562~positive regulation of phosphorus metabolic process	14	DLC1, CAV1, TGFB3, SMAD4, KITLG, TTK, TGFB1, EDNRA, AGT, GLMN, JAK2, THBS1, BMPR1A, GHR	0.663055
GOTERM_BP_FAT	GO:0045937~positive regulation of phosphate metabolic process	14	DLC1, CAV1, TGFB3, SMAD4, KITLG, TTK, TGFB1, EDNRA, AGT, GLMN, JAK2, THBS1, BMPR1A, GHR	0.663055
GOTERM_BP_FAT	GO:0033157~regulation of intracellular protein transport	9	UACA, GOPC, SMAD4, TGFB3, SMAD3, JAK2, TGFB1, BMPR1A, PTPN11	0.662373
GOTERM_BP_FAT	GO:0006497~protein amino acid lipidation	9	PIGK, PIGL, PIGY, PIGW, DPM1, CHM, PIGT, DPM3, ALG9	0.662373
GOTERM_MF_FAT	GO:0015085~calcium ion transmembrane transporter activity	4	SLC8A1, ATP2B4, ATP2C1, ITPR2	0.823933
GOTERM_BP_FAT	GO:0070647~protein modification by small protein conjugation or removal	20	BRCC3, DZIP3, SUMO1P3, USP1, UCHL1, LMO7, CDC73, UBE2V2, SENP7, BRCA1, SUMO3, SUMO1, PSMD14, VCP, NEDD4, UBA3, USP46, CAND1, FBXO4, FBXO3, UBE2E1	0.665882
GOTERM_BP_FAT	GO:0006468~protein amino acid phosphorylation	67	RNASEL, TGFB3, PKMYT1, TTK, RPS6KB1, AURKB, TGFB1, PRKX, PSKH1, MDFIC, AKT3, ADAM9, GHR, CDC7, ROCK1, CDK6, PBK, CDKL5, CDK2, MAP4K5, PLCE1, ROR1, CDK2AP1, PDGFRA, CAMK1, PDGFRB, NEK9, RAGE, NEK4, ERC1, EIF2AK4, MELK, NEK6, PRKD3, NEK7, CCL2, ADORA2B, NEK2, CAMK2G, PRKDC, EPHB3, TRIB2, TEK, C1QTNF2, BUB1, SGK269, THBS1, STK38L, PDK1, ALPK2, MOBKL1A, MAPK10, HGF, GSG2, PTPN11, EPHA3, ICK, PLK4, PL…	0.669135
GOTERM_BP_FAT	GO:0007096~regulation of exit from mitosis	4	PPP1R9B, CDC23, ANLN, TGFB1	0.672175
GOTERM_BP_FAT	GO:0006937~regulation of muscle contraction	11	ANXA6, CAV1, PLCE1, ADORA2B, PTGS1, TBXA2R, SRF, TPM1, ADA, F2R, TPM3	0.673479
KEGG_PATHWAY	hsa03022:Basal transcription factors	7	TAF11, TAF13, TAF5L, STON1, GTF2A1, GTF2I, GTF2A2	0.42515
GOTERM_BP_FAT	GO:0030193~regulation of blood coagulation	7	CAV1, F3, F2RL1, THBS1, PLAU, F2R, ANXA2	0.678952
GOTERM_BP_FAT	GO:0051271~negative regulation of cell motion	10	DLC1, NF2, CLIC4, GREM1, THBS1, IGFBP3, TPM1, ADA, TGFB1, IGFBP5	0.68045
GOTERM_CC_FAT	GO:0000785~chromatin	23	HMGN1, DNMT3A, POLA1, HIRA, CENPF, CBX3, CBX1, SUV39H2, ATRX, HILS1, TIMELESS, H2AFV, OIP5, NEDD4, CENPA, INCENP, H2AFZ, TMPO, DNMT3B, SUDS3, BTBD12, DSCC1, FANCC	0.450488
GOTERM_BP_FAT	GO:0043405~regulation of MAP kinase activity	18	CAV1, ADORA2B, TGFB3, KITLG, HGF, TGFB1, TRIB2, PTPN11, PLCE1, MAP4K5, MDFIC, RGS4, C1QTNF2, SPRED2, SPRED1, THBS1, HTR2A, GHR	0.68032
GOTERM_MF_FAT	GO:0046983~protein dimerization activity	55	JDP2, E2F8, TGFB3, BNIP3, TGFB1, MTHFD1L, GTF2A1, TRIM9, ROBO1, FAP, GTF2A2, PDGFC, TOP2A, GABPB2, GHR, BATF3, AR, CCDC88A, TRPM8, ADIPOR2, OLFML2A, MYH9, MAD2L1, TIMELESS, PDGFRA, GUCY1B3, MCL1, ENPP1, POLA1, SRF, ITGB1, PDSS1, GCLM, MTMR2, ALDH1A3, PVRL2, PPP2CB, PYCARD, CARD9, NFE2, LGALS1, SMAD4, SMAD3, CENPF, HGF, SMC2, SMC4, GLA, PYGL, ZBED4, ATF7, UBA3, QPRT, DPYD, BMPR1A	0.8378
GOTERM_BP_FAT	GO:0007156~homophilic cell adhesion	17	PCDHB9, PCDHB7, PCDHB8, PCDHB5, PCDHB6, PCDHB2, PCDHB14, PCDHB12, PCDH7, PCDHB11, ITGB1, PCDHB10, AMIGO2, ROBO1, TRO, PCDHB16, PVRL2, PCDHB17	0.679791
GOTERM_BP_FAT	GO:0042476~odontogenesis	9	NF2, COL1A2, PDGFRA, TGFB3, LEF1, TP63, LAMB1, TGFB1, BMPR1A	0.682121
KEGG_PATHWAY	hsa00280:Valine, leucine and isoleucine degradation	8	ACAA2, DBT, ALDH7A1, HMGCS1, ACAD8, HIBCH, ACAT2, ACAA1	0.427615
GOTERM_CC_FAT	GO:0005720~nuclear heterochromatin	6	ATRX, DNMT3A, CBX3, CBX1, DNMT3B, SUV39H2	0.455945
GOTERM_CC_FAT	GO:0005876~spindle microtubule	6	KIF4A, KIF11, PRC1, SPAG5, KIF18A, CALM1	0.455945
GOTERM_MF_FAT	GO:0016799~hydrolase activity, hydrolyzing N-glycosyl compounds	5	MAN2A1, BST1, NEIL3, TDG, C6ORF108	0.838899
GOTERM_CC_FAT	GO:0005911~cell-cell junction	22	CGNL1, SHROOM2, MPDZ, CNKSR3, LMO7, LIN7C, GJA1, CLDN11, MYH9, AMOTL1, AMOTL2, GJB2, ITGA5, SLC2A1, PVRL2, CDC42BPA, CNN2, JAM2, STEAP1, ADD3, APC, SYNPO	0.452474
GOTERM_BP_FAT	GO:0030308~negative regulation of cell growth	13	DCBLD2, ENPP1, PSRC1, ADIPOR2, SMAD4, TP63, SMAD3, PPT1, GREM1, TGFB1, PPP1R9B, TRO, AGT	0.687588
GOTERM_CC_FAT	GO:0005924~cell-substrate adherens junction	14	DLC1, JUB, DIXDC1, CAV1, ENAH, FERMT1, EVL, HCFC2, NEXN, ITGB1, ITGA5, LAYN, AFAP1, PARVA	0.449617
GOTERM_CC_FAT	GO:0005678~chromatin assembly complex	3	NAP1L3, CHAF1A, CHAF1B	0.446781
GOTERM_CC_FAT	GO:0005663~DNA replication factor C complex	3	RFC5, RFC3, RFC2	0.446781
GOTERM_CC_FAT	GO:0005658~alpha DNA polymerase:primase complex	3	PRIM2, POLA1, MCM3	0.446781
GOTERM_BP_FAT	GO:0031032~actomyosin structure organization	6	CNN3, LMO7, CNN2, RACGAP1, TPM1, ITGB1	0.690436
GOTERM_BP_FAT	GO:0045740~positive regulation of DNA replication	6	DNA2, PDGFRA, TGFB3, KITLG, PDGFC, GLI1	0.690436
GOTERM_MF_FAT	GO:0003697~single-stranded DNA binding	9	RPA1, RAD51AP1, SUB1, HNRNPA2B1, HSPD1, OBFC2A, ERCC4, MCM4, RAD51	0.840281
GOTERM_BP_FAT	GO:0048705~skeletal system morphogenesis	15	SGPL1, TGFB3, PRRX1, ACP5, TGFB1, HOXB3, EYA1, HOXB2, HOXC9, CTGF, HOXB6, PDGFRA, PDGFRB, RUNX2, GHR	0.693419
GOTERM_BP_FAT	GO:0060349~bone morphogenesis	5	TGFB3, ACP5, RUNX2, TGFB1, GHR	0.692887
GOTERM_BP_FAT	GO:0051181~cofactor transport	5	SLC25A20, SLC25A32, PPT1, SLC19A1, PDZK1	0.692887
GOTERM_BP_FAT	GO:0001932~regulation of protein amino acid phosphorylation	21	IBTK, CAV1, CCDC88A, NF2, ENPP1, TGFB3, SMAD4, KITLG, TTK, TGFB1, EDNRA, PPP1R9B, MAP4K5, MDFIC, AGT, PDGFRB, JAK2, PDGFC, IGFBP3, BMPR1A, GHR	0.695974
GOTERM_BP_FAT	GO:0051094~positive regulation of developmental process	31	XRCC4, STAR, TGFB3, KITLG, RPS6KB1, JAG1, SRF, ADA, TGFB1, ROBO1, GATA6, AGT, MKL2, THBS1, DNMT3B, RUNX2, BOC, ADAM9, ANGPTL4, APC, KLF10, SMAD4, SMAD3, PLA2G4A, MAPK14, F3, CAMK1, JAK2, IGFBP3, HDAC7, BMPR1A	0.695849
GOTERM_MF_FAT	GO:0070064~proline-rich region binding	3	NEDD4, SH3D19, GHR	0.847012
GOTERM_MF_FAT	GO:0048256~flap endonuclease activity	3	EXO1, DNA2, BTBD12	0.847012
GOTERM_BP_FAT	GO:0044236~multicellular organismal metabolic process	7	MNAT1, TRAM2, ADAMTS14, COL3A1, SERPINH1, GHR, MMP11	0.703194
GOTERM_CC_FAT	GO:0005829~cytosol	120	NCBP1, XRCC4, LDHA, ENAH, STAR, CTPS, SNRPD3, PGAM1, RPS6KB1, CCT2, SELENBP1, EIF4EBP1, PSIP1, CEP290, AADAT, ROCK1, PCTP, MYH9, NUPL2, ORC1L, PLCE1, MAD2L1, PTRF, PDCD6IP, ERC1, SNRPF, SIP1, CAV1, PFKFB3, NEK2, HMGCS1, ACP5, PPT1, GCLM, ADA, TK1, PSMB6, HNRNPD, FBXO5, EIF3J, GGH, SMAD4, CDC23, SMAD3, EVL, VAV2, PTPN12, PTPN11, PLA2G4A, PLK4, UACA, EIF4E, TXNDC17, VCP, TSC1, PLK1, NEDD4, RAP1A, Q…	0.463929
GOTERM_BP_FAT	GO:0007178~transmembrane receptor protein serine/threonine kinase signaling pathway	14	EID2, CCL2, KLF10, COL3A1, TGFB3, SMAD4, SMAD3, FSTL1, TGFB1, ID1, ZFYVE16, COL1A2, BMPR1A, ADAM9	0.705728
GOTERM_BP_FAT	GO:0050795~regulation of behavior	8	F3, F2RL1, SMAD3, GREM1, THBS1, ADA, TGFB1, SCG2	0.704916
GOTERM_BP_FAT	GO:0046498~S-adenosylhomocysteine metabolic process	3	ICMT, TPMT, DNMT3B	0.704702
GOTERM_BP_FAT	GO:0000132~establishment of mitotic spindle orientation	3	CCDC99, CENPA, NDC80	0.704702
GOTERM_BP_FAT	GO:0022616~DNA strand elongation	3	DNA2, RFC3, POLA1	0.704702
GOTERM_BP_FAT	GO:0007089~traversing start control point of mitotic cell cycle	3	MTBP, CDC25C, CDK2	0.704702
GOTERM_BP_FAT	GO:0051294~establishment of spindle orientation	3	CCDC99, CENPA, NDC80	0.704702
GOTERM_BP_FAT	GO:0051983~regulation of chromosome segregation	3	KIF2C, CENPE, APC	0.704702
GOTERM_BP_FAT	GO:0060348~bone development	16	MINPP1, KLF10, TGFB3, SMAD3, ACP5, SPARC, COL5A2, TGFB1, GLI1, CTGF, PTN, AXIN2, RUNX2, IGFBP3, IGFBP5, GHR	0.703434
GOTERM_BP_FAT	GO:0051259~protein oligomerization	21	CAV1, TRPM8, TP63, GJA1, CBR4, PDSS1, RAD51, MTMR2, TSC1, VCP, RRM2, TRIM6, C1QTNF2, GOPC, RRM1, PEX14, QPRT, SLC1A1, SEPT7, PARVA, ANGPTL4	0.702912
GOTERM_MF_FAT	GO:0051082~unfolded protein binding	15	COPA, VBP1, CCT2, SERPINH1, TBCA, PPIC, TOR1B, DNAJA1, SCG5, HSPE1, HSPD1, CHAF1A, DNAJB4, CHAF1B, HSPA8	0.860517
GOTERM_BP_FAT	GO:0031109~microtubule polymerization or depolymerization	4	KIF2C, CAV1, KIF18A, FBXO5	0.719667
GOTERM_BP_FAT	GO:0042375~quinone cofactor metabolic process	4	COQ3, COQ2, CBR1, PDSS1	0.719667
GOTERM_BP_FAT	GO:0010595~positive regulation of endothelial cell migration	4	AGT, THBS1, HDAC7, TGFB1	0.719667
GOTERM_BP_FAT	GO:0042522~regulation of tyrosine phosphorylation of Stat5 protein	4	CAV1, NF2, JAK2, GHR	0.719667
GOTERM_BP_FAT	GO:0045907~positive regulation of vasoconstriction	4	CAV1, PTGS1, F2R, HTR2A	0.719667
GOTERM_BP_FAT	GO:0031113~regulation of microtubule polymerization	4	CAV1, PSRC1, MAPRE1, APC	0.719667
GOTERM_BP_FAT	GO:0050921~positive regulation of chemotaxis	6	F3, F2RL1, SMAD3, THBS1, TGFB1, SCG2	0.7189
GOTERM_MF_FAT	GO:0016702~oxidoreductase activity, acting on single donors with incorporation of molecular oxygen, incorporation of two atoms of oxygen	10	TDO2, LEPRE1, P4HA2, P4HA1, PLOD2, PLOD3, PTGS1, EGLN3, LEPREL1, ASPH	0.860543
GOTERM_BP_FAT	GO:0045184~establishment of protein localization	75	COPA, SEC24B, MLPH, UNC50, PEX6, TGFB3, SELENBP1, TGFB1, KIF13A, BLZF1, ZFYVE16, GOPC, CEP290, RAB6B, RANBP2, KPNB1, RAB27A, KDELR3, KDELR2, ARNTL, MYH9, NUPL2, YIF1A, TRAM1L1, LCA5, NUP205, RAB15, PDCD6IP, NUP107, ERC1, SNX13, SRP9, VPS29, YWHAZ, RAB7B, STON1, NAPG, SNX7, PPT1, SNX4, ARF6, SEC62, RAB40B, SEC16B, SFT2D1, SFT2D2, TRAM2, CHM, PEX14, SCG5, SCG2, IPO13, VTA1, KIF18A, CENPF, LIN7C, IC…	0.727491
GOTERM_BP_FAT	GO:0051302~regulation of cell division	8	TGFB3, PTN, PDGFC, FGF1, ASPM, TGFB1, CALM1, APC	0.729094
GOTERM_BP_FAT	GO:0001701~in utero embryonic development	21	XRCC4, AR, MYO1E, TGFB3, RPGRIP1L, ICMT, MYH9, SRF, TPM1, ITGB1, ADA, RIC8A, RPA1, EDNRA, MAN2A1, PLK4, CCNB2, GATA6, PDGFRA, PDGFRB, MKL2	0.729137
GOTERM_BP_FAT	GO:0045933~positive regulation of muscle contraction	5	PTGS1, TBXA2R, SRF, ADA, F2R	0.727821
GOTERM_CC_FAT	GO:0000794~condensed nuclear chromosome	8	RPA1, NEK2, SGOL2, INCENP, BUB1, RRS1, ADD3, RAD51	0.496897
GOTERM_CC_FAT	GO:0030863~cortical cytoskeleton	8	PPP1R9B, SHROOM2, CAPZA2, CALD1, UTRN, MAPRE1, MYH9, DSTN	0.496897
GOTERM_BP_FAT	GO:0006793~phosphorus metabolic process	93	RNASEL, SLC20A1, TGFB3, PKMYT1, TTK, PTPN21, RPS6KB1, AURKB, TGFB1, PRKX, PSKH1, MDFIC, AKT3, GHR, ADAM9, CDC7, MINPP1, ROCK1, PTPRS, CDK6, PBK, NDUFC1, PPP1CB, CDKL5, CDK2, SACM1L, MAP4K5, PLCE1, EYA1, ROR1, CDK2AP1, PDGFRA, CAMK1, NEK9, PDGFRB, RAGE, NEK4, ERC1, EIF2AK4, NEK6, MELK, PRKD3, NEK7, NDUFB5, CCL2, LPPR4, ENPP1, ADORA2B, NEK2, CAMK2G, ACP5, PRKDC, DUSP12, EPHB3, ATP5G3, NDUFB1, TRIB2…	0.728417
GOTERM_BP_FAT	GO:0006796~phosphate metabolic process	93	RNASEL, SLC20A1, TGFB3, PKMYT1, TTK, PTPN21, RPS6KB1, AURKB, TGFB1, PRKX, PSKH1, MDFIC, AKT3, GHR, ADAM9, CDC7, MINPP1, ROCK1, PTPRS, CDK6, PBK, NDUFC1, PPP1CB, CDKL5, CDK2, SACM1L, MAP4K5, PLCE1, EYA1, ROR1, CDK2AP1, PDGFRA, CAMK1, NEK9, PDGFRB, RAGE, NEK4, ERC1, EIF2AK4, NEK6, MELK, PRKD3, NEK7, NDUFB5, CCL2, LPPR4, ENPP1, ADORA2B, NEK2, CAMK2G, ACP5, PRKDC, DUSP12, EPHB3, ATP5G3, NDUFB1, TRIB2…	0.728417
GOTERM_CC_FAT	GO:0009898~internal side of plasma membrane	33	CYB5R3, COPA, APC2, MRAS, UTRN, FERMT1, RDX, RAB40B, FRMD6, DIRAS3, RAB28, GPSM1, SPRED2, PEX14, GNG2, RHOC, MSN, EHD2, EHD3, WDFY3, NF2, PTPN3, NUPL2, LSP1, FNBP1, DOK3, GNG10, RAB15, AKAP2, ADD3, GAP43, PARVA, GBP1	0.494348
GOTERM_BP_FAT	GO:0045934~negative regulation of nucleobase, nucleoside, nucleotide and nucleic acid metabolic process	52	JDP2, TGFB3, CBX3, TP63, TGFB1, EDNRA, ZNF350, AES, HEY1, PRMT6, LRRFIP1, RARB, STRN3, RBL1, LEF1, MBD1, TIMELESS, ZFP161, SUDS3, ING4, EID2, BCLAF1, SUMO1P3, GLIS1, HAT1, ZNF177, SUMO1, MEIS2, PEX14, RUNX2, ERCC4, DNMT3B, HNRNPAB, DNMT3A, NF2, GMNN, KLF10, FZD1, ZNF24, SMAD4, LMCD1, CENPF, SMAD3, CBY1, SNAI2, BRCA1, HILS1, ID1, NEDD4, TRPS1, UBA3, YWHAQ, NCOR2	0.729544
GOTERM_MF_FAT	GO:0008094~DNA-dependent ATPase activity	9	RFC5, DNA2, MNAT1, DHX9, RFC3, RFC2, SMARCA1, TOP2A, RAD51	0.866223
GOTERM_BP_FAT	GO:0060537~muscle tissue development	16	MYL6, CAV1, UTRN, TP63, RCAN1, CBY1, TPM1, ITGB1, TSC1, GATA6, MAPK14, PDGFRB, RARB, MKL2, IGFBP5, F2R	0.729293
GOTERM_MF_FAT	GO:0017124~SH3 domain binding	13	ENAH, GJA1, EFS, EVL, CD2AP, PTPN12, ELMO1, PLSCR1, SH3BGRL, ARHGAP6, CIT, ADAM12, ADAM9	0.862369
GOTERM_MF_FAT	GO:0019901~protein kinase binding	18	IBTK, CCDC88A, PGAM1, SMAD3, PRKCDBP, CENPE, PRDX3, PPP1CB, MICALCL, YWHAG, GRK5, AKAP8, AXIN2, TOP2A, ADD3, APC, GHR, ADAM9	0.858479
GOTERM_CC_FAT	GO:0005615~extracellular space	65	COPA, A2M, IGFBP7, TGFB3, FSTL1, TGFB1, CFHR3, HTRA1, GPC6, TGFBI, CFH, PDGFC, LOXL3, CFI, LOX, FGF1, LOXL2, ANGPT2, LOXL1, GPC1, ADAM9, GHR, C4B, CILP, F3, ULBP2, COL1A2, TFPI, PGCP, ADAMTS4, ENOX1, WNT5A, CCL2, ENPP1, COL3A1, CD109, APOC1, KITLG, IL33, GREM1, ADA, VCAM1, IL17D, IL17B, BCHE, AGT, COL6A3, C1QTNF2, PTN, TNN, THBS1, SCG2, ANGPTL4, PLAT, LGALS1, FBN1, GGH, DKK3, SULF2, SFRP4, LRP8, …	0.498502
GOTERM_MF_FAT	GO:0008013~beta-catenin binding	6	SHROOM2, APC2, CBY1, AXIN2, CD2AP, APC	0.859597
GOTERM_CC_FAT	GO:0030894~replisome	4	RPA1, PRIM2, POLA1, MCM3	0.498812
GOTERM_CC_FAT	GO:0043601~nuclear replisome	4	RPA1, PRIM2, POLA1, MCM3	0.498812
GOTERM_MF_FAT	GO:0016701~oxidoreductase activity, acting on single donors with incorporation of molecular oxygen	10	TDO2, LEPRE1, P4HA2, P4HA1, PLOD2, PLOD3, PTGS1, EGLN3, LEPREL1, ASPH	0.85592
GOTERM_BP_FAT	GO:0007566~embryo implantation	6	IGFBP7, TRO, SFRP4, LAMB1, IL11RA, PLAU	0.750632
GOTERM_BP_FAT	GO:0000184~nuclear-transcribed mRNA catabolic process, nonsense-mediated decay	6	DCPS, NCBP1, UPF2, DCP2, RBM8A, PNRC2	0.750632
GOTERM_BP_FAT	GO:0016481~negative regulation of transcription	47	ING4, EID2, BCLAF1, JDP2, SUMO1P3, GLIS1, HAT1, CBX3, TP63, ZNF177, TGFB1, SUMO1, ZNF350, MEIS2, AES, HEY1, PRMT6, PEX14, LRRFIP1, RARB, DNMT3B, RUNX2, HNRNPAB, DNMT3A, STRN3, KLF10, RBL1, LMCD1, ZNF24, SMAD4, FZD1, SMAD3, CENPF, LEF1, CBY1, SNAI2, MBD1, BRCA1, HILS1, TIMELESS, ID1, NEDD4, TRPS1, UBA3, YWHAQ, ZFP161, SUDS3, NCOR2	0.752266
GOTERM_BP_FAT	GO:0015031~protein transport	74	COPA, SEC24B, MLPH, UNC50, PEX6, TGFB3, SELENBP1, TGFB1, KIF13A, BLZF1, ZFYVE16, GOPC, CEP290, RAB6B, RANBP2, KPNB1, RAB27A, KDELR3, KDELR2, ARNTL, MYH9, NUPL2, YIF1A, TRAM1L1, LCA5, NUP205, RAB15, PDCD6IP, NUP107, ERC1, SNX13, SRP9, VPS29, YWHAZ, RAB7B, STON1, NAPG, SNX7, PPT1, SNX4, ARF6, SEC62, RAB40B, SEC16B, SFT2D1, SFT2D2, TRAM2, CHM, PEX14, SCG5, SCG2, IPO13, VTA1, KIF18A, CENPF, LIN7C, IC…	0.751863
GOTERM_BP_FAT	GO:0051222~positive regulation of protein transport	10	UACA, PYCARD, SMAD4, TGFB3, SMAD3, GLMN, JAK2, TGFB1, ADAM9, BMPR1A	0.753747
GOTERM_CC_FAT	GO:0005788~endoplasmic reticulum lumen	11	MINPP1, KDELC1, FKBP7, P4HA2, BCHE, P4HA1, TOR1B, PDIA5, RCN3, CERCAM, SERPINH1	0.517664
