# Supplementary material for: Inference of Low and High-Grade Glioma Gene Regulatory Networks Delineates the Role of Rnd3 in Establishing Multiple Hallmarks of Cancer
Source: PLoS Genet. 2015 Jul 1;11(7):e1005325. doi: 10.1371/journal.pgen.1005325 (PMC4488580; doi:10.1371/journal.pgen.1005325)
Supplement: S5 Dataset — All mapped Gene Ontology terms are included. (XLSX) [file pgen.1005325.s005.xlsx]

## Sheet: Gene Ontology~ Up in siRND3
Category	Term	Count	Genes	Benjamini (FDR)
GOTERM_BP_FAT	GO:0006350~transcription	413	ZNF57, MED25, ASCC1, ZNF250, ZNF782, REST, ZNF254, ZNF778, MAMSTR, EPC2, BRPF1, ZNF775, MED26, ZNF772, ZNF397, PQBP1, ZNF107, TRAPPC2P1, ZNF101, ZNF45, ZNF643, RCOR3, RXRB, ZHX1, BARHL2, MECP2, EOMES, HMG20A, MED11, HMG20B, MED19, ZNF235, ZNF784, ASCC2, BHLHA9, FOXG1, RDBP, VGLL1, ZZZ3, ZNF382, ZNF41, TRAPPC2, ZNF79, ZNF133, ZNF77, ZSCAN5A, ZNF232, ZNF619, MYBL2, ZNF618, DIDO1, ZNF615, ZNF616, ZN…	1.60864e-25
GOTERM_MF_FAT	GO:0003677~DNA binding	438	ZNF57, ZNF782, ZNF250, REST, XRCC1, ZNF254, ZNF778, BRPF1, ZNF775, MED26, ZNF772, ZNF397, PQBP1, TIGD2, ZNF107, ZNF101, ZNF45, ZNF643, RCOR3, RXRB, LIG1, ZHX1, BARHL2, MECP2, EOMES, HMG20A, HMG20B, ZNF235, ZNF784, BHLHA9, FOXG1, ZZZ3, MYO18A, ZNF382, ZNF41, ZNF79, ZNF133, ZNF77, RAD23A, ZSCAN5A, ZNF232, ZNF619, MYBL2, ZNF618, ZNF615, ZNF616, ZNF229, ZNF226, CENPBD1, ZNF223, ZNF71, TCF4, NTHL1, DN…	9.27906e-25
GOTERM_CC_FAT	GO:0031981~nuclear lumen	281	ITGB3BP, INTS3, HMGN5, XRCC1, WDR74, G2E3, CDCA8, BRPF1, SIN3A, MAK16, DDX11, RBM8A, MED26, U2AF1, PQBP1, PITX1, PITX2, GTPBP4, POLI, MYH1, RCOR3, EMG1, LIG1, POLE, ANAPC4, MED11, HMG20A, PPARGC1B, MED19, RFC5, PNKP, RFC4, PIAS4, RFC1, CAMK4, RFC2, PRKRIP1, RDBP, NLE1, NEK4, MYO18A, SIVA1, NEK2, ELL, HOXA11, TAF9B, TADA1, CHEK1, COIL, PPAN, VRK1, WDR55, ACD, STX17, HTATSF1, NAT10, ZNF71, WDHD1, T…	2.64479e-24
GOTERM_BP_FAT	GO:0045449~regulation of transcription	470	ZNF57, MED25, ASCC1, ZNF782, ZNF250, REST, ZNF254, ZNF778, MAMSTR, BRPF1, EPC2, ZNF775, MED26, ZNF772, TIGD2, ZNF397, PQBP1, ZNF107, TRAPPC2P1, ZNF101, ZNF45, ZNF643, NDNL2, RCOR3, RXRB, ZHX1, BARHL2, MECP2, EOMES, MED11, HMG20A, HMG20B, MED19, ZNF235, ZNF784, ASCC2, BHLHA9, FOXG1, RDBP, VGLL1, ZZZ3, ZNF382, ZNF41, TRAPPC2, ZNF79, ZNF133, ZNF77, ZSCAN5A, ZNF232, ZNF619, MYBL2, ZNF618, ZNF615, ZNF…	1.46241e-21
GOTERM_CC_FAT	GO:0070013~intracellular organelle lumen	311	ITGB3BP, INTS3, HMGN5, XRCC1, WDR74, G2E3, CDCA8, BRPF1, SIN3A, MAK16, DDX11, RBM8A, MED26, U2AF1, PQBP1, PDHA2, PITX1, PITX2, PDPR, GTPBP4, POLI, MYH1, RCOR3, EMG1, LIG1, ACSM2A, ANAPC4, POLE, MED11, HMG20A, PPARGC1B, MED19, RFC5, PNKP, RFC4, PIAS4, RFC1, CAMK4, RFC2, PRKRIP1, RDBP, NLE1, NEK4, MYO18A, SIVA1, ACADSB, NEK2, ELL, HOXA11, FARS2, TAF9B, TADA1, CHEK1, COIL, SDHAF1, PPAN, VRK1, WDR55,…	7.25018e-20
GOTERM_CC_FAT	GO:0031974~membrane-enclosed lumen	319	ITGB3BP, A2M, INTS3, HMGN5, XRCC1, WDR74, G2E3, CDCA8, BRPF1, SIN3A, MAK16, HTRA2, DDX11, RBM8A, MED26, U2AF1, PQBP1, PDHA2, PITX1, PITX2, PDPR, GTPBP4, POLI, OPA1, MYH1, RCOR3, EMG1, LIG1, ACSM2A, ANAPC4, POLE, MED11, HMG20A, PPARGC1B, MED19, RFC5, PNKP, RFC4, PIAS4, RFC1, CAMK4, RFC2, PRKRIP1, RDBP, NLE1, NEK4, MYO18A, SIVA1, ACADSB, NEK2, ELL, HOXA11, FARS2, TAF9B, TADA1, CHEK1, COIL, SDHAF1, …	1.46267e-19
GOTERM_CC_FAT	GO:0005654~nucleoplasm	186	ITGB3BP, PKMYT1, CBX1, INTS3, HMGN5, XRCC1, CBX5, GTF2E1, MUTYH, BRPF1, MLL5, SIN3A, CDKN2A, SMARCD3, RBM8A, MED26, SMARCD1, U2AF1, SRRM1, DDX20, TGS1, MLL4, PITX2, PABPN1, POLI, MAGOH, MTA2, LIG1, RBL1, POLE, ANAPC4, MTA1, MED11, PPP1CB, PPARGC1B, RFC5, MED19, RFC4, RFC1, CAMK4, SMARCE1, RFC2, RDBP, PAF1, DSCC1, SIVA1, HMGB2, BLM, ELL, SETD1B, HOXA11, ONECUT3, SOX2, SETD1A, TAF9B, CHEK1, TADA1, …	1.8471e-19
GOTERM_CC_FAT	GO:0043233~organelle lumen	312	ITGB3BP, A2M, INTS3, HMGN5, XRCC1, WDR74, G2E3, CDCA8, BRPF1, SIN3A, MAK16, DDX11, RBM8A, MED26, U2AF1, PQBP1, PDHA2, PITX1, PITX2, PDPR, GTPBP4, POLI, MYH1, RCOR3, EMG1, LIG1, ACSM2A, ANAPC4, POLE, MED11, HMG20A, PPARGC1B, MED19, RFC5, PNKP, RFC4, PIAS4, RFC1, CAMK4, RFC2, PRKRIP1, RDBP, NLE1, NEK4, MYO18A, SIVA1, ACADSB, NEK2, ELL, HOXA11, FARS2, TAF9B, TADA1, CHEK1, COIL, SDHAF1, PPAN, VRK1, W…	5.92479e-19
GOTERM_BP_FAT	GO:0006355~regulation of transcription, DNA-dependent	326	HKR1, SNIP1, ZNF57, ZNF782, ZNF250, REST, HMGN5, ZNF254, ZNF778, SIN3A, ZFP90, MED26, NKX6-3, ZNF772, IFNG, PQBP1, ZNF397, RARA, TRAPPC2P1, PITX1, ZNF101, PITX2, ZNF45, ZNF643, NDNL2, RXRB, NKX2-6, BARHL2, ZHX1, MECP2, EOMES, MED11, HMG20A, HMG20B, TBR1, PPARGC1B, MED19, UHRF1, ZNF235, PIAS4, HES2, FOXG1, VGLL1, ZNF382, SUPT6H, ZNF41, TRAPPC2, ZIM2, ZNF79, ZNF77, ZNF133, HOXA11, TAF9B, ZSCAN5A, Z…	1.26612e-14
GOTERM_BP_FAT	GO:0051252~regulation of RNA metabolic process	330	HKR1, SNIP1, ZNF57, ZNF782, ZNF250, REST, HMGN5, ZNF254, ZNF778, SIN3A, ZFP90, MED26, NKX6-3, ZNF772, IFNG, PQBP1, ZNF397, RARA, TRAPPC2P1, PITX1, ZNF101, PITX2, ZNF45, ZNF643, NDNL2, RXRB, NKX2-6, BARHL2, ZHX1, MECP2, EOMES, MED11, HMG20A, HMG20B, TBR1, PPARGC1B, MED19, UHRF1, ZNF235, PIAS4, HES2, FOXG1, VGLL1, ZNF382, SUPT6H, ZNF41, TRAPPC2, ZIM2, ZNF79, ZNF77, ZNF133, HOXA11, TAF9B, ZSCAN5A, Z…	2.64975e-14
GOTERM_MF_FAT	GO:0008270~zinc ion binding	394	DBF4B, PLEKHM1, ZNF57, ZNF250, ZNF782, REST, ZNF254, ZNF778, BRPF1, ZNF775, CUL9, ZNF772, DHX34, ZNF397, ZNF107, ZNF101, ZNF45, ZNF643, BRAF, ROCK1, RXRB, ZHX1, BSN, ZNF235, NAPEPLD, ZNF784, ZNHIT2, ZZZ3, ZNF382, ZNF41, ZNF79, ZNF133, ZNF77, ZSCAN5A, ZNF232, ZNF619, ZNF618, DIDO1, ZNF615, ZNF616, ZNF229, ZNF226, ZNF223, ZNF71, DNMT3B, DHX58, DHX57, ZNF622, ZNF624, ZC3H18, KLF13, KLF14, ZNF626, ZS…	1.36446e-13
GOTERM_BP_FAT	GO:0006259~DNA metabolic process	125	INTS3, XRCC1, NONO, EPC2, MLL5, MUTYH, CRY2, CDKN2A, POLI, LIG1, POLE, RNASEH2A, RMI1, RFC5, PNKP, UHRF1, DCLRE1A, RFC4, RFC1, RFC2, MYO18A, DSCC1, HMGB2, BLM, RAD23A, TIPIN, CHEK1, PPT1, CEP164, TK1, ACD, POLE3, FBXO4, ATRIP, DNMT3B, NTHL1, HELLS, DNAJA3, GINS1, GINS2, MLL, RECQL5, GINS3, TREX1, WRN, TSN, RAD54L, BRCA1, UIMC1, TNKS1BP1, POLD4, TXNDC12, POLD1, PCNA, TDG, CHAF1A, CHAF1B, KIF22, FA…	7.91145e-13
GOTERM_MF_FAT	GO:0046914~transition metal ion binding	446	DBF4B, PLEKHM1, ZNF57, ZNF782, ZNF250, REST, ZNF254, ZNF778, BRPF1, ZNF775, CUL9, CYP7A1, ZNF772, ZNF397, DHX34, ZNF107, ZNF101, ZNF45, ZNF643, BRAF, ROCK1, RXRB, ZHX1, BSN, OGFOD2, ZNF235, NAPEPLD, ZNF784, ZNHIT2, ZZZ3, ZNF382, ZNF41, ZNF79, CYP1B1, ZNF133, ZNF77, ZSCAN5A, ZNF232, ZNF619, DIDO1, ZNF618, ZNF615, ZNF616, ZNF229, ZNF226, ZNF223, ARG2, ZNF71, NTHL1, DNMT3B, DHX58, DHX57, ZNF622, ZNF…	2.98818e-11
GOTERM_BP_FAT	GO:0051276~chromosome organization	117	KIFC1, CBX2, CBX1, CBX7, CBX6, CBX5, EPC2, CDCA8, MLL5, BRPF1, DDX11, SMARCD3, SMARCD1, HIRIP3, TLK2, MLL3, MLL4, MTA2, RBL1, HMG20A, HMG20B, H2AFJ, SUV420H2, KDM2B, SMARCE1, RFC1, ZWINT, PAF1, SUPT6H, DSCC1, HMGB2, BLM, NEK2, SETD1B, SOX2, SETD1A, TADA1, ACD, NCAPG2, FBXO4, DNMT3B, HELLS, AEBP2, YEATS4, MLL, EHMT1, SUV39H1, CDC23, NDC80, WRN, RAD54L, UIMC1, SUV39H2, TNKS1BP1, HDAC4, HDAC1, SMARC…	3.53378e-11
GOTERM_BP_FAT	GO:0007049~cell cycle	163	TUSC2, KIFC1, DBF4B, CROCC, KNTC1, PKMYT1, RBM7, FOXO4, SART1, MLL5, CDCA8, CDKN2A, MC1R, DDX11, INCENP, ILK, IFNG, CDCA2, NUP37, TLK2, CDCA3, CRYAA, LIG1, RBL1, POLE, ANAPC4, HMG20B, TACC3, PPP1CB, FOXN3, HHEX, UHRF1, PA2G4, DCLRE1A, KRT18, MAPK6, TIMELESS, ZWINT, CNTROB, BIN3, NEK4, MAD2L2, DSCC1, BLM, NEK2, TIPIN, CEP164, CHEK1, URGCP, KIAA1009, SPC24, PRR5, SAC3D1, NCAPG2, KATNA1, FBXO43, MNS…	1.02171e-10
GOTERM_BP_FAT	GO:0006974~response to DNA damage stimulus	96	KIF22, FAM175A, INTS3, FOXO4, XRCC1, NONO, FANCM, TRIAP1, EPC2, MUTYH, CRY2, MCM7, CASP9, FANCI, SETMAR, FANCE, FANCF, FANCG, TLK2, FANCA, GNL1, RTEL1, WDR33, POLI, LIG1, POLE, PAPD7, ZSWIM7, IFI16, PPP1CB, FOXN3, GTF2H1, RFC5, EYA3, RECQL, PNKP, DCLRE1A, UHRF1, XPC, RFC4, BTG2, HIPK1, TIMELESS, RFC1, RIF1, RFC2, GADD45G, HAUS7, ING4, HMGB2, APEX2, BLM, RAD23A, UNG, PML, POLA1, TIPIN, PRKDC, CEP1…	1.07892e-10
GOTERM_CC_FAT	GO:0044451~nucleoplasm part	113	INTS3, CBX5, GTF2E1, MLL5, BRPF1, SIN3A, RBM8A, MED26, U2AF1, SRRM1, DDX20, TGS1, MLL4, PITX2, MTA2, MAGOH, RBL1, MTA1, MED11, PPP1CB, PPARGC1B, MED19, SMARCE1, PAF1, BLM, ELL, ONECUT3, HOXA11, SETD1B, SOX2, TAF9B, SETD1A, TADA1, COIL, ATF1, TEAD4, TFDP3, TCF4, PRPF40B, TCF3, TFDP1, YEATS4, TAF1, TAF3, MLL, MAFB, RNPS1, CASC3, HDAC4, PAXIP1, HDAC1, GTF2F1, GTF2F2, EAF2, HDAC6, E2F2, E2F4, NR6A1, …	3.91111e-10
GOTERM_BP_FAT	GO:0022403~cell cycle phase	100	KIFC1, KNTC1, PKMYT1, RBM7, FOXO4, CDCA8, CDKN2A, DDX11, MC1R, INCENP, CDCA2, NUP37, CDCA3, CRYAA, ANAPC4, POLE, TACC3, PPP1CB, FOXN3, DCLRE1A, TIMELESS, ZWINT, MAD2L2, NEK4, DSCC1, BLM, NEK2, TIPIN, CHEK1, CEP164, KIAA1009, SPC24, SAC3D1, NCAPG2, KATNA1, FBXO43, MNS1, SKA2, TCF3, LFNG, HELLS, SSSCA1, YEATS4, TAF1, MKI67, PCNT, CDC23, NDC80, CDC20, CDC26, RAD54L, CDC27, SUV39H2, NOLC1, POLD1, MAP…	1.79216e-09
GOTERM_BP_FAT	GO:0006281~DNA repair	76	KIF22, FAM175A, INTS3, XRCC1, NONO, FANCM, EPC2, MUTYH, CRY2, FANCI, SETMAR, FANCE, FANCF, FANCG, FANCA, RTEL1, WDR33, POLI, LIG1, POLE, PAPD7, ZSWIM7, GTF2H1, EYA3, RFC5, PNKP, RECQL, DCLRE1A, UHRF1, XPC, RFC4, BTG2, RFC1, RFC2, GADD45G, HAUS7, HMGB2, APEX2, BLM, UNG, RAD23A, POLA1, PML, PRKDC, CEP164, CHEK1, RPA3, RPA1, PRPF19, ERCC5, ERCC6, NTHL1, ATRIP, FEN1, ERCC2, EXO1, MSH6, RECQL5, MSH2, …	4.61748e-09
GOTERM_BP_FAT	GO:0022402~cell cycle process	123	KIFC1, KNTC1, PKMYT1, RBM7, FOXO4, SART1, CDCA8, MLL5, CDKN2A, MC1R, DDX11, INCENP, ILK, IFNG, CDCA2, NUP37, CDCA3, CRYAA, ANAPC4, POLE, TACC3, PPP1CB, FOXN3, DCLRE1A, PA2G4, TIMELESS, ZWINT, CNTROB, NEK4, MAD2L2, DSCC1, BLM, NEK2, TIPIN, CHEK1, CEP164, KIAA1009, SPC24, SAC3D1, NCAPG2, KATNA1, FBXO43, MNS1, SKA2, LFNG, TCF3, HELLS, SSSCA1, YEATS4, TAF1, MKI67, PCNT, CDC23, NDC80, CDC20, CDC26, RA…	7.74923e-09
GOTERM_CC_FAT	GO:0043228~non-membrane-bounded organelle	365	ITGB3BP, FAM110A, KIFC1, HRNR, CROCC, UTRN, STRN, GRIN3A, REST, HMGN5, ADORA1, WDR74, HOOK1, HOOK2, G2E3, CDCA8, SIN3A, MAK16, DDX11, MC1R, INCENP, ILK, RPL26L1, TIGD2, DYNC2H1, PQBP1, CEP290, NUP37, PITX1, CLNS1A, DBNL, GTPBP4, ROCK1, MYH1, RCOR3, EMG1, KIF5A, MECP2, HMG20A, BSN, KRTAP10-4, H2AFJ, KRTAP10-7, KRTAP10-9, RFC5, SUV420H2, PNKP, RFC4, KRT18, RFC1, CAMK4, RFC2, ZWINT, PRKRIP1, CNTROB,…	1.24907e-08
GOTERM_CC_FAT	GO:0043232~intracellular non-membrane-bounded organelle	365	ITGB3BP, FAM110A, KIFC1, HRNR, CROCC, UTRN, STRN, GRIN3A, REST, HMGN5, ADORA1, WDR74, HOOK1, HOOK2, G2E3, CDCA8, SIN3A, MAK16, DDX11, MC1R, INCENP, ILK, RPL26L1, TIGD2, DYNC2H1, PQBP1, CEP290, NUP37, PITX1, CLNS1A, DBNL, GTPBP4, ROCK1, MYH1, RCOR3, EMG1, KIF5A, MECP2, HMG20A, BSN, KRTAP10-4, H2AFJ, KRTAP10-7, KRTAP10-9, RFC5, SUV420H2, PNKP, RFC4, KRT18, RFC1, CAMK4, RFC2, ZWINT, PRKRIP1, CNTROB,…	1.24907e-08
GOTERM_MF_FAT	GO:0030528~transcription regulator activity	259	REST, HMGN5, BRPF1, SIN3A, MED26, NKX6-3, PQBP1, ZNF397, CEP290, RARA, PITX1, PITX2, ZNF45, RXRB, NKX2-6, ZHX1, BARHL2, EOMES, MECP2, MED11, HMG20A, HMG20B, TBR1, PPARGC1B, MED19, UHRF1, PIAS4, RFC1, CAMK4, BHLHA9, HES2, FOXG1, VGLL1, ZNF382, SUPT6H, ZNF41, ZIM2, ZNF133, ELL, HOXA11, TAF9B, ZSCAN5A, ZNF232, TADA1, MYBL2, MYT1, TCF20, HEXIM2, HEXIM1, HTATSF1, LHX2, ZNF71, TCF4, TCF3, DNMT3B, LHX9,…	2.897e-08
GOTERM_CC_FAT	GO:0005694~chromosome	93	ITGB3BP, MAD1L1, KIF22, KNTC1, CBX2, CBX1, DMAP1, REST, HMGN5, CBX7, CBX6, CBX5, CDCA8, MCM7, SIN3A, SEH1L, FANCI, INCENP, TIGD2, NUP37, ZW10, RBBP4, MECP2, TOP1MT, H2AFJ, MCM2, KLHDC3, SUV420H2, RFC5, CHMP1A, RFC4, APITD1, TIMELESS, SMARCE1, RFC1, RIF1, RFC2, ZWINT, TELO2, NUP107, DSCC1, THAP7, HMGB2, ING2, BLM, NEK2, TIPIN, POLA1, CEP164, CHEK1, RPA3, RPA1, SPC24, CHD8, ACD, RGS12, CENPBD1, PAF…	4.4286e-08
GOTERM_BP_FAT	GO:0000279~M phase	80	MAD1L1, KIFC1, KIF22, KNTC1, PKMYT1, RBM7, CDCA8, DDX11, MC1R, SEH1L, INCENP, CDCA2, NUP37, RANBP1, FANCA, ZW10, CDCA3, KIF11, CRYAA, ANAPC4, KIF15, PAPD7, NUSAP1, TACC3, KLHDC3, CHMP1A, DCLRE1A, TIMELESS, ZWINT, HORMAD1, HAUS7, HAUS8, NEK4, MAD2L2, DSCC1, HAUS5, HSD3B7, NEK2, HAUS1, TIPIN, CEP164, CHEK1, CEP55, KIAA1009, RPA1, SPC24, SAC3D1, NCAPG2, KATNA1, FBXO43, MNS1, PAFAH1B1, SKA2, LFNG, HE…	1.42206e-07
GOTERM_BP_FAT	GO:0000278~mitotic cell cycle	87	MAD1L1, KIF22, KIFC1, E2F4, KNTC1, PKMYT1, FOXO4, CDCA8, GFI1B, CDKN2A, DDX11, MC1R, CEP250, SEH1L, INCENP, MTBP, CDCA2, NUP37, CDK10, PSMD7, ZW10, CDCA3, PSMD9, CDC7, KIF11, POLE, ANAPC4, KIF15, PAPD7, NUSAP1, CDK6, PPP1CB, FOXN3, INHBA, PPM1D, CHMP1A, DCLRE1A, TIMELESS, ZWINT, HORMAD1, HAUS7, HAUS8, NEK4, MAD2L2, DSCC1, MAP3K11, PPP6C, HAUS5, BLM, NEK2, HAUS1, POLA1, TIPIN, CEP164, CHEK1, CEP55…	1.50939e-07
GOTERM_BP_FAT	GO:0006260~DNA replication	55	CCNE2, CDC45, MCM7, CDC7, POLI, RBBP4, NOL8, LIG1, POLE, PAPD7, MCM2, TOP1MT, RNASEH2A, RMI1, MCM5, RFC5, PNKP, RFC4, RFC1, RFC2, RRM1, DSCC1, ING5, ING4, HMGB2, BLM, LIN9, TIPIN, POLA1, CHEK1, RPA3, TK1, RPA1, TFAM, POLE3, ATRIP, DNAJA3, FEN1, PINX1, GINS1, GINS2, NASP, GINS3, TREX1, WRN, BRCA1, CDC25A, TNKS1BP1, POLD4, CCDC111, POLD1, PCNA, CHTF18, CHAF1A, CHAF1B	1.62762e-07
GOTERM_CC_FAT	GO:0005730~nucleolus	124	MBIP, HMGN5, CBX5, WDR74, EBNA1BP2, G2E3, CDCA8, CDKN2A, SIN3A, MAK16, DDX11, SMARCD1, DDX24, PQBP1, PITX1, PABPN1, GTPBP4, RRP1, MYH1, RCOR3, EMG1, MTA2, GABPA, MTA1, HMG20A, ZNF3, NVL, PNKP, TNS3, PA2G4, KDM2B, SMARCE1, CAMK4, PRKRIP1, NLE1, RDBP, NEK4, MYO18A, HMGB2, TSHZ1, BLM, NEK2, SETD1B, UBAC1, COIL, PPAN, VRK1, MEIS2, WDR55, HTATSF1, HNRNPF, STX17, ZNF71, NAT10, WDHD1, DNMT3B, TAF1, MKI6…	2.19284e-07
GOTERM_BP_FAT	GO:0000280~nuclear division	60	MAD1L1, KIF22, KIFC1, KNTC1, PKMYT1, CDCA8, MC1R, DDX11, SEH1L, INCENP, CDCA2, NUP37, ZW10, CDCA3, KIF11, ANAPC4, KIF15, PAPD7, NUSAP1, DCLRE1A, CHMP1A, TIMELESS, ZWINT, HAUS7, HORMAD1, HAUS8, NEK4, MAD2L2, DSCC1, HAUS5, NEK2, HAUS1, TIPIN, CEP164, CEP55, KIAA1009, SPC24, SAC3D1, NCAPG2, KATNA1, PAFAH1B1, SKA2, HELLS, PINX1, SSSCA1, YEATS4, DLGAP5, CDC23, CDC20, BIRC5, NDC80, CDC26, CDC27, SMC2, …	2.51511e-07
GOTERM_BP_FAT	GO:0007067~mitosis	60	MAD1L1, KIF22, KIFC1, KNTC1, PKMYT1, CDCA8, MC1R, DDX11, SEH1L, INCENP, CDCA2, NUP37, ZW10, CDCA3, KIF11, ANAPC4, KIF15, PAPD7, NUSAP1, DCLRE1A, CHMP1A, TIMELESS, ZWINT, HAUS7, HORMAD1, HAUS8, NEK4, MAD2L2, DSCC1, HAUS5, NEK2, HAUS1, TIPIN, CEP164, CEP55, KIAA1009, SPC24, SAC3D1, NCAPG2, KATNA1, PAFAH1B1, SKA2, HELLS, PINX1, SSSCA1, YEATS4, DLGAP5, CDC23, CDC20, BIRC5, NDC80, CDC26, CDC27, SMC2, …	2.51511e-07
GOTERM_CC_FAT	GO:0005815~microtubule organizing center	59	FAM110A, KIFC1, MAD1L1, CROCC, CCDC85B, OFD1, HOOK2, CDC45, CEP250, CEP290, RANBP1, CYS1, KIF2A, IFT80, ROCK1, FLOT1, KIF15, CHMP1A, KRT18, HIPK1, CNTROB, PLA2G6, HAUS7, PDE4DIP, HAUS8, IFT88, MAP3K11, SDCCAG8, HAUS5, EXOC7, NEK2, HAUS1, CEP164, CHEK1, CEP55, AKAP11, AZI1, KIAA1009, TUBGCP3, SAC3D1, KATNA1, ODF2, PAFAH1B1, ZNF701, CEP135, CEP192, DLGAP5, PCNT, BIRC5, SMEK1, WRN, SFI1, CDC27, BRCA…	3.75817e-07
GOTERM_CC_FAT	GO:0044427~chromosomal part	79	ITGB3BP, MAD1L1, KIF22, KNTC1, CBX2, CBX1, DMAP1, REST, HMGN5, CBX7, CBX6, CBX5, CDCA8, SIN3A, MCM7, SEH1L, INCENP, TIGD2, NUP37, ZW10, RBBP4, MECP2, MCM2, H2AFJ, KLHDC3, SUV420H2, RFC5, RFC4, APITD1, TIMELESS, RFC1, RIF1, RFC2, ZWINT, TELO2, NUP107, DSCC1, ING2, BLM, TIPIN, POLA1, CHEK1, RPA3, RPA1, SPC24, CHD8, ACD, CENPBD1, PAFAH1B1, SKA2, DNMT3B, TINF2, HELLS, PINX1, CENPO, MSH6, HIST1H2BE, M…	4.21502e-07
GOTERM_CC_FAT	GO:0005813~centrosome	54	FAM110A, KIFC1, MAD1L1, CCDC85B, CROCC, OFD1, HOOK2, CDC45, CEP250, CEP290, RANBP1, KIF2A, ROCK1, KIF15, FLOT1, KRT18, HIPK1, CNTROB, PLA2G6, HAUS7, PDE4DIP, HAUS8, MAP3K11, SDCCAG8, HAUS5, EXOC7, NEK2, HAUS1, CHEK1, CEP164, CEP55, AKAP11, AZI1, KIAA1009, TUBGCP3, SAC3D1, KATNA1, PAFAH1B1, ODF2, ZNF701, CEP135, CEP192, DLGAP5, PCNT, BIRC5, WRN, SFI1, SMEK1, CDC27, PCK1, CEP68, CALM3, MARCKS, DNAL4	4.47826e-07
GOTERM_BP_FAT	GO:0048285~organelle fission	61	MAD1L1, KIF22, KIFC1, KNTC1, PKMYT1, CDCA8, MC1R, DDX11, SEH1L, INCENP, CDCA2, NUP37, ZW10, CDCA3, OPA1, KIF11, ANAPC4, KIF15, PAPD7, NUSAP1, DCLRE1A, CHMP1A, TIMELESS, ZWINT, HAUS7, HORMAD1, HAUS8, NEK4, MAD2L2, DSCC1, HAUS5, NEK2, HAUS1, TIPIN, CEP164, CEP55, KIAA1009, SPC24, SAC3D1, NCAPG2, KATNA1, PAFAH1B1, SKA2, HELLS, PINX1, SSSCA1, YEATS4, DLGAP5, CDC23, CDC20, BIRC5, NDC80, CDC26, CDC27, …	4.54321e-07
GOTERM_BP_FAT	GO:0000087~M phase of mitotic cell cycle	60	MAD1L1, KIF22, KIFC1, KNTC1, PKMYT1, CDCA8, MC1R, DDX11, SEH1L, INCENP, CDCA2, NUP37, ZW10, CDCA3, KIF11, ANAPC4, KIF15, PAPD7, NUSAP1, DCLRE1A, CHMP1A, TIMELESS, ZWINT, HAUS7, HORMAD1, HAUS8, NEK4, MAD2L2, DSCC1, HAUS5, NEK2, HAUS1, TIPIN, CEP164, CEP55, KIAA1009, SPC24, SAC3D1, NCAPG2, KATNA1, PAFAH1B1, SKA2, HELLS, PINX1, SSSCA1, YEATS4, DLGAP5, CDC23, CDC20, BIRC5, NDC80, CDC26, CDC27, SMC2, …	4.68987e-07
GOTERM_BP_FAT	GO:0033554~cellular response to stress	116	INTS3, MBIP, FOXO4, XRCC1, NONO, MAP3K6, EPC2, MUTYH, CRY2, MAP3K4, IFNG, TLK2, GNL1, MAP2K7, DBNL, POLI, LIG1, POLE, HRK, PPP1CB, FOXN3, RFC5, PNKP, DCLRE1A, UHRF1, RFC4, TIMELESS, RFC1, RFC2, HMGB2, BLM, RAD23A, TIPIN, CHEK1, CEP164, ARNT, ACD, LAMB2, ATRIP, NTHL1, FGD4, RECQL5, BECN1, TREX1, WRN, RAD54L, BRCA1, UIMC1, POLD4, TXNDC12, BBC3, POLD1, TDG, PCNA, CHAF1A, CHAF1B, HDAC6, KIF22, FAM175…	8.29775e-07
GOTERM_BP_FAT	GO:0016568~chromatin modification	68	UTY, FAM175A, EZH1, CBX2, DMAP1, CBX7, CBX6, EPC2, BRPF1, MLL5, GFI1B, PRMT8, SMARCD3, SETMAR, SMARCD1, TLK2, MLL3, MLL4, RBBP4, RBL1, HMG20A, TTF1, HMG20B, C20ORF20, SUV420H2, EYA3, TAF10, KDM2B, TAF12, SMARCE1, USP21, PAF1, SRCAP, MAP3K12, SUPT6H, ING5, ING4, ING2, SETD1B, SETD1A, HAT1, TADA1, C17ORF79, CHD8, ACTL6A, DNMT3B, HELLS, AEBP2, BRD1, YEATS4, CSRP2BP, EHMT1, MLL, NASP, SUV39H1, UIMC1,…	9.8422e-07
KEGG_PATHWAY	hsa03030:DNA replication	18	LIG1, POLE, POLA1, MCM2, RNASEH2A, MCM5, RPA3, RPA1, RFC5, POLD4, RFC4, MCM7, RFC1, RFC2, POLE3, POLD1, PCNA, FEN1	4.51856e-06
GOTERM_CC_FAT	GO:0000775~chromosome, centromeric region	35	ITGB3BP, KIF22, MAD1L1, KNTC1, CBX1, CBX5, SPC24, CDCA8, SIN3A, CENPBD1, SEH1L, INCENP, TIGD2, SKA2, PAFAH1B1, NUP37, HELLS, ZW10, PINX1, CENPO, MKI67, CENPQ, CENPP, SUV39H1, CASC5, BIRC5, NDC80, MLF1IP, CENPH, SUV39H2, SUV420H2, APITD1, ZWINT, NUP107, DSCC1	4.57738e-06
GOTERM_BP_FAT	GO:0006325~chromatin organization	83	UTY, FAM175A, EZH1, CBX2, CBX1, DMAP1, CBX7, CBX6, CBX5, EPC2, MLL5, BRPF1, GFI1B, PRMT8, SMARCD3, SETMAR, SMARCD1, HIRIP3, TLK2, MLL3, MLL4, RBBP4, MTA2, RBL1, HMG20A, TTF1, HMG20B, MCM2, H2AFJ, C20ORF20, SUV420H2, EYA3, TAF10, KDM2B, TAF12, SMARCE1, USP21, PAF1, SRCAP, MAP3K12, SUPT6H, ING5, ING4, HMGB2, ING2, SETD1B, SOX2, SETD1A, HAT1, TADA1, C17ORF79, TSPYL4, CHD8, ACTL6A, DNMT3B, HELLS, AEB…	7.08515e-06
GOTERM_CC_FAT	GO:0015630~microtubule cytoskeleton	97	FAM110A, KIFC1, CROCC, CCDC85B, KNTC1, CBX1, HOOK1, HOOK2, CDCA8, MC1R, INCENP, DYNC2H1, CEP290, ROCK1, FAM82A2, KIF5A, KRT18, CNTROB, PDE4DIP, NEK2, CHEK1, CEP164, AKAP11, AZI1, KIAA1009, SAC3D1, KATNA1, SKA2, PCNT, CDC20, SMEK1, WRN, CDC27, BRCA1, MARCKS, MAP9, DNAL4, RANBP10, HDAC6, KIF22, MAD1L1, KIF24, OFD1, CDC45, CEP250, RANBP1, CYS1, C16ORF48, KIF2A, ZW10, KIF11, IFT80, FLOT1, KIF15, NUSA…	1.17497e-05
GOTERM_MF_FAT	GO:0046872~metal ion binding	582	SLC9A9, SLC9A8, DBF4B, SLC9A6, PLEKHM1, ZNF57, ZNF782, ZNF250, GRIN3A, REST, ZNF254, MAP3K7, ZNF778, MAP3K6, BRPF1, KCNK9, MAP3K4, ZNF775, CUL9, CYP7A1, ZNF772, ZNF397, DHX34, ZNF107, MAP2K7, CDH24, ZNF101, ZNF45, ZNF643, OPA1, ROCK1, BRAF, RXRB, LIG1, ZHX1, BSN, NME7, MARK2, OGFOD2, NAPEPLD, ZNF235, ZNF784, ZNHIT2, ZZZ3, ZNF382, ZNF41, ADSS, PPP2R3A, CYP1B1, ZNF79, ZNF133, ZNF77, ZSCAN5A, ZNF232…	1.89629e-05
GOTERM_BP_FAT	GO:0051301~cell division	68	MAD1L1, KIFC1, KNTC1, CCNE2, CDCA8, ATAD3B, CDKN2A, SEH1L, INCENP, CDCA2, CABLES2, NUP37, CDK10, ZW10, CDCA3, CDC7, KIF11, STX2, ROCK1, LIG1, ANAPC4, PAPD7, NUSAP1, CDK6, PPP1CB, MCM5, CHMP1A, DCLRE1A, TIMELESS, ZWINT, CNTROB, CDCA7L, HAUS7, BIN3, HAUS8, NEK4, MAD2L2, HAUS5, NEK2, HAUS1, TIPIN, CEP164, KIT, CEP55, KIAA1009, SPC24, SAC3D1, NCAPG2, KATNA1, POU3F3, PAFAH1B1, AATF, SKA2, HELLS, ERCC2…	1.954e-05
GOTERM_CC_FAT	GO:0005681~spliceosome	35	PPIL1, CWC15, DGCR14, WBP4, SART1, SF3B2, PRPF19, PLRG1, DHX38, RBM8A, HNRNPF, U2AF1, C19ORF29, SRRM1, PPIL3, GEMIN8, DHX35, SNRNP70, ZRSR2, LSM2, DDX20, SNRNP35, RBM28, GEMIN4, PPWD1, DHX8, TFIP11, MAGOH, PRPF3, PRPF6, WDR83, SNRNP40, PHF5A, SNRNP25, RBM17	2.01085e-05
GOTERM_MF_FAT	GO:0043169~cation binding	586	SLC9A9, SLC9A8, DBF4B, SLC9A6, PLEKHM1, ZNF57, ZNF782, ZNF250, GRIN3A, REST, ZNF254, MAP3K7, ZNF778, MAP3K6, BRPF1, KCNK9, MAP3K4, ZNF775, CUL9, CYP7A1, ZNF772, ZNF397, DHX34, ZNF107, MAP2K7, CDH24, ZNF101, ZNF45, ZNF643, OPA1, ROCK1, BRAF, RXRB, LIG1, ZHX1, BSN, NME7, MARK2, OGFOD2, NAPEPLD, ZNF235, ZNF784, ZNHIT2, ZZZ3, ZNF382, ZNF41, ADSS, PPP2R3A, CYP1B1, ZNF79, ZNF133, ZNF77, ZSCAN5A, ZNF232…	2.06299e-05
GOTERM_MF_FAT	GO:0043167~ion binding	592	SLC9A9, SLC9A8, DBF4B, SLC9A6, PLEKHM1, ZNF57, ZNF782, ZNF250, GRIN3A, REST, ZNF254, MAP3K7, ZNF778, MAP3K6, BRPF1, KCNK9, MAP3K4, ZNF775, CUL9, CYP7A1, ZNF772, ZNF397, DHX34, ZNF107, MAP2K7, CDH24, ZNF101, ZNF45, ZNF643, OPA1, ROCK1, BRAF, RXRB, LIG1, ZHX1, BSN, NME7, MARK2, OGFOD2, NAPEPLD, ZNF235, ZNF784, ZNHIT2, ZZZ3, ZNF382, ZNF41, ADSS, PPP2R3A, CYP1B1, ZNF79, ZNF133, ZNF77, ZSCAN5A, ZNF232…	2.87214e-05
GOTERM_CC_FAT	GO:0000228~nuclear chromosome	39	HMGB2, ING2, BLM, NEK2, POLA1, TIPIN, CHEK1, CBX1, RPA3, CBX5, RPA1, SIN3A, ACD, RGS12, MCM7, INCENP, TINF2, DNMT3B, PINX1, MSH6, RBBP4, MSH5, SUV39H1, SUN2, SIRT6, BIRC5, MCM2, SMC2, KLHDC3, SUV39H2, SUV420H2, TNKS1BP1, CHMP1A, HDAC1, SMARCE1, TIMELESS, SMARCC1, H3F3A, IRF4	5.23739e-05
KEGG_PATHWAY	hsa03420:Nucleotide excision repair	18	RAD23A, LIG1, POLE, GTF2H1, RPA3, RPA1, RFC5, POLD4, ERCC5, ERCC6, XPC, RFC4, RFC1, RFC2, POLE3, POLD1, PCNA, ERCC2	5.3483e-05
KEGG_PATHWAY	hsa03430:Mismatch repair	13	EXO1, MSH6, MSH2, LIG1, RPA3, RFC5, RPA1, POLD4, RFC4, RFC1, RFC2, POLD1, PCNA	7.05064e-05
GOTERM_BP_FAT	GO:0008380~RNA splicing	64	LSM6, CWC15, WBP4, DGCR14, SART1, NONO, DHX38, PLRG1, RBM8A, U2AF1, LSM4, SRRM1, DBR1, DHX35, LSM2, ZRSR2, DDX20, TGS1, PABPN1, TFIP11, CLNS1A, SRPK2, SNUPN, MAGOH, PRPF3, PRPF6, WDR83, CPSF7, CELF1, SNRNP40, THOC3, THOC1, KIAA1429, PPIL1, WBP11, POLR2D, POLR2C, SF3B2, PRPF19, PPAN, CIR1, CD2BP2, HNRNPF, C19ORF29, PPIL3, GEMIN8, SNRNP70, SNRNP35, PRPF40B, RBM28, PPWD1, GEMIN4, DHX8, MPHOSPH10, RN…	0.000106681
GOTERM_BP_FAT	GO:0006396~RNA processing	103	LSM6, INTS3, SART1, NONO, CDKN2A, DHX38, RBM8A, U2AF1, SRRM1, LSM4, ZRSR2, LSM2, DHX35, DDX20, TGS1, PABPN1, CLNS1A, PHRF1, GTPBP3, RRP1, EMG1, MAGOH, MRM1, RNMTL1, WDR83, PA2G4, CELF6, TRMT12, CELF1, MRPL44, ZC3H3, HSD17B10, FIP1L1, PUS3, PPIL1, FARS2, PPAN, WDR55, AGGF1, HNRNPF, METTL1, C19ORF29, PPIL3, SNRNP35, PRPF40B, DHX8, TSR2, MPHOSPH10, SSB, RNPS1, CASC3, NOLC1, GTF2F1, GTF2F2, POP1, CST…	0.000364397
GOTERM_BP_FAT	GO:0006289~nucleotide-excision repair	21	LIG1, RAD23A, POLE, GTF2H1, RPA3, RPA1, RFC5, PNKP, POLD4, ERCC5, DCLRE1A, ERCC6, XPC, RFC4, RFC1, RFC2, POLD1, PCNA, OGG1, NTHL1, ERCC2	0.000369563
GOTERM_CC_FAT	GO:0005819~spindle	34	KIFC1, KIF22, MAD1L1, HAUS5, NEK2, HAUS1, KNTC1, CBX1, KIAA1009, TUBGCP3, CDCA8, SAC3D1, INCENP, KATNA1, SKA2, PAFAH1B1, ZW10, KIF11, FAM82A2, DLGAP5, KIF15, NUSAP1, BIRC5, CDC20, CDC27, RGS14, FAM82B, RIF1, INVS, MAP1S, CALM3, HAUS7, HAUS8, MAP9	0.00063695
GOTERM_CC_FAT	GO:0000793~condensed chromosome	31	MAD1L1, HMGB2, BLM, NEK2, KNTC1, CHEK1, SPC24, RPA1, RGS12, SEH1L, INCENP, SKA2, NUP37, PINX1, ZW10, CENPO, MKI67, MSH5, SUN2, SUV39H1, CASC5, NDC80, MLF1IP, SMC2, BRCA1, CENPH, SUV420H2, CHMP1A, ZWINT, NUP107, PES1	0.000695118
GOTERM_BP_FAT	GO:0006297~nucleotide-excision repair, DNA gap filling	11	RFC5, RPA1, POLD4, RFC4, RFC1, RFC2, POLD1, LIG1, POLE, PCNA, RPA3	0.000720464
GOTERM_BP_FAT	GO:0006261~DNA-dependent DNA replication	21	HMGB2, BLM, TIPIN, POLA1, WRN, TOP1MT, MCM2, MCM5, RPA1, CCNE2, CCDC111, PNKP, POLD4, TFAM, CDC45, RFC4, MCM7, RFC1, POLD1, DNAJA3, FEN1	0.000875321
GOTERM_BP_FAT	GO:0051726~regulation of cell cycle	68	E2F2, MAD1L1, FAM175A, KNTC1, PKMYT1, INTS3, FOXO4, ZZEF1, CCNE2, TRIAP1, BAK1, CDC45, CDKN2A, CUL9, MTBP, CABLES2, RANBP1, CDK10, FANCG, SIK1, ZW10, CDC7, GTPBP4, NUSAP1, CDK6, HERC2, TACC3, PPP1CB, FOXN3, GTF2H1, INHBA, CHMP1A, XPC, TIMELESS, ZWINT, GADD45G, FOXG1, MAD2L2, DCUN1D3, BLM, NEK2, TIPIN, PML, CHEK1, SCRIB, HEXIM2, HEXIM1, AATF, ATRIP, TCF3, ERCC2, FAM5B, MSH2, TP53BP2, GMNN, DLGAP5,…	0.00109083
GOTERM_BP_FAT	GO:0016569~covalent chromatin modification	34	ING5, ING4, HAT1, TADA1, C17ORF79, DMAP1, MLL5, BRPF1, PRMT8, ACTL6A, DNMT3B, HELLS, YEATS4, BRD1, CSRP2BP, EHMT1, SUV39H1, ATXN7L3, UIMC1, SUV39H2, SUV420H2, EYA3, HDAC4, TAF10, TAF12, HDAC1, PHF16, PHF15, USP21, IRF4, PAF1, SETD2, MAP3K12, HDAC6	0.00112305
GOTERM_CC_FAT	GO:0044450~microtubule organizing center part	18	ROCK1, EXOC7, CEP135, CEP192, CROCC, PCNT, FLOT1, CEP164, BIRC5, CEP55, SFI1, BRCA1, TUBGCP3, KRT18, CEP250, CNTROB, CEP290, ODF2	0.00118262
KEGG_PATHWAY	hsa03410:Base excision repair	14	APEX2, LIG1, UNG, POLE, XRCC1, POLD4, MUTYH, POLE3, POLD1, PCNA, TDG, OGG1, NTHL1, FEN1	0.00131647
GOTERM_CC_FAT	GO:0044454~nuclear chromosome part	29	ING2, BLM, POLA1, TIPIN, CBX1, RPA3, CBX5, RPA1, MCM7, ACD, SIN3A, INCENP, TINF2, DNMT3B, MSH6, RBBP4, MSH5, SUN2, SIRT6, MCM2, KLHDC3, SUV39H2, SUV420H2, TNKS1BP1, HDAC1, TIMELESS, SMARCC1, H3F3A, IRF4	0.00149877
GOTERM_BP_FAT	GO:0006397~mRNA processing	65	LSM6, CWC15, WBP4, DGCR14, SART1, NONO, DHX38, PLRG1, RBM8A, U2AF1, LSM4, SRRM1, DBR1, DHX35, LSM2, DDX20, TGS1, PABPN1, TFIP11, CLNS1A, SRPK2, PHRF1, SNUPN, MAGOH, PRPF3, PRPF6, WDR83, PAPD4, CELF6, CPSF7, CELF1, SNRNP40, THOC3, THOC1, KIAA1429, ZC3H3, FIP1L1, PPIL1, WBP11, POLR2D, POLR2C, SF3B2, PRPF19, CIR1, CD2BP2, HNRNPF, C19ORF29, PPIL3, GEMIN8, SNRNP70, SNRNP35, PRPF40B, RBM28, PPWD1, GEMI…	0.00273292
GOTERM_CC_FAT	GO:0000790~nuclear chromatin	17	MSH6, ING2, RBBP4, TIPIN, SIRT6, CBX1, SUV39H2, KLHDC3, CBX5, TNKS1BP1, SIN3A, TIMELESS, HDAC1, SMARCC1, H3F3A, IRF4, DNMT3B	0.00317104
GOTERM_BP_FAT	GO:0016570~histone modification	32	ING5, ING4, HAT1, TADA1, C17ORF79, DMAP1, MLL5, BRPF1, PRMT8, ACTL6A, YEATS4, BRD1, CSRP2BP, EHMT1, SUV39H1, ATXN7L3, UIMC1, SUV39H2, SUV420H2, EYA3, HDAC4, TAF10, TAF12, HDAC1, PHF16, PHF15, USP21, PAF1, IRF4, SETD2, MAP3K12, HDAC6	0.00357129
GOTERM_BP_FAT	GO:0000070~mitotic sister chromatid segregation	15	KIFC1, NEK2, DLGAP5, PAPD7, NUSAP1, CDC23, NDC80, SMC2, CHMP1A, DDX11, SEH1L, ZWINT, ZW10, DSCC1, PINX1	0.00384377
GOTERM_BP_FAT	GO:0000075~cell cycle checkpoint	26	MAD1L1, BLM, FAM175A, KNTC1, PML, TIPIN, CHEK1, INTS3, FOXO4, CCNE2, TRIAP1, CDC45, CDKN2A, FANCG, ATRIP, ERCC2, ZW10, MSH2, BIRC5, FOXN3, UIMC1, BRCA1, XPC, ZWINT, DGKZ, MAD2L2	0.00480648
GOTERM_MF_FAT	GO:0018024~histone-lysine N-methyltransferase activity	14	MLL, EHMT1, EZH1, SETD1B, SETD1A, SUV39H1, SUV39H2, SUV420H2, MLL5, SETMAR, SETD7, SETD2, MLL3, MLL4	0.00507824
GOTERM_MF_FAT	GO:0016278~lysine N-methyltransferase activity	14	MLL, EHMT1, EZH1, SETD1B, SETD1A, SUV39H1, SUV39H2, SUV420H2, MLL5, SETMAR, SETD7, SETD2, MLL3, MLL4	0.00507824
GOTERM_MF_FAT	GO:0016279~protein-lysine N-methyltransferase activity	14	MLL, EHMT1, EZH1, SETD1B, SETD1A, SUV39H1, SUV39H2, SUV420H2, MLL5, SETMAR, SETD7, SETD2, MLL3, MLL4	0.00507824
GOTERM_CC_FAT	GO:0005814~centriole	12	TUBGCP3, ROCK1, CEP250, CEP135, CROCC, PCNT, CNTROB, BIRC5, ODF2, CEP164, CEP55, SFI1	0.00514193
GOTERM_BP_FAT	GO:0000819~sister chromatid segregation	15	KIFC1, NEK2, DLGAP5, PAPD7, NUSAP1, CDC23, NDC80, SMC2, CHMP1A, DDX11, SEH1L, ZWINT, ZW10, DSCC1, PINX1	0.00517078
GOTERM_MF_FAT	GO:0008134~transcription factor binding	92	E2F2, E2F4, DMAP1, FOXO4, HOXC6, MLL5, CDKN2A, SIN3A, AES, PLRG1, SMARCD3, MED26, SMARCD1, PQBP1, RARA, NR2F2, NRG1, TRAPPC2P1, PITX2, PSMD9, BATF3, ZBTB22, BCL10, RXRB, LDB1, GABPA, RBL1, GMEB1, MECP2, NR0B1, STK4, MBD1, PPARGC1B, PRPF6, TAF11, HHEX, TAF10, MED4, NCOA2, TAF12, SMARCE1, PIAS4, VGLL1, USP21, NFE2L1, PRIC285, LCOR, SRCAP, TRAPPC2, ING4, NMI, TAF9B, PML, PRKDC, TADA1, POU1F1, ARNT, …	0.00557207
GOTERM_MF_FAT	GO:0003700~transcription factor activity	156	JDP2, FOXO4, ZIC1, BATF, HOXC6, CDKN2A, NKX6-3, ZNF397, RARA, ZNF446, MLL4, PITX1, PITX2, ZNF45, NKX2-6, RXRB, MTA2, GABPA, BARHL2, ZHX1, EOMES, MTA1, HMG20A, ZNF189, HMG20B, NR0B1, TBR1, ZNF3, FOXN3, HHEX, UHRF1, PA2G4, HOXD8, FOXG1, MGA, NFE2L1, MYNN, SUPT6H, ZNF41, ZIM2, HMGB2, TSHZ1, ZNF133, ONECUT3, HOXA11, SOX2, ZSCAN5A, ZNF232, MYBL2, MYT1, SOX8, MEIS1, ATF1, ARNT, MEIS2, ELK4, HOXA6, LHX2…	0.0058399
GOTERM_BP_FAT	GO:0016071~mRNA metabolic process	71	LSM6, CWC15, WBP4, DGCR14, SART1, NONO, DHX38, PLRG1, RBM8A, U2AF1, LSM4, SRRM1, DBR1, DHX35, LSM2, DDX20, TGS1, PABPN1, PAN2, TFIP11, CLNS1A, SRPK2, PHRF1, SNUPN, MAGOH, PRPF3, PRPF6, WDR83, PAPD4, CELF6, CPSF7, CELF1, SNRNP40, THOC3, THOC1, KIAA1429, ZC3H3, FIP1L1, PPIL1, WBP11, POLR2D, POLR2C, SF3B2, PRPF19, CIR1, CD2BP2, HNRNPF, C19ORF29, PPIL3, GEMIN8, SNRNP35, SNRNP70, PRPF40B, RBM28, PPWD1…	0.00584387
KEGG_PATHWAY	hsa04110:Cell cycle	28	E2F2, MAD1L1, E2F4, PRKDC, PKMYT1, CHEK1, CCNE2, CDC45, CDKN2A, MCM7, TFDP1, CDC7, ANAPC4, RBL1, CDC23, CDK6, CDC20, MCM2, CDC26, CDC27, CDC25A, MCM5, CCNB2, HDAC1, GSK3B, GADD45G, PCNA, MAD2L2	0.00699121
GOTERM_CC_FAT	GO:0016604~nuclear body	34	THAP7, BLM, ELL, SETD1B, SETD1A, PML, WBP11, COIL, WBP4, CBX5, RPA1, MLL5, CIR1, PLRG1, RBM8A, U2AF1, GATAD2A, SRRM1, GEMIN8, DDX20, TGS1, PRPF40B, GEMIN4, TFIP11, NACC1, MAGOH, PRPF3, RNPS1, CASC3, MBD1, HIPK1, WRAP53, EAF2, THOC1	0.00730412
GOTERM_MF_FAT	GO:0042054~histone methyltransferase activity	15	MLL, EHMT1, EZH1, SETD1B, SETD1A, SUV39H1, SUV39H2, SUV420H2, MLL5, PRMT8, SETMAR, SETD7, SETD2, MLL3, MLL4	0.00933554
GOTERM_BP_FAT	GO:0007017~microtubule-based process	52	KIF22, KIFC1, KIF24, CROCC, CNP, OFD1, HOOK1, CTTNBP2, HOOK2, CEP250, MC1R, SEH1L, DYNC2H1, RANBP1, KIF2A, ZW10, KIF11, OPA1, CRYAA, KIF5A, KIF15, NUSAP1, TACC3, BICD2, KIF1C, KIF1B, ZWINT, CNTROB, HAUS7, HAUS8, MAP3K11, DNAH9, HAUS5, NEK2, HAUS1, DNAH7, DNAH6, TUBGCP3, SAC3D1, KATNA1, TEKT3, PAFAH1B1, NEFM, HTT, CEP135, PCNT, SUN2, NDC80, BRCA1, MAP1S, DNAL4, RANBP10	0.0111359
GOTERM_CC_FAT	GO:0000123~histone acetyltransferase complex	15	ING5, BRD1, YEATS4, ING4, TAF9B, TADA1, DMAP1, ATXN7L3, C20ORF20, TAF10, BRPF1, TAF12, PHF16, PHF15, ACTL6A	0.0113038
GOTERM_CC_FAT	GO:0005874~microtubule	48	KIF22, KIFC1, DNAH9, HAUS5, KIF24, HAUS1, KNTC1, DNAH7, DNAH6, HOOK1, TUBGCP3, HOOK2, MC1R, INCENP, KATNA1, TEKT3, DYNC2H1, ODF2, PAFAH1B1, SKA2, ZW10, KIF2A, KIF11, KIF5A, FAM82A2, KIF15, NUSAP1, BIRC5, DNAI2, CDC27, LRRC49, KIF1C, EML3, FAM82B, KIF1B, INVS, MAP1S, TBCC, CALM3, HAUS7, HAUS8, WDR44, MAP9, KATNAL2, HDAC6, MAP3K11, DNAL4, RANBP10	0.0113804
GOTERM_MF_FAT	GO:0003712~transcription cofactor activity	68	DMAP1, HOXC6, MLL5, SIN3A, AES, PLRG1, SMARCD3, MED26, SMARCD1, PQBP1, RARA, NR2F2, NRG1, PSMD9, BATF3, ZBTB22, BCL10, RXRB, LDB1, GABPA, GMEB1, MECP2, NR0B1, MBD1, PPARGC1B, PRPF6, TAF11, TAF10, MED4, TAF12, NCOA2, PIAS4, SMARCE1, VGLL1, USP21, NFE2L1, PRIC285, SRCAP, ING4, NMI, TAF9B, PML, TADA1, POU1F1, ARNT, TCF20, MEIS2, CIR1, ELK4, NFATC4, TCF4, TRIP11, DNMT3B, SSX1, TFDP1, AEBP2, TAF1, HTT…	0.0128176
GOTERM_BP_FAT	GO:0051329~interphase of mitotic cell cycle	27	PPP6C, E2F4, BLM, POLA1, CHEK1, FOXO4, CDKN2A, GFI1B, DDX11, KATNA1, MTBP, CDK10, TCF3, CDC7, TAF1, POLE, ANAPC4, CDC23, CDK6, BIRC5, PPP1CB, FOXN3, CDC25A, INHBA, PPM1D, POLD1, MAP3K11	0.0141528
GOTERM_CC_FAT	GO:0016585~chromatin remodeling complex	18	RBBP4, KIF11, ING2, MTA2, SUV39H1, MTA1, CBX5, HDAC4, SIN3A, CIR1, HDAC1, SMARCE1, SMARCD3, SMARCC1, SMARCD1, GATAD2A, ACTL6A, HDAC6	0.0190432
GOTERM_CC_FAT	GO:0000776~kinetochore	19	CENPO, KIF22, MAD1L1, KNTC1, CASC5, NDC80, MLF1IP, CENPH, CBX5, SPC24, SIN3A, SEH1L, ZWINT, SKA2, PAFAH1B1, NUP37, NUP107, ZW10, PINX1	0.0191193
GOTERM_BP_FAT	GO:0006352~transcription initiation	23	E2F2, SNAPC5, TAF1, TAF9B, CDK9, TTF1, POLR2D, POLR2C, GTF2B, GTF2H1, TAF11, GTF2E1, TAF10, MED4, MAZ, MED30, TAF12, IRF7, MED26, GTF2F1, GTF2F2, GTF3C4, ERCC2	0.0205321
GOTERM_BP_FAT	GO:0045934~negative regulation of nucleobase, nucleoside, nucleotide and nucleic acid metabolic process	89	JDP2, CCDC85B, NR6A1, ZNF675, ZNF202, CBX2, DMAP1, REST, GLI3, ZNF254, CBX5, CDC45, GFI1B, SIN3A, AES, PCGF6, DDX20, NR2F2, BCL7A, NRG1, SIK1, ZNF496, GTPBP4, LDB1, MTA2, GABPA, RBL1, ZHX1, MECP2, TTF1, ZNF189, NR0B1, MBD1, FOXN3, COBRA1, CTNNBIP1, HHEX, CHMP1A, PA2G4, HOXD8, NCOA2, TIMELESS, SMARCE1, PIAS4, HES2, MDM4, LCOR, ZNF382, THAP7, ING4, GLIS3, HMGB2, BLM, SOX2, TAF9B, TIPIN, PML, HAT1, …	0.0219494
GOTERM_BP_FAT	GO:0051325~interphase	27	PPP6C, E2F4, BLM, POLA1, CHEK1, FOXO4, CDKN2A, GFI1B, DDX11, KATNA1, MTBP, CDK10, TCF3, CDC7, TAF1, POLE, ANAPC4, CDC23, CDK6, BIRC5, PPP1CB, FOXN3, CDC25A, INHBA, PPM1D, POLD1, MAP3K11	0.0219791
GOTERM_CC_FAT	GO:0044430~cytoskeletal part	130	FAM110A, KIFC1, CROCC, CCDC85B, GNA11, UTRN, KNTC1, STRN, KRTAP4-2, GRIN3A, CBX1, ADORA1, HOOK1, HOOK2, CDCA8, MC1R, INCENP, ILK, DYNC2H1, CEP290, ROCK1, MYH1, KIF5A, FAM82A2, KRTAP10-4, KRTAP10-7, KRTAP10-9, KRT18, CNTROB, PDE4DIP, MST1R, MYO18A, NEK2, MYL1, CHEK1, MYO9B, CEP164, AKAP11, AZI1, KIAA1009, SAC3D1, KATNA1, MNS1, SKA2, BMF, DNAJA3, PCNT, CDC20, SMEK1, WRN, CDC27, BRCA1, KRT39, MYH13,…	0.0239775
GOTERM_CC_FAT	GO:0005657~replication fork	11	RFC5, RPA1, RFC4, BLM, RFC1, RFC2, POLA1, PCNA, CHEK1, DMAP1, RPA3	0.0244948
GOTERM_CC_FAT	GO:0000152~nuclear ubiquitin ligase complex	8	CUL9, ANAPC4, CDC23, HERC2, CDC26, ZZEF1, BRCA1, BARD1	0.0293768
GOTERM_CC_FAT	GO:0005663~DNA replication factor C complex	5	RFC5, RFC4, RFC1, RFC2, PCNA	0.0297904
GOTERM_CC_FAT	GO:0000785~chromatin	36	KIF22, ING2, POLA1, TIPIN, CBX2, CBX1, REST, HMGN5, CBX7, CBX6, CBX5, CHD8, SIN3A, MCM7, INCENP, DNMT3B, HELLS, MSH6, RBBP4, HIST1H2BE, SUV39H1, MECP2, SIRT6, MCM2, H2AFJ, KLHDC3, SUV39H2, TNKS1BP1, HDAC1, TIMELESS, SMARCC1, HIST1H3A, H3F3A, IRF4, MPHOSPH8, DSCC1	0.0309082
GOTERM_BP_FAT	GO:0051172~negative regulation of nitrogen compound metabolic process	89	JDP2, CCDC85B, NR6A1, ZNF675, ZNF202, CBX2, DMAP1, REST, GLI3, ZNF254, CBX5, CDC45, GFI1B, SIN3A, AES, PCGF6, DDX20, NR2F2, BCL7A, NRG1, SIK1, ZNF496, GTPBP4, LDB1, MTA2, GABPA, RBL1, ZHX1, MECP2, TTF1, ZNF189, NR0B1, MBD1, FOXN3, COBRA1, CTNNBIP1, HHEX, CHMP1A, PA2G4, HOXD8, NCOA2, TIMELESS, SMARCE1, PIAS4, HES2, MDM4, LCOR, ZNF382, THAP7, ING4, GLIS3, HMGB2, BLM, SOX2, TAF9B, TIPIN, PML, HAT1, …	0.0336536
GOTERM_BP_FAT	GO:0007059~chromosome segregation	22	CENPO, KIFC1, NEK2, DLGAP5, PAPD7, CDC23, NUSAP1, NDC80, BIRC5, SMC2, BRCA1, CENPH, CHMP1A, DDX11, SEH1L, ZWINT, INCENP, SKA2, NUP37, ZW10, PINX1, DSCC1	0.035185
GOTERM_CC_FAT	GO:0005876~spindle microtubule	10	TUBGCP3, KIF11, KNTC1, CALM3, NUSAP1, PAFAH1B1, BIRC5, SKA2, CDC27, ZW10	0.0370889
KEGG_PATHWAY	hsa03040:Spliceosome	26	PPIL1, LSM6, CWC15, WBP11, SART1, SF3B2, PRPF19, PLRG1, DHX38, RBM8A, PQBP1, U2AF1, LSM4, LSM2, SNRNP70, PRPF40B, DHX8, MAGOH, PRPF3, PRPF6, SNRNP40, PHF5A, THOC3, PUF60, THOC1, RBM17	0.037175
GOTERM_CC_FAT	GO:0000777~condensed chromosome kinetochore	15	CENPO, MAD1L1, KNTC1, CASC5, NDC80, MLF1IP, CENPH, SPC24, SEH1L, ZWINT, SKA2, NUP37, NUP107, PINX1, ZW10	0.0372389
GOTERM_CC_FAT	GO:0016607~nuclear speck	22	TFIP11, THAP7, ELL, SETD1B, MAGOH, SETD1A, WBP11, RNPS1, PRPF3, CASC3, WBP4, MBD1, MLL5, CIR1, PLRG1, HIPK1, RBM8A, GATAD2A, SRRM1, EAF2, PRPF40B, THOC1	0.0375265
GOTERM_BP_FAT	GO:0031023~microtubule organizing center organization	13	KIF11, HAUS5, NEK2, CROCC, CEP135, HAUS1, BRCA1, CEP250, SAC3D1, CNTROB, HAUS7, PAFAH1B1, HAUS8	0.04011
GOTERM_BP_FAT	GO:0000226~microtubule cytoskeleton organization	33	HAUS5, NEK2, CROCC, HAUS1, CNP, HOOK1, OFD1, CTTNBP2, HOOK2, TUBGCP3, CEP250, SAC3D1, SEH1L, KATNA1, TEKT3, RANBP1, PAFAH1B1, NEFM, ZW10, KIF11, CEP135, PCNT, SUN2, NUSAP1, NDC80, TACC3, BRCA1, MAP1S, ZWINT, CNTROB, HAUS7, HAUS8, RANBP10	0.0409471
GOTERM_BP_FAT	GO:0010558~negative regulation of macromolecule biosynthetic process	92	JDP2, CCDC85B, NR6A1, ZNF675, ZNF202, CBX2, DMAP1, REST, GLI3, ZNF254, CBX5, CDC45, GFI1B, EIF4EBP2, SIN3A, AES, PCGF6, DDX20, NR2F2, BCL7A, SIK1, NRG1, ZNF496, GTPBP4, MTA2, LDB1, GABPA, RBL1, ZHX1, MECP2, TTF1, ZNF189, IL6R, NR0B1, MBD1, FOXN3, COBRA1, CTNNBIP1, HHEX, INHBA, CHMP1A, PA2G4, HOXD8, NCOA2, TIMELESS, SMARCE1, PIAS4, HES2, MDM4, LCOR, ZNF382, THAP7, ING4, GLIS3, HMGB2, BLM, SOX2, TA…	0.0456732
GOTERM_BP_FAT	GO:0000080~G1 phase of mitotic cell cycle	9	TAF1, GFI1B, MTBP, CDC23, CDK6, CDK10, FOXO4, TCF3, MAP3K11	0.0466042
GOTERM_MF_FAT	GO:0003711~transcription elongation regulator activity	10	ELP3, TCEANC, ERCC6, ELL, TSFM, HTATSF1, TCEB3, TCEA1, SUPT6H, THOC1	0.0479238
GOTERM_CC_FAT	GO:0000779~condensed chromosome, centromeric region	16	CENPO, MAD1L1, KNTC1, CASC5, NDC80, MLF1IP, CENPH, SUV420H2, SPC24, SEH1L, ZWINT, SKA2, NUP37, NUP107, PINX1, ZW10	0.0479998
GOTERM_BP_FAT	GO:0006354~RNA elongation	16	TAF1, ELL, CDK9, POLR2D, POLR2C, GTF2B, GTF2H1, TAF11, TAF10, GTF2E1, TAF12, GTF2F1, GTF2F2, TCEB3, TCEA1, ERCC2	0.049153
GOTERM_BP_FAT	GO:0051297~centrosome organization	12	HAUS5, KIF11, CEP250, SAC3D1, NEK2, CEP135, CROCC, HAUS1, CNTROB, HAUS7, HAUS8, BRCA1	0.0580203
GOTERM_BP_FAT	GO:0006367~transcription initiation from RNA polymerase II promoter	19	E2F2, TAF1, CDK9, POLR2D, POLR2C, GTF2B, GTF2H1, TAF11, TAF10, GTF2E1, MED4, MAZ, MED30, TAF12, IRF7, MED26, GTF2F1, GTF2F2, ERCC2	0.058701
GOTERM_CC_FAT	GO:0016591~DNA-directed RNA polymerase II, holoenzyme	18	ELP3, TAF1, TAF3, TAF9B, INTS3, POLR2D, POLR2C, GTF2H1, TAF11, GTF2E1, TAF10, ERCC5, TAF12, GTF2F1, GTF2F2, PAF1, ERCC2, ZNF768	0.0600886
GOTERM_CC_FAT	GO:0005667~transcription factor complex	36	E2F2, E2F4, ING2, HOXA11, ONECUT3, SOX2, NR6A1, TAF9B, PRKDC, ATF1, GTF2E1, ERCC5, TEAD4, GTF3C5, TFDP3, TCF4, TCF3, GTF3C4, TFDP1, PITX2, ERCC2, TAF1, TAF3, TBX2, MAFB, SNAPC4, RBL1, GTF2B, GTF2H1, TAF11, TAF10, TAF12, PKNOX1, GTF2F1, GTF2F2, FOXE3	0.0606062
GOTERM_BP_FAT	GO:0042770~DNA damage response, signal transduction	21	MSH6, ING4, BLM, MSH2, FAM175A, TIPIN, PML, CHEK1, IFI16, FOXO4, FOXN3, BRCA1, UIMC1, TRIAP1, TXNDC12, ERCC6, XPC, HIPK1, BBC3, DGKZ, ATRIP	0.0649556
GOTERM_CC_FAT	GO:0030529~ribonucleoprotein complex	74	MRPS34, LSM6, CWC15, DGCR14, WBP4, MRPS31, MKRN3, SART1, MRPS30, DHX38, PLRG1, RBM8A, EDC3, U2AF1, RPL26L1, LSM4, SRRM1, DHX35, DDX20, ZRSR2, LSM2, PABPN1, TFIP11, MRPL4, RRP1, EMG1, MAGOH, PRPF3, SRPRB, NR0B1, PRPF6, WDR83, HNRPDL, RPL23AP32, PA2G4, WRAP53, SNRNP40, CELF1, MRPL44, HSD3B7, PPIL1, SF3B2, PRPF19, MRPL15, HNRNPF, MRPL16, C19ORF29, MSI2, PPIL3, GEMIN8, SNRNP35, SNRNP70, RBM28, PPWD1,…	0.0672134
GOTERM_BP_FAT	GO:0000377~RNA splicing, via transesterification reactions with bulged adenosine as nucleophile	33	CWC15, POLR2D, POLR2C, SF3B2, DHX38, CD2BP2, RBM8A, HNRNPF, U2AF1, DBR1, SRRM1, GEMIN8, SNRNP70, DDX20, LSM2, TGS1, GEMIN4, CLNS1A, PABPN1, SRPK2, SNUPN, MAGOH, RNPS1, PRPF3, PRPF6, WDR83, GTF2F1, GTF2F2, CPSF7, SNRNP40, CELF1, PHF5A, CSTF1	0.0713081
GOTERM_BP_FAT	GO:0000398~nuclear mRNA splicing, via spliceosome	33	CWC15, POLR2D, POLR2C, SF3B2, DHX38, CD2BP2, RBM8A, HNRNPF, U2AF1, DBR1, SRRM1, GEMIN8, SNRNP70, DDX20, LSM2, TGS1, GEMIN4, CLNS1A, PABPN1, SRPK2, SNUPN, MAGOH, RNPS1, PRPF3, PRPF6, WDR83, GTF2F1, GTF2F2, CPSF7, SNRNP40, CELF1, PHF5A, CSTF1	0.0713081
GOTERM_BP_FAT	GO:0000375~RNA splicing, via transesterification reactions	33	CWC15, POLR2D, POLR2C, SF3B2, DHX38, CD2BP2, RBM8A, HNRNPF, U2AF1, DBR1, SRRM1, GEMIN8, SNRNP70, DDX20, LSM2, TGS1, GEMIN4, CLNS1A, PABPN1, SRPK2, SNUPN, MAGOH, RNPS1, PRPF3, PRPF6, WDR83, GTF2F1, GTF2F2, CPSF7, SNRNP40, CELF1, PHF5A, CSTF1	0.0713081
GOTERM_BP_FAT	GO:0006368~RNA elongation from RNA polymerase II promoter	15	TAF1, ELL, CDK9, POLR2D, POLR2C, GTF2B, GTF2H1, TAF11, TAF10, GTF2E1, TAF12, GTF2F1, GTF2F2, TCEB3, ERCC2	0.0719818
GOTERM_BP_FAT	GO:0016573~histone acetylation	15	ING5, BRD1, YEATS4, ING4, CSRP2BP, HAT1, TADA1, DMAP1, TAF10, BRPF1, TAF12, PHF16, PHF15, ACTL6A, IRF4	0.0719818
GOTERM_MF_FAT	GO:0003702~RNA polymerase II transcription factor activity	47	E2F2, GLIS3, DEK, ZNF202, SOX8, MEIS1, ARNT, BATF, GTF2E1, MEIS2, GFI1B, HTATSF1, MED26, TEAD4, TEF, POU3F3, MLLT1, TCEA1, NR2F2, ZBTB7B, MLL, RXRB, KLF13, GABPA, MED11, ZNF141, NR0B1, GTF2B, PPARGC1B, GTF2H1, TAF11, MED19, TAF10, UHRF1, MED4, PKNOX1, TAF12, MED30, DBP, IRF7, GTF2F1, MED8, GTF2F2, SP4, IRF3, IRF4, LCOR	0.0725673
GOTERM_BP_FAT	GO:0016481~negative regulation of transcription	78	JDP2, CCDC85B, NR6A1, ZNF675, ZNF202, CBX2, DMAP1, REST, GLI3, ZNF254, CBX5, SIN3A, AES, GFI1B, PCGF6, DDX20, NR2F2, NRG1, SIK1, BCL7A, ZNF496, LDB1, MTA2, GABPA, RBL1, ZHX1, MECP2, ZNF189, NR0B1, MBD1, FOXN3, COBRA1, CTNNBIP1, HHEX, CHMP1A, PA2G4, HOXD8, NCOA2, TIMELESS, PIAS4, SMARCE1, HES2, MDM4, LCOR, ZNF382, THAP7, ING4, GLIS3, HMGB2, SOX2, TAF9B, PML, HAT1, HIC2, MEIS2, CIR1, HEXIM2, HEXIM1…	0.0781905
GOTERM_BP_FAT	GO:0031327~negative regulation of cellular biosynthetic process	92	JDP2, CCDC85B, NR6A1, ZNF675, ZNF202, CBX2, DMAP1, REST, GLI3, ZNF254, CBX5, CDC45, GFI1B, EIF4EBP2, SIN3A, AES, PCGF6, DDX20, NR2F2, BCL7A, SIK1, NRG1, ZNF496, GTPBP4, MTA2, LDB1, GABPA, RBL1, ZHX1, MECP2, TTF1, ZNF189, NR0B1, MBD1, FOXN3, COBRA1, CTNNBIP1, HHEX, INHBA, CHMP1A, PA2G4, HOXD8, NCOA2, TIMELESS, SMARCE1, PIAS4, HES2, MDM4, LCOR, ZNF382, THAP7, ING4, GLIS3, HMGB2, BLM, SOX2, TAF9B, T…	0.0846839
GOTERM_BP_FAT	GO:0032200~telomere organization	11	TNKS1BP1, ACD, BLM, RFC1, WRAP53, PRKDC, FBXO4, WRN, TINF2, RTEL1, PINX1	0.0851
GOTERM_BP_FAT	GO:0010629~negative regulation of gene expression	84	JDP2, CCDC85B, NR6A1, ZNF675, ZNF202, CBX2, DMAP1, REST, GLI3, ZNF254, CBX5, SIN3A, AES, GFI1B, WWP2, PCGF6, DDX20, NR2F2, BCL7A, NRG1, SIK1, ZNF496, LDB1, MTA2, GABPA, RBL1, ZHX1, MECP2, HRK, ZNF189, NR0B1, MBD1, FOXN3, COBRA1, CTNNBIP1, HHEX, CHMP1A, PA2G4, HOXD8, NCOA2, TIMELESS, SMARCE1, PIAS4, HES2, CELF1, MDM4, LCOR, ZNF382, THAP7, ING4, GLIS3, HMGB2, HSD3B7, SOX2, TAF9B, PML, HAT1, ERI1, S…	0.0854587
GOTERM_BP_FAT	GO:0010212~response to ionizing radiation	17	NES, BLM, MSH2, FAM175A, PML, PRKDC, IL6R, INTS3, RAD54L, UIMC1, BRCA1, EYA3, BAK1, ERCC6, LRP2, DCUN1D3, DNMT3B	0.0855252
GOTERM_BP_FAT	GO:0006366~transcription from RNA polymerase II promoter	45	E2F2, NMI, ELL, FOXO4, POLR2D, POU1F1, POLR2C, ARNT, GTF2E1, ERCC6, MAZ, MED26, MLLT1, NFATC4, TCEA1, TRIP11, ERCC2, BATF3, SNAPC5, TAF1, PHRF1, MLL, SNAPC2, KLF13, SNAPC4, GABPA, CDK9, GTF2B, MBD1, GTF2H1, TAF11, IRF9, TAF10, MED4, TAF12, MED30, IRF7, GTF2F1, GTF2F2, TCEB3, NFE2L1, IRF3, LCOR, FOXE3, ZNF768	0.0857388
GOTERM_BP_FAT	GO:0032774~RNA biosynthetic process	54	E2F2, TCOF1, FOXO4, GTF2E1, MAZ, CDKN2A, MED26, BATF3, SNAPC5, PHRF1, SNAPC2, SNAPC4, GABPA, TTF1, CDK9, GTF2B, MBD1, GTF2H1, TAF11, TAF10, MED4, TAF12, NFE2L1, LCOR, MYNN, NMI, ELL, TAF9B, POU1F1, POLR2D, POLR2C, ARNT, TFAM, ERCC6, GTF3C5, MLLT1, TCEA1, NFATC4, TRIP11, GTF3C4, ERCC2, TAF1, MLL, KLF13, IRF9, CCDC111, MED30, IRF7, GTF2F1, GTF2F2, TCEB3, IRF3, FOXE3, ZNF768	0.0930708
GOTERM_BP_FAT	GO:0010605~negative regulation of macromolecule metabolic process	115	A2M, JDP2, CCDC85B, CBX2, REST, ZNF254, CBX5, BAK1, EIF4EBP2, CDKN2A, SIN3A, WWP2, DDX20, BCL7A, IBTK, GTPBP4, MTA2, GABPA, RBL1, ZHX1, ANAPC4, HRK, MECP2, ZNF189, NR0B1, FOXN3, HHEX, PA2G4, HOXD8, TIMELESS, SMARCE1, PIAS4, HES2, CELF1, ZNF382, HMGB2, BLM, SOX2, TAF9B, TIPIN, MEIS2, ACD, HEXIM2, HEXIM1, TCF4, DNMT3B, HELLS, EHMT1, PAIP2, CDC23, CDC20, CDC26, CDC27, UBP1, BRCA1, UIMC1, FOXP2, PSMB…	0.0974459
GOTERM_BP_FAT	GO:0009890~negative regulation of biosynthetic process	93	JDP2, CCDC85B, NR6A1, ZNF675, ZNF202, CBX2, DMAP1, REST, GLI3, ZNF254, CBX5, CDC45, GFI1B, EIF4EBP2, SIN3A, AES, PCGF6, DDX20, NR2F2, BCL7A, SIK1, NRG1, ZNF496, GTPBP4, MTA2, LDB1, GABPA, RBL1, ZHX1, MECP2, TTF1, ZNF189, IL6R, NR0B1, MBD1, FOXN3, COBRA1, CTNNBIP1, HHEX, INHBA, CHMP1A, PA2G4, HOXD8, NCOA2, TIMELESS, SMARCE1, PIAS4, HES2, MDM4, LCOR, ZNF382, THAP7, ING4, GLIS3, HMGB2, BLM, SOX2, TA…	0.0975729
GOTERM_BP_FAT	GO:0006351~transcription, DNA-dependent	53	E2F2, TCOF1, FOXO4, GTF2E1, MAZ, CDKN2A, MED26, BATF3, SNAPC5, PHRF1, SNAPC2, SNAPC4, GABPA, TTF1, CDK9, GTF2B, MBD1, GTF2H1, TAF11, TAF10, MED4, TAF12, NFE2L1, LCOR, MYNN, NMI, ELL, TAF9B, POU1F1, POLR2D, POLR2C, ARNT, TFAM, ERCC6, GTF3C5, MLLT1, TCEA1, NFATC4, TRIP11, GTF3C4, ERCC2, TAF1, MLL, KLF13, IRF9, MED30, IRF7, GTF2F1, GTF2F2, TCEB3, IRF3, FOXE3, ZNF768	0.107347
GOTERM_BP_FAT	GO:0051318~G1 phase	9	TAF1, GFI1B, MTBP, CDC23, CDK6, CDK10, FOXO4, TCF3, MAP3K11	0.108875
GOTERM_MF_FAT	GO:0016251~general RNA polymerase II transcription factor activity	15	MED11, GTF2B, PPARGC1B, GTF2H1, MED19, TAF11, TAF10, MED4, TAF12, MED30, MED8, MED26, GTF2F1, GTF2F2, TCEA1	0.115326
GOTERM_MF_FAT	GO:0008276~protein methyltransferase activity	15	MLL, EHMT1, EZH1, SETD1B, SETD1A, SUV39H1, SUV39H2, SUV420H2, MLL5, PRMT8, SETMAR, SETD7, SETD2, MLL3, MLL4	0.115326
GOTERM_CC_FAT	GO:0000118~histone deacetylase complex	11	HDAC4, CIR1, RBBP4, SIN3A, ING2, HDAC1, MTA2, GATAD2A, MTA1, HDAC6, CBX5	0.116088
GOTERM_CC_FAT	GO:0000792~heterochromatin	11	TNKS1BP1, SMARCC1, INCENP, MECP2, H3F3A, SIRT6, CBX1, DNMT3B, HELLS, CBX5, SUV39H2	0.116088
GOTERM_CC_FAT	GO:0000781~chromosome, telomeric region	9	TNKS1BP1, ACD, BLM, RIF1, TELO2, SUN2, SIRT6, TINF2, PINX1	0.116415
GOTERM_BP_FAT	GO:0043966~histone H3 acetylation	10	ING5, BRD1, ING4, TAF10, BRPF1, TAF12, PHF16, PHF15, TADA1, IRF4	0.120251
GOTERM_MF_FAT	GO:0004386~helicase activity	30	BLM, DDX27, FANCM, CHD8, ERCC6, DDX28, MCM7, DDX49, DDX11, DHX38, DHX37, DDX60L, DDX24, DHX34, DHX35, DDX20, HELLS, DHX58, RTEL1, DHX57, ERCC2, DHX8, RECQL5, WRN, RAD54L, RECQL, GTF2F2, CHTF18, PRIC285, SRCAP	0.124608
GOTERM_BP_FAT	GO:0009314~response to radiation	39	BLM, FAM175A, DRD5, PML, PRKDC, KIT, INTS3, BAK1, PDE6C, ERCC5, ERCC6, MC1R, CASP9, CASP7, FANCG, DNMT3B, FEN1, FKBPL, ERCC2, NPHP1, MSH6, NES, HTT, MSH2, WRN, IL6R, SNAI2, RAD54L, BRCA1, UIMC1, EYA3, PNKP, PPM1D, XPC, POLD1, CACNA1F, LRP2, DCUN1D3, OPN3	0.125879
GOTERM_BP_FAT	GO:0031570~DNA integrity checkpoint	15	BLM, MSH2, FAM175A, TIPIN, PML, CHEK1, FOXO4, UIMC1, BRCA1, FOXN3, TRIAP1, CDC45, XPC, DGKZ, ATRIP	0.127277
GOTERM_BP_FAT	GO:0006473~protein amino acid acetylation	15	ING5, BRD1, YEATS4, ING4, CSRP2BP, HAT1, TADA1, DMAP1, TAF10, BRPF1, TAF12, PHF16, PHF15, ACTL6A, IRF4	0.127277
GOTERM_MF_FAT	GO:0016564~transcription repressor activity	56	JDP2, ZNF675, CBX2, REST, DMAP1, CBX5, HOXC6, SIN3A, AES, PLRG1, DDX20, NR2F2, SIK1, BATF3, LDB1, MTA2, MECP2, RUNX1T1, IFI16, NR0B1, MBD1, FOXN3, HHEX, NCOA2, RFC1, PIAS4, ZNF382, THAP7, HMGB2, TAF9B, PML, POU1F1, CHD8, MEIS2, CIR1, HEXIM2, TSC22D4, HEXIM1, GATAD2A, POU3F3, TCF4, DNMT3B, SSX1, ZBTB7A, AEBP2, NACC1, BHLHE22, TBX2, HTT, UBP1, FOXP2, HDAC4, PSMC3, RBAK, ID3, HDAC6	0.127431
GOTERM_CC_FAT	GO:0034399~nuclear periphery	14	YEATS4, BLM, AKAP8L, POLA1, PML, CHMP1A, GMCL1, PIAS4, NARF, PCNA, SRRM1, PHF5A, MYB, THOC1	0.128102
GOTERM_MF_FAT	GO:0000217~DNA secondary structure binding	6	MSH6, ERCC5, BLM, MSH2, WRN, NR0B1	0.129572
GOTERM_MF_FAT	GO:0032405~MutLalpha complex binding	5	MSH6, MUTYH, MSH2, PCNA, TREX1	0.143772
GOTERM_CC_FAT	GO:0005680~anaphase-promoting complex	6	CUL9, ANAPC4, CDC23, HERC2, CDC26, ZZEF1	0.145101
GOTERM_CC_FAT	GO:0000151~ubiquitin ligase complex	18	VHL, ANAPC4, PPIL2, CDC23, HERC2, UBOX5, CDC26, ATG3, ZZEF1, BRCA1, PRPF19, NOSIP, WWP2, CUL9, FBXL12, FBXO4, ZER1, BARD1	0.146826
GOTERM_BP_FAT	GO:0006284~base-excision repair	10	MUTYH, HMGB2, ERCC6, UNG, POLD1, TDG, PCNA, WRN, OGG1, NTHL1	0.151535
GOTERM_MF_FAT	GO:0008170~N-methyltransferase activity	15	MLL, EHMT1, EZH1, SETD1B, SETD1A, SUV39H1, SUV39H2, SUV420H2, MLL5, PRMT8, SETMAR, SETD7, SETD2, MLL3, MLL4	0.1546
GOTERM_BP_FAT	GO:0000077~DNA damage checkpoint	14	BLM, MSH2, FAM175A, TIPIN, PML, CHEK1, FOXO4, UIMC1, BRCA1, FOXN3, TRIAP1, XPC, DGKZ, ATRIP	0.16128
GOTERM_BP_FAT	GO:0051253~negative regulation of RNA metabolic process	62	JDP2, NR6A1, ZNF675, CBX2, ZNF202, REST, DMAP1, ZNF254, CBX5, SIN3A, AES, GFI1B, DDX20, NR2F2, SIK1, ZNF496, LDB1, MTA2, GABPA, RBL1, ZHX1, MECP2, ZNF189, NR0B1, FOXN3, CTNNBIP1, HHEX, PA2G4, CHMP1A, HOXD8, NCOA2, PIAS4, SMARCE1, MDM4, LCOR, GLIS3, ING4, SOX2, TAF9B, HAT1, HIC2, MEIS2, CIR1, HEXIM2, HEXIM1, GATAD2A, POU3F3, TCF4, DNMT3B, HELLS, ZBTB7A, EHMT1, TBX2, VHL, SIRT6, SNAI2, FOXP2, HDAC4…	0.162265
GOTERM_BP_FAT	GO:0045892~negative regulation of transcription, DNA-dependent	61	JDP2, NR6A1, ZNF675, CBX2, ZNF202, REST, DMAP1, ZNF254, CBX5, SIN3A, AES, GFI1B, DDX20, NR2F2, SIK1, ZNF496, LDB1, MTA2, GABPA, RBL1, ZHX1, MECP2, ZNF189, NR0B1, FOXN3, CTNNBIP1, HHEX, PA2G4, CHMP1A, HOXD8, NCOA2, PIAS4, SMARCE1, MDM4, LCOR, GLIS3, ING4, SOX2, TAF9B, HAT1, HIC2, MEIS2, CIR1, HEXIM2, HEXIM1, GATAD2A, POU3F3, TCF4, DNMT3B, HELLS, ZBTB7A, EHMT1, TBX2, VHL, SIRT6, SNAI2, FOXP2, HDAC4…	0.166632
GOTERM_CC_FAT	GO:0005856~cytoskeleton	170	FAM110A, KIFC1, HRNR, CROCC, CCDC85B, GNA11, UTRN, KNTC1, STRN, KRTAP4-2, GRIN3A, CBX1, ADORA1, KLHL1, HOOK1, HOOK2, CDCA8, ANK1, MC1R, INCENP, ILK, DYNC2H1, CEP290, DDX20, CLNS1A, DBNL, MYH1, ROCK1, KIF5A, FAM82A2, BSN, KRTAP10-4, KRTAP10-7, BICD2, KRTAP10-9, KRT18, CNTROB, DSP, PDE4DIP, BIN3, MST1R, MYO18A, FGD1, NEK2, MYL1, CEP164, CHEK1, MYO9B, AKAP11, AZI1, KIAA1009, SAC3D1, KATNA1, MNS1, SK…	0.179946
GOTERM_CC_FAT	GO:0005929~cilium	23	RAB8A, DNAH9, IFT80, KIF5A, CROCC, PCDH15, DNAH7, DNAI2, CNGB3, GLI3, CATSPER4, ENKUR, CATSPER2, CEP250, TTC30B, IFT172, DYNC2H1, CEP290, ODF2, PAFAH1B1, CYS1, IFT88, SPEF1	0.181048
GOTERM_BP_FAT	GO:0000723~telomere maintenance	10	TNKS1BP1, ACD, BLM, RFC1, PRKDC, FBXO4, WRN, TINF2, RTEL1, PINX1	0.182669
GOTERM_BP_FAT	GO:0006304~DNA modification	11	MUTYH, MLL5, MLL, HSD3B7, TDG, GATAD2A, DMAP1, OGG1, NTHL1, DNMT3B, HELLS	0.183929
GOTERM_MF_FAT	GO:0003713~transcription coactivator activity	40	ING4, PML, TADA1, ARNT, TCF20, MLL5, SMARCD3, MED26, SMARCD1, PQBP1, RARA, NFATC4, TRIP11, PSMD9, TFDP1, ZBTB22, BCL10, TAF1, RXRB, GABPA, GMEB1, BRCA1, ATXN7L3, PPARGC1B, PRPF6, TAF11, TAF10, MED4, NCOA2, MED30, TAF12, SMARCE1, PSMC3, GTF2F1, SMARCC1, SP4, VGLL1, USP21, PRIC285, SRCAP	0.199269
GOTERM_CC_FAT	GO:0034708~methyltransferase complex	7	PAXIP1, MLL5, MLL, SETD1A, PPP1CB, MLL4, CBX5	0.205321
GOTERM_CC_FAT	GO:0035097~histone methyltransferase complex	7	PAXIP1, MLL5, MLL, SETD1A, PPP1CB, MLL4, CBX5	0.205321
KEGG_PATHWAY	hsa03022:Basal transcription factors	10	TAF11, GTF2E1, TAF10, TAF1, TAF12, GTF2F1, GTF2F2, TAF9B, GTF2B, GTF2H1	0.205492
GOTERM_CC_FAT	GO:0005875~microtubule associated complex	19	KIFC1, DNAH9, HAUS5, KIF11, KIF5A, KIF15, HAUS1, BIRC5, DNAH7, DNAI2, DNAH6, CDCA8, KIF1B, DYNC2H1, HAUS7, PAFAH1B1, HAUS8, DNAL4, HDAC6	0.21076
GOTERM_MF_FAT	GO:0003684~damaged DNA binding	14	MSH6, POLI, MSH2, RAD23A, XRCC1, BRCA1, PNKP, XPC, TDG, FANCG, ALKBH3, OGG1, ALKBH2, FEN1	0.21955
GOTERM_CC_FAT	GO:0008287~protein serine/threonine phosphatase complex	10	PPM1F, PPP1R9B, PPM1D, PPP2R3A, PPP2R5D, STRN, PPM1L, PPP2R2B, PPP2R2C, PPP1CB	0.223175
GOTERM_MF_FAT	GO:0003682~chromatin binding	30	ING2, EZH1, SOX2, POLA1, CBX2, CBX1, REST, HMGN5, CBX7, GLI3, CBX6, CBX5, RPA1, CHD8, ERCC6, ACTL6A, HELLS, MSH6, MLL, POLE, SUV39H1, TTF1, KLHDC3, SUV39H2, SMARCE1, SMARCC1, POLD1, CHAF1A, CHAF1B, MPHOSPH8	0.23421
GOTERM_MF_FAT	GO:0019104~DNA N-glycosylase activity	6	MUTYH, UNG, TDG, PCNA, OGG1, NTHL1	0.246307
GOTERM_MF_FAT	GO:0008094~DNA-dependent ATPase activity	15	RBBP4, BLM, WRN, GTF2H1, RFC5, RECQL, CHD8, ERCC6, RFC4, DDX11, RFC1, RFC2, MYO18A, RTEL1, ERCC2	0.248663
GOTERM_BP_FAT	GO:0006310~DNA recombination	23	EXO1, MSH6, RECQL5, BLM, MSH2, UNG, MSH5, LIG1, SMC6, PRKDC, ZSWIM7, TREX1, CHEK1, WRN, TSN, RAD54L, BRCA1, KLHDC3, NONO, RPA1, RECQL, BCL11B, SETMAR	0.249185
GOTERM_CC_FAT	GO:0017053~transcriptional repressor complex	10	HDAC4, RBBP4, HDAC1, SMARCE1, MTA2, GATAD2A, MTA1, DDX20, GLI3, CBX5	0.250961
GOTERM_MF_FAT	GO:0003723~RNA binding	108	LSM6, ASCC1, TLR3, RBM7, NONO, DDX28, DDX11, RBM8A, DDX24, U2AF1, DHX34, SRRM1, LSM4, ZRSR2, LSM2, PABPN1, RPUSD2, RPUSD3, MAGOH, RPUSD1, SECISBP2, RNASEH2A, NR0B1, MRM1, PPARGC1B, RNMTL1, PA2G4, KDM2B, CELF6, PRKRIP1, RDBP, CELF1, AKAP1, MRPL44, SUPT6H, FIP1L1, PUS3, FARS2, SETD1B, SETD1A, OAS2, EIF3B, HEXIM2, DDX49, HEXIM1, HNRNPF, HTATSF1, METTL1, DDX60L, SLC4A1AP, SNRNP35, DHX58, DHX8, DPPA5,…	0.252039
GOTERM_BP_FAT	GO:0043414~biopolymer methylation	17	MLL, EHMT1, HSD3B7, SUV39H1, C17ORF79, DMAP1, SUV39H2, SUV420H2, MLL5, METTL14, BTG2, PRMT8, GATAD2A, TGS1, SETD2, DNMT3B, HELLS	0.268397
GOTERM_CC_FAT	GO:0005720~nuclear heterochromatin	8	TNKS1BP1, SMARCC1, H3F3A, SIRT6, CBX1, DNMT3B, CBX5, SUV39H2	0.276265
GOTERM_CC_FAT	GO:0016363~nuclear matrix	12	YEATS4, CHMP1A, GMCL1, BLM, PIAS4, AKAP8L, PML, POLA1, SRRM1, PHF5A, MYB, THOC1	0.279022
GOTERM_CC_FAT	GO:0070531~BRCA1-A complex	4	FAM175A, BRCA1, UIMC1, BARD1	0.282888
GOTERM_CC_FAT	GO:0000794~condensed nuclear chromosome	11	SUV420H2, RPA1, CHMP1A, RGS12, BLM, NEK2, INCENP, MSH5, SUN2, SUV39H1, CHEK1	0.284476
GOTERM_BP_FAT	GO:0007346~regulation of mitotic cell cycle	30	MAD1L1, NEK2, KNTC1, PML, PKMYT1, FOXO4, ZZEF1, SCRIB, TRIAP1, CDKN2A, CUL9, MTBP, AATF, CDK10, RANBP1, SIK1, ZW10, DLGAP5, CDC23, NUSAP1, BIRC5, HERC2, PPP1R9B, CHMP1A, EPGN, ZWINT, FOXG1, DGKZ, DCUN1D3, MAD2L2	0.285927
KEGG_PATHWAY	hsa04120:Ubiquitin mediated proteolysis	24	UBE2Z, UBE3A, VHL, CBL, ANAPC4, PPIL2, PML, CDC23, CDC20, UBOX5, UBE2QL1, HERC2, CDC26, HERC1, CDC27, BRCA1, PRPF19, CBLB, FBXW7, PIAS4, WWP2, RHOBTB2, FBXO4, TRAF6	0.304312
GOTERM_BP_FAT	GO:0012501~programmed cell death	94	ITGB3BP, FASTKD3, E2F2, CADM1, LY86, ZNF346, MCF2L, MRPS30, CRADD, BAK1, TRIAP1, G2E3, CDKN2A, HTRA2, CASP9, CASP7, IFNG, PSENEN, C11ORF82, RTEL1, NET1, SGPL1, BCL10, MAGI3, SGK1, OPA1, ROCK1, FAM82A2, ARHGEF18, HRK, ARHGEF9, STK4, PPM1F, PDCL3, TNFRSF10C, KRT18, ZDHHC16, GADD45G, TNFAIP8, MDM4, FASTKD5, FAIM2, BLCAP, THOC1, ZIM2, SIVA1, PHLPP1, ING4, TRAF2, FGD1, UBE2Z, APH1A, GGCT, TAF9B, PML, …	0.309048
GOTERM_BP_FAT	GO:0010564~regulation of cell cycle process	24	CDC7, NEK2, DLGAP5, KNTC1, TIPIN, PML, CDC23, NUSAP1, PKMYT1, BIRC5, HERC2, ZZEF1, BRCA1, TRIAP1, PPP1R9B, CHMP1A, CDKN2A, TIMELESS, EPGN, CUL9, RANBP1, MAD2L2, DCUN1D3, ZW10	0.310002
GOTERM_CC_FAT	GO:0008023~transcription elongation factor complex	6	ELP3, ERCC6, ELL, TCEB3, CDK9, PAF1	0.31108
GOTERM_BP_FAT	GO:0006357~regulation of transcription from RNA polymerase II promoter	109	JDP2, CBX2, ZNF254, ZIC3, HOXC6, SIN3A, SMARCD3, MED26, SMARCD1, DDX20, RXRB, MTA2, GABPA, RBL1, BARHL2, MECP2, MED11, ZNF189, NR0B1, TBR1, PPARGC1B, MED19, HHEX, UHRF1, HOXD8, SMARCE1, PIAS4, SUPT6H, HMGB2, ONECUT3, SOX2, TAF9B, SOX8, ARNT, MEIS2, HEXIM2, HEXIM1, HTATSF1, TEAD4, TEF, TCF4, TCF3, TFDP1, PLAGL2, TAF1, MLL, EHMT1, MAFB, KLF13, TFCP2, UBP1, NKX6-1, BRCA1, FOXP2, HDAC4, HDAC1, SMARCC…	0.336159
GOTERM_MF_FAT	GO:0003704~specific RNA polymerase II transcription factor activity	12	ZBTB7B, GLIS3, PKNOX1, MEIS2, GFI1B, RXRB, IRF7, ZNF141, DEK, ZNF202, NR2F2, NR0B1	0.338334
GOTERM_MF_FAT	GO:0000166~nucleotide binding	300	FASTKD3, KIFC1, PRKG2, RNF213, MAP3K7, NONO, MAP3K6, MAP3K4, CRY2, DHX38, DDX11, MC1R, MTG1, RAB28, RBM8A, CLK2, DHX37, CUL9, WNK4, ILK, U2AF1, DHX34, DYNC2H1, DHX35, ZRSR2, TLK2, MAP2K7, MAGI3, GBP6, GTPBP4, GTPBP3, OPA1, BRAF, ROCK1, MYH1, KIF5A, LIG1, ACSM2A, POLE, PPARGC1B, NME7, MARK2, RFC5, PNKP, RFC4, RFC1, MAPK6, CAMK4, RFC2, RDBP, MST1R, NEK4, FASTKD5, MYO18A, ADSS, HSD17B10, ACADSB, GNA…	0.342326
GOTERM_MF_FAT	GO:0032404~mismatch repair complex binding	5	MSH6, MUTYH, MSH2, PCNA, TREX1	0.343247
GOTERM_CC_FAT	GO:0048471~perinuclear region of cytoplasm	41	STK33, HMGB2, MAL2, CABP2, ERBB2, CSF1, MRFAP1, RAB40C, CDH1, MYO9B, PLVAP, VPS33B, TRAIP, TRIAP1, ECE1, CEP250, AGGF1, SORBS2, RARA, CALN1, PAFAH1B1, TRAPPC2P1, SEC24C, UNC45A, BCL10, GTPBP4, UPF2, STX4, KIF5A, TP53BP2, STMN2, CASC3, TAF10, KRT18, SERHL2, MAP1S, MAPK8IP1, WDR44, DCUN1D3, ABCC5, HDAC6, TRAPPC2	0.346958
GOTERM_CC_FAT	GO:0016581~NuRD complex	5	RBBP4, HDAC1, MTA2, GATAD2A, MTA1	0.350838
GOTERM_MF_FAT	GO:0043566~structure-specific DNA binding	28	HMGB2, JDP2, BLM, RAD23A, WBP11, RPA3, RPA1, ERCC5, MCM7, NTHL1, FEN1, EXO1, MSH6, MSH2, MSH5, MECP2, TREX1, WRN, IFI16, NR0B1, TET1, HNRPDL, PNKP, RECQL, XPC, HES2, PCNA, TDG	0.360382
GOTERM_BP_FAT	GO:0043543~protein amino acid acylation	15	ING5, BRD1, YEATS4, ING4, CSRP2BP, HAT1, TADA1, DMAP1, TAF10, BRPF1, TAF12, PHF16, PHF15, ACTL6A, IRF4	0.362082
GOTERM_CC_FAT	GO:0070652~HAUS complex	4	HAUS5, HAUS1, HAUS7, HAUS8	0.363689
GOTERM_CC_FAT	GO:0070822~Sin3-type complex	4	RBBP4, SIN3A, ING2, HDAC1	0.363689
GOTERM_CC_FAT	GO:0016580~Sin3 complex	4	RBBP4, SIN3A, ING2, HDAC1	0.363689
GOTERM_CC_FAT	GO:0015030~Cajal body	8	ELL, WRAP53, U2AF1, GEMIN8, DDX20, TGS1, COIL, GEMIN4	0.369981
GOTERM_MF_FAT	GO:0008093~cytoskeletal adaptor activity	6	ANK1, SORBS2, BAIAP2, NCK1, BIN3, MTSS1L	0.405989
GOTERM_BP_FAT	GO:0016571~histone methylation	8	SUV420H2, MLL5, EHMT1, PRMT8, SUV39H1, C17ORF79, SETD2, SUV39H2	0.406933
GOTERM_CC_FAT	GO:0005732~small nucleolar ribonucleoprotein complex	6	NOC4L, EMG1, MPHOSPH10, POP1, SNRNP40, FBL	0.407672
GOTERM_MF_FAT	GO:0003689~DNA clamp loader activity	4	RFC5, RFC4, RFC1, RFC2	0.411637
GOTERM_MF_FAT	GO:0042800~histone methyltransferase activity (H3-K4 specific)	4	MLL5, MLL, MLL3, MLL4	0.411637
GOTERM_MF_FAT	GO:0033170~protein-DNA loading ATPase activity	4	RFC5, RFC4, RFC1, RFC2	0.411637
GOTERM_CC_FAT	GO:0005739~mitochondrion	131	GRPEL2, MRPS34, SLC9A6, SNCB, PNKD, ZNF782, MIPEP, MRPS31, MRPS30, FAHD1, BAK1, SLC25A20, CTTNBP2, DDX28, HTRA2, SLC25A24, MTG1, SLC25A28, PDHA2, WWOX, PABPN1, PDPR, GTPBP3, OPA1, FAM82A2, ACSM2A, MRM1, TIMM8B, TIMM8A, RDBP, DSP, AKAP1, MRPL44, SIVA1, HSD17B10, ACADSB, FARS2, OAS2, SDHAF1, C12ORF10, GFM1, ARG2, C2ORF56, PPP2R2B, NTHL1, DNAJA3, MSTO1, MCAT, FDXR, MRRF, C18ORF55, MMAA, SLC25A12, ME…	0.437361
GOTERM_CC_FAT	GO:0000922~spindle pole	8	TUBGCP3, KIF11, NEK2, DLGAP5, KATNA1, KNTC1, CALM3, ZW10	0.445832
GOTERM_BP_FAT	GO:0045005~maintenance of fidelity during DNA-dependent DNA replication	4	BLM, POLD1, TIPIN, WRN	0.464998
GOTERM_CC_FAT	GO:0016514~SWI/SNF complex	5	SMARCE1, SMARCD3, SMARCC1, SMARCD1, ACTL6A	0.466235
GOTERM_CC_FAT	GO:0070603~SWI/SNF-type complex	5	SMARCE1, SMARCD3, SMARCC1, SMARCD1, ACTL6A	0.466235
GOTERM_BP_FAT	GO:0070647~protein modification by small protein conjugation or removal	30	UBE3A, PPIL2, SENP7, PRPF19, G2E3, FBXW7, WWP2, FBXO4, TRAF6, HECTD1, LRSAM1, VHL, CBL, UBOX5, HERC2, TRIM23, ATG3, BRCA1, UIMC1, ATXN7L3, SENP2, TAF10, NOSIP, SENP1, PIAS4, USP21, USP20, PAF1, BARD1, HDAC6	0.467333
GOTERM_BP_FAT	GO:0007051~spindle organization	12	HAUS5, KIF11, SAC3D1, ZWINT, PCNT, HAUS1, SUN2, RANBP1, HAUS7, NDC80, HAUS8, TACC3	0.476319
GOTERM_BP_FAT	GO:0008219~cell death	106	ITGB3BP, FASTKD3, CADM1, MRPS30, CRADD, BAK1, G2E3, CDKN2A, HTRA2, IFNG, PSENEN, NET1, BCL10, SGPL1, MAGI3, OPA1, ROCK1, FAM82A2, KIF5A, FA2H, HRK, STK4, KRT18, TNFAIP8, FASTKD5, BLCAP, ZIM2, SIVA1, TRAF2, FGD1, GGCT, TAF9B, AKAP13, PPT1, DIDO1, SCRIB, PEG10, ECE1, DOCK1, TRAF6, PPP2R2B, BMF, DNAJA3, FGD4, TRAF3, HIP1, MLL, HTT, TP53BP2, DUSP22, TREX1, NTN1, BRCA1, TXNDC12, APOL1, BBC3, EAF2, PUF…	0.490499
GOTERM_BP_FAT	GO:0032259~methylation	17	MLL, EHMT1, HSD3B7, SUV39H1, C17ORF79, DMAP1, SUV39H2, SUV420H2, MLL5, METTL14, BTG2, PRMT8, GATAD2A, TGS1, SETD2, DNMT3B, HELLS	0.500931
GOTERM_MF_FAT	GO:0004709~MAP kinase kinase kinase activity	7	MAP3K7, MAP3K6, MAP3K4, BRAF, MAP3K14, MAP3K12, MAP3K11	0.506996
GOTERM_CC_FAT	GO:0005669~transcription factor TFIID complex	6	TAF11, TAF10, TAF1, TAF3, TAF12, TAF9B	0.507995
GOTERM_MF_FAT	GO:0070035~purine NTP-dependent helicase activity	20	DHX8, RECQL5, BLM, WRN, DDX27, RECQL, FANCM, DDX28, DDX49, DDX11, DHX38, DDX60L, DDX24, GTF2F2, DDX20, DHX35, RTEL1, DHX58, DHX57, ERCC2	0.514795
GOTERM_MF_FAT	GO:0008026~ATP-dependent helicase activity	20	DHX8, RECQL5, BLM, WRN, DDX27, RECQL, FANCM, DDX28, DDX49, DDX11, DHX38, DDX60L, DDX24, GTF2F2, DDX20, DHX35, RTEL1, DHX58, DHX57, ERCC2	0.514795
GOTERM_CC_FAT	GO:0016592~Srb-mediator complex	7	MED19, MED4, MED30, MED8, MED26, MED11, PPARGC1B	0.519003
GOTERM_BP_FAT	GO:0006915~apoptosis	90	ITGB3BP, FASTKD3, E2F2, CADM1, LY86, ZNF346, MCF2L, CRADD, MRPS30, BAK1, TRIAP1, G2E3, CDKN2A, HTRA2, CASP9, CASP7, IFNG, PSENEN, C11ORF82, RTEL1, NET1, SGPL1, BCL10, MAGI3, SGK1, OPA1, ROCK1, FAM82A2, ARHGEF18, HRK, ARHGEF9, STK4, PPM1F, PDCL3, TNFRSF10C, KRT18, ZDHHC16, GADD45G, TNFAIP8, MDM4, FASTKD5, FAIM2, BLCAP, THOC1, ZIM2, SIVA1, PHLPP1, ING4, TRAF2, FGD1, UBE2Z, APH1A, GGCT, PML, AKAP13,…	0.544835
GOTERM_BP_FAT	GO:0016265~death	106	ITGB3BP, FASTKD3, CADM1, MRPS30, CRADD, BAK1, G2E3, CDKN2A, HTRA2, IFNG, PSENEN, NET1, BCL10, SGPL1, MAGI3, OPA1, ROCK1, FAM82A2, KIF5A, FA2H, HRK, STK4, KRT18, TNFAIP8, FASTKD5, BLCAP, ZIM2, SIVA1, TRAF2, FGD1, GGCT, TAF9B, AKAP13, PPT1, DIDO1, SCRIB, PEG10, ECE1, DOCK1, TRAF6, PPP2R2B, BMF, DNAJA3, FGD4, TRAF3, HIP1, MLL, HTT, TP53BP2, DUSP22, TREX1, NTN1, BRCA1, TXNDC12, APOL1, BBC3, EAF2, PUF…	0.546089
GOTERM_BP_FAT	GO:0007098~centrosome cycle	7	KIF11, CEP250, SAC3D1, NEK2, CEP135, CNTROB, BRCA1	0.557746
GOTERM_BP_FAT	GO:0009411~response to UV	14	MSH6, MSH2, PML, WRN, ERCC5, ERCC6, XPC, MC1R, CASP9, CASP7, POLD1, DCUN1D3, FEN1, ERCC2	0.55941
GOTERM_MF_FAT	GO:0003697~single-stranded DNA binding	13	HMGB2, BLM, MSH2, RAD23A, TREX1, WBP11, RPA3, HNRPDL, RPA1, RECQL, ERCC5, XPC, MCM7	0.57686
GOTERM_MF_FAT	GO:0016796~exonuclease activity, active with either ribo- or deoxyribonucleic acids and producing 5'-phosphomonoesters	7	EXO1, PAN2, EXOSC6, EXOSC3, TREX1, HAUS7, FEN1	0.577691
GOTERM_BP_FAT	GO:0000184~nuclear-transcribed mRNA catabolic process, nonsense-mediated decay	9	PAN2, UPF2, DCP2, DCP1B, RBM8A, PNRC2, MAGOH, RNPS1, CASC3	0.578992
GOTERM_BP_FAT	GO:0006308~DNA catabolic process	14	PPT1, GTF2H1, RPA3, RPA1, TXNDC12, PNKP, MUTYH, ERCC5, XPC, CDKN2A, TDG, OGG1, NTHL1, ERCC2	0.599921
GOTERM_BP_FAT	GO:0006298~mismatch repair	8	EXO1, MSH6, MUTYH, MSH2, MSH5, TDG, PCNA, TREX1	0.607667
GOTERM_BP_FAT	GO:0043967~histone H4 acetylation	7	ING4, YEATS4, PHF16, PHF15, ACTL6A, IRF4, DMAP1	0.630798
GOTERM_BP_FAT	GO:0051303~establishment of chromosome localization	6	SEH1L, DLGAP5, CDC23, BIRC5, ZW10, PINX1	0.634849
GOTERM_BP_FAT	GO:0050000~chromosome localization	6	SEH1L, DLGAP5, CDC23, BIRC5, ZW10, PINX1	0.634849
GOTERM_BP_FAT	GO:0051028~mRNA transport	18	ZC3H3, PABPN1, UPF2, MAGOH, G3BP2, CASC3, NXT2, SENP2, HHEX, TMEM48, SEH1L, RBM8A, THOC7, NUP37, NUP107, GLE1, THOC3, THOC1	0.646479
GOTERM_CC_FAT	GO:0035085~cilium axoneme	6	DNAH9, IFT80, DYNC2H1, DNAH7, CYS1, DNAI2	0.665985
GOTERM_BP_FAT	GO:0000209~protein polyubiquitination	8	PRPF19, G2E3, LRSAM1, PPIL2, FBXO4, UBOX5, TRAF6, HDAC6	0.669356
GOTERM_MF_FAT	GO:0016563~transcription activator activity	62	FOXO4, HMGN5, BRPF1, MLL5, SMARCD3, MED26, SMARCD1, PQBP1, SERTAD3, CEP290, RARA, MYB, PSMD9, ZBTB22, BCL10, RXRB, MTA2, GABPA, GMEB1, EOMES, PPARGC1B, PRPF6, TAF11, TAF10, MED4, CD86, TAF12, NCOA2, CAMK4, SMARCE1, VGLL1, USP21, PRIC285, SRCAP, ING4, ING2, PML, TADA1, CDH1, POU1F1, ARNT, TCF20, CHD8, TEAD4, POU3F3, NFATC4, TCF3, TRIP11, ERCC2, TFDP1, TAF1, BRCA1, ATXN7L3, HDAC4, MED30, HDAC1, PSM…	0.680988
GOTERM_BP_FAT	GO:0006338~chromatin remodeling	13	RBBP4, NASP, TTF1, SUV39H2, HDAC4, CHD8, HDAC1, SMARCC1, SMARCD1, ACTL6A, MLL4, HELLS, SUPT6H	0.682847
GOTERM_CC_FAT	GO:0005721~centromeric heterochromatin	3	INCENP, HELLS, CBX5	0.685864
GOTERM_CC_FAT	GO:0005858~axonemal dynein complex	4	DNAH9, DNAH7, DNAI2, DNAL4	0.690382
GOTERM_CC_FAT	GO:0042101~T cell receptor complex	4	BCL10, CD8A, CD3D, CD8B	0.690382
GOTERM_CC_FAT	GO:0030897~HOPS complex	4	HOOK1, HOOK2, VPS18, VPS33B	0.690382
GOTERM_MF_FAT	GO:0016779~nucleotidyltransferase activity	23	POLI, POLE, PAPD7, POLA1, OAS2, UAP1L1, POLR1B, POLR3C, POLR2D, POLR2J2, POLR2C, CDS2, GMPPB, TUT1, CCDC111, POLD4, PAPD4, POLE3, POLD1, THG1L, PCYT2, FLAD1, FPGT	0.693228
GOTERM_CC_FAT	GO:0005930~axoneme	8	DNAH9, IFT80, DYNC2H1, DNAH7, CYS1, DNAI2, IFT88, DNAL4	0.702303
GOTERM_CC_FAT	GO:0032982~myosin filament	5	MYBPC2, MYH1, MYBPC1, GNA11, MYH13	0.702507
GOTERM_CC_FAT	GO:0030286~dynein complex	7	DNAH9, DYNC2H1, DNAH7, DNAI2, HDAC6, DNAH6, DNAL4	0.718096
GOTERM_MF_FAT	GO:0003678~DNA helicase activity	10	RECQL, CHD8, ERCC6, MCM7, RECQL5, BLM, DDX11, WRN, RTEL1, ERCC2	0.720168
GOTERM_MF_FAT	GO:0008022~protein C-terminus binding	25	ITGB3BP, CADM1, ERBB2, COIL, HIC2, ERCC6, CEP250, PEX16, CSK, TINF2, PEX10, ERCC2, YEATS4, BCL10, MKI67, MSH2, BAIAP3, CEP135, BAIAP2, CDC20, FOXN3, GPR34, SMARCC1, DGKZ, FPGT	0.72057
GOTERM_BP_FAT	GO:0031576~G2/M transition checkpoint	6	BLM, FAM175A, INTS3, FOXO4, BRCA1, UIMC1	0.720726
GOTERM_BP_FAT	GO:0006270~DNA replication initiation	6	CCNE2, CDC45, MCM7, POLA1, MCM2, MCM5	0.720726
GOTERM_MF_FAT	GO:0019899~enzyme binding	76	A2M, RAB3GAP1, STRN, GRIN3A, CBX1, FOXO4, CRADD, CBX5, CTTNBP2, PDPK1, MLL5, ANK1, CDKN2A, CEP250, CUL9, RANBP1, LSM2, FIZ1, MAP2K7, IBTK, BCL10, PHRF1, STX4, RBBP4, SIT1, BRAF, ROCK1, IL6R, PPP1CB, RNF180, RFC5, TAF10, PA2G4, IGF2R, PRKRIP1, HAUS7, WDR44, AKAP1, MAP3K12, MAP3K11, FGD1, CARHSP1, NEK2, ERBB2, PML, MYO9B, CHEK1, CDH1, AKAP11, IGF1R, PPP1R3C, ACD, ARG2, PAFAH1B1, PRIMA1, DNAJA3, FGD…	0.726958
GOTERM_MF_FAT	GO:0008408~3'-5' exonuclease activity	8	PAN2, EXOSC6, POLD1, ERI1, EXOSC3, TREX1, HAUS7, WRN	0.727429
GOTERM_CC_FAT	GO:0031970~organelle envelope lumen	8	TXNDC12, SUOX, OPA1, HTRA2, IGF2R, PPOX, TIMM8B, TIMM8A	0.728284
GOTERM_BP_FAT	GO:0000122~negative regulation of transcription from RNA polymerase II promoter	43	GLIS3, JDP2, SOX2, NR6A1, TAF9B, CBX2, ZNF202, ZNF254, MEIS2, SIN3A, GFI1B, AES, HEXIM2, HEXIM1, POU3F3, DDX20, TCF4, NR2F2, SIK1, ZNF496, ZBTB7A, EHMT1, TBX2, VHL, MTA2, GABPA, RBL1, MECP2, ZNF189, SNAI2, NR0B1, FOXP2, CTNNBIP1, HDAC4, HHEX, HOXD8, NCOA2, HDAC1, PIAS4, IRF7, ID3, MDM4, LCOR	0.729493
GOTERM_MF_FAT	GO:0001882~nucleoside binding	213	FASTKD3, KIFC1, PRKG2, ADORA1, MAP3K7, MAP3K6, MAP3K4, DDX11, DHX38, CLK2, DHX37, CUL9, WNK4, ILK, DHX34, DYNC2H1, TLK2, DHX35, MAP2K7, MAGI3, ROCK1, MYH1, BRAF, KIF5A, LIG1, ACSM2A, NME7, MARK2, RFC5, PNKP, RFC4, MAPK6, CAMK4, RFC1, RFC2, MST1R, NEK4, MYO18A, FASTKD5, ACADSB, NEK2, FARS2, ERBB2, RAB40C, CHEK1, MYO9B, OAS2, TK1, SGK223, MUSK, VRK1, DDX60L, NAT10, SNRNP35, DHX58, DHX57, DCAKD, DHX…	0.730766
GOTERM_CC_FAT	GO:0000159~protein phosphatase type 2A complex	5	PPP2R3A, PPP2R5D, STRN, PPP2R2B, PPP2R2C	0.736871
GOTERM_BP_FAT	GO:0051053~negative regulation of DNA metabolic process	10	MSH6, GTPBP4, CDC45, ACD, BLM, MSH2, GMNN, TIPIN, TTF1, TINF2	0.739968
GOTERM_BP_FAT	GO:0006406~mRNA export from nucleus	9	ZC3H3, PABPN1, HHEX, UPF2, THOC7, GLE1, NUP107, THOC3, THOC1	0.740538
GOTERM_MF_FAT	GO:0001883~purine nucleoside binding	211	FASTKD3, KIFC1, PRKG2, ADORA1, MAP3K7, MAP3K6, MAP3K4, DDX11, DHX38, CLK2, DHX37, CUL9, WNK4, ILK, DHX34, DYNC2H1, TLK2, DHX35, MAP2K7, MAGI3, ROCK1, MYH1, BRAF, KIF5A, LIG1, ACSM2A, NME7, MARK2, RFC5, PNKP, RFC4, MAPK6, CAMK4, RFC1, RFC2, MST1R, NEK4, MYO18A, FASTKD5, ACADSB, NEK2, FARS2, ERBB2, RAB40C, CHEK1, MYO9B, OAS2, TK1, SGK223, MUSK, VRK1, DDX60L, NAT10, SNRNP35, DHX58, DHX57, DCAKD, DHX…	0.751771
GOTERM_MF_FAT	GO:0004518~nuclease activity	27	APEX2, ERI1, FANCM, AZGP1P1, MUTYH, ERCC5, DBR1, NTHL1, FEN1, ZC3H12D, PAN2, EXO1, EDDM3B, EXOSC6, TREX1, EXOSC3, WRN, RNASEH2A, PNKP, HARBI1, MAP1S, POLD1, POP1, HAUS7, PRIC285, OGG1, MRPL44	0.754905
GOTERM_CC_FAT	GO:0034451~centriolar satellite	3	KRT18, EXOC7, FLOT1	0.758238
GOTERM_CC_FAT	GO:0070776~MOZ/MORF histone acetyltransferase complex	3	ING5, BRD1, BRPF1	0.758238
GOTERM_CC_FAT	GO:0070775~H3 histone acetyltransferase complex	3	ING5, BRD1, BRPF1	0.758238
GOTERM_CC_FAT	GO:0032300~mismatch repair complex	3	MSH6, MSH2, WRN	0.758238
GOTERM_BP_FAT	GO:0000718~nucleotide-excision repair, DNA damage removal	7	RPA1, PNKP, ERCC5, XPC, RPA3, ERCC2, GTF2H1	0.761095
GOTERM_MF_FAT	GO:0005524~ATP binding	195	FASTKD3, KIFC1, PRKG2, MAP3K7, MAP3K6, MAP3K4, DDX11, DHX38, CLK2, DHX37, WNK4, CUL9, ILK, DYNC2H1, DHX34, TLK2, DHX35, MAP2K7, MAGI3, MYH1, ROCK1, BRAF, KIF5A, LIG1, ACSM2A, NME7, MARK2, RFC5, PNKP, RFC4, MAPK6, CAMK4, RFC1, RFC2, MST1R, NEK4, MYO18A, FASTKD5, NEK2, FARS2, ERBB2, CHEK1, MYO9B, OAS2, TK1, SGK223, MUSK, VRK1, DDX60L, NAT10, SNRNP35, DHX58, DHX57, DCAKD, DHX8, RECQL5, MKI67, ACACB,…	0.761657
GOTERM_MF_FAT	GO:0019213~deacetylase activity	6	HDAC4, AMDHD2, HDAC1, MTA2, SIRT6, HDAC6	0.765059
GOTERM_BP_FAT	GO:0008340~determination of adult life span	4	MSH6, ERCC5, HTT, MSH2	0.769194
GOTERM_CC_FAT	GO:0044441~cilium part	8	DNAH9, IFT80, KIF5A, CROCC, DYNC2H1, DNAH7, CYS1, DNAI2	0.770869
GOTERM_CC_FAT	GO:0000784~nuclear chromosome, telomeric region	5	TNKS1BP1, ACD, SUN2, SIRT6, TINF2	0.772007
GOTERM_BP_FAT	GO:0008156~negative regulation of DNA replication	8	GTPBP4, CDC45, ACD, BLM, GMNN, TIPIN, TTF1, TINF2	0.773494
GOTERM_CC_FAT	GO:0005758~mitochondrial intermembrane space	7	TXNDC12, SUOX, OPA1, HTRA2, PPOX, TIMM8B, TIMM8A	0.773571
GOTERM_CC_FAT	GO:0005769~early endosome	13	KIFC1, WDFY1, VPS18, SLC9A6, SGK3, CD8B, WASF2, ANKRD27, CHMP1A, SLC17A6, ECE1, RABEP2, RAB22A	0.775448
GOTERM_BP_FAT	GO:0043067~regulation of programmed cell death	114	ITGB3BP, SNCB, CADM1, GDF5, ADORA1, CRADD, SART1, MAP3K7, BAK1, G2E3, PGP, CDKN2A, HTRA2, ILK, IFNG, VNN1, PSENEN, DDX20, WWOX, NET1, BCL10, BRAF, ROCK1, CRYAA, NKX2-6, HRK, STK4, KRT18, TNFAIP8, DCUN1D3, MYO18A, SIVA1, TRAF2, FGD1, ERBB2, TAF9B, AKAP13, PPT1, SCRIB, IFNA2, TRAF6, BMF, HELLS, DNAJA3, PLAGL2, FGD4, TRAF3, HIP1, B4GALT1, UCN, BECN1, HTT, TP53BP2, WRN, BRCA1, TXNDC12, HDAC1, BBC3, N…	0.775525
GOTERM_CC_FAT	GO:0005643~nuclear pore	12	SENP2, MAD1L1, TMCO6, TMEM48, AAAS, SEH1L, SNUPN, NUP37, GLE1, NUP107, TNPO2, LBR	0.777704
KEGG_PATHWAY	hsa00240:Pyrimidine metabolism	16	POLE, POLA1, POLR3GL, POLR1B, POLR2D, POLR3C, POLR2C, POLR2J2, NME7, TK1, POLD4, POLE3, POLD1, RRM1, ENTPD4, RDH14	0.780549
GOTERM_CC_FAT	GO:0030131~clathrin adaptor complex	6	AP1M1, AP2A2, AP2A1, AP4M1, GGA1, AP4B1	0.780727
GOTERM_CC_FAT	GO:0019861~flagellum	8	CTTNBP2, CATSPER4, ENKUR, CATSPER2, IFT80, ODF2, IFT88, SPEF1	0.781354
GOTERM_BP_FAT	GO:0042981~regulation of apoptosis	113	ITGB3BP, SNCB, CADM1, GDF5, ADORA1, CRADD, SART1, MAP3K7, BAK1, G2E3, PGP, CDKN2A, HTRA2, ILK, IFNG, VNN1, PSENEN, DDX20, WWOX, NET1, BCL10, BRAF, ROCK1, CRYAA, NKX2-6, HRK, STK4, KRT18, TNFAIP8, DCUN1D3, MYO18A, SIVA1, TRAF2, FGD1, ERBB2, TAF9B, AKAP13, PPT1, SCRIB, IFNA2, TRAF6, BMF, HELLS, DNAJA3, PLAGL2, FGD4, TRAF3, HIP1, B4GALT1, UCN, BECN1, HTT, TP53BP2, WRN, BRCA1, TXNDC12, HDAC1, BBC3, N…	0.782244
GOTERM_CC_FAT	GO:0043189~H4/H2A histone acetyltransferase complex	4	YEATS4, ACTL6A, DMAP1, C20ORF20	0.784781
GOTERM_CC_FAT	GO:0000346~transcription export complex	3	THOC7, THOC3, THOC1	0.78533
GOTERM_CC_FAT	GO:0001669~acrosomal vesicle	7	SPAG8, CATSPER4, CASC5, VEZT, KIT, FNDC3A, PCSK4	0.78546
GOTERM_MF_FAT	GO:0016895~exodeoxyribonuclease activity, producing 5'-phosphomonoesters	4	EXO1, TREX1, HAUS7, FEN1	0.786337
GOTERM_MF_FAT	GO:0004529~exodeoxyribonuclease activity	4	EXO1, TREX1, HAUS7, FEN1	0.786337
GOTERM_CC_FAT	GO:0030425~dendrite	22	UCN, OPA1, CADM1, GABRA6, STRN, GRIA3, KCNJ2, DDN, ADORA1, KLHL1, PPP1R9B, KCNJ4, GPR34, MAP1S, AQP11, GSK3B, CHRM1, ILK, CACNA1H, ATXN1L, CACNA1A, IFNGR1	0.78705
GOTERM_CC_FAT	GO:0031300~intrinsic to organelle membrane	20	PGAP3, SGPL1, EXTL3, LEMD2, CHST2, GPAA1, RER1, DHRS9, PPOX, MAN1C1, ST6GALNAC5, RNF180, ECE1, FMO2, PEX16, ENTPD4, PEX10, LBR, LFNG, B4GALNT1	0.787423
GOTERM_CC_FAT	GO:0031436~BRCA1-BARD1 complex	2	BRCA1, BARD1	0.787534
GOTERM_CC_FAT	GO:0005674~transcription factor TFIIF complex	2	GTF2F1, GTF2F2	0.787534
GOTERM_CC_FAT	GO:0032301~MutSalpha complex	2	MSH6, MSH2	0.787534
GOTERM_CC_FAT	GO:0005724~nuclear telomeric heterochromatin	2	TNKS1BP1, SIRT6	0.787534
GOTERM_CC_FAT	GO:0031933~telomeric heterochromatin	2	TNKS1BP1, SIRT6	0.787534
GOTERM_CC_FAT	GO:0046930~pore complex	14	MAD1L1, C7, TMCO6, SNUPN, SENP2, BAK1, AAAS, TMEM48, SEH1L, NUP37, GLE1, NUP107, TNPO2, LBR	0.787801
GOTERM_CC_FAT	GO:0030119~AP-type membrane coat adaptor complex	6	AP1M1, AP2A2, AP2A1, AP4M1, GGA1, AP4B1	0.788997
GOTERM_MF_FAT	GO:0004842~ubiquitin-protein ligase activity	25	UBE2Z, UBE3A, PPIL2, UBE2QL1, FEM1B, PRPF19, G2E3, WWP2, FBXW2, FBXO4, TRAF6, FBXO22, HECTD1, LRSAM1, ANAPC4, CBL, CDC23, UBOX5, HERC2, TRIM23, BRCA1, RNF180, NOSIP, ZER1, BARD1	0.789341
GOTERM_BP_FAT	GO:0007018~microtubule-based movement	21	KIFC1, KIF22, DNAH9, OPA1, KIF24, KIF11, HTT, KIF5A, KIF15, DNAH7, BICD2, DNAH6, KIF1C, KIF1B, MC1R, MAP1S, DYNC2H1, PAFAH1B1, NEFM, DNAL4, KIF2A	0.789401
GOTERM_BP_FAT	GO:0006333~chromatin assembly or disassembly	23	HMGB2, HIST1H2BE, MTA2, SUV39H1, CBX2, MCM2, CBX1, H2AFJ, TSPYL4, CBX7, CBX6, SUV39H2, CBX5, CHD8, SMARCE1, SMARCC1, HIST1H3A, H3F3A, HIRIP3, CHAF1A, CHAF1B, MPHOSPH8, HELLS	0.789595
GOTERM_CC_FAT	GO:0019898~extrinsic to membrane	59	GNA15, CYP3A7, CHMP4A, PNKD, STRN, PKMYT1, ARHGAP21, PLCB3, PDPK1, CYP7A1, DYNC2H1, GNG3, DLG5, SAR1B, ZW10, IBTK, SH3GL3, MAGI3, ROCK1, BAIAP2, FLOT1, DDN, HERC1, MARK2, RAB11FIP5, BSPRY, CHMP1A, KSR2, STXBP5, PLA2G6, MAP3K12, SH3GL1, PHLPP1, CYP1B1, EXOC7, CDH1, NAPB, SCRIB, JMJD7-PLA2G4B, DGKD, SEC16A, PLCD3, RASA4, TRIP11, PEX10, EHD4, ASPSCR1, ICA1, VHL, BECN1, RGS19, LIN7A, INVS, COG8, JMJD…	0.789947
GOTERM_MF_FAT	GO:0003690~double-stranded DNA binding	18	MSH6, HMGB2, JDP2, BLM, MSH2, MSH5, MECP2, IFI16, NR0B1, HNRPDL, PNKP, RECQL, ERCC5, HES2, PCNA, TDG, NTHL1, FEN1	0.791135
GOTERM_BP_FAT	GO:0007096~regulation of exit from mitosis	5	PPP1R9B, KNTC1, CDC23, BIRC5, ZW10	0.79222
GOTERM_BP_FAT	GO:0010259~multicellular organismal aging	5	MSH6, ERCC5, HTT, MSH2, WRN	0.79222
GOTERM_MF_FAT	GO:0004620~phospholipase activity	16	PLCXD3, CASR, PLA2G15, GPLD1, CLC, PLCL2, PLCB3, JMJD7-PLA2G4B, NAPEPLD, PLCG1, JMJD7, PLA2G12A, CHRM1, PLCD3, PLA2G6, PLA2G4F, PLCXD1	0.793693
GOTERM_MF_FAT	GO:0003777~microtubule motor activity	15	KIFC1, KIF22, DNAH9, KIF24, KIF11, KIF5A, KIF15, DNAI2, DNAH7, DNAH6, KIF1C, KIF1B, DYNC2H1, DNAL4, KIF2A	0.793951
GOTERM_CC_FAT	GO:0070461~SAGA-type complex	5	TAF10, TAF12, TAF9B, TADA1, ATXN7L3	0.797536
GOTERM_BP_FAT	GO:0010941~regulation of cell death	114	ITGB3BP, SNCB, CADM1, GDF5, ADORA1, CRADD, SART1, MAP3K7, BAK1, G2E3, PGP, CDKN2A, HTRA2, ILK, IFNG, VNN1, PSENEN, DDX20, WWOX, NET1, BCL10, BRAF, ROCK1, CRYAA, NKX2-6, HRK, STK4, KRT18, TNFAIP8, DCUN1D3, MYO18A, SIVA1, TRAF2, FGD1, ERBB2, TAF9B, AKAP13, PPT1, SCRIB, IFNA2, TRAF6, BMF, HELLS, DNAJA3, PLAGL2, FGD4, TRAF3, HIP1, B4GALT1, UCN, BECN1, HTT, TP53BP2, WRN, BRCA1, TXNDC12, HDAC1, BBC3, N…	0.798408
GOTERM_MF_FAT	GO:0004629~phospholipase C activity	8	PLCL2, PLCXD3, PLCB3, CASR, PLCG1, CHRM1, PLCD3, PLCXD1	0.800057
KEGG_PATHWAY	hsa04914:Progesterone-mediated oocyte maturation	14	BRAF, GNAI2, ANAPC4, PKMYT1, CDC23, MAPK10, CDC26, CDC27, PPP1CB, CDC25A, IGF1R, CCNB2, ADCY9, MAD2L2	0.802219
GOTERM_BP_FAT	GO:0030902~hindbrain development	13	EGR2, LMX1B, MAFB, AGTPBP1, LDB1, TBR1, KLHL1, FOXP2, NCOA2, ULK1, CEP290, POU4F1, CACNA1A	0.804098
KEGG_PATHWAY	hsa05223:Non-small cell lung cancer	10	E2F2, PDPK1, CDKN2A, CASP9, PLCG1, BRAF, RXRB, ERBB2, CDK6, STK4	0.809589
GOTERM_BP_FAT	GO:0000956~nuclear-transcribed mRNA catabolic process	9	PAN2, UPF2, DCP2, DCP1B, RBM8A, PNRC2, MAGOH, RNPS1, CASC3	0.810021
KEGG_PATHWAY	hsa00310:Lysine degradation	9	SUV420H2, EHMT1, SETD1B, SETD1A, SETMAR, SUV39H1, SETD7, SETD2, SUV39H2	0.811127
GOTERM_MF_FAT	GO:0000405~bubble DNA binding	3	ERCC5, BLM, WRN	0.813862
KEGG_PATHWAY	hsa04730:Long-term depression	12	BRAF, GNAI2, GNA11, GRIA3, PRKG2, CRHR1, IGF1R, JMJD7-PLA2G4B, PLCB3, JMJD7, PLA2G12A, PLA2G6, CACNA1A	0.822035
KEGG_PATHWAY	hsa04115:p53 signaling pathway	12	CCNE2, PPM1D, TP53I3, CDKN2A, CCNB2, CASP9, BBC3, GADD45G, CDK6, CHEK1, MDM4, PERP	0.822909
GOTERM_MF_FAT	GO:0019787~small conjugating protein ligase activity	27	UBE2Z, UBE3A, PPIL2, UBE2QL1, FEM1B, PRPF19, G2E3, WWP2, FBXW2, FBXO4, TRAF6, FBXO22, HECTD1, LRSAM1, ANAPC4, CBL, CDC23, UBOX5, HERC2, TRIM23, ATG3, BRCA1, RNF180, NOSIP, PIAS4, ZER1, BARD1	0.824385
GOTERM_MF_FAT	GO:0017076~purine nucleotide binding	246	FASTKD3, KIFC1, PRKG2, MAP3K7, MAP3K6, MAP3K4, DDX11, MC1R, DHX38, MTG1, RAB28, CLK2, DHX37, CUL9, WNK4, ILK, DHX34, DYNC2H1, TLK2, DHX35, MAP2K7, MAGI3, GBP6, GTPBP4, GTPBP3, OPA1, ROCK1, MYH1, BRAF, KIF5A, LIG1, ACSM2A, NME7, MARK2, RFC5, PNKP, RFC4, RFC1, MAPK6, CAMK4, RFC2, MST1R, NEK4, MYO18A, FASTKD5, ADSS, ACADSB, GNAI2, NEK2, ERBB2, FARS2, RAB40C, CHEK1, MYO9B, OAS2, URGCP, TK1, SGK223, V…	0.82589
GOTERM_MF_FAT	GO:0032559~adenyl ribonucleotide binding	195	FASTKD3, KIFC1, PRKG2, MAP3K7, MAP3K6, MAP3K4, DDX11, DHX38, CLK2, DHX37, WNK4, CUL9, ILK, DYNC2H1, DHX34, TLK2, DHX35, MAP2K7, MAGI3, MYH1, ROCK1, BRAF, KIF5A, LIG1, ACSM2A, NME7, MARK2, RFC5, PNKP, RFC4, MAPK6, CAMK4, RFC1, RFC2, MST1R, NEK4, MYO18A, FASTKD5, NEK2, FARS2, ERBB2, CHEK1, MYO9B, OAS2, TK1, SGK223, MUSK, VRK1, DDX60L, NAT10, SNRNP35, DHX58, DHX57, DCAKD, DHX8, RECQL5, MKI67, ACACB,…	0.826894
GOTERM_MF_FAT	GO:0016799~hydrolase activity, hydrolyzing N-glycosyl compounds	6	MUTYH, UNG, TDG, PCNA, OGG1, NTHL1	0.828204
GOTERM_MF_FAT	GO:0030554~adenyl nucleotide binding	205	FASTKD3, KIFC1, PRKG2, MAP3K7, MAP3K6, MAP3K4, DDX11, DHX38, CLK2, DHX37, WNK4, CUL9, ILK, DHX34, DYNC2H1, TLK2, DHX35, MAP2K7, MAGI3, MYH1, ROCK1, BRAF, KIF5A, LIG1, ACSM2A, NME7, MARK2, RFC5, PNKP, RFC4, MAPK6, CAMK4, RFC1, RFC2, MST1R, NEK4, MYO18A, FASTKD5, ACADSB, NEK2, FARS2, ERBB2, CHEK1, MYO9B, OAS2, TK1, SGK223, MUSK, VRK1, DDX60L, NAT10, SNRNP35, DHX58, DHX57, DCAKD, DHX8, RECQL5, MKI67…	0.828631
GOTERM_MF_FAT	GO:0004672~protein kinase activity	84	FASTKD3, STK33, BCKDK, PKMYT1, PRKG2, CAMKK1, INSRR, MAP3K7, MAP3K6, CTTNBP2, PDPK1, MAP3K4, CLK2, WNK4, ILK, CDK10, TLK2, CSK, SIK1, CDK16, MAP2K7, ADCK5, CDK14, MATK, CDC7, SRPK2, SGK1, SGK3, BRAF, ROCK1, LIMK2, CSNK1G2, CDK9, MINK1, CDK6, STK4, GTF2H1, MARK2, MAST3, KSR2, HIPK1, MAPK6, CAMK4, IGF2R, TESK1, MST1R, NEK4, MAP3K14, FASTKD5, MAP3K12, MELK, MAP3K11, PHKA2, FGFR3, FGR, NEK2, ERBB2, M…	0.828947
GOTERM_MF_FAT	GO:0003714~transcription corepressor activity	24	BATF3, AEBP2, HTT, LDB1, TAF9B, MECP2, DMAP1, POU1F1, NR0B1, UBP1, MBD1, HOXC6, MEIS2, SIN3A, AES, CIR1, PLRG1, PIAS4, PSMC3, ID3, TCF4, NR2F2, DNMT3B, SSX1	0.829592
GOTERM_CC_FAT	GO:0032279~asymmetric synapse	3	CHRM1, GRIA3, ADORA1	0.830089
GOTERM_CC_FAT	GO:0016600~flotillin complex	3	PRR3, CBL, FLOT1	0.830089
GOTERM_CC_FAT	GO:0030532~small nuclear ribonucleoprotein complex	5	LSM6, LSM4, SNRNP40, PHF5A, GEMIN4	0.830672
GOTERM_MF_FAT	GO:0016866~intramolecular transferase activity	7	PUS3, RPUSD2, RPUSD3, RPUSD1, LSS, PMM1, PGM2L1	0.833128
GOTERM_BP_FAT	GO:0045786~negative regulation of cell cycle	16	FAM5B, TP53BP2, GMNN, PML, DBC1, CDK6, SCRIB, INHBA, CHMP1A, CDKN2A, HEXIM2, HDAC1, HEXIM1, DGKZ, MAD2L2, DCUN1D3	0.834062
GOTERM_MF_FAT	GO:0015631~tubulin binding	18	B4GALT1, HTT, SUN2, GPAA1, NUSAP1, BIRC5, BRCA1, HOOK1, HOOK2, TUBGCP3, RAB11FIP5, MAP1S, KATNA1, CEP290, SKA2, PAFAH1B1, RANBP10, HDAC6	0.836485
GOTERM_BP_FAT	GO:0034470~ncRNA processing	31	HSD17B10, PUS3, FARS2, LSM6, PUS10, ERI1, WBP11, INTS3, SRRT, CDKN2A, WDR55, TYW1, METTL1, THG1L, GEMIN4, DUS3L, PDCD11, GTPBP3, RRP1, EXOSC6, TSR2, EMG1, MPHOSPH10, EXOSC3, SSB, FBL, PA2G4, NOLC1, TRMT12, POP1, PES1	0.838746
GOTERM_CC_FAT	GO:0042995~cell projection	80	GPRIN1, CADM1, SNCB, CROCC, WASF2, UTRN, STRN, GRIN3A, GLI3, CNGB3, ADORA1, KLHL1, CTTNBP2, CTTN, MC1R, CEP250, AQP11, TTC30B, ILK, DYNC2H1, CEP290, CYS1, IFNGR1, DBNL, OPA1, IFT80, STMN2, KIF5A, BAIAP2, CDK6, DNAI2, DDN, NCAM1, CATSPER4, CATSPER2, CHRM1, ATXN1L, IFT88, MAP3K12, SPEF1, FGD1, DNAH9, ERBB2, DRD5, PPT1, MYO9B, KCNJ2, DNAH7, VCAM1, IGF1R, ENKUR, KATNA1, ODF2, PAFAH1B1, NEFM, FGD4, PA…	0.839053
GOTERM_CC_FAT	GO:0005768~endosome	38	SLC9A9, KIFC1, SLC9A6, CD8B, CHMP4A, WASF2, TLR3, HLA-DMB, RHOV, VPS33B, JMJD7-PLA2G4B, ECE1, RNF32, EHD4, SH3GL3, VPS18, WDFY1, STX2, SGK3, TMEM9, SUN2, ABCG1, ANKRD27, RAB11FIP5, CHMP1A, SLC17A6, RABEP2, DIO3, IGF2R, NTRK1, JMJD7, RAB22A, VOPP1, LRP2, WDR44, CLCN6, GGA1, VPS25, SH3GL1	0.841474
GOTERM_MF_FAT	GO:0004407~histone deacetylase activity	5	HDAC4, HDAC1, MTA2, SIRT6, HDAC6	0.842299
GOTERM_MF_FAT	GO:0033558~protein deacetylase activity	5	HDAC4, HDAC1, MTA2, SIRT6, HDAC6	0.842299
GOTERM_CC_FAT	GO:0043005~neuron projection	41	GPRIN1, CADM1, SNCB, UTRN, STRN, PPT1, GRIN3A, KCNJ2, ADORA1, KLHL1, IGF1R, MC1R, AQP11, KATNA1, ILK, PAFAH1B1, IFNGR1, NEFM, UCN, OPA1, HTT, KIF5A, STMN2, GABRA6, NFASC, GRIA3, NPY1R, DDN, NCAM1, PPP1R9B, KCNJ4, GPR34, MAP1S, ULK1, GSK3B, CHRM1, CACNA1H, MAPK8IP1, ATXN1L, MAP3K12, CACNA1A	0.843508
GOTERM_CC_FAT	GO:0044447~axoneme part	4	DNAH9, DNAH7, DNAI2, DNAL4	0.843974
GOTERM_BP_FAT	GO:0006305~DNA alkylation	7	MLL5, MLL, HSD3B7, GATAD2A, DMAP1, DNMT3B, HELLS	0.847723
GOTERM_BP_FAT	GO:0002562~somatic diversification of immune receptors via germline recombination within a single locus	7	EXO1, MSH6, MSH2, UNG, BCL11B, LIG1, PRKDC	0.847723
GOTERM_BP_FAT	GO:0006306~DNA methylation	7	MLL5, MLL, HSD3B7, GATAD2A, DMAP1, DNMT3B, HELLS	0.847723
GOTERM_BP_FAT	GO:0016444~somatic cell DNA recombination	7	EXO1, MSH6, MSH2, UNG, BCL11B, LIG1, PRKDC	0.847723
GOTERM_BP_FAT	GO:0040001~establishment of mitotic spindle localization	4	NUSAP1, PAFAH1B1, NDC80, ZW10	0.84827
GOTERM_BP_FAT	GO:0006285~base-excision repair, AP site formation	4	MUTYH, TDG, OGG1, NTHL1	0.84827
GOTERM_BP_FAT	GO:0021549~cerebellum development	8	NCOA2, LMX1B, AGTPBP1, ULK1, LDB1, CACNA1A, KLHL1, FOXP2	0.848952
GOTERM_CC_FAT	GO:0001726~ruffle	10	PARD6A, FGD1, DBNL, CTTN, BAIAP2, WASF2, CDK6, MYO9B, ARAP3, FGD4	0.849079
GOTERM_BP_FAT	GO:0006302~double-strand break repair	13	BLM, MSH2, FAM175A, PAPD7, POLA1, PRKDC, RAD54L, UIMC1, BRCA1, EYA3, RPA1, RECQL, FEN1	0.849591
GOTERM_BP_FAT	GO:0007250~activation of NF-kappaB-inducing kinase activity	5	MAP3K7, TRAF2, IKBKG, TLR3, TRAF6	0.850085
GOTERM_BP_FAT	GO:0031572~G2/M transition DNA damage checkpoint	5	BLM, FAM175A, FOXO4, BRCA1, UIMC1	0.850085
GOTERM_MF_FAT	GO:0004674~protein serine/threonine kinase activity	61	STK33, BCKDK, PKMYT1, PRKG2, CAMKK1, MAP3K7, MAP3K6, PDPK1, MAP3K4, CLK2, WNK4, ILK, CDK10, TLK2, CDK16, SIK1, MAP2K7, CDK14, ADCK5, CDC7, SRPK2, SGK1, SGK3, LIMK2, ROCK1, BRAF, CSNK1G2, CDK9, MINK1, CDK6, STK4, MARK2, GTF2H1, MAST3, KSR2, MAPK6, CAMK4, HIPK1, TESK1, NEK4, MAP3K14, MELK, MAP3K12, MAP3K11, PHKA2, NEK2, MKNK2, PRKDC, AKAP13, CHEK1, VRK1, STK40, DYRK4, ATRIP, ERCC2, TAF1, MAPK10, RP…	0.857158
GOTERM_CC_FAT	GO:0031080~Nup107-160 complex	3	SEH1L, NUP37, NUP107	0.861597
GOTERM_CC_FAT	GO:0016234~inclusion body	3	HTT, RNF32, HDAC6	0.861597
GOTERM_CC_FAT	GO:0035145~exon-exon junction complex	2	RBM8A, MAGOH	0.863982
GOTERM_CC_FAT	GO:0032133~chromosome passenger complex	2	CDCA8, BIRC5	0.863982
GOTERM_CC_FAT	GO:0016235~aggresome	2	RNF32, HDAC6	0.863982
GOTERM_CC_FAT	GO:0001674~female germ cell nucleus	2	MARCKS, COIL	0.863982
GOTERM_CC_FAT	GO:0030880~RNA polymerase complex	5	PAPD4, POLR2D, POLR3C, POLR2C, ZNF768	0.865247
GOTERM_BP_FAT	GO:0032446~protein modification by small protein conjugation	23	LRSAM1, UBE3A, VHL, PPIL2, CBL, HERC2, UBOX5, TRIM23, ATG3, SENP7, BRCA1, PRPF19, NOSIP, G2E3, FBXW7, PIAS4, WWP2, FBXO4, PAF1, TRAF6, BARD1, HECTD1, HDAC6	0.865318
GOTERM_CC_FAT	GO:0030496~midbody	4	STX2, NEK2, INCENP, BIRC5	0.865579
GOTERM_CC_FAT	GO:0005844~polysome	4	HSD3B7, EPM2A, MSI2, NR0B1	0.865579
GOTERM_BP_FAT	GO:0050657~nucleic acid transport	18	ZC3H3, PABPN1, UPF2, MAGOH, G3BP2, CASC3, NXT2, SENP2, HHEX, TMEM48, SEH1L, RBM8A, THOC7, NUP37, NUP107, GLE1, THOC3, THOC1	0.866985
GOTERM_BP_FAT	GO:0051236~establishment of RNA localization	18	ZC3H3, PABPN1, UPF2, MAGOH, G3BP2, CASC3, NXT2, SENP2, HHEX, TMEM48, SEH1L, RBM8A, THOC7, NUP37, NUP107, GLE1, THOC3, THOC1	0.866985
GOTERM_BP_FAT	GO:0050658~RNA transport	18	ZC3H3, PABPN1, UPF2, MAGOH, G3BP2, CASC3, NXT2, SENP2, HHEX, TMEM48, SEH1L, RBM8A, THOC7, NUP37, NUP107, GLE1, THOC3, THOC1	0.866985
GOTERM_BP_FAT	GO:0043065~positive regulation of apoptosis	63	ITGB3BP, CADM1, ADORA1, MCF2L, SART1, CRADD, BAK1, TP53I3, CDKN2A, HTRA2, CASP9, IFNG, POU4F1, PSENEN, DDX20, WWOX, NET1, BCL10, ARHGEF18, HRK, IFI16, ARHGEF9, STK4, INHBA, HIPK1, DCUN1D3, MAP3K11, SIVA1, ING4, TRAF2, FGD1, APH1A, PML, AKAP13, PRKDC, FEM1B, TRAIP, SCRIB, DPF1, IFNA2, ERCC6, TGM2, AATF, TRAF6, DNAJA3, HIP1, TRAF3, FGD4, PLAGL2, ERCC2, B4GALT1, MSH6, NACC1, HTT, TP53BP2, BRCA1, TXN…	0.86742
GOTERM_MF_FAT	GO:0032553~ribonucleotide binding	235	FASTKD3, KIFC1, PRKG2, MAP3K7, MAP3K6, MAP3K4, DDX11, MC1R, DHX38, MTG1, RAB28, CLK2, DHX37, CUL9, WNK4, ILK, DHX34, DYNC2H1, TLK2, DHX35, MAP2K7, MAGI3, GBP6, GTPBP4, GTPBP3, OPA1, ROCK1, MYH1, BRAF, KIF5A, LIG1, ACSM2A, NME7, MARK2, RFC5, PNKP, RFC4, MAPK6, CAMK4, RFC1, RFC2, MST1R, NEK4, MYO18A, FASTKD5, ADSS, GNAI2, NEK2, FARS2, ERBB2, RAB40C, CHEK1, MYO9B, OAS2, URGCP, TK1, SGK223, VRK1, MUS…	0.868616
GOTERM_MF_FAT	GO:0032555~purine ribonucleotide binding	235	FASTKD3, KIFC1, PRKG2, MAP3K7, MAP3K6, MAP3K4, DDX11, MC1R, DHX38, MTG1, RAB28, CLK2, DHX37, CUL9, WNK4, ILK, DHX34, DYNC2H1, TLK2, DHX35, MAP2K7, MAGI3, GBP6, GTPBP4, GTPBP3, OPA1, ROCK1, MYH1, BRAF, KIF5A, LIG1, ACSM2A, NME7, MARK2, RFC5, PNKP, RFC4, MAPK6, CAMK4, RFC1, RFC2, MST1R, NEK4, MYO18A, FASTKD5, ADSS, GNAI2, NEK2, FARS2, ERBB2, RAB40C, CHEK1, MYO9B, OAS2, URGCP, TK1, SGK223, VRK1, MUS…	0.868616
GOTERM_BP_FAT	GO:0030031~cell projection assembly	16	FGD1, RAB8A, E2F4, ROCK1, STX2, PCNT, BAIAP2, WASF2, MTSS1L, DNAI2, OFD1, NCK1, IFT172, DYNC2H1, SH2B1, FGD4	0.868851
GOTERM_MF_FAT	GO:0017069~snRNA binding	4	HEXIM2, HEXIM1, CDK9, LSM2	0.869002
GOTERM_MF_FAT	GO:0019894~kinesin binding	4	KIF1B, KIAA1279, CROCC, MAPK8IP1	0.869002
GOTERM_MF_FAT	GO:0004745~retinol dehydrogenase activity	4	RDH10, ADH4, DHRS9, ADH7	0.869002
GOTERM_MF_FAT	GO:0031434~mitogen-activated protein kinase kinase binding	3	BRAF, MAPK8IP1, MAP3K11	0.869567
GOTERM_MF_FAT	GO:0032135~DNA insertion or deletion binding	3	MSH6, MSH2, PCNA	0.869567
GOTERM_MF_FAT	GO:0016410~N-acyltransferase activity	15	ELP3, TAF1, CSRP2BP, NAT6, HAT1, TADA1, TAF10, GLYAT, BAAT, SMARCE1, NAA11, NAT10, SRCAP, NAT8L, GTF3C4	0.87243
GOTERM_MF_FAT	GO:0008080~N-acetyltransferase activity	13	TAF1, ELP3, CSRP2BP, NAT6, HAT1, TADA1, TAF10, SMARCE1, NAA11, NAT10, SRCAP, NAT8L, GTF3C4	0.872617
KEGG_PATHWAY	hsa03020:RNA polymerase	6	POLR3GL, POLR1B, POLR2D, POLR3C, POLR2C, POLR2J2	0.878828
KEGG_PATHWAY	hsa03440:Homologous recombination	6	RPA1, POLD4, BLM, POLD1, RAD54L, RPA3	0.878828
KEGG_PATHWAY	hsa00565:Ether lipid metabolism	7	JMJD7-PLA2G4B, PLA2G12A, JMJD7, PAFAH1B3, PLA2G6, PAFAH1B1, PAFAH1B2, PPAP2A	0.879534
GOTERM_BP_FAT	GO:0016567~protein ubiquitination	21	LRSAM1, UBE3A, VHL, PPIL2, CBL, HERC2, UBOX5, TRIM23, ATG3, BRCA1, PRPF19, NOSIP, G2E3, FBXW7, WWP2, FBXO4, PAF1, TRAF6, BARD1, HECTD1, HDAC6	0.883478
GOTERM_BP_FAT	GO:0051299~centrosome separation	3	KIF11, NEK2, CNTROB	0.885207
GOTERM_BP_FAT	GO:0043068~positive regulation of programmed cell death	63	ITGB3BP, CADM1, ADORA1, MCF2L, SART1, CRADD, BAK1, TP53I3, CDKN2A, HTRA2, CASP9, IFNG, POU4F1, PSENEN, DDX20, WWOX, NET1, BCL10, ARHGEF18, HRK, IFI16, ARHGEF9, STK4, INHBA, HIPK1, DCUN1D3, MAP3K11, SIVA1, ING4, TRAF2, FGD1, APH1A, PML, AKAP13, PRKDC, FEM1B, TRAIP, SCRIB, DPF1, IFNA2, ERCC6, TGM2, AATF, TRAF6, DNAJA3, HIP1, TRAF3, FGD4, PLAGL2, ERCC2, B4GALT1, MSH6, NACC1, HTT, TP53BP2, BRCA1, TXN…	0.888281
GOTERM_CC_FAT	GO:0005635~nuclear envelope	25	MAD1L1, THAP7, PML, POLA1, LEMD2, CBX5, SEH1L, NARF, MNS1, PAFAH1B1, NUP37, GLE1, TNPO2, LBR, TMCO6, SNUPN, SUN2, TREX1, SENP2, TMEM48, AAAS, GMCL1, IGF2R, PCNA, NUP107	0.889559
GOTERM_MF_FAT	GO:0016455~RNA polymerase II transcription mediator activity	7	MED19, MED4, MED30, MED8, MED26, MED11, PPARGC1B	0.890189
GOTERM_MF_FAT	GO:0051059~NF-kappaB binding	7	BCL10, CDKN2A, HDAC1, TP53BP2, GSK3B, MSH5, DNAJA3	0.890189
GOTERM_CC_FAT	GO:0005675~holo TFIIH complex	3	ERCC5, ERCC2, GTF2H1	0.89298
GOTERM_CC_FAT	GO:0043034~costamere	3	TRPC1, ILK, SDC4	0.89298
GOTERM_BP_FAT	GO:0051640~organelle localization	17	MSTO1, DLGAP5, SUN2, NUSAP1, CDC23, NDC80, BIRC5, TACC3, VPS33B, NTN1, KIF1B, MAP1S, SEH1L, PAFAH1B1, ZW10, HDAC6, PINX1	0.897208
GOTERM_BP_FAT	GO:0006364~rRNA processing	17	PDCD11, RRP1, EXOSC6, TSR2, EMG1, LSM6, MPHOSPH10, EXOSC3, ERI1, WBP11, FBL, PA2G4, CDKN2A, WDR55, NOLC1, PES1, GEMIN4	0.897208
GOTERM_BP_FAT	GO:0006917~induction of apoptosis	48	SIVA1, ITGB3BP, FGD1, CADM1, APH1A, PML, AKAP13, FEM1B, ADORA1, TRAIP, SART1, MCF2L, CRADD, DPF1, IFNA2, BAK1, TP53I3, ERCC6, CDKN2A, HTRA2, TGM2, AATF, PSENEN, DDX20, TRAF6, WWOX, NET1, HIP1, TRAF3, ERCC2, PLAGL2, FGD4, MSH6, BCL10, NACC1, HTT, TP53BP2, ARHGEF18, HRK, ARHGEF9, IFI16, BRCA1, INHBA, TXNDC12, HIPK1, BBC3, IKBKG, PERP	0.897265
GOTERM_MF_FAT	GO:0004860~protein kinase inhibitor activity	8	SH3BP5, IBTK, CDKN2A, HEXIM2, HEXIM1, PRKRIP1, MBIP, MAPK8IP1	0.898717
GOTERM_BP_FAT	GO:0010942~positive regulation of cell death	63	ITGB3BP, CADM1, ADORA1, MCF2L, SART1, CRADD, BAK1, TP53I3, CDKN2A, HTRA2, CASP9, IFNG, POU4F1, PSENEN, DDX20, WWOX, NET1, BCL10, ARHGEF18, HRK, IFI16, ARHGEF9, STK4, INHBA, HIPK1, DCUN1D3, MAP3K11, SIVA1, ING4, TRAF2, FGD1, APH1A, PML, AKAP13, PRKDC, FEM1B, TRAIP, SCRIB, DPF1, IFNA2, ERCC6, TGM2, AATF, TRAF6, DNAJA3, HIP1, TRAF3, FGD4, PLAGL2, ERCC2, B4GALT1, MSH6, NACC1, HTT, TP53BP2, BRCA1, TXN…	0.899497
GOTERM_BP_FAT	GO:0051052~regulation of DNA metabolic process	20	MSH6, GTPBP4, UCN, BLM, MSH2, FAM175A, GMNN, TIPIN, TTF1, BRCA1, UIMC1, EYA3, IGF1R, CDC45, ACD, IFNG, PCNA, ID3, TINF2, RTEL1	0.901171
GOTERM_BP_FAT	GO:0006401~RNA catabolic process	13	PAN2, UPF2, MAGOH, RNPS1, CASC3, OAS2, RNASEH2A, RBM8A, DCP1B, DCP2, PNRC2, POP1, FEN1	0.901395
GOTERM_BP_FAT	GO:0007080~mitotic metaphase plate congression	4	SEH1L, CDC23, ZW10, PINX1	0.901494
GOTERM_BP_FAT	GO:0000731~DNA synthesis during DNA repair	4	POLD1, POLE, POLA1, WRN	0.901494
GOTERM_BP_FAT	GO:0016446~somatic hypermutation of immunoglobulin genes	4	EXO1, MSH6, MSH2, UNG	0.901494
GOTERM_BP_FAT	GO:0002566~somatic diversification of immune receptors via somatic mutation	4	EXO1, MSH6, MSH2, UNG	0.901494
GOTERM_BP_FAT	GO:0012502~induction of programmed cell death	48	SIVA1, ITGB3BP, FGD1, CADM1, APH1A, PML, AKAP13, FEM1B, ADORA1, TRAIP, SART1, MCF2L, CRADD, DPF1, IFNA2, BAK1, TP53I3, ERCC6, CDKN2A, HTRA2, TGM2, AATF, PSENEN, DDX20, TRAF6, WWOX, NET1, HIP1, TRAF3, ERCC2, PLAGL2, FGD4, MSH6, BCL10, NACC1, HTT, TP53BP2, ARHGEF18, HRK, ARHGEF9, IFI16, BRCA1, INHBA, TXNDC12, HIPK1, BBC3, IKBKG, PERP	0.901589
GOTERM_BP_FAT	GO:0006403~RNA localization	18	ZC3H3, PABPN1, UPF2, MAGOH, G3BP2, CASC3, NXT2, SENP2, HHEX, TMEM48, SEH1L, RBM8A, THOC7, NUP37, NUP107, GLE1, THOC3, THOC1	0.902671
GOTERM_BP_FAT	GO:0030330~DNA damage response, signal transduction by p53 class mediator	7	TRIAP1, ING4, HIPK1, BBC3, PML, IFI16, BRCA1	0.90284
GOTERM_MF_FAT	GO:0051540~metal cluster binding	10	ISCA1, ELP3, MUTYH, TYW1, NARF, NDUFS2, NTHL1, RFESD, RTEL1, ERCC2	0.903858
GOTERM_MF_FAT	GO:0051536~iron-sulfur cluster binding	10	ISCA1, ELP3, MUTYH, TYW1, NARF, NDUFS2, NTHL1, RFESD, RTEL1, ERCC2	0.903858
GOTERM_MF_FAT	GO:0016538~cyclin-dependent protein kinase regulator activity	5	CCNE2, CDKN2A, HEXIM2, HEXIM1, CABLES2	0.905914
KEGG_PATHWAY	hsa04010:MAPK signaling pathway	32	TRAF2, FGFR3, FGF17, MKNK2, MAP3K7, MAP3K6, JMJD7-PLA2G4B, MAP3K4, ELK4, PLA2G12A, RRAS, NFATC4, TRAF6, MAP2K7, BRAF, PTPN5, CACNA1I, MAPK10, STK4, DUSP3, RPS6KA4, NTRK1, JMJD7, GADD45G, IKBKG, CACNA1H, PLA2G6, CACNA1F, MAPK8IP1, MAP3K14, MAP3K12, CACNA1A, MAP3K11	0.905955
GOTERM_BP_FAT	GO:0008213~protein amino acid alkylation	9	SUV420H2, MLL5, EHMT1, BTG2, PRMT8, SUV39H1, C17ORF79, SETD2, SUV39H2	0.908032
GOTERM_BP_FAT	GO:0006479~protein amino acid methylation	9	SUV420H2, MLL5, EHMT1, BTG2, PRMT8, SUV39H1, C17ORF79, SETD2, SUV39H2	0.908032
GOTERM_MF_FAT	GO:0008013~beta-catenin binding	7	CTNNBIP1, CHD8, GSK3B, CDH1, CDH24, HDAC6, LZIC	0.908234
GOTERM_MF_FAT	GO:0019902~phosphatase binding	9	PPP1R9B, CARHSP1, NEK2, ERBB2, CABIN1, STRN, CDH1, GRIN3A, AKAP11	0.910192
KEGG_PATHWAY	hsa04622:RIG-I-like receptor signaling pathway	10	MAP3K7, IFNA2, TRAF2, IRF7, IKBKG, IRF3, MAPK10, TRAF6, DHX58, TRAF3	0.910344
GOTERM_CC_FAT	GO:0031228~intrinsic to Golgi membrane	7	ST6GALNAC5, CHST2, RER1, ENTPD4, MAN1C1, LFNG, B4GALNT1	0.910349
GOTERM_CC_FAT	GO:0043679~nerve terminal	6	UCN, SNCB, CHRM1, ILK, GRIA3, ADORA1	0.91044
KEGG_PATHWAY	hsa05222:Small cell lung cancer	12	CCNE2, E2F2, TRAF2, LAMA4, LAMB2, CASP9, PIAS4, RXRB, IKBKG, CDK6, TRAF6, TRAF3	0.910741
GOTERM_CC_FAT	GO:0005859~muscle myosin complex	4	MYH1, GNA11, MYL1, MYH13	0.911747
GOTERM_CC_FAT	GO:0043073~germ cell nucleus	4	RPA1, BLM, MARCKS, COIL	0.911747
GOTERM_CC_FAT	GO:0030057~desmosome	4	B4GALT1, DSG1, DSP, PERP	0.911747
GOTERM_MF_FAT	GO:0016811~hydrolase activity, acting on carbon-nitrogen (but not peptide) bonds, in linear amides	11	HDAC4, AMDHD2, HDAC1, COG8, MTA2, VNN1, SIRT6, WDYHV1, VNN3, HDAC6, GBA	0.91229
GOTERM_MF_FAT	GO:0019210~kinase inhibitor activity	8	SH3BP5, IBTK, CDKN2A, HEXIM2, HEXIM1, PRKRIP1, MBIP, MAPK8IP1	0.912692
GOTERM_CC_FAT	GO:0000164~protein phosphatase type 1 complex	2	PPP1R9B, PPP1CB	0.912699
GOTERM_CC_FAT	GO:0000138~Golgi trans cisterna	2	B4GALT1, AP4M1	0.912699
GOTERM_CC_FAT	GO:0043083~synaptic cleft	2	GABRA6, GRIA3	0.912699
GOTERM_CC_FAT	GO:0031262~Ndc80 complex	2	SPC24, NDC80	0.912699
GOTERM_CC_FAT	GO:0042587~glycogen granule	2	PPP1R3C, PPP1CB	0.912699
KEGG_PATHWAY	hsa04350:TGF-beta signaling pathway	12	INHBA, E2F4, ROCK1, INHBE, COMP, IFNG, INHBC, GDF5, RBL1, ID3, TFDP1, PITX2	0.912938
KEGG_PATHWAY	hsa00290:Valine, leucine and isoleucine biosynthesis	3	BCAT2, PDHA2, LARS2	0.913127
GOTERM_MF_FAT	GO:0031202~RNA splicing factor activity, transesterification mechanism	6	WDR83, MPHOSPH10, SRRM1, SNRNP40, PRPF3, PRPF6	0.914049
GOTERM_MF_FAT	GO:0016887~ATPase activity	47	DNAH9, ABCF3, BLM, MYO9B, DNAH7, DNAH6, DDX27, FANCM, CHD8, ERCC6, DDX28, DHX38, DDX11, DDX49, KATNA1, DDX24, DDX60L, TAP1, DYNC2H1, DHX35, DDX20, SNRNP35, DHX58, RTEL1, DHX57, ERCC2, DHX8, MSH6, RBBP4, RECQL5, MSH2, ATAD2, WRN, ABCG1, GTF2H1, RFC5, RECQL, RFC4, KIF1B, RFC1, RFC2, GTF2F2, KATNAL2, MYO18A, ABCC5, ABCC6, DNAL4	0.914346
GOTERM_CC_FAT	GO:0030914~STAGA complex	3	TAF10, TAF12, TADA1	0.914948
GOTERM_MF_FAT	GO:0070568~guanylyltransferase activity	3	GMPPB, THG1L, FPGT	0.915195
GOTERM_MF_FAT	GO:0016881~acid-amino acid ligase activity	30	UBE2Z, UBE3A, PPIL2, UBE2QL1, FEM1B, TTLL12, TTLL2, PRPF19, G2E3, WWP2, FBXW2, FBXO4, TRAF6, FBXO22, HECTD1, LRSAM1, ANAPC4, CBL, CDC23, UBOX5, HERC2, TRIM23, HERC1, ATG3, BRCA1, RNF180, NOSIP, PIAS4, ZER1, BARD1	0.915861
GOTERM_MF_FAT	GO:0004722~protein serine/threonine phosphatase activity	9	PHLPP1, PPM1F, PPP6C, PPP1R3C, PPM1D, PPEF1, EPM2A, PPM1L, PPP1CB	0.916008
KEGG_PATHWAY	hsa04910:Insulin signaling pathway	17	PHKA2, BRAF, EXOC7, CBL, FLOT1, MKNK2, ACACB, MAPK10, PPP1CB, PCK1, CBLB, PPP1R3C, PDPK1, PPP1R3B, GSK3B, CALM3, EIF4E2	0.916605
KEGG_PATHWAY	hsa00592:alpha-Linolenic acid metabolism	4	JMJD7-PLA2G4B, PLA2G12A, JMJD7, PLA2G6, ACOX3	0.916777
GOTERM_MF_FAT	GO:0004540~ribonuclease activity	12	EXO1, PAN2, AZGP1P1, EDDM3B, EXOSC6, POP1, DBR1, EXOSC3, PRIC285, RNASEH2A, FEN1, MRPL44	0.916806
GOTERM_BP_FAT	GO:0008630~DNA damage response, signal transduction resulting in induction of apoptosis	8	MSH6, TXNDC12, ERCC6, HIPK1, BBC3, PML, IFI16, BRCA1	0.917888
GOTERM_BP_FAT	GO:0007569~cell aging	8	HSD17B10, CDKN2A, TBX2, HTT, ILK, PML, WRN, DNAJA3	0.917888
GOTERM_BP_FAT	GO:0060271~cilium morphogenesis	8	OFD1, RAB8A, E2F4, PCNT, IFT172, DYNC2H1, DNAI2, IFT88	0.917888
KEGG_PATHWAY	hsa00564:Glycerophospholipid metabolism	10	CDS2, JMJD7-PLA2G4B, PLA2G15, NAT6, DGKD, PLA2G12A, JMJD7, PLA2G6, DGKZ, PCYT2, PPAP2A	0.918135
KEGG_PATHWAY	hsa00230:Purine metabolism	20	ADSS, POLE, POLA1, POLR3GL, POLR1B, POLR3C, AMPD2, POLR2D, POLR2J2, POLR2C, NME7, POLD4, PDE6C, ADCY9, POLE3, POLD1, RRM1, ENTPD4, RDH14, IMPDH2	0.918447
KEGG_PATHWAY	hsa04114:Oocyte meiosis	15	PPP2R5D, ANAPC4, PKMYT1, CDC23, CDC20, CDC26, CDC27, PPP1CB, CCNE2, IGF1R, CCNB2, ADCY9, FBXO43, CALM3, MAD2L2	0.91846
KEGG_PATHWAY	hsa05340:Primary immunodeficiency	6	CD8A, CD3D, CD8B, UNG, IKBKG, TAP1	0.919865
GOTERM_CC_FAT	GO:0016459~myosin complex	9	MYBPC2, MYH1, MYBPC1, GNA11, MYL1, MYH13, MYO9B, MYO18A, BMF	0.920082
KEGG_PATHWAY	hsa04070:Phosphatidylinositol signaling system	11	CDS2, PLCB3, PLCG1, DGKD, PIK3C2B, PLCD3, CALM3, DGKZ, ITPKB, INPP5A, PIP4K2B	0.921125
GOTERM_MF_FAT	GO:0009982~pseudouridine synthase activity	4	PUS3, RPUSD2, RPUSD3, RPUSD1	0.921473
GOTERM_BP_FAT	GO:0051098~regulation of binding	25	SIVA1, BLM, TLR3, DPH3, BAK1, CDKN2A, AES, ACD, SMARCD3, PRMT8, BRD4, NRG1, NR2F2, DNAJA3, ERCC2, RHEBL1, BCL10, GTPBP4, RUNX1T1, NR0B1, HDAC4, CALM3, ZNF462, IRF4, ID3	0.922686
GOTERM_BP_FAT	GO:0000086~G2/M transition of mitotic cell cycle	6	TAF1, PPM1D, DDX11, ANAPC4, BIRC5, CHEK1	0.923399
GOTERM_BP_FAT	GO:0051338~regulation of transferase activity	54	TLR3, PKMYT1, ZNF675, MBIP, SDC4, ADORA1, MAP3K7, CCNE2, MAP3K6, PDPK1, CDKN2A, MAP3K4, ILK, GNG3, NRG1, DBNL, GTPBP4, RBL1, PPP1CB, GTF2H1, WRAP53, CHRM1, GADD45G, PRKRIP1, MAP3K11, TRAF2, GNAI2, BLM, ERBB2, DRD5, CSF1, CHEK1, KIT, NPRL2, ACD, ERCC6, HEXIM2, HEXIM1, DGKD, MLLT1, PPAP2A, TRAF6, DNAJA3, FGD4, PINX1, STRADA, DUSP22, CDC25A, SH3BP5, ADCY9, EPGN, IKBKG, DGKZ, MAPK8IP1	0.923414
GOTERM_BP_FAT	GO:0002200~somatic diversification of immune receptors	7	EXO1, MSH6, MSH2, UNG, BCL11B, LIG1, PRKDC	0.923473
GOTERM_BP_FAT	GO:0007032~endosome organization	5	HOOK1, HOOK2, VPS18, AQP11, RAB22A	0.924351
GOTERM_BP_FAT	GO:0051168~nuclear export	12	ZC3H3, PABPN1, CCHCR1, HHEX, UPF2, GSK3B, STRADA, THOC7, GLE1, NUP107, THOC3, THOC1	0.924477
GOTERM_BP_FAT	GO:0002521~leukocyte differentiation	22	CD3D, CD8A, BLM, MSH2, CSF1, EOMES, MINK1, PRKDC, ITPKB, KIT, IFI16, FLT3LG, VCAM1, HDAC4, BAK1, PKNOX1, NTRK1, BCL11B, IRF4, TRAF6, TCF3, DNAJA3	0.924572
GOTERM_MF_FAT	GO:0004435~phosphoinositide phospholipase C activity	6	PLCL2, PLCB3, CASR, PLCG1, CHRM1, PLCD3	0.924964
GOTERM_MF_FAT	GO:0032947~protein complex scaffold	6	EIF3B, NCK1, SMARCD1, G3BP2, DLG5, MAPK8IP1	0.924964
GOTERM_MF_FAT	GO:0004003~ATP-dependent DNA helicase activity	6	RECQL, BLM, DDX11, WRN, RTEL1, ERCC2	0.924964
GOTERM_MF_FAT	GO:0019903~protein phosphatase binding	8	PPP1R9B, NEK2, ERBB2, CABIN1, STRN, CDH1, GRIN3A, AKAP11	0.925025
GOTERM_BP_FAT	GO:0003002~regionalization	31	TSHZ1, HOXA11, PRKDC, GLI3, ZIC3, HOXC6, ACD, HOXA6, LHX2, DYNC2H1, NR2F2, LFNG, DVL2, EGR2, MLL, LMX1B, HTT, MAFB, LDB1, NKX6-1, CTNNBIP1, HHEX, HOXD8, HIPK1, BTG2, FOXG1, IFT172, LRP6, POFUT1, MESP2, IFT88	0.925157
GOTERM_MF_FAT	GO:0003887~DNA-directed DNA polymerase activity	7	POLD4, POLI, POLE3, POLD1, POLE, POLA1, PAPD7	0.925893
GOTERM_MF_FAT	GO:0004527~exonuclease activity	10	EXO1, PAN2, EXOSC6, POLD1, ERI1, EXOSC3, TREX1, HAUS7, WRN, FEN1	0.926065
GOTERM_CC_FAT	GO:0030118~clathrin coat	6	AP1M1, AP2A2, AP2A1, AP4M1, GGA1, AP4B1	0.927704
GOTERM_CC_FAT	GO:0043204~perikaryon	5	EFNA2, CACNA1H, GRIA3, DDN, CACNA1A	0.927767
GOTERM_CC_FAT	GO:0045178~basal part of cell	5	CTTNBP2, ERBB2, OSCP1, FKBPL, MARK2	0.927767
KEGG_PATHWAY	hsa04620:Toll-like receptor signaling pathway	13	TOLLIP, TLR3, TLR5, MAPK10, MAP3K7, IFNA2, CD86, IRF7, IKBKG, IRF3, TRAF6, MAP2K7, TRAF3	0.929582
KEGG_PATHWAY	hsa03018:RNA degradation	9	EXOSC6, DCP2, DCP1B, LSM6, EDC3, PAPD7, LSM4, EXOSC3, LSM2	0.929657
KEGG_PATHWAY	hsa04020:Calcium signaling pathway	21	PHKA2, TRPC1, SLC8A1, GNA15, GNA11, DRD5, ERBB2, CACNA1I, ITPKB, PLCB3, CAMK4, PLCG1, ADCY9, PPID, CHRM1, PLCD3, TBXA2R, CALM3, CACNA1H, CACNA1F, CACNA1A	0.930942
GOTERM_BP_FAT	GO:0016072~rRNA metabolic process	17	PDCD11, RRP1, EXOSC6, TSR2, EMG1, LSM6, MPHOSPH10, EXOSC3, ERI1, WBP11, FBL, PA2G4, CDKN2A, WDR55, NOLC1, PES1, GEMIN4	0.932883
GOTERM_BP_FAT	GO:0000079~regulation of cyclin-dependent protein kinase activity	11	CCNE2, GTPBP4, CDKN2A, BLM, HEXIM2, HEXIM1, PKMYT1, CHEK1, PPP1CB, CDC25A, GTF2H1	0.932959
GOTERM_BP_FAT	GO:0008629~induction of apoptosis by intracellular signals	11	MSH6, TXNDC12, TP53I3, ERCC6, HTRA2, HIPK1, BBC3, PML, IFI16, BRCA1, SART1	0.932959
GOTERM_MF_FAT	GO:0030983~mismatched DNA binding	5	MSH6, MSH2, MSH5, TDG, PCNA	0.933046
KEGG_PATHWAY	hsa04660:T cell receptor signaling pathway	15	BCL10, CD8A, CD3D, CD8B, CBL, MAP3K7, CBLB, PLCG1, NCK1, GSK3B, IKBKG, IFNG, NFATC4, MAP3K14, MAP2K7	0.935622
KEGG_PATHWAY	hsa05130:Pathogenic Escherichia coli infection	8	CTTN, KRT18, ROCK1, MC1R, NCK1, CLDN1, CDH1, TLR5	0.935923
KEGG_PATHWAY	hsa00120:Primary bile acid biosynthesis	4	BAAT, HSD3B7, CYP7A1, CYP8B1	0.936356
GOTERM_BP_FAT	GO:0021680~cerebellar Purkinje cell layer development	4	AGTPBP1, LDB1, CACNA1A, KLHL1	0.936421
GOTERM_BP_FAT	GO:0016226~iron-sulfur cluster assembly	4	ISCA1, NARFL, NFS1, SDHAF1	0.936421
GOTERM_BP_FAT	GO:0051293~establishment of spindle localization	4	NUSAP1, PAFAH1B1, NDC80, ZW10	0.936421
GOTERM_BP_FAT	GO:0051653~spindle localization	4	NUSAP1, PAFAH1B1, NDC80, ZW10	0.936421
GOTERM_BP_FAT	GO:0002720~positive regulation of cytokine production during immune response	4	MAP3K7, TRAF2, BCL10, TRAF6	0.936421
GOTERM_BP_FAT	GO:0031163~metallo-sulfur cluster assembly	4	ISCA1, NARFL, NFS1, SDHAF1	0.936421
GOTERM_CC_FAT	GO:0031594~neuromuscular junction	4	MUSK, EFNA2, UTRN, NEFM	0.936589
GOTERM_CC_FAT	GO:0016460~myosin II complex	4	MYH1, GNA11, MYL1, MYH13	0.936589
GOTERM_CC_FAT	GO:0005891~voltage-gated calcium channel complex	4	CACNA1I, CACNA1H, CACNA1F, CACNA1A	0.936589
KEGG_PATHWAY	hsa00532:Chondroitin sulfate biosynthesis	4	B3GAT3, XYLT2, CHST14, B4GALT7	0.936622
GOTERM_BP_FAT	GO:0050821~protein stabilization	7	GTPBP4, STX12, VHL, HPS4, PML, MDM4, DNAJA3	0.936732
GOTERM_BP_FAT	GO:0042384~cilium assembly	7	OFD1, RAB8A, E2F4, PCNT, IFT172, DYNC2H1, DNAI2	0.936732
KEGG_PATHWAY	hsa05200:Pathways in cancer	40	E2F2, TRAF2, FGFR3, FGF17, ERBB2, PML, EGLN2, CDH1, KIT, GLI3, ARNT, FLT3LG, CCNE2, IGF1R, LAMB2, CDKN2A, CASP9, RARA, TRAF6, TRAF3, DVL2, MSH6, BRAF, VHL, RXRB, MSH2, CBL, RUNX1T1, CDK6, BIRC5, MAPK10, STK4, LAMA4, CBLB, HDAC1, PLCG1, PIAS4, GSK3B, NTRK1, IKBKG	0.937135
GOTERM_BP_FAT	GO:0051656~establishment of organelle localization	13	DLGAP5, SUN2, NUSAP1, CDC23, NDC80, BIRC5, NTN1, KIF1B, SEH1L, MAP1S, PAFAH1B1, PINX1, ZW10	0.937433
GOTERM_BP_FAT	GO:0006405~RNA export from nucleus	9	ZC3H3, PABPN1, HHEX, UPF2, THOC7, GLE1, NUP107, THOC3, THOC1	0.937726
KEGG_PATHWAY	hsa04130:SNARE interactions in vesicular transport	5	STX4, STX12, STX2, STX17, USE1	0.937744
GOTERM_BP_FAT	GO:0022037~metencephalon development	8	NCOA2, LMX1B, AGTPBP1, ULK1, LDB1, CACNA1A, KLHL1, FOXP2	0.937879
GOTERM_CC_FAT	GO:0005794~Golgi apparatus	95	SLC9A8, STK33, IER3IP1, ZNF18, PKMYT1, CSPG5, SLC35A1, SDC4, ST6GALNAC5, ARHGAP21, G2E3, GOLGA7, CHST10, XYLT2, MCCC1, B3GALNT2, DYNC2H1, CHST14, PSENEN, TRAPPC2P1, SEC24C, SAR1B, FNDC3A, WWOX, PGAP3, STX4, RPGR, ROCK1, LIMK2, FLOT1, CHST2, CORO7, AP4M1, HERC1, BICD2, ERGIC2, KIF1C, DHRS1, GYLTL1B, IGF2R, CTSC, PDE4DIP, WDR44, MYO18A, TRAPPC2, FGD1, AP1M1, GANAB, APH1A, CABP2, PPIL2, ARFRP1, RER1…	0.937956
GOTERM_BP_FAT	GO:0006275~regulation of DNA replication	12	IGF1R, GTPBP4, CDC45, UCN, ACD, BLM, GMNN, TIPIN, PCNA, TTF1, ID3, TINF2	0.938137
KEGG_PATHWAY	hsa05215:Prostate cancer	10	CCNE2, E2F2, IGF1R, PDPK1, CASP9, BRAF, GSK3B, ERBB2, IKBKG, INSRR	0.938209
GOTERM_BP_FAT	GO:0046907~intracellular transport	90	GRPEL2, HPS4, ATL3, WASF2, USE1, CSPG5, MIPEP, GLI3, HOOK1, HOOK2, BAK1, CCHCR1, SLC25A20, CRY2, IFNG, RANBP1, GLE1, SEC24C, SAR1B, TRAPPC2P1, ZW10, PABPN1, STX4, TMCO6, OPA1, RPGR, STX2, SNUPN, HERC2, AP4M1, TIMM8B, ERGIC2, TIMM8A, KIF1C, ANKRD27, HHEX, KRT18, KIF1B, AAAS, CAMK4, SIL1, THOC7, TOMM22, NUP107, THOC3, THOC1, TRAPPC2, ZC3H3, RTP3, AP1M1, SNX15, MYL1, PML, DSCR3, RER1, MYO9B, NAPB, P…	0.938405
KEGG_PATHWAY	hsa04912:GnRH signaling pathway	11	PLCB3, JMJD7-PLA2G4B, MAP3K4, ADCY9, PLA2G12A, GNA11, JMJD7, CALM3, PLA2G6, MAPK10, CACNA1F, MAP2K7	0.938446
GOTERM_BP_FAT	GO:0033673~negative regulation of kinase activity	16	DRD5, DUSP22, ZNF675, MBIP, NPRL2, SH3BP5, PDPK1, CDKN2A, HEXIM2, HEXIM1, PRKRIP1, GADD45G, ILK, MLLT1, MAPK8IP1, DNAJA3	0.938539
GOTERM_BP_FAT	GO:0032202~telomere assembly	3	ACD, WRAP53, TINF2	0.938601
GOTERM_BP_FAT	GO:0031573~intra-S DNA damage checkpoint	3	XPC, MSH2, TIPIN	0.938601
GOTERM_BP_FAT	GO:0010623~developmental programmed cell death	3	PRKDC, KIT, SCRIB	0.938601
GOTERM_BP_FAT	GO:0006271~DNA strand elongation during DNA replication	3	RFC4, POLA1, FEN1	0.938601
GOTERM_BP_FAT	GO:0002726~positive regulation of T cell cytokine production	3	MAP3K7, TRAF2, TRAF6	0.938601
GOTERM_BP_FAT	GO:0000084~S phase of mitotic cell cycle	3	DDX11, POLD1, POLA1	0.938601
GOTERM_BP_FAT	GO:0008053~mitochondrial fusion	3	MFN1, BAK1, OPA1	0.938601
GOTERM_BP_FAT	GO:0016973~poly(A)+ mRNA export from nucleus	3	ZC3H3, PABPN1, GLE1	0.938601
GOTERM_BP_FAT	GO:0000089~mitotic metaphase	3	MAD1L1, CDCA8, PES1	0.938601
GOTERM_BP_FAT	GO:0051320~S phase	3	DDX11, POLD1, POLA1	0.938601
GOTERM_BP_FAT	GO:0034968~histone lysine methylation	3	SUV39H1, SETD2, SUV39H2	0.938601
GOTERM_BP_FAT	GO:0009451~RNA modification	10	PUS3, GTPBP3, METTL14, RPUSD2, RPUSD3, METTL1, RPUSD1, THG1L, SSB, TGS1	0.938852
GOTERM_BP_FAT	GO:0006400~tRNA modification	5	PUS3, GTPBP3, METTL1, THG1L, SSB	0.939095
GOTERM_BP_FAT	GO:0050870~positive regulation of T cell activation	14	BCL10, TRAF2, BLM, ITPKB, SART1, VCAM1, MAP3K7, CD86, NCK1, IFNG, VNN1, RARA, TRAF6, DNAJA3	0.939135
GOTERM_BP_FAT	GO:0008033~tRNA processing	14	HSD17B10, PUS3, GTPBP3, LSM6, FARS2, PUS10, SSB, FBL, METTL1, TYW1, TRMT12, THG1L, POP1, DUS3L	0.939135
GOTERM_BP_FAT	GO:0030071~regulation of mitotic metaphase/anaphase transition	6	CUL9, DLGAP5, CDC23, HERC2, MAD2L2, ZZEF1	0.93938
KEGG_PATHWAY	hsa00062:Fatty acid elongation in mitochondria	2	PPT2, PPT1	0.939872
KEGG_PATHWAY	hsa05216:Thyroid cancer	4	BRAF, RXRB, NTRK1, CDH1	0.940221
KEGG_PATHWAY	hsa00591:Linoleic acid metabolism	4	JMJD7-PLA2G4B, CYP3A7, PLA2G12A, JMJD7, PLA2G6	0.940346
GOTERM_MF_FAT	GO:0004022~alcohol dehydrogenase (NAD) activity	3	ADH4, DHRS9, ADH7	0.941007
GOTERM_MF_FAT	GO:0046983~protein dimerization activity	72	GRPEL2, JDP2, CADM1, CD8A, HPS4, NR6A1, ADORA1, FLT3LG, BATF, ASGR1, BAK1, TP53I3, PRMT8, GABPB2, WWOX, BATF3, ZBTB22, PDXK, CD3D, BRAF, LIMK2, LDB1, RUNX1T1, IL6R, NR0B1, STK4, POLR2J2, INHBA, TIMELESS, SDS, NFE2L1, MAP3K12, MAP3K11, GGCT, CSF1, ERBB2, NFS1, POLA1, PML, PLVAP, MYO9B, POLR2C, ZNF618, ATF1, ARNT, ERCC5, ECE1, DGKD, KATNA1, TAP1, TEF, PAFAH1B1, TCF4, TCF3, ZBTB7B, B4GALT1, PDK2, ML…	0.941098
KEGG_PATHWAY	hsa04514:Cell adhesion molecules (CAMs)	15	CLDN8, MAG, CADM1, CD8A, CD8B, CLDN6, NFASC, CDH1, HLA-DMB, SDC4, HLA-DQA1, VCAM1, NCAM1, CD86, CLDN1	0.941164
GOTERM_MF_FAT	GO:0016298~lipase activity	16	PLCXD3, CASR, PLA2G15, GPLD1, CLC, PLCL2, PLCB3, JMJD7-PLA2G4B, NAPEPLD, PLCG1, JMJD7, PLA2G12A, CHRM1, PLCD3, PLA2G6, PLA2G4F, PLCXD1	0.941634
KEGG_PATHWAY	hsa00130:Ubiquinone and other terpenoid-quinone biosynthesis	2	COQ3, COQ7	0.941891
GOTERM_BP_FAT	GO:0051327~M phase of meiotic cell cycle	17	EXO1, MSH6, MKI67, HSD3B7, NEK2, MSH5, RBM7, CHEK1, RAD54L, SUV39H2, KLHDC3, RPA1, FBXO43, MNS1, FANCA, LFNG, ZW10	0.942154
GOTERM_BP_FAT	GO:0007126~meiosis	17	EXO1, MSH6, MKI67, HSD3B7, NEK2, MSH5, RBM7, CHEK1, RAD54L, SUV39H2, KLHDC3, RPA1, FBXO43, MNS1, FANCA, LFNG, ZW10	0.942154
KEGG_PATHWAY	hsa04012:ErbB signaling pathway	10	CBLB, PLCG1, BRAF, GSK3B, ERBB2, NCK1, CBL, MAPK10, NRG1, MAP2K7	0.9423
GOTERM_MF_FAT	GO:0035257~nuclear hormone receptor binding	13	ZBTB22, STRN, NR0B1, PPARGC1B, BRCA1, PRPF6, TAF11, TAF10, MED4, MED30, NCOA2, SMARCD3, TOB2	0.942474
GOTERM_MF_FAT	GO:0016879~ligase activity, forming carbon-nitrogen bonds	33	ADSS, UBE2Z, UBE3A, PPIL2, UBE2QL1, FEM1B, TTLL12, TTLL2, PRPF19, G2E3, WWP2, FBXW2, FBXO4, TRAF6, FBXO22, HECTD1, LRSAM1, ANAPC4, CBL, CDC23, MTHFSD, UBOX5, HERC2, ACACB, TRIM23, HERC1, ATG3, BRCA1, RNF180, NOSIP, PIAS4, ZER1, BARD1	0.942661
GOTERM_BP_FAT	GO:0031647~regulation of protein stability	9	GTPBP4, CDKN2A, STX12, VHL, HPS4, PML, PRKDC, MDM4, DNAJA3	0.942744
GOTERM_BP_FAT	GO:0006888~ER to Golgi vesicle-mediated transport	9	HTT, ATL3, USE1, SEC22A, SEC24C, TRAPPC2P1, SAR1B, ERGIC2, ZW10, TRAPPC2	0.942744
KEGG_PATHWAY	hsa04623:Cytosolic DNA-sensing pathway	7	IFNA2, IRF7, IKBKG, TREX1, IRF3, POLR3GL, POLR3C	0.942755
GOTERM_CC_FAT	GO:0010369~chromocenter	2	TINF2, CBX5	0.942879
GOTERM_CC_FAT	GO:0030122~AP-2 adaptor complex	2	AP2A2, AP2A1	0.942879
GOTERM_CC_FAT	GO:0070695~FHF complex	2	HOOK1, HOOK2	0.942879
GOTERM_CC_FAT	GO:0005828~kinetochore microtubule	2	KNTC1, ZW10	0.942879
GOTERM_CC_FAT	GO:0000445~THO complex part of transcription export complex	2	THOC7, THOC1	0.942879
GOTERM_CC_FAT	GO:0001652~granular component	2	CDKN2A, FBL	0.942879
GOTERM_CC_FAT	GO:0000347~THO complex	2	THOC7, THOC1	0.942879
GOTERM_BP_FAT	GO:0007249~I-kappaB kinase/NF-kappaB cascade	12	MAP3K7, TRAF2, BCL10, IKBKG, SNIP1, G3BP2, ZNF675, TLR3, IRF3, TLR5, TRAF6, NKIRAS2	0.9429
KEGG_PATHWAY	hsa00071:Fatty acid metabolism	5	CPT1C, ACADSB, ADH4, ADH7, ACOX3	0.942989
GOTERM_BP_FAT	GO:0040029~regulation of gene expression, epigenetic	14	MLL, HSD3B7, HAT1, SIRT6, DMAP1, BRCA1, SRRT, MLL5, SMARCD1, GATAD2A, CELF1, DNMT3B, MLL4, HELLS	0.943279
GOTERM_MF_FAT	GO:0042623~ATPase activity, coupled	38	BLM, MYO9B, DDX27, FANCM, CHD8, ERCC6, DDX28, DDX49, DDX11, DHX38, KATNA1, DDX60L, TAP1, DDX24, DHX35, DDX20, SNRNP35, DHX58, RTEL1, DHX57, ERCC2, DHX8, RBBP4, RECQL5, WRN, ABCG1, GTF2H1, RFC5, RECQL, RFC4, RFC1, RFC2, GTF2F2, KATNAL2, MYO18A, ABCC5, ABCC6, DNAL4	0.943416
GOTERM_BP_FAT	GO:0022613~ribonucleoprotein complex biogenesis	28	LSM6, ERI1, WBP11, EBNA1BP2, CDKN2A, WDR55, GEMIN8, AATF, DDX20, TGS1, GEMIN4, CLNS1A, SRPK2, PDCD11, GTPBP4, RRP1, EXOSC6, EMG1, TSR2, SNUPN, MPHOSPH10, EXOSC3, FBL, PRPF6, PA2G4, NOLC1, CELF1, PES1	0.943488
KEGG_PATHWAY	hsa03320:PPAR signaling pathway	9	CPT1C, PDPK1, RXRB, CYP7A1, ILK, CYP8B1, PCK1, ACOX3, SLC27A4	0.943611
GOTERM_CC_FAT	GO:0043601~nuclear replisome	3	RPA1, POLA1, RPA3	0.943668
GOTERM_CC_FAT	GO:0043198~dendritic shaft	3	GSK3B, ILK, GRIA3	0.943668
GOTERM_CC_FAT	GO:0005665~DNA-directed RNA polymerase II, core complex	3	POLR2D, POLR2C, ZNF768	0.943668
GOTERM_CC_FAT	GO:0016328~lateral plasma membrane	3	CLDN1, CDH1, ABCC6	0.943668
GOTERM_CC_FAT	GO:0030894~replisome	3	RPA1, POLA1, RPA3	0.943668
GOTERM_CC_FAT	GO:0033276~transcription factor TFTC complex	3	TAF10, TAF12, TAF9B	0.943668
GOTERM_CC_FAT	GO:0035267~NuA4 histone acetyltransferase complex	3	YEATS4, ACTL6A, DMAP1	0.943668
GOTERM_BP_FAT	GO:0051169~nuclear transport	25	ZC3H3, PML, POU1F1, GLI3, CCHCR1, CRY2, IFNG, GLE1, TNPO2, PABPN1, FYB, TMCO6, UPF2, HTT, SNUPN, STRADA, HHEX, CBLB, AAAS, CAMK4, GSK3B, THOC7, NUP107, THOC3, THOC1	0.943717
KEGG_PATHWAY	hsa05016:Huntington's disease	21	HTT, COX7B2, REST, DNAI2, POLR2D, POLR2J2, POLR2C, TFAM, PLCB3, AP2A2, SIN3A, HDAC1, CASP9, AP2A1, BBC3, PPID, TGM2, DNAL1, NDUFS2, DNAL4, HIP1	0.944059
GOTERM_BP_FAT	GO:0018105~peptidyl-serine phosphorylation	7	TAF1, GSK3B, ILK, IFNG, PRKDC, STK4, MAP3K12	0.944105
GOTERM_BP_FAT	GO:0070646~protein modification by small protein removal	7	SENP2, TAF10, SENP1, USP21, USP20, ATXN7L3, UIMC1	0.944105
GOTERM_BP_FAT	GO:0043393~regulation of protein binding	7	HDAC4, BAK1, GTPBP4, AES, SMARCD3, PRMT8, NRG1	0.944105
GOTERM_MF_FAT	GO:0004708~MAP kinase kinase activity	4	MAP3K7, EPGN, MAPK10, MAP2K7	0.944157
GOTERM_BP_FAT	GO:0044265~cellular macromolecule catabolic process	98	OTUB2, USP27X, MUTYH, G2E3, CDKN2A, RBM8A, WWP2, CUL9, PSENEN, FBXO22, CDCA3, AUP1, PAN2, MAGOH, ANAPC4, RNASEH2A, PNKP, UHRF1, KDM2B, FBXO16, PIAS4, ASB2, RAD23A, RAB40C, PPT1, OAS2, UBE2QL1, UBAC1, FBXW9, FBXW7, FBXO43, FBXW2, FBXO4, TRAF6, NTHL1, HECTD1, FOXRED2, CDC23, CDC20, RNPS1, CASC3, UBOX5, CDC26, CDC27, ATG3, BRCA1, PSMB9, TXNDC12, TULP4, CBLB, DCP2, DCP1B, PSMC3, PNRC2, POP1, TDG, FBX…	0.94417
GOTERM_BP_FAT	GO:0043549~regulation of kinase activity	51	PKMYT1, ZNF675, TLR3, MBIP, SDC4, ADORA1, MAP3K7, CCNE2, MAP3K6, PDPK1, CDKN2A, MAP3K4, ILK, GNG3, NRG1, DBNL, GTPBP4, RBL1, PPP1CB, GTF2H1, CHRM1, GADD45G, PRKRIP1, MAP3K11, TRAF2, GNAI2, BLM, ERBB2, DRD5, CSF1, CHEK1, KIT, NPRL2, ERCC6, HEXIM2, HEXIM1, DGKD, MLLT1, PPAP2A, TRAF6, DNAJA3, FGD4, STRADA, DUSP22, CDC25A, SH3BP5, ADCY9, EPGN, IKBKG, DGKZ, MAPK8IP1	0.944245
GOTERM_BP_FAT	GO:0006461~protein complex assembly	70	E2F2, GLRA1, ATL3, KNTC1, CTTNBP2, GTF2E1, MAZ, MC1R, AQP11, MED26, IL1RAP, ILK, NRG1, FANCA, ZW10, BCL10, SNAPC5, STX4, BRAF, CRYAA, TTF1, CDK9, GTF2B, THEG, GTF2H1, TAF11, TAF10, MED4, TAF12, NCK1, RRM1, TOMM22, MDM4, MAP3K11, HSD17B10, TRAF2, BLM, TAF9B, GPAA1, NFS1, PML, CDH1, POLR2D, POLR2C, SDHAF1, IGF1R, TFAM, MUSK, DGKD, TGM2, TNPO2, GTF3C4, HIP1, ERCC2, TAF1, NACC1, MLL, MSTO1, VHL, GABR…	0.944517
GOTERM_BP_FAT	GO:0070271~protein complex biogenesis	70	E2F2, GLRA1, ATL3, KNTC1, CTTNBP2, GTF2E1, MAZ, MC1R, AQP11, MED26, IL1RAP, ILK, NRG1, FANCA, ZW10, BCL10, SNAPC5, STX4, BRAF, CRYAA, TTF1, CDK9, GTF2B, THEG, GTF2H1, TAF11, TAF10, MED4, TAF12, NCK1, RRM1, TOMM22, MDM4, MAP3K11, HSD17B10, TRAF2, BLM, TAF9B, GPAA1, NFS1, PML, CDH1, POLR2D, POLR2C, SDHAF1, IGF1R, TFAM, MUSK, DGKD, TGM2, TNPO2, GTF3C4, HIP1, ERCC2, TAF1, NACC1, MLL, MSTO1, VHL, GABR…	0.944517
GOTERM_CC_FAT	GO:0005829~cytosol	143	ITGB3BP, FOXO4, SART1, MAP3K7, BAK1, CTTNBP2, AQP11, RPL26L1, CEP290, PELI2, DDX20, FNDC3A, CDCA3, NET1, RNF31, CLNS1A, DBNL, BCL10, C2CD2, PDXK, ROCK1, CSNK1G2, ANAPC4, PCTP, CORO7, CAMK4, FLAD1, TRAF2, FGD1, GGCT, GNAI2, NEK2, RUNDC3A, AKAP13, PPT1, CEP164, AZI1, TK1, SULT4A1, EIF3B, BLOC1S3, EIF3F, TRAF6, BMF, DNAJA3, FGD4, OSBPL5, PCNT, EPM2A, CDC23, TKT, CDC20, LOC729020, ACACB, CDC26, ATG3,…	0.944553
GOTERM_CC_FAT	GO:0031513~nonmotile primary cilium	5	RAB8A, CEP290, PAFAH1B1, PCDH15, CNGB3	0.944639
GOTERM_CC_FAT	GO:0005637~nuclear inner membrane	4	NARF, LEMD2, PCNA, LBR	0.94471
KEGG_PATHWAY	hsa04144:Endocytosis	20	PARD6A, SH3GL3, FGFR3, CHMP4A, CBL, KIT, ASAP3, IGF1R, RAB11FIP5, CBLB, AP2A2, AP2A1, NTRK1, RAB22A, TRAF6, ARAP3, PIP4K2B, EHD4, VPS25, SH3GL1	0.944776
KEGG_PATHWAY	hsa00534:Heparan sulfate biosynthesis	4	EXTL3, B3GAT3, XYLT2, B4GALT7	0.944902
GOTERM_BP_FAT	GO:0007242~intracellular signaling cascade	164	GNA15, CASR, PLEKHM1, GNA11, SNIP1, RGL4, TLR3, ITPKB, MBIP, TLR5, FOXO4, ADORA1, MAP3K7, MAP3K6, MLL5, MAP3K4, EIF4EBP2, MC1R, RAB28, WNK4, IFNG, RRAS, RARA, TLK2, GNG3, MLL3, MAP2K7, NET1, DBNL, BCL10, MAGI3, ROCK1, BRAF, STMN2, STK4, PPARGC1B, FOXN3, MARK2, CRHR1, TNS3, RFC4, ZWINT, ASB2, DCBLD2, TRAF2, PLCXD3, HMGB2, FGFR3, GNAI2, BLM, DRD5, ERBB2, ARFRP1, TIPIN, RAB40C, RUNDC3A, AKAP13, CHEK…	0.944964
KEGG_PATHWAY	hsa04140:Regulation of autophagy	5	IFNA2, ULK1, BECN1, IFNG, ATG3	0.945071
GOTERM_CC_FAT	GO:0012505~endomembrane system	85	MAD1L1, SLC9A6, CYP3A7, CHMP4A, LEMD2, ALG6, CSPG5, SLC35A1, ADORA1, CBX5, ST6GALNAC5, CTTNBP2, GP5, HTRA2, SEH1L, CASP7, NARF, CYP7A1, NUP37, GLE1, SEC24C, FNDC3A, LBR, PGAP3, SGPL1, TMCO6, SNUPN, PIGW, CHST2, DHRS9, CORO7, AP4M1, RNF180, SENP2, CHMP1A, KIF1B, AAAS, IGF2R, NCK1, PPM1L, NUP107, DEGS2, THAP7, EXTL3, AP1M1, CYP1B1, MAL2, PML, GPAA1, POLA1, DSCR3, RER1, FMO2, PEX16, SEC22A, MNS1, PA…	0.945946
GOTERM_BP_FAT	GO:0032147~activation of protein kinase activity	19	TRAF2, GNAI2, STRADA, TLR3, ADORA1, MAP3K7, PDPK1, ERCC6, MAP3K4, ADCY9, DGKD, CHRM1, GADD45G, IKBKG, DGKZ, TRAF6, PPAP2A, NRG1, MAP3K11	0.946115
KEGG_PATHWAY	hsa04270:Vascular smooth muscle contraction	13	KCNMB4, ARHGEF1, BRAF, ROCK1, GNA11, PPP1CB, JMJD7-PLA2G4B, PLCB3, ADCY9, JMJD7, PLA2G12A, CALM3, PLA2G6, CACNA1F	0.94622
KEGG_PATHWAY	hsa05219:Bladder cancer	6	E2F2, CDKN2A, FGFR3, BRAF, ERBB2, CDH1	0.946492
GOTERM_MF_FAT	GO:0016891~endoribonuclease activity, producing 5'-phosphomonoesters	6	EXO1, POP1, DBR1, RNASEH2A, FEN1, MRPL44	0.946518
KEGG_PATHWAY	hsa04520:Adherens junction	9	MAP3K7, PTPRJ, IGF1R, BAIAP2, ERBB2, WASF2, CDH1, SSX2IP, SNAI2	0.946623
GOTERM_BP_FAT	GO:0010332~response to gamma radiation	6	BAK1, ERCC6, PML, PRKDC, IL6R, DCUN1D3	0.946912
KEGG_PATHWAY	hsa00520:Amino sugar and nucleotide sugar metabolism	6	GMPPB, GALK2, CYB5R1, AMDHD2, FPGT, PMM1	0.947037
KEGG_PATHWAY	hsa04330:Notch signaling pathway	6	DVL2, CIR1, HDAC1, APH1A, PSENEN, LFNG	0.947653
KEGG_PATHWAY	hsa01040:Biosynthesis of unsaturated fatty acids	3	BAAT, YOD1, ACOX3	0.947677
KEGG_PATHWAY	hsa00562:Inositol phosphate metabolism	7	PLCB3, PLCG1, PIK3C2B, PLCD3, ITPKB, INPP5A, PIP4K2B	0.947899
KEGG_PATHWAY	hsa02010:ABC transporters	5	TAP1, SNRNP35, ABCG1, ABCC5, ABCC6	0.947925
KEGG_PATHWAY	hsa04920:Adipocytokine signaling pathway	8	CPT1C, TRAF2, RXRB, IKBKG, MAPK10, ACACB, CAMKK1, PCK1	0.947993
GOTERM_BP_FAT	GO:0051321~meiotic cell cycle	17	EXO1, MSH6, MKI67, HSD3B7, NEK2, MSH5, RBM7, CHEK1, RAD54L, SUV39H2, KLHDC3, RPA1, FBXO43, MNS1, FANCA, LFNG, ZW10	0.948161
GOTERM_BP_FAT	GO:0031396~regulation of protein ubiquitination	17	BCL10, GTPBP4, ANAPC4, CDC23, CDC20, CDC26, FEM1B, CDC27, BRCA1, PSMB9, CDKN2A, PSMC3, FBXO4, PSMD7, DNAJA3, ZER1, PSMD9	0.948161
KEGG_PATHWAY	hsa00061:Fatty acid biosynthesis	2	MCAT, ACACB	0.948247
KEGG_PATHWAY	hsa00770:Pantothenate and CoA biosynthesis	3	BCAT2, PANK1, VNN1	0.948391
KEGG_PATHWAY	hsa04142:Lysosome	12	AP1M1, PLA2G15, IGF2R, NAGA, PPT2, PPT1, CTSC, ENTPD4, AP4M1, GGA1, AP4B1, GBA	0.948445
GOTERM_BP_FAT	GO:0001824~blastocyst development	9	GINS1, PRPF19, G2E3, PSMC3, NASP, TEAD4, NLE1, EOMES, CDH1	0.948663
GOTERM_BP_FAT	GO:0007093~mitotic cell cycle checkpoint	9	TRIAP1, MAD1L1, ZWINT, KNTC1, PML, DGKZ, FOXO4, MAD2L2, ZW10	0.948663
GOTERM_BP_FAT	GO:0006402~mRNA catabolic process	9	PAN2, UPF2, DCP2, DCP1B, RBM8A, PNRC2, MAGOH, RNPS1, CASC3	0.948663
GOTERM_BP_FAT	GO:0042254~ribosome biogenesis	20	GTPBP4, PDCD11, RRP1, EXOSC6, TSR2, EMG1, LSM6, MPHOSPH10, EXOSC3, ERI1, WBP11, FBL, EBNA1BP2, PA2G4, CDKN2A, WDR55, NOLC1, AATF, PES1, GEMIN4	0.948721
KEGG_PATHWAY	hsa05210:Colorectal cancer	9	DVL2, IGF1R, MSH6, CASP9, BRAF, MSH2, GSK3B, BIRC5, MAPK10	0.948777
GOTERM_BP_FAT	GO:0009650~UV protection	4	ERCC5, MC1R, FEN1, ERCC2	0.948898
GOTERM_BP_FAT	GO:0051310~metaphase plate congression	4	SEH1L, CDC23, ZW10, PINX1	0.948898
KEGG_PATHWAY	hsa05213:Endometrial cancer	7	PDPK1, CASP9, BRAF, GSK3B, ERBB2, ILK, CDH1	0.949033
KEGG_PATHWAY	hsa05220:Chronic myeloid leukemia	8	E2F2, CBLB, CDKN2A, HDAC1, BRAF, CBL, IKBKG, CDK6	0.949434
GOTERM_BP_FAT	GO:0051225~spindle assembly	5	HAUS5, SAC3D1, HAUS1, HAUS7, HAUS8	0.949536
KEGG_PATHWAY	hsa00563:Glycosylphosphatidylinositol(GPI)-anchor biosynthesis	4	PIGW, GPLD1, GPAA1, PIGQ	0.94992
KEGG_PATHWAY	hsa00270:Cysteine and methionine metabolism	4	LDHAL6A, SDS, MAT2B, DNMT3B	0.950139
KEGG_PATHWAY	hsa00650:Butanoate metabolism	4	ACSM3, ACSM2A, PDHA2, BDH1	0.950139
KEGG_PATHWAY	hsa00830:Retinol metabolism	6	AWAT2, RDH10, CYP3A7, ADH4, DHRS9, ADH7	0.95019
KEGG_PATHWAY	hsa00430:Taurine and hypotaurine metabolism	2	BAAT, GGT7	0.950483
KEGG_PATHWAY	hsa04666:Fc gamma R-mediated phagocytosis	10	JMJD7-PLA2G4B, PLCG1, LIMK2, JMJD7, WASF2, PLA2G6, PLA2G4F, MARCKS, ASAP3, PPAP2A, PIP4K2B	0.950907
KEGG_PATHWAY	hsa04722:Neurotrophin signaling pathway	13	BRAF, MAPK10, KIDINS220, RPS6KA4, PLCG1, CAMK4, NTRK1, GSK3B, CALM3, SH2B1, CSK, TRAF6, MAP2K7	0.951084
KEGG_PATHWAY	hsa05212:Pancreatic cancer	8	E2F2, CDKN2A, CASP9, BRAF, ERBB2, IKBKG, CDK6, MAPK10	0.951669
KEGG_PATHWAY	hsa04150:mTOR signaling pathway	6	EIF4B, PDPK1, BRAF, ULK1, STRADA, EIF4E2	0.9519
GOTERM_CC_FAT	GO:0016605~PML body	5	RPA1, BLM, HIPK1, PML, CBX5	0.952059
KEGG_PATHWAY	hsa05214:Glioma	7	E2F2, IGF1R, CDKN2A, PLCG1, BRAF, CALM3, CDK6	0.952136
KEGG_PATHWAY	hsa04940:Type I diabetes mellitus	5	ICA1, CD86, IFNG, HLA-DMB, HLA-DQA1	0.952192
GOTERM_CC_FAT	GO:0043296~apical junction complex	12	B4GALT1, PARD6A, CLDN8, MAGI3, CLDN6, WNK4, DSG1, CLDN1, STRN, DSP, PERP, LIN7A	0.954305
KEGG_PATHWAY	hsa05322:Systemic lupus erythematosus	10	C7, CD86, HIST1H2BE, IFNG, HIST1H3A, H3F3A, SSB, H2AFJ, HLA-DMB, HLA-DQA1	0.954326
GOTERM_CC_FAT	GO:0043596~nuclear replication fork	3	RPA1, POLA1, RPA3	0.955267
GOTERM_CC_FAT	GO:0005811~lipid particle	3	PRPF19, PLIN4, KATNA1	0.955267
KEGG_PATHWAY	hsa00510:N-Glycan biosynthesis	5	B4GALT1, GANAB, ALG6, ALG10, MAN1C1	0.955798
GOTERM_CC_FAT	GO:0030173~integral to Golgi membrane	6	ST6GALNAC5, RER1, ENTPD4, MAN1C1, LFNG, B4GALNT1	0.956004
GOTERM_MF_FAT	GO:0005133~interferon-gamma receptor binding	2	IFNG, DNAJA3	0.956026
GOTERM_MF_FAT	GO:0009378~four-way junction helicase activity	2	BLM, WRN	0.956026
GOTERM_MF_FAT	GO:0045029~UDP-activated nucleotide receptor activity	2	P2RY6, P2RY14	0.956026
GOTERM_MF_FAT	GO:0016730~oxidoreductase activity, acting on iron-sulfur proteins as donors	2	NARF, FDXR	0.956026
GOTERM_MF_FAT	GO:0008309~double-stranded DNA specific exodeoxyribonuclease activity	2	EXO1, FEN1	0.956026
GOTERM_MF_FAT	GO:0051747~DNA demethylase activity	2	ALKBH3, ALKBH2	0.956026
GOTERM_MF_FAT	GO:0046974~histone methyltransferase activity (H3-K9 specific)	2	SUV39H1, SUV39H2	0.956026
GOTERM_MF_FAT	GO:0032143~single thymine insertion binding	2	MSH6, MSH2	0.956026
GOTERM_MF_FAT	GO:0008474~palmitoyl-(protein) hydrolase activity	2	PPT2, PPT1	0.956026
GOTERM_MF_FAT	GO:0000700~mismatch base pair DNA N-glycosylase activity	2	TDG, PCNA	0.956026
GOTERM_MF_FAT	GO:0010302~2-oxoglutarate-dependent dioxygenase activity	2	ALKBH3, ALKBH2	0.956026
GOTERM_MF_FAT	GO:0000287~magnesium ion binding	60	FIGNL1, GRIN3A, MIPEP, RHOV, MAP3K7, FAHD1, MAP3K6, POMT2, MAP3K4, SAR1B, SIK1, MAP2K7, CDC7, SRPK2, POLI, PDXK, OPA1, CSNK1G2, LIG1, ACSM2A, STK4, NME7, MARK2, EYA3, MAST3, PPM1F, PPM1D, PPEF1, TESK1, PPM1L, HAUS7, NEK4, MAP3K12, ALPL, ADSS, NEK2, FARS2, MKNK2, ERI1, ERCC5, FMO2, NUDT8, DYRK4, ILVBL, ENTPD4, C1GALT1, ZC3H12D, FEN1, ERCC2, EXO1, MSH6, MSH2, TREX1, PCK1, ACSM3, RPS6KA4, ADCY9, TNK…	0.956421
GOTERM_MF_FAT	GO:0005501~retinoid binding	5	RBP7, ADH4, RBP3, RARA, ADH7	0.956574
GOTERM_BP_FAT	GO:0007005~mitochondrion organization	22	GRPEL2, OPA1, MSTO1, CRYAA, GGCT, HTT, MIPEP, TIMM8B, SDHAF1, TIMM8A, BAK1, TFAM, MFN1, CDKN2A, HTRA2, BBC3, CASP7, GFM1, TOMM22, FANCG, DNAJA3, IFI6	0.956725
GOTERM_BP_FAT	GO:0045859~regulation of protein kinase activity	49	PKMYT1, ZNF675, TLR3, MBIP, SDC4, ADORA1, MAP3K7, CCNE2, MAP3K6, PDPK1, CDKN2A, MAP3K4, ILK, GNG3, NRG1, DBNL, GTPBP4, PPP1CB, GTF2H1, CHRM1, PRKRIP1, GADD45G, MAP3K11, TRAF2, GNAI2, BLM, ERBB2, DRD5, CSF1, CHEK1, KIT, ERCC6, HEXIM2, HEXIM1, DGKD, MLLT1, PPAP2A, TRAF6, DNAJA3, FGD4, STRADA, DUSP22, CDC25A, SH3BP5, ADCY9, EPGN, IKBKG, DGKZ, MAPK8IP1	0.956961
GOTERM_CC_FAT	GO:0005773~vacuole	28	HPS4, USE1, PPT2, PPT1, HLA-DMB, VPS33B, HOOK1, HOOK2, NAGA, KCNE2, GBA, BCL10, STX4, VPS18, PLA2G15, TMEM9, TRIM23, DNPEP, ANKRD27, C1ORF85, FNBP1, ULK1, IGF2R, PLA2G4F, CTSC, LRP2, CLCN7, DRAM1	0.957025
GOTERM_MF_FAT	GO:0003774~motor activity	21	KIFC1, KIF22, DNAH9, KIF24, KIF11, MYH1, KIF5A, GNA11, KIF15, MYL1, MYO9B, DNAI2, DNAH7, DNAH6, KIF1C, KIF1B, DYNC2H1, MYH13, MYO18A, DNAL4, KIF2A	0.95733
KEGG_PATHWAY	hsa05330:Allograft rejection	4	CD86, IFNG, HLA-DMB, HLA-DQA1	0.957532
GOTERM_MF_FAT	GO:0016706~oxidoreductase activity, acting on paired donors, with incorporation or reduction of molecular oxygen, 2-oxoglutarate as one donor, and incorporation of one atom each of oxygen into both donors	6	KDM2B, EGLN2, TET2, ALKBH3, TET1, ALKBH2	0.957584
GOTERM_MF_FAT	GO:0008017~microtubule binding	12	HOOK1, HOOK2, MAP1S, HTT, KATNA1, SUN2, CEP290, NUSAP1, PAFAH1B1, BIRC5, SKA2, HDAC6	0.957586
GOTERM_CC_FAT	GO:0031512~motile primary cilium	2	PAFAH1B1, IFT88	0.957592
GOTERM_CC_FAT	GO:0000127~transcription factor TFIIIC complex	2	GTF3C5, GTF3C4	0.957592
GOTERM_CC_FAT	GO:0005652~nuclear lamina	2	NARF, PCNA	0.957592
GOTERM_CC_FAT	GO:0042719~mitochondrial intermembrane space protein transporter complex	2	TIMM8B, TIMM8A	0.957592
GOTERM_CC_FAT	GO:0030128~clathrin coat of endocytic vesicle	2	AP2A2, AP2A1	0.957592
GOTERM_CC_FAT	GO:0005678~chromatin assembly complex	2	CHAF1A, CHAF1B	0.957592
GOTERM_CC_FAT	GO:0005639~integral to nuclear inner membrane	2	LEMD2, LBR	0.957592
GOTERM_CC_FAT	GO:0044453~nuclear membrane part	2	LEMD2, LBR	0.957592
GOTERM_CC_FAT	GO:0019907~cyclin-dependent protein kinase activating kinase holoenzyme complex	2	PUF60, ERCC2	0.957592
GOTERM_CC_FAT	GO:0000125~PCAF complex	2	TAF10, TAF12	0.957592
GOTERM_CC_FAT	GO:0031229~intrinsic to nuclear inner membrane	2	LEMD2, LBR	0.957592
GOTERM_CC_FAT	GO:0005662~DNA replication factor A complex	2	RPA1, RPA3	0.957592
KEGG_PATHWAY	hsa05221:Acute myeloid leukemia	6	BRAF, IKBKG, RUNX1T1, PML, RARA, KIT	0.958875
GOTERM_CC_FAT	GO:0000428~DNA-directed RNA polymerase complex	4	POLR2D, POLR3C, POLR2C, ZNF768	0.959613
GOTERM_CC_FAT	GO:0043195~terminal button	4	SNCB, ILK, GRIA3, ADORA1	0.959613
GOTERM_CC_FAT	GO:0055029~nuclear DNA-directed RNA polymerase complex	4	POLR2D, POLR3C, POLR2C, ZNF768	0.959613
KEGG_PATHWAY	hsa00030:Pentose phosphate pathway	3	TKT, RPIA, LOC729020	0.959637
GOTERM_BP_FAT	GO:0002520~immune system development	40	BLM, CD8A, UNG, CSF1, PML, PRKDC, ZNF675, ITPKB, KIT, FLT3LG, VCAM1, RPA1, BAK1, MLL5, BCL11B, TCEA1, TRAF6, TCF3, DNAJA3, ERCC2, EXO1, MSH6, SGPL1, MLL, CD3D, TTC7A, MSH2, LIG1, EOMES, MINK1, CDK6, IFI16, TACC3, HDAC4, INHBA, PKNOX1, CCNB2, CXCL13, NTRK1, IRF4	0.959975
GOTERM_BP_FAT	GO:0006469~negative regulation of protein kinase activity	15	DRD5, DUSP22, ZNF675, MBIP, SH3BP5, PDPK1, CDKN2A, HEXIM2, HEXIM1, PRKRIP1, GADD45G, ILK, MLLT1, MAPK8IP1, DNAJA3	0.960436
KEGG_PATHWAY	hsa00450:Selenoamino acid metabolism	3	GGT7, METTL6, MAT2B	0.960782
KEGG_PATHWAY	hsa03450:Non-homologous end-joining	2	PRKDC, FEN1	0.961189
GOTERM_MF_FAT	GO:0004523~ribonuclease H activity	3	EXO1, RNASEH2A, FEN1	0.961259
GOTERM_MF_FAT	GO:0016944~RNA polymerase II transcription elongation factor activity	3	ELP3, ELL, TCEB3	0.961259
GOTERM_MF_FAT	GO:0004571~mannosyl-oligosaccharide 1,2-alpha-mannosidase activity	3	KIAA2018, EDEM2, MAN1C1	0.961259
KEGG_PATHWAY	hsa04672:Intestinal immune network for IgA production	5	CD86, CCR10, HLA-DMB, MAP3K14, HLA-DQA1	0.961556
GOTERM_MF_FAT	GO:0042803~protein homodimerization activity	45	GRPEL2, CADM1, CD8A, GGCT, CSF1, HPS4, NR6A1, PML, NFS1, PLVAP, MYO9B, FLT3LG, ASGR1, ERCC5, TP53I3, ECE1, DGKD, PRMT8, TAP1, PAFAH1B1, TCF3, GABPB2, B4GALT1, ZBTB7B, PDK2, PDXK, MLL, MSH2, LDB1, ARID3A, RUNX1T1, TREX1, BIRC5, WRN, IL6R, NR0B1, STK4, ABCG1, FOXP2, TIMELESS, SDS, IRF3, MAP3K12, BARD1, MAP3K11	0.96156
GOTERM_CC_FAT	GO:0016327~apicolateral plasma membrane	12	B4GALT1, PARD6A, CLDN8, MAGI3, CLDN6, WNK4, DSG1, CLDN1, STRN, DSP, PERP, LIN7A	0.961783
GOTERM_MF_FAT	GO:0016566~specific transcriptional repressor activity	7	HDAC4, NACC1, RFC1, HEXIM1, UBP1, HDAC6, FOXP2	0.961957
GOTERM_CC_FAT	GO:0005913~cell-cell adherens junction	5	DSP, CDH1, SSX2IP, DLG5, SCRIB	0.962054
GOTERM_CC_FAT	GO:0033267~axon part	7	UCN, SNCB, CHRM1, ILK, GRIA3, ADORA1, MAP3K12	0.962284
GOTERM_BP_FAT	GO:0033683~nucleotide-excision repair, DNA incision	3	ERCC5, NTHL1, ERCC2	0.962513
GOTERM_BP_FAT	GO:0010225~response to UV-C	3	ERCC5, WRN, DCUN1D3	0.962513
GOTERM_BP_FAT	GO:0006283~transcription-coupled nucleotide-excision repair	3	ERCC5, ERCC6, ERCC2	0.962513
GOTERM_BP_FAT	GO:0051294~establishment of spindle orientation	3	PAFAH1B1, NDC80, ZW10	0.962513
GOTERM_BP_FAT	GO:0043983~histone H4-K12 acetylation	3	ING4, PHF16, PHF15	0.962513
GOTERM_BP_FAT	GO:0043984~histone H4-K16 acetylation	3	ING4, PHF16, PHF15	0.962513
GOTERM_BP_FAT	GO:0002724~regulation of T cell cytokine production	3	MAP3K7, TRAF2, TRAF6	0.962513
GOTERM_BP_FAT	GO:0022616~DNA strand elongation	3	RFC4, POLA1, FEN1	0.962513
GOTERM_BP_FAT	GO:0043981~histone H4-K5 acetylation	3	ING4, PHF16, PHF15	0.962513
GOTERM_BP_FAT	GO:0043982~histone H4-K8 acetylation	3	ING4, PHF16, PHF15	0.962513
GOTERM_BP_FAT	GO:0000132~establishment of mitotic spindle orientation	3	PAFAH1B1, NDC80, ZW10	0.962513
KEGG_PATHWAY	hsa05218:Melanoma	7	E2F2, IGF1R, CDKN2A, BRAF, FGF17, CDK6, CDH1	0.962808
GOTERM_BP_FAT	GO:0050863~regulation of T cell activation	19	BCL10, TRAF2, SIT1, BLM, ERBB2, ITPKB, SART1, VCAM1, MAP3K7, CBLB, CD86, CDKN2A, NCK1, IFNG, VNN1, RARA, IRF4, TRAF6, DNAJA3	0.963383
GOTERM_CC_FAT	GO:0034703~cation channel complex	15	KCNMB4, CACNA1I, KCTD21, KCNA6, KCTD2, KCNK2, KCNS3, KCNJ4, KCNJ6, KCTD17, CACNA1H, KCNE2, CACNA1F, SCN4A, CACNA1A	0.963687
GOTERM_CC_FAT	GO:0005759~mitochondrial matrix	25	GRPEL2, ACADSB, BCKDK, FARS2, NFS1, MIPEP, SDHAF1, TFAM, DDX28, PARS2, MCCC1, MRPL16, PDHA2, BDH1, DNAJA3, PDPR, PDK2, ACSM2A, FDXR, KIAA1967, TOP1MT, LARS2, ACSM3, COQ3, MRPL27	0.963753
GOTERM_CC_FAT	GO:0031980~mitochondrial lumen	25	GRPEL2, ACADSB, BCKDK, FARS2, NFS1, MIPEP, SDHAF1, TFAM, DDX28, PARS2, MCCC1, MRPL16, PDHA2, BDH1, DNAJA3, PDPR, PDK2, ACSM2A, FDXR, KIAA1967, TOP1MT, LARS2, ACSM3, COQ3, MRPL27	0.963753
GOTERM_CC_FAT	GO:0012506~vesicle membrane	17	ICA1, CHMP4A, GRIA3, CSPG5, CTTNBP2, AP2A2, GP5, SLC17A6, KIF1B, ULK1, AP2A1, ZG16, NCK1, SEC24C, FNDC3A, PCSK4, HIP1	0.963876
GOTERM_BP_FAT	GO:0007270~nerve-nerve synaptic transmission	7	PLAT, KIF1B, GLRA1, CAMK4, GABRA6, DRD5, CACNA1A	0.964065
GOTERM_CC_FAT	GO:0005911~cell-cell junction	21	B4GALT1, CLDN8, PARD6A, MAGI3, CADM1, PANX2, CLDN6, STRN, CDH1, SCRIB, LIN7A, WNK4, DSG1, ILK, CLDN1, DSP, DLG5, SSX2IP, PERP, CSK, CDH24	0.964352
GOTERM_CC_FAT	GO:0009925~basal plasma membrane	4	CTTNBP2, ERBB2, OSCP1, FKBPL	0.964444
KEGG_PATHWAY	hsa00533:Keratan sulfate biosynthesis	2	B4GALT1, CHST2	0.964509
KEGG_PATHWAY	hsa00903:Limonene and pinene degradation	2	NAT6, YOD1	0.964509
GOTERM_MF_FAT	GO:0031072~heat shock protein binding	12	DNAJC17, DNAJC27, SLC8A1, DNAJC13, DNAJC14, DNAJC9, NASP, ERBB2, PPID, DNAJA3, HDAC6, DNAJB5	0.964792
KEGG_PATHWAY	hsa00600:Sphingolipid metabolism	4	SGPL1, PPAP2A, DEGS2, GBA	0.964859
KEGG_PATHWAY	hsa05332:Graft-versus-host disease	4	CD86, IFNG, HLA-DMB, HLA-DQA1	0.964859
GOTERM_MF_FAT	GO:0016407~acetyltransferase activity	13	TAF1, ELP3, CSRP2BP, NAT6, HAT1, TADA1, TAF10, SMARCE1, NAA11, NAT10, SRCAP, NAT8L, GTF3C4	0.964975
GOTERM_BP_FAT	GO:0008088~axon cargo transport	5	KIF1B, OPA1, HTT, PAFAH1B1, NEFM	0.965001
GOTERM_BP_FAT	GO:0045646~regulation of erythrocyte differentiation	5	INHBA, MAFB, LDB1, CDK6, ARNT	0.965001
GOTERM_BP_FAT	GO:0021695~cerebellar cortex development	5	AGTPBP1, ULK1, LDB1, CACNA1A, KLHL1	0.965001
GOTERM_BP_FAT	GO:0016447~somatic recombination of immunoglobulin gene segments	5	EXO1, MSH6, MSH2, UNG, PRKDC	0.965001
GOTERM_MF_FAT	GO:0004712~protein serine/threonine/tyrosine kinase activity	4	MAP3K7, EPGN, MAPK10, MAP2K7	0.965373
GOTERM_BP_FAT	GO:0048015~phosphoinositide-mediated signaling	15	GNA15, HMGB2, GNA11, DRD5, ERBB2, PIK3C2B, NDC80, IGF1R, P2RY6, RFC4, ZWINT, CHRM1, PCNA, TGM2, FEN1	0.965656
GOTERM_CC_FAT	GO:0042825~TAP complex	2	TAP1, HLA-DMB	0.96626
GOTERM_CC_FAT	GO:0000153~cytoplasmic ubiquitin ligase complex	2	VHL, ATG3	0.96626
GOTERM_CC_FAT	GO:0031225~anchored to membrane	24	GPRIN1, CPLX4, ALPL, RTN4RL1, CNTN5, MDGA1, EFNA2, LY6G6C, RGS19, NCAM1, TNFRSF10C, GOLGA7, RAB36, ULBP1, RAB22A, CEACAM7, CEACAM6, NRN1L, VNN1, MARCKS, INPP5A, PRSS21, NTM, VNN3	0.966335
GOTERM_BP_FAT	GO:0030098~lymphocyte differentiation	17	CD8A, BLM, CD3D, MSH2, EOMES, MINK1, PRKDC, ITPKB, FLT3LG, VCAM1, HDAC4, BAK1, PKNOX1, NTRK1, BCL11B, TCF3, DNAJA3	0.966992
GOTERM_CC_FAT	GO:0044452~nucleolar part	4	CDKN2A, POP1, PES1, FBL	0.966993
GOTERM_CC_FAT	GO:0034704~calcium channel complex	4	CACNA1I, CACNA1H, CACNA1F, CACNA1A	0.966993
GOTERM_BP_FAT	GO:0010833~telomere maintenance via telomere lengthening	4	TNKS1BP1, RFC1, TINF2, PINX1	0.967218
GOTERM_BP_FAT	GO:0021697~cerebellar cortex formation	4	AGTPBP1, ULK1, LDB1, CACNA1A	0.967218
GOTERM_CC_FAT	GO:0000323~lytic vacuole	23	BCL10, VPS18, PLA2G15, TMEM9, HPS4, USE1, PPT2, PPT1, HLA-DMB, TRIM23, VPS33B, ANKRD27, C1ORF85, FNBP1, IGF2R, NAGA, PLA2G4F, KCNE2, CTSC, LRP2, DRAM1, CLCN7, GBA	0.967338
GOTERM_CC_FAT	GO:0005764~lysosome	23	BCL10, VPS18, PLA2G15, TMEM9, HPS4, USE1, PPT2, PPT1, HLA-DMB, TRIM23, VPS33B, ANKRD27, C1ORF85, FNBP1, IGF2R, NAGA, PLA2G4F, KCNE2, CTSC, LRP2, DRAM1, CLCN7, GBA	0.967338
KEGG_PATHWAY	hsa04640:Hematopoietic cell lineage	8	GP5, CD8A, CD3D, CD8B, CSF1, IL6R, KIT, FLT3LG	0.967526
GOTERM_MF_FAT	GO:0042802~identical protein binding	82	CLDN8, GRPEL2, CADM1, CD8A, CLDN6, HPS4, ATL3, NR6A1, GRIN3A, MBIP, STAC3, FLT3LG, ASGR1, NONO, HOOK1, HOOK2, BAK1, TP53I3, PRMT8, GABPB2, SH3GL3, DBNL, PDXK, ROCK1, LDB1, RUNX1T1, IL6R, NR0B1, STK4, ZNF3, INHBA, TIMELESS, SDS, CLDN1, CTSC, MYO18A, MAP3K12, MAP3K11, HSD17B10, PYCRL, OSTF1, FGFR3, GGCT, CSF1, ERBB2, NFS1, PML, PLVAP, MYO9B, IGF1R, ERCC5, ECE1, DGKD, BLOC1S3, TAP1, PAFAH1B1, TCF3, …	0.967819
KEGG_PATHWAY	hsa04360:Axon guidance	12	SEMA6C, ROCK1, GNAI2, LIMK2, PLXNA1, EFNA2, GSK3B, NCK1, SEMA4B, NFATC4, NTN1, SRGAP1	0.967947
GOTERM_BP_FAT	GO:0051348~negative regulation of transferase activity	16	DRD5, DUSP22, ZNF675, MBIP, NPRL2, SH3BP5, PDPK1, CDKN2A, HEXIM2, HEXIM1, PRKRIP1, GADD45G, ILK, MLLT1, MAPK8IP1, DNAJA3	0.968102
GOTERM_CC_FAT	GO:0008076~voltage-gated potassium channel complex	10	KCNS3, KCNMB4, KCNJ4, KCNJ6, KCTD21, KCTD17, KCNE2, KCNA6, KCTD2, KCNK2	0.968248
GOTERM_CC_FAT	GO:0032993~protein-DNA complex	10	RPA1, ACD, HIST1H2BE, HIST1H3A, POLA1, H3F3A, IRF4, H2AFJ, TINF2, RPA3	0.968248
GOTERM_CC_FAT	GO:0034705~potassium channel complex	10	KCNS3, KCNMB4, KCNJ4, KCNJ6, KCTD21, KCTD17, KCNE2, KCNA6, KCTD2, KCNK2	0.968248
KEGG_PATHWAY	hsa00900:Terpenoid backbone biosynthesis	2	DHDDS, PMVK	0.968509
KEGG_PATHWAY	hsa00604:Glycosphingolipid biosynthesis	2	ST6GALNAC5, B4GALNT1	0.968509
KEGG_PATHWAY	hsa00620:Pyruvate metabolism	4	LDHAL6A, PDHA2, ACACB, PCK1	0.968557
GOTERM_BP_FAT	GO:0006913~nucleocytoplasmic transport	24	ZC3H3, FYB, PABPN1, TMCO6, UPF2, HTT, SNUPN, PML, STRADA, GLI3, CCHCR1, HHEX, CBLB, CRY2, AAAS, CAMK4, GSK3B, IFNG, THOC7, NUP107, GLE1, TNPO2, THOC3, THOC1	0.968596
GOTERM_MF_FAT	GO:0000149~SNARE binding	7	CPLX4, CTTNBP2, STX4, STX2, STXBP5, NAPB, CACNA1A	0.968647
KEGG_PATHWAY	hsa04210:Apoptosis	8	TRAF2, TNFRSF10C, CASP9, CASP7, NTRK1, IL1RAP, IKBKG, MAP3K14	0.969595
GOTERM_BP_FAT	GO:0042733~embryonic digit morphogenesis	6	ECE1, HOXA11, KIAA1715, LRP6, GLI3, IFT88	0.969703
GOTERM_BP_FAT	GO:0000186~activation of MAPKK activity	6	ERCC6, MAP3K4, GNAI2, GADD45G, ADORA1, MAP3K11	0.969703
GOTERM_BP_FAT	GO:0007040~lysosome organization	6	HOOK1, HOOK2, VPS18, HPS4, PPT1, GBA	0.969703
GOTERM_BP_FAT	GO:0030261~chromosome condensation	6	CHMP1A, NCAPG2, PAPD7, NUSAP1, NCAPH2, SMC2	0.969703
GOTERM_BP_FAT	GO:0022411~cellular component disassembly	10	TXNDC12, CDKN2A, MAZ, SMARCE1, ICT1, TTF1, PPT1, PAFAH1B1, MRRF, NRG1	0.972361
GOTERM_BP_FAT	GO:0006730~one-carbon metabolic process	18	MLL, EHMT1, HSD3B7, SUV39H1, C17ORF79, DMAP1, SUV39H2, SUV420H2, MLL5, METTL14, BTG2, PRMT8, GATAD2A, MAT2B, TGS1, SETD2, DNMT3B, HELLS	0.972584
GOTERM_BP_FAT	GO:0045321~leukocyte activation	35	BLM, CD8A, CD8B, TOLLIP, CSF1, PRKDC, TLR3, ITPKB, FLT3LG, VCAM1, BAK1, MLL5, BCL11B, TRAF6, TCF3, IMPDH2, HELLS, DNAJA3, EXO1, MSH6, CD3D, MSH2, EOMES, MINK1, SLAMF1, ZNF3, HDAC4, CD86, CBLB, PKNOX1, NCK1, NTRK1, ULBP1, CLEC7A, IRF4	0.972717
GOTERM_CC_FAT	GO:0005881~cytoplasmic microtubule	3	PAFAH1B1, BIRC5, RANBP10	0.97277
GOTERM_CC_FAT	GO:0005871~kinesin complex	3	KIF11, KIF5A, KIF15	0.97277
GOTERM_CC_FAT	GO:0030175~filopodium	4	VCAM1, PPP1R9B, BAIAP2, FGD4	0.972876
GOTERM_BP_FAT	GO:0043933~macromolecular complex subunit organization	94	E2F2, GLRA1, ATL3, KNTC1, GTF2E1, CTTNBP2, MAZ, MC1R, SEH1L, AQP11, MED26, IL1RAP, ILK, DDX20, TGS1, NRG1, FANCA, ZW10, CLNS1A, SRPK2, BCL10, SNAPC5, STX4, BRAF, CRYAA, SNUPN, TTF1, CDK9, H2AFJ, MCM2, GTF2B, THEG, PRPF6, GTF2H1, TAF11, TAF10, MED4, TAF12, SMARCE1, NCK1, RRM1, TOMM22, CELF1, MDM4, MAP3K11, HSD17B10, TRAF2, HMGB2, BLM, TAF9B, GPAA1, NFS1, PML, CDH1, POLR2D, TSPYL4, POLR2C, SDHAF1, …	0.973053
GOTERM_BP_FAT	GO:0051188~cofactor biosynthetic process	16	PDXK, NFS1, MTHFSD, COQ9, PPOX, COQ7, SDHAF1, ISCA1, COQ3, GGT7, MLYCD, PANK1, NARFL, NFE2L1, FLAD1, DCAKD	0.973174
GOTERM_BP_FAT	GO:0051251~positive regulation of lymphocyte activation	16	BCL10, TRAF2, BLM, ITPKB, SART1, VCAM1, MAP3K7, CD86, BLOC1S3, NCK1, IFNG, VNN1, RARA, TRAF6, TCF3, DNAJA3	0.973174
GOTERM_MF_FAT	GO:0004468~lysine N-acetyltransferase activity	7	ELP3, TAF10, TAF1, HAT1, TADA1, SRCAP, GTF3C4	0.974197
GOTERM_MF_FAT	GO:0004402~histone acetyltransferase activity	7	ELP3, TAF10, TAF1, HAT1, TADA1, SRCAP, GTF3C4	0.974197
GOTERM_MF_FAT	GO:0019840~isoprenoid binding	5	RBP7, ADH4, RBP3, RARA, ADH7	0.974265
GOTERM_MF_FAT	GO:0042809~vitamin D receptor binding	5	TAF11, ZBTB22, MED4, MED30, TOB2	0.974265
GOTERM_MF_FAT	GO:0031593~polyubiquitin binding	3	FAM175A, UIMC1, HDAC6	0.974653
GOTERM_MF_FAT	GO:0015385~sodium:hydrogen antiporter activity	3	SLC9A9, SLC9A8, SLC9A6	0.974653
GOTERM_MF_FAT	GO:0003906~DNA-(apurinic or apyrimidinic site) lyase activity	3	APEX2, OGG1, NTHL1	0.974653
GOTERM_MF_FAT	GO:0016565~general transcriptional repressor activity	3	HHEX, HMGB2, CBX5	0.974653
GOTERM_MF_FAT	GO:0005451~monovalent cation:hydrogen antiporter activity	3	SLC9A9, SLC9A8, SLC9A6	0.974653
GOTERM_CC_FAT	GO:0005838~proteasome regulatory particle	2	PSMD7, PSMD9	0.974872
GOTERM_CC_FAT	GO:0070688~MLL5-L complex	2	MLL5, PPP1CB	0.974872
GOTERM_CC_FAT	GO:0005863~striated muscle thick filament	2	MYH1, GNA11	0.974872
GOTERM_CC_FAT	GO:0030669~clathrin-coated endocytic vesicle membrane	2	AP2A2, AP2A1	0.974872
GOTERM_CC_FAT	GO:0005689~U12-dependent spliceosome	2	ZRSR2, SNRNP25	0.974872
GOTERM_BP_FAT	GO:0021587~cerebellum morphogenesis	5	LMX1B, AGTPBP1, ULK1, LDB1, CACNA1A	0.974947
GOTERM_BP_FAT	GO:0006383~transcription from RNA polymerase III promoter	5	SNAPC5, SNAPC2, SNAPC4, GTF3C5, GTF3C4	0.974947
GOTERM_BP_FAT	GO:0007224~smoothened signaling pathway	5	HIPK1, IFT172, GLI3, IFT88, NKX6-1	0.974947
KEGG_PATHWAY	hsa00983:Drug metabolism	4	CES2, CYP3A7, IMPDH2, TK1	0.975464
KEGG_PATHWAY	hsa04530:Tight junction	12	PARD6A, CLDN8, MAGI3, CTTN, MYH1, GNAI2, CLDN6, CLDN1, RRAS, MYH13, PPP2R2B, PPP2R2C	0.975746
GOTERM_BP_FAT	GO:0006821~chloride transport	11	CLNS1A, CTTNBP2, SLC26A6, P2RY6, APOL1, GLRA1, CLCC1, WNK4, GABRA6, CLCN6, CLCN7	0.975861
GOTERM_BP_FAT	GO:0050808~synapse organization	11	MUSK, CADM1, PCDHB5, ERBB2, UTRN, PCDHB4, NFASC, CDH1, POU4F1, DNAJA3, CACNA1A	0.975861
GOTERM_BP_FAT	GO:0015931~nucleobase, nucleoside, nucleotide and nucleic acid transport	18	ZC3H3, PABPN1, UPF2, MAGOH, G3BP2, CASC3, NXT2, SENP2, HHEX, TMEM48, SEH1L, RBM8A, THOC7, NUP37, NUP107, GLE1, THOC3, THOC1	0.976184
GOTERM_BP_FAT	GO:0030097~hemopoiesis	34	BLM, CD8A, CSF1, PML, PRKDC, ZNF675, ITPKB, KIT, FLT3LG, VCAM1, RPA1, BAK1, MLL5, BCL11B, TCEA1, TRAF6, TCF3, DNAJA3, ERCC2, SGPL1, MLL, CD3D, TTC7A, MSH2, EOMES, MINK1, CDK6, IFI16, TACC3, HDAC4, INHBA, PKNOX1, NTRK1, IRF4	0.976457
GOTERM_CC_FAT	GO:0005783~endoplasmic reticulum	100	SLC9A6, CYP3A7, USE1, TLR3, PKMYT1, CSPG5, ADORA1, ELOVL1, BAK1, ANK1, HTRA2, AQP11, CYP7A1, PSENEN, TRAPPC2P1, SAR1B, AUP1, SGPL1, FA2H, C9ORF167, PKD2L1, LPCAT4, ERGIC2, TMEM106C, TRAPPC2, HSD17B10, EXTL3, CYP1B1, PPT2, NAPB, OAS2, LAMB2, STX17, CLCC1, EPM2A, FOXRED2, ABCG1, APOL2, AWAT2, TXNDC12, CLGN, ALG10, SPCS2, CYP8B1, PIP4K2B, CLDN8, IER3IP1, GLRA1, ATL3, ALG6, HLA-DMB, CDS2, TOR3A, POMT…	0.976488
GOTERM_CC_FAT	GO:0005834~heterotrimeric G-protein complex	4	GNA15, RGS7, RGS19, GNG3	0.976507
GOTERM_CC_FAT	GO:0030667~secretory granule membrane	4	GP5, ICA1, ZG16, PCSK4	0.976507
GOTERM_CC_FAT	GO:0043025~cell soma	18	UCN, EFNA2, GABRA6, STRN, GRIA3, GRIN3A, DDN, KCNJ2, ADORA1, KLHL1, KCNJ4, MAP1S, ULK1, GSK3B, ILK, CACNA1H, PAFAH1B1, CACNA1A	0.976554
KEGG_PATHWAY	hsa00280:Valine, leucine and isoleucine degradation	4	HSD17B10, ACADSB, BCAT2, MCCC1	0.977046
KEGG_PATHWAY	hsa00350:Tyrosine metabolism	4	NAT6, ADH4, METTL6, ADH7	0.977046
GOTERM_CC_FAT	GO:0030659~cytoplasmic vesicle membrane	15	ICA1, CHMP4A, GRIA3, CSPG5, CTTNBP2, AP2A2, GP5, SLC17A6, KIF1B, ULK1, AP2A1, ZG16, SEC24C, PCSK4, HIP1	0.977114
GOTERM_CC_FAT	GO:0005741~mitochondrial outer membrane	10	CPT1C, MFN1, BAK1, RAB11FIP5, MSTO1, OPA1, BBC3, TOMM22, AKAP1, PPP2R2B	0.977257
GOTERM_BP_FAT	GO:0000737~DNA catabolic process, endonucleolytic	6	TXNDC12, ERCC5, CDKN2A, PPT1, NTHL1, ERCC2	0.977261
GOTERM_BP_FAT	GO:0034623~cellular macromolecular complex disassembly	6	MAZ, SMARCE1, ICT1, TTF1, MRRF, NRG1	0.977261
GOTERM_BP_FAT	GO:0032984~macromolecular complex disassembly	6	MAZ, SMARCE1, ICT1, TTF1, MRRF, NRG1	0.977261
GOTERM_CC_FAT	GO:0030424~axon	17	UCN, CADM1, SNCB, STMN2, HTT, NFASC, PPT1, GRIA3, NPY1R, ADORA1, NCAM1, MC1R, KATNA1, CHRM1, ILK, NEFM, MAP3K12	0.977348
KEGG_PATHWAY	hsa00561:Glycerolipid metabolism	4	AWAT2, DGKD, DGKZ, PPAP2A	0.978496
KEGG_PATHWAY	hsa00640:Propanoate metabolism	3	MLYCD, LDHAL6A, ACACB	0.978732
GOTERM_CC_FAT	GO:0043292~contractile fiber	13	TRPC1, MYH1, MYBPC1, GNA11, MYL1, SDC4, MYOT, HDAC4, ANK1, SORBS2, ILK, MYH13, PLEC	0.97892
GOTERM_BP_FAT	GO:0042375~quinone cofactor metabolic process	4	COQ3, ADH4, COQ9, COQ7	0.978931
GOTERM_BP_FAT	GO:0051354~negative regulation of oxidoreductase activity	4	NOSIP, ARG2, DRD5, HDAC6	0.978931
GOTERM_BP_FAT	GO:0007076~mitotic chromosome condensation	4	CHMP1A, PAPD7, NUSAP1, SMC2	0.978931
GOTERM_BP_FAT	GO:0016578~histone deubiquitination	4	TAF10, USP21, ATXN7L3, UIMC1	0.978931
GOTERM_BP_FAT	GO:0021533~cell differentiation in hindbrain	4	AGTPBP1, ULK1, LDB1, CACNA1A	0.978931
GOTERM_CC_FAT	GO:0030141~secretory granule	19	PLAT, STX4, A2M, ICA1, SEMG2, HPS4, FSTL3, CASC5, VEZT, KIT, VPS33B, SPAG8, CATSPER4, GP5, ECE1, C12ORF39, ZG16, FNDC3A, PCSK4	0.97921
GOTERM_CC_FAT	GO:0000145~exocyst	2	EXOC7, EXOC1	0.979216
GOTERM_CC_FAT	GO:0042824~MHC class I peptide loading complex	2	TAP1, HLA-DMB	0.979216
GOTERM_CC_FAT	GO:0035253~ciliary rootlet	2	KIF5A, CROCC	0.979216
GOTERM_CC_FAT	GO:0043256~laminin complex	2	LAMA4, LAMB2	0.979216
GOTERM_CC_FAT	GO:0000782~telomere cap complex	2	ACD, TINF2	0.979216
GOTERM_CC_FAT	GO:0000783~nuclear telomere cap complex	2	ACD, TINF2	0.979216
GOTERM_CC_FAT	GO:0030016~myofibril	12	HDAC4, TRPC1, ANK1, MYH1, MYBPC1, SORBS2, GNA11, ILK, MYL1, MYH13, SDC4, MYOT	0.979319
GOTERM_CC_FAT	GO:0000795~synaptonemal complex	3	BLM, INCENP, MSH5	0.979724
GOTERM_CC_FAT	GO:0030136~clathrin-coated vesicle	14	ICA1, RAB3C, CADM1, SYT11, RGS19, PPT1, NPY1R, AP2A2, SLC17A6, ECE1, STXBP5, AP2A1, IGF2R, HIP1	0.979938
GOTERM_BP_FAT	GO:0043206~fibril organization	3	ILK, B4GALT7, COL5A1	0.979981
GOTERM_BP_FAT	GO:0000090~mitotic anaphase	3	MAD1L1, ANAPC4, SKA2	0.979981
GOTERM_BP_FAT	GO:0045910~negative regulation of DNA recombination	3	MSH6, BLM, MSH2	0.979981
GOTERM_BP_FAT	GO:0051322~anaphase	3	MAD1L1, ANAPC4, SKA2	0.979981
GOTERM_BP_FAT	GO:0002456~T cell mediated immunity	3	CADM1, CD8A, GNL1	0.979981
GOTERM_BP_FAT	GO:0018202~peptidyl-histidine modification	3	PDK2, BCKDK, DPH3	0.979981
GOTERM_BP_FAT	GO:0031503~protein complex localization	3	TMEM48, BIRC5, DNMT3B	0.979981
GOTERM_BP_FAT	GO:0032743~positive regulation of interleukin-2 production	3	MAP3K7, TRAF2, TRAF6	0.979981
GOTERM_BP_FAT	GO:0051323~metaphase	3	MAD1L1, CDCA8, PES1	0.979981
GOTERM_CC_FAT	GO:0045121~membrane raft	15	TRPC1, BCL10, SLC8A1, GNAI2, RTN4RL1, ERBB2, CBL, FLOT1, PLVAP, PPT1, SDC4, CTTNBP2, STX12, PRR3, HDAC6	0.980294
GOTERM_BP_FAT	GO:0034660~ncRNA metabolic process	33	HSD17B10, PUS3, HSD3B7, FARS2, LSM6, PUS10, ERI1, WBP11, INTS3, CDKN2A, WDR55, PARS2, TYW1, METTL1, THG1L, GEMIN4, DUS3L, PDCD11, GTPBP3, RRP1, EXOSC6, TSR2, EMG1, MPHOSPH10, EXOSC3, SSB, LARS2, FBL, PA2G4, NOLC1, TRMT12, POP1, PES1	0.980664
GOTERM_BP_FAT	GO:0046649~lymphocyte activation	29	CD8A, BLM, CD8B, PRKDC, ITPKB, FLT3LG, VCAM1, BAK1, BCL11B, TCF3, IMPDH2, HELLS, DNAJA3, EXO1, MSH6, CD3D, MSH2, EOMES, MINK1, SLAMF1, HDAC4, CD86, CBLB, PKNOX1, NCK1, NTRK1, ULBP1, CLEC7A, IRF4	0.980716
GOTERM_CC_FAT	GO:0031301~integral to organelle membrane	13	SGPL1, GPAA1, LEMD2, RER1, DHRS9, MAN1C1, ST6GALNAC5, PEX16, ENTPD4, LBR, LFNG, PEX10, B4GALNT1	0.980774
GOTERM_CC_FAT	GO:0009295~nucleoid	4	TFAM, DDX28, TOP1MT, DNAJA3	0.980794
GOTERM_CC_FAT	GO:0042645~mitochondrial nucleoid	4	TFAM, DDX28, TOP1MT, DNAJA3	0.980794
GOTERM_MF_FAT	GO:0032139~dinucleotide insertion or deletion binding	2	MSH2, PCNA	0.981041
GOTERM_MF_FAT	GO:0032356~oxidized DNA binding	2	MSH6, MSH2	0.981041
GOTERM_MF_FAT	GO:0000400~four-way junction DNA binding	2	MSH6, MSH2	0.981041
GOTERM_MF_FAT	GO:0043140~ATP-dependent 3'-5' DNA helicase activity	2	BLM, WRN	0.981041
GOTERM_MF_FAT	GO:0008296~3'-5'-exodeoxyribonuclease activity	2	TREX1, HAUS7	0.981041
GOTERM_MF_FAT	GO:0051880~G-quadruplex DNA binding	2	BLM, WRN	0.981041
GOTERM_MF_FAT	GO:0015065~uridine nucleotide receptor activity	2	P2RY6, P2RY14	0.981041
GOTERM_MF_FAT	GO:0050682~AF-2 domain binding	2	NR0B1, PPARGC1B	0.981041
GOTERM_MF_FAT	GO:0032357~oxidized purine DNA binding	2	MSH6, MSH2	0.981041
GOTERM_MF_FAT	GO:0004422~hypoxanthine phosphoribosyltransferase activity	2	PRTFDC1, MSH2	0.981041
GOTERM_MF_FAT	GO:0017159~pantetheine hydrolase activity	2	VNN1, VNN3	0.981041
GOTERM_MF_FAT	GO:0000702~oxidized base lesion DNA N-glycosylase activity	2	OGG1, NTHL1	0.981041
GOTERM_MF_FAT	GO:0032142~single guanine insertion binding	2	MSH6, MSH2	0.981041
GOTERM_MF_FAT	GO:0008332~low voltage-gated calcium channel activity	2	CACNA1I, CACNA1H	0.981041
GOTERM_CC_FAT	GO:0005901~caveola	6	SLC8A1, PRR3, CBL, FLOT1, PLVAP, HDAC6	0.981055
GOTERM_MF_FAT	GO:0004713~protein tyrosine kinase activity	23	FGFR3, FGR, ERBB2, KIT, STK4, INSRR, MAP3K7, CTTNBP2, SGK223, IGF1R, MUSK, CLK2, IGF2R, NTRK1, ILK, TESK1, DYRK4, TNK2, MST1R, CSK, MAP2K7, FPGT, MATK	0.981061
GOTERM_CC_FAT	GO:0005923~tight junction	8	PARD6A, CLDN8, MAGI3, CLDN6, WNK4, CLDN1, STRN, LIN7A	0.981176
GOTERM_CC_FAT	GO:0070160~occluding junction	8	PARD6A, CLDN8, MAGI3, CLDN6, WNK4, CLDN1, STRN, LIN7A	0.981176
GOTERM_CC_FAT	GO:0031965~nuclear membrane	8	THAP7, NARF, SUN2, PML, LEMD2, PCNA, PAFAH1B1, LBR	0.981176
KEGG_PATHWAY	hsa00051:Fructose and mannose metabolism	3	GMPPB, FPGT, PMM1	0.981354
GOTERM_MF_FAT	GO:0003746~translation elongation factor activity	5	ELL, GFM1, TSFM, ABTB1, TCEA1	0.98147
GOTERM_CC_FAT	GO:0048475~coated membrane	7	AP1M1, AP2A2, AP2A1, AP4M1, SEC24C, GGA1, AP4B1	0.981476
GOTERM_CC_FAT	GO:0030117~membrane coat	7	AP1M1, AP2A2, AP2A1, AP4M1, SEC24C, GGA1, AP4B1	0.981476
KEGG_PATHWAY	hsa00010:Glycolysis / Gluconeogenesis	5	LDHAL6A, ADH4, ADH7, PDHA2, PCK1	0.981574
KEGG_PATHWAY	hsa00980:Metabolism of xenobiotics by cytochrome P450	5	CYP1B1, CYP3A7, ADH4, ADH7, DHDH	0.981574
GOTERM_CC_FAT	GO:0044463~cell projection part	24	B4GALT1, UCN, DNAH9, SNCB, IFT80, KIF5A, CROCC, DRD5, STRN, GRIA3, DNAH7, DNAI2, ADORA1, PPP1R9B, CEP250, GSK3B, CHRM1, ILK, DYNC2H1, LRP2, CYS1, IFT88, MAP3K12, DNAL4	0.981778
KEGG_PATHWAY	hsa03050:Proteasome	4	PSMC3, IFNG, PSMD7, PSMB9	0.981781
KEGG_PATHWAY	hsa05416:Viral myocarditis	6	CD86, CASP9, MYH1, MYH13, HLA-DMB, HLA-DQA1	0.982068
GOTERM_CC_FAT	GO:0030132~clathrin coat of coated pit	2	AP2A2, AP2A1	0.982404
GOTERM_CC_FAT	GO:0017119~Golgi transport complex	2	COG4, COG8	0.982404
GOTERM_CC_FAT	GO:0031519~PcG protein complex	2	PCGF6, CBX2	0.982404
KEGG_PATHWAY	hsa04310:Wnt signaling pathway	13	DVL2, ROCK1, PPP2R5D, MAPK10, MAP3K7, CTNNBIP1, SENP2, CHD8, PLCB3, GSK3B, LRP6, FRAT2, NFATC4	0.982409
GOTERM_CC_FAT	GO:0031227~intrinsic to endoplasmic reticulum membrane	7	RNF180, PGAP3, SGPL1, EXTL3, FMO2, GPAA1, DHRS9	0.982691
GOTERM_BP_FAT	GO:0033261~regulation of S phase	5	CDC7, CHMP1A, TIMELESS, TIPIN, DCUN1D3	0.982777
GOTERM_BP_FAT	GO:0030010~establishment of cell polarity	5	IGF1R, PAFAH1B1, NDC80, SCRIB, ZW10	0.982777
GOTERM_CC_FAT	GO:0016023~cytoplasmic membrane-bounded vesicle	56	A2M, CADM1, CHMP4A, HPS4, PTPN23, FSTL3, RGL4, CNP, CSPG5, VPS33B, CTTNBP2, GP5, PDPK1, SEC24C, FNDC3A, STX4, STX2, SGK3, PIK3C2B, SEMG2, FLOT1, VEZT, CORO7, SPAG8, CATSPER4, KIF1B, STXBP5, IGF2R, GANAB, RAB3C, PPT1, KIT, STX12, ECE1, DGKD, PCSK4, HIP1, PLAT, ICA1, HTT, BECN1, SYT11, CASC5, RGS19, GRIA3, NPY1R, AP2A2, FNBP1, SLC17A6, PLEKHF2, ULK1, AP2A1, C12ORF39, ZG16, SYT13, LRP2	0.982827
GOTERM_BP_FAT	GO:0009416~response to light stimulus	21	MSH6, HTT, MSH2, DRD5, PML, WRN, KIT, PDE6C, ERCC5, ERCC6, XPC, MC1R, CASP9, POLD1, CASP7, CACNA1F, DCUN1D3, FEN1, OPN3, ERCC2, NPHP1	0.98288
GOTERM_MF_FAT	GO:0016289~CoA hydrolase activity	4	BAAT, PPT1, YOD1, OTUB2	0.982951
GOTERM_MF_FAT	GO:0019003~GDP binding	4	RAB40C, TRIM23, EIF2B1, PCK1	0.982951
GOTERM_MF_FAT	GO:0030546~receptor activator activity	4	ZBTB22, NCOA2, NRG1, PPARGC1B	0.982951
GOTERM_MF_FAT	GO:0002039~p53 binding	4	TAF1, CHD8, BLM, GSK3B	0.982951
GOTERM_MF_FAT	GO:0008601~protein phosphatase type 2A regulator activity	4	PPP2R3A, PPP2R5D, PPP2R2B, PPP2R2C	0.982951
GOTERM_MF_FAT	GO:0015491~cation:cation antiporter activity	4	SLC9A9, SLC9A8, SLC8A1, SLC9A6	0.982951
GOTERM_CC_FAT	GO:0030426~growth cone	6	GPRIN1, STMN2, GSK3B, UTRN, PAFAH1B1, MAP3K12	0.98354
GOTERM_CC_FAT	GO:0043235~receptor complex	12	BCL10, CD8A, CD3D, CD8B, TOLLIP, GABRA6, ERBB2, CSF1, IL6R, GRIN3A, CHRNA2, ITGBL1	0.983572
GOTERM_BP_FAT	GO:0031098~stress-activated protein kinase signaling pathway	11	MAP3K6, DBNL, ERCC6, MAP3K4, MINK1, MAPK10, MAPK8IP1, MAP2K7, MAP3K12, MAP3K11, FGD4	0.983818
GOTERM_BP_FAT	GO:0045732~positive regulation of protein catabolic process	6	RNF180, TAF1, CBLB, IFNG, EGLN2, BARD1	0.983959
GOTERM_MF_FAT	GO:0060589~nucleoside-triphosphatase regulator activity	53	GRPEL2, RAB3GAP1, ARHGAP19, RGL4, ARHGAP18, MCF2L, ARHGAP21, ARHGAP20, RANBP1, NET1, TBC1D9B, STX4, RPGR, ARHGEF1, ARHGEF18, MINK1, HERC2, ARHGEF9, HERC1, TBC1D22B, ANKRD27, SIPA1L1, RIN2, WDR44, SRGAP1, FGD1, RHPN1, TBC1D9, AGFG2, CYTH1, RUNDC3A, AKAP13, MYO9B, ASAP3, PRR5, DOCK1, RGS12, RASA4, DNAJA3, TBC1D2, FGD4, TBC1D2B, TBC1D10B, EIF2B1, RGS14, RABEP2, RGS2, SYTL5, EVI5L, TNK2, AHSA2, ARAP3…	0.984443
GOTERM_MF_FAT	GO:0032451~demethylase activity	3	KDM2B, ALKBH3, ALKBH2	0.984642
GOTERM_MF_FAT	GO:0019966~interleukin-1 binding	3	IL18R1, A2M, IL1RAP	0.984642
GOTERM_MF_FAT	GO:0015924~mannosyl-oligosaccharide mannosidase activity	3	KIAA2018, EDEM2, MAN1C1	0.984642
GOTERM_MF_FAT	GO:0051879~Hsp90 protein binding	3	NASP, ERBB2, HDAC6	0.984642
GOTERM_MF_FAT	GO:0004861~cyclin-dependent protein kinase inhibitor activity	3	CDKN2A, HEXIM2, HEXIM1	0.984642
GOTERM_MF_FAT	GO:0005520~insulin-like growth factor binding	5	IGF1R, WISP2, IGF2R, IGFBP4, CYR61	0.984707
GOTERM_MF_FAT	GO:0005097~Rab GTPase activator activity	8	TBC1D2B, TBC1D10B, TBC1D9, RAB3GAP1, EVI5L, TBC1D22B, TBC1D9B, TBC1D2	0.984837
GOTERM_MF_FAT	GO:0051427~hormone receptor binding	13	ZBTB22, STRN, NR0B1, PPARGC1B, BRCA1, PRPF6, TAF11, TAF10, MED4, MED30, NCOA2, SMARCD3, TOB2	0.984913
GOTERM_BP_FAT	GO:0007088~regulation of mitosis	10	NEK2, EPGN, CUL9, DLGAP5, PKMYT1, CDC23, NUSAP1, HERC2, MAD2L2, ZZEF1	0.985023
GOTERM_BP_FAT	GO:0051783~regulation of nuclear division	10	NEK2, EPGN, CUL9, DLGAP5, PKMYT1, CDC23, NUSAP1, HERC2, MAD2L2, ZZEF1	0.985023
GOTERM_BP_FAT	GO:0043069~negative regulation of programmed cell death	49	SNCB, ADORA1, MAP3K7, TRIAP1, G2E3, ILK, VNN1, NRG1, RTEL1, BCL10, CRYAA, ROCK1, BRAF, SGK3, NKX2-6, HRK, KRT18, BTG2, TNFAIP8, MYO18A, FAIM2, ERBB2, TAF9B, PPT1, KIT, IGF1R, ERCC5, CHD8, BCL11B, COMP, TGM2, POU3F3, AATF, TRAF6, DNAJA3, HELLS, ERCC2, VHL, BECN1, MSH2, HTT, BIRC5, HDAC1, NTRK1, GSK3B, MAPK8IP1, IFI6, CACNA1A, BARD1	0.985041
GOTERM_CC_FAT	GO:0008021~synaptic vesicle	8	ICA1, SLC17A6, RAB3C, CADM1, STXBP5, SYT11, PPT1, NPY1R	0.985216
KEGG_PATHWAY	hsa00480:Glutathione metabolism	4	TXNDC12, GGT7, GGCT, RRM1	0.985368
GOTERM_CC_FAT	GO:0031252~cell leading edge	14	PARD6A, DBNL, FGD1, BAIAP2, WASF2, MYO9B, CDK6, ADORA1, SCRIB, CTTN, PAFAH1B1, ARAP3, FGD4, HDAC6	0.985489
GOTERM_CC_FAT	GO:0000307~cyclin-dependent protein kinase holoenzyme complex	2	PCNA, CDK6	0.98554
GOTERM_CC_FAT	GO:0022624~proteasome accessory complex	2	PSMD7, PSMD9	0.98554
GOTERM_CC_FAT	GO:0045334~clathrin-coated endocytic vesicle	2	AP2A2, AP2A1	0.98554
GOTERM_CC_FAT	GO:0000930~gamma-tubulin complex	2	CEP290, BRCA1	0.98554
GOTERM_CC_FAT	GO:0030427~site of polarized growth	6	GPRIN1, STMN2, GSK3B, UTRN, PAFAH1B1, MAP3K12	0.985565
KEGG_PATHWAY	hsa04916:Melanogenesis	8	DVL2, PLCB3, GNAI2, MC1R, ADCY9, GSK3B, CALM3, KIT	0.985894
GOTERM_BP_FAT	GO:0065003~macromolecular complex assembly	87	E2F2, GLRA1, ATL3, KNTC1, GTF2E1, CTTNBP2, MAZ, MC1R, AQP11, MED26, IL1RAP, ILK, DDX20, TGS1, NRG1, FANCA, ZW10, CLNS1A, SRPK2, BCL10, SNAPC5, STX4, BRAF, CRYAA, SNUPN, TTF1, CDK9, H2AFJ, MCM2, GTF2B, THEG, PRPF6, GTF2H1, TAF11, TAF10, MED4, TAF12, NCK1, RRM1, TOMM22, CELF1, MDM4, MAP3K11, HSD17B10, TRAF2, HMGB2, BLM, TAF9B, GPAA1, NFS1, PML, CDH1, POLR2D, TSPYL4, POLR2C, SDHAF1, IGF1R, TFAM, MUS…	0.985978
GOTERM_BP_FAT	GO:0051313~attachment of spindle microtubules to chromosome	2	SEH1L, NDC80	0.986106
GOTERM_BP_FAT	GO:0006335~DNA replication-dependent nucleosome assembly	2	CHAF1A, CHAF1B	0.986106
GOTERM_BP_FAT	GO:0045402~regulation of interleukin-4 biosynthetic process	2	CD86, IRF4	0.986106
GOTERM_BP_FAT	GO:0033084~regulation of immature T cell proliferation in the thymus	2	CDKN2A, ERBB2	0.986106
GOTERM_BP_FAT	GO:0045404~positive regulation of interleukin-4 biosynthetic process	2	CD86, IRF4	0.986106
GOTERM_BP_FAT	GO:0031297~replication fork processing	2	BLM, WRN	0.986106
GOTERM_BP_FAT	GO:0010457~centriole-centriole cohesion	2	CEP250, CEP135	0.986106
GOTERM_BP_FAT	GO:0008608~attachment of spindle microtubules to kinetochore	2	SEH1L, NDC80	0.986106
GOTERM_BP_FAT	GO:0034723~DNA replication-dependent nucleosome organization	2	CHAF1A, CHAF1B	0.986106
GOTERM_BP_FAT	GO:0033088~negative regulation of immature T cell proliferation in the thymus	2	CDKN2A, ERBB2	0.986106
GOTERM_BP_FAT	GO:0016926~protein desumoylation	2	SENP2, SENP1	0.986106
GOTERM_BP_FAT	GO:0033087~negative regulation of immature T cell proliferation	2	CDKN2A, ERBB2	0.986106
GOTERM_BP_FAT	GO:0006268~DNA unwinding during replication	4	HMGB2, MCM7, TOP1MT, MCM2	0.986128
GOTERM_BP_FAT	GO:0009264~deoxyribonucleotide catabolic process	4	MUTYH, TDG, OGG1, NTHL1	0.986128
GOTERM_BP_FAT	GO:0001522~pseudouridine synthesis	4	PUS3, RPUSD2, RPUSD3, RPUSD1	0.986128
GOTERM_BP_FAT	GO:0009952~anterior/posterior pattern formation	21	TSHZ1, MLL, HTT, HOXA11, LDB1, PRKDC, GLI3, ZIC3, HOXC6, CTNNBIP1, HHEX, HOXD8, BTG2, HIPK1, HOXA6, LRP6, NR2F2, POFUT1, LFNG, MESP2, IFT88	0.986239
GOTERM_BP_FAT	GO:0030030~cell projection organization	50	GPRIN1, E2F4, CROCC, EFNA2, WASF2, STRN, CNP, MTSS1L, GRIN3A, KLHL1, OFD1, TTC30B, ILK, DYNC2H1, CEP290, POU4F1, EGR2, ROCK1, STX2, BAIAP2, DNAI2, TBR1, SLC26A6, NCK1, FOXG1, IFT88, FGD1, DNAH9, RTN4RL1, ERBB2, CDH1, IGF1R, LAMB2, BCL11B, LHX2, PAFAH1B1, SH2B1, FGD4, UCN, RAB8A, PCNT, NFASC, NTN1, PPP1R9B, SEMA6C, MAP1S, ULK1, IFT172, CACNA1F, CACNA1A	0.986262
KEGG_PATHWAY	hsa04370:VEGF signaling pathway	6	JMJD7-PLA2G4B, CASP9, PLCG1, PLA2G12A, JMJD7, PLA2G6, NFATC4	0.986275
GOTERM_CC_FAT	GO:0000932~cytoplasmic mRNA processing body	3	DCP2, PNRC2, EDC3	0.986361
GOTERM_CC_FAT	GO:0055037~recycling endosome	3	SLC9A9, SLC9A6, ABCG1	0.986361
GOTERM_BP_FAT	GO:0060548~negative regulation of cell death	49	SNCB, ADORA1, MAP3K7, TRIAP1, G2E3, ILK, VNN1, NRG1, RTEL1, BCL10, CRYAA, ROCK1, BRAF, SGK3, NKX2-6, HRK, KRT18, BTG2, TNFAIP8, MYO18A, FAIM2, ERBB2, TAF9B, PPT1, KIT, IGF1R, ERCC5, CHD8, BCL11B, COMP, TGM2, POU3F3, AATF, TRAF6, DNAJA3, HELLS, ERCC2, VHL, BECN1, MSH2, HTT, BIRC5, HDAC1, NTRK1, GSK3B, MAPK8IP1, IFI6, CACNA1A, BARD1	0.98639
GOTERM_BP_FAT	GO:0051249~regulation of lymphocyte activation	22	BCL10, TRAF2, SIT1, BLM, ERBB2, ITPKB, SART1, VCAM1, MAP3K7, INHBA, CBLB, CD86, CDKN2A, BLOC1S3, NCK1, IFNG, VNN1, RARA, IRF4, TRAF6, TCF3, DNAJA3	0.986451
KEGG_PATHWAY	hsa05320:Autoimmune thyroid disease	4	IFNA2, CD86, HLA-DMB, HLA-DQA1	0.986725
GOTERM_CC_FAT	GO:0045095~keratin filament	9	KRTAP9-6, KRT18, ZNF492, KRTAP4-2, KRTAP10-4, KRTAP5-2, KRTAP10-7, KRTAP10-9, KRTAP5-11	0.986753
GOTERM_CC_FAT	GO:0031988~membrane-bounded vesicle	57	A2M, CADM1, CHMP4A, HPS4, PTPN23, FSTL3, RGL4, CNP, CSPG5, VPS33B, CTTNBP2, GP5, PDPK1, SEC24C, FNDC3A, STX4, STX2, SGK3, PIK3C2B, SEMG2, FLOT1, VEZT, CORO7, SPAG8, CATSPER4, KIF1B, STXBP5, IGF2R, NCK1, GANAB, RAB3C, PPT1, KIT, STX12, ECE1, DGKD, PCSK4, HIP1, PLAT, ICA1, HTT, BECN1, SYT11, CASC5, RGS19, GRIA3, NPY1R, AP2A2, FNBP1, PLEKHF2, SLC17A6, ULK1, AP2A1, C12ORF39, ZG16, SYT13, LRP2	0.986787
GOTERM_BP_FAT	GO:0000387~spliceosomal snRNP biogenesis	6	CLNS1A, SNUPN, GEMIN8, DDX20, TGS1, GEMIN4	0.987303
GOTERM_BP_FAT	GO:0001836~release of cytochrome c from mitochondria	5	BAK1, GGCT, BBC3, CASP7, IFI6	0.987458
GOTERM_MF_FAT	GO:0030145~manganese ion binding	21	B4GALT1, PHLPP1, DCD, PPP6C, EXTL3, ACACB, MIPEP, PPP1CB, PCK1, PPM1F, PPM1D, B3GAT3, DCP2, PPEF1, NUDT8, ARG2, TESK1, PPM1L, POFUT1, B4GALT7, FEN1	0.987586
GOTERM_MF_FAT	GO:0019887~protein kinase regulator activity	12	SH3BP5, CCNE2, IBTK, ELP3, CDKN2A, HEXIM2, HEXIM1, PRKRIP1, CABLES2, MBIP, MAPK8IP1, NRG1	0.987643
GOTERM_BP_FAT	GO:0043066~negative regulation of apoptosis	48	SNCB, ERBB2, TAF9B, PPT1, ADORA1, MAP3K7, IGF1R, TRIAP1, G2E3, ERCC5, CHD8, BCL11B, COMP, ILK, TGM2, POU3F3, VNN1, AATF, NRG1, TRAF6, RTEL1, HELLS, DNAJA3, ERCC2, BCL10, CRYAA, SGK3, ROCK1, BRAF, HTT, VHL, NKX2-6, BECN1, MSH2, HRK, BIRC5, KRT18, BTG2, HDAC1, GSK3B, NTRK1, TNFAIP8, MAPK8IP1, MYO18A, IFI6, FAIM2, CACNA1A, BARD1	0.987705
GOTERM_MF_FAT	GO:0004623~phospholipase A2 activity	5	JMJD7-PLA2G4B, PLA2G15, PLA2G12A, JMJD7, PLA2G6, PLA2G4F	0.987769
GOTERM_BP_FAT	GO:0007243~protein kinase cascade	50	SNIP1, ZNF675, TLR3, ITPKB, MBIP, TLR5, ADORA1, MAP3K7, MAP3K6, MAP3K4, WNK4, IFNG, GNG3, SIK1, MAP2K7, BCL10, DBNL, SRPK2, BRAF, PIK3C2B, G3BP2, MINK1, STK4, MARK2, GADD45G, PPM1L, NKIRAS2, MAP3K12, MAP3K11, TRAF2, FGFR3, NMI, GNAI2, ERBB2, MKNK2, KIT, AKAP11, IGF1R, ERCC6, TRAF6, FKBPL, FGD4, FYB, DUSP22, MAPK10, RPS6KA4, EPGN, IKBKG, IRF3, MAPK8IP1	0.987774
GOTERM_MF_FAT	GO:0005096~GTPase activator activity	29	TBC1D9, AGFG2, RAB3GAP1, ARHGAP19, ARHGAP18, MYO9B, ASAP3, ARHGAP21, PRR5, ARHGAP20, DOCK1, RGS12, RANBP1, RASA4, TBC1D2, TBC1D9B, TBC1D2B, ARHGEF1, TBC1D10B, TBC1D22B, RGS14, ANKRD27, RABEP2, RGS2, SIPA1L1, RIN2, EVI5L, ARAP3, SRGAP1	0.987819
GOTERM_MF_FAT	GO:0008307~structural constituent of muscle	7	SMTN, MYBPC2, MYBPC1, SORBS2, MYL1, MYOT, PLEC	0.987859
GOTERM_MF_FAT	GO:0034061~DNA polymerase activity	7	POLD4, POLI, POLE3, POLD1, POLE, POLA1, PAPD7	0.987859
GOTERM_CC_FAT	GO:0031967~organelle envelope	62	MAD1L1, GRPEL2, LEMD2, PPOX, CBX5, CDS2, FAHD1, SLC25A20, BAK1, HTRA2, SEH1L, SLC25A24, NARF, CASP7, MCCC1, SLC25A28, NUP37, GLE1, NDUFS2, LBR, SUOX, TMCO6, OPA1, SNUPN, HERC2, TIMM8B, TIMM8A, TIMM22, DHRS1, SENP2, MFN1, RAB11FIP5, AAAS, IGF2R, TOMM22, NUP107, AKAP1, THAP7, HSD17B10, APEX2, COX7B2, POLA1, PML, MNS1, PAFAH1B1, SLC25A42, TNPO2, PPP2R2B, BDH1, SLC25A40, CPT1C, MSTO1, FDXR, SUN2, TRE…	0.987901
GOTERM_MF_FAT	GO:0005313~L-glutamate transmembrane transporter activity	3	SLC25A12, SLC17A6, SLC1A7	0.987921
GOTERM_MF_FAT	GO:0043027~caspase inhibitor activity	3	TRIAP1, TNFAIP8, BIRC5	0.987921
GOTERM_MF_FAT	GO:0051018~protein kinase A binding	3	GSK3B, AKAP11, SDC4	0.987921
KEGG_PATHWAY	hsa04742:Taste transduction	4	TAS2R14, GNG3, CACNA1A, TAS2R10	0.987947
GOTERM_MF_FAT	GO:0019901~protein kinase binding	20	IBTK, BCL10, BRAF, CHEK1, PPP1CB, PDPK1, CDKN2A, RPS6KA4, CEP250, GSK3B, PRKRIP1, MARCKS, LSM2, MAPK8IP1, AKAP1, MAP2K7, FIZ1, DNAJA3, MAP3K12, MAP3K11	0.98796
GOTERM_CC_FAT	GO:0044440~endosomal part	6	SLC9A9, ECE1, SLC9A6, TLR3, WDR44, VPS25	0.987999
GOTERM_CC_FAT	GO:0010008~endosome membrane	6	SLC9A9, ECE1, SLC9A6, TLR3, WDR44, VPS25	0.987999
KEGG_PATHWAY	hsa04664:Fc epsilon RI signaling pathway	6	JMJD7-PLA2G4B, PLCG1, PLA2G12A, JMJD7, PLA2G6, MAPK10, MAP2K7	0.9881
GOTERM_BP_FAT	GO:0042325~regulation of phosphorylation	62	TLR3, PKMYT1, ZNF675, MBIP, SDC4, ADORA1, MAP3K7, CCNE2, MAP3K6, BAK1, PDPK1, MCM7, CDKN2A, MAP3K4, ILK, IFNG, GNG3, NRG1, IBTK, BCL10, DBNL, GTPBP4, LIMK2, RBL1, IL6R, PPP1CB, GTF2H1, INHBA, CHRM1, GADD45G, PRKRIP1, MAP3K11, TRAF2, GNAI2, BLM, ERBB2, DRD5, CSF1, CHEK1, KIT, NPRL2, ERCC6, HEXIM2, DGKD, HEXIM1, MLLT1, TRAF6, PPAP2A, DNAJA3, FGD4, STRADA, DUSP22, CDC25A, SH3BP5, PPP1R9B, ADCY9, EPG…	0.988135
GOTERM_MF_FAT	GO:0019900~kinase binding	24	IBTK, BCL10, SIT1, BRAF, CHEK1, PPP1CB, CTTNBP2, IGF1R, PDPK1, CDKN2A, RPS6KA4, CEP250, GSK3B, PRKRIP1, MARCKS, LSM2, MAPK8IP1, AKAP1, MAP2K7, FIZ1, DNAJA3, MAP3K12, BARD1, MAP3K11	0.988191
GOTERM_MF_FAT	GO:0016893~endonuclease activity, active with either ribo- or deoxyribonucleic acids and producing 5'-phosphomonoesters	6	EXO1, POP1, DBR1, RNASEH2A, FEN1, MRPL44	0.988246
GOTERM_MF_FAT	GO:0004536~deoxyribonuclease activity	6	EXO1, ERCC5, MAP1S, TREX1, HAUS7, FEN1	0.988246
GOTERM_CC_FAT	GO:0000178~exosome (RNase complex)	2	EXOSC6, EXOSC3	0.988495
GOTERM_CC_FAT	GO:0005833~hemoglobin complex	2	HBQ1, HBG1	0.988495
GOTERM_BP_FAT	GO:0007050~cell cycle arrest	16	ING4, MSH2, PML, DBC1, FOXO4, SART1, INHBA, PPP1R9B, MLL5, PA2G4, CDKN2A, IFNG, ILK, MTBP, C11ORF82, BARD1	0.988514
GOTERM_BP_FAT	GO:0080135~regulation of cellular response to stress	16	DBNL, FAM175A, BECN1, ZNF675, TLR3, DUSP22, UIMC1, BRCA1, EYA3, MAP3K7, MAP3K6, ERCC6, MAPK8IP1, RTEL1, FGD4, MAP3K11	0.988514
GOTERM_BP_FAT	GO:0021702~cerebellar Purkinje cell differentiation	3	AGTPBP1, LDB1, CACNA1A	0.988645
GOTERM_BP_FAT	GO:0001919~regulation of receptor recycling	3	ECE1, GRIA3, SCRIB	0.988645
GOTERM_BP_FAT	GO:0010224~response to UV-B	3	ERCC6, XPC, MSH2	0.988645
GOTERM_BP_FAT	GO:0050957~equilibrioception	3	SOX2, PCDH15, POU4F1	0.988645
GOTERM_BP_FAT	GO:0006244~pyrimidine nucleotide catabolic process	3	TDG, ENTPD4, NTHL1	0.988645
GOTERM_BP_FAT	GO:0046784~intronless viral mRNA export from host nucleus	3	THOC7, THOC3, THOC1	0.988645
GOTERM_BP_FAT	GO:0010660~regulation of muscle cell apoptosis	3	ILK, IFNG, NRG1	0.988645
GOTERM_BP_FAT	GO:0051972~regulation of telomerase activity	3	ACD, WRAP53, PINX1	0.988645
GOTERM_BP_FAT	GO:0021694~cerebellar Purkinje cell layer formation	3	AGTPBP1, LDB1, CACNA1A	0.988645
GOTERM_BP_FAT	GO:0006301~postreplication repair	3	MSH2, WDR33, BRCA1	0.988645
GOTERM_BP_FAT	GO:0050690~regulation of defense response to virus by virus	3	AP2A2, AP2A1, CD8B	0.988645
GOTERM_BP_FAT	GO:0021692~cerebellar Purkinje cell layer morphogenesis	3	AGTPBP1, LDB1, CACNA1A	0.988645
GOTERM_BP_FAT	GO:0032332~positive regulation of chondrocyte differentiation	3	HOXA11, GDF5, GLI3	0.988645
GOTERM_CC_FAT	GO:0031975~envelope	62	MAD1L1, GRPEL2, LEMD2, PPOX, CBX5, CDS2, FAHD1, SLC25A20, BAK1, HTRA2, SEH1L, SLC25A24, NARF, CASP7, MCCC1, SLC25A28, NUP37, GLE1, NDUFS2, LBR, SUOX, TMCO6, OPA1, SNUPN, HERC2, TIMM8B, TIMM8A, TIMM22, DHRS1, SENP2, MFN1, RAB11FIP5, AAAS, IGF2R, TOMM22, NUP107, AKAP1, THAP7, HSD17B10, APEX2, COX7B2, POLA1, PML, MNS1, PAFAH1B1, SLC25A42, TNPO2, PPP2R2B, BDH1, SLC25A40, CPT1C, MSTO1, FDXR, SUN2, TRE…	0.988661
GOTERM_BP_FAT	GO:0048534~hemopoietic or lymphoid organ development	36	BLM, CD8A, CSF1, PML, PRKDC, ZNF675, ITPKB, KIT, FLT3LG, VCAM1, RPA1, BAK1, MLL5, BCL11B, TCEA1, TRAF6, TCF3, DNAJA3, ERCC2, SGPL1, MLL, CD3D, TTC7A, MSH2, EOMES, MINK1, CDK6, IFI16, TACC3, HDAC4, INHBA, PKNOX1, CCNB2, CXCL13, NTRK1, IRF4	0.98905
GOTERM_CC_FAT	GO:0005932~microtubule basal body	4	CEP250, IFT80, CYS1, IFT88	0.989142
GOTERM_MF_FAT	GO:0030695~GTPase regulator activity	51	RAB3GAP1, ARHGAP19, RGL4, ARHGAP18, MCF2L, ARHGAP21, ARHGAP20, RANBP1, TBC1D9B, NET1, STX4, RPGR, ARHGEF1, ARHGEF18, MINK1, HERC2, ARHGEF9, HERC1, TBC1D22B, ANKRD27, SIPA1L1, RIN2, WDR44, SRGAP1, FGD1, RHPN1, TBC1D9, AGFG2, CYTH1, RUNDC3A, AKAP13, MYO9B, ASAP3, PRR5, DOCK1, RGS12, RASA4, DNAJA3, TBC1D2, FGD4, TBC1D2B, TBC1D10B, EIF2B1, RGS14, RABEP2, RGS2, SYTL5, TNK2, EVI5L, ARAP3, RANBP10	0.989277
GOTERM_BP_FAT	GO:0008104~protein localization	113	GRPEL2, CROCC, CHMP4A, USE1, MIPEP, VPS33B, HOOK1, HOOK2, CRY2, VPS13C, WNK4, IFNG, DYNC2H1, CEP290, NUP37, GLE1, SAR1B, AP4M1, TACC3, NR0B1, TIMM8B, TIMM8A, KRT18, BIN3, RTP3, SNX8, RAB40C, PPT1, NAPB, STX12, ACD, BLOC1S3, KATNA1, STX17, SYS1, RAB8A, TAF3, HTT, NDC80, C18ORF55, ATG3, ABCG1, LIN7A, CBLB, RABEP2, GPR34, ULK1, PCNA, SYTL5, ATG16L2, HDAC6, HPS4, GLI3, CCHCR1, TMSB15A, CEP250, SEH1L,…	0.989291
GOTERM_MF_FAT	GO:0034062~RNA polymerase activity	7	CCDC111, POLA1, POLR1B, POLR2D, POLR3C, POLR2C, POLR2J2	0.989344
GOTERM_MF_FAT	GO:0003899~DNA-directed RNA polymerase activity	7	CCDC111, POLA1, POLR1B, POLR2D, POLR3C, POLR2C, POLR2J2	0.989344
GOTERM_MF_FAT	GO:0019904~protein domain specific binding	42	THAP7, E2F4, CADM1, FAM189B, STRN, MTSS1L, DAZAP2, MRPS31, CRADD, DOCK1, ENKUR, ILK, TGM2, U2AF1, AATF, DDX20, INPP5A, TFDP1, PHRF1, CSRP2BP, SIT1, TP53BP2, BAIAP2, LDB1, CBL, MECP2, GRIA3, NR0B1, TACC3, PPARGC1B, LIN7A, SH3BP5, CHMP1A, GPR34, NCK1, CNTROB, CLDN1, CALM3, ID3, LRP2, LUC7L, ADAM15	0.989415
GOTERM_MF_FAT	GO:0060090~molecular adaptor activity	10	SH2D1A, GRB10, ANK1, TP53BP2, SORBS2, BAIAP2, RUSC1, NCK1, BIN3, MTSS1L	0.989423
GOTERM_MF_FAT	GO:0004519~endonuclease activity	14	EXO1, EDDM3B, APEX2, RNASEH2A, PNKP, MUTYH, ERCC5, POP1, DBR1, OGG1, NTHL1, ZC3H12D, FEN1, MRPL44	0.989425
GOTERM_BP_FAT	GO:0009894~regulation of catabolic process	15	TAF1, BECN1, EGLN2, ADORA1, PPP1CB, ARNT, RNF180, HDAC4, CBLB, PPP1R3C, MLYCD, ULK1, IFNG, MDM4, BARD1	0.98952
GOTERM_MF_FAT	GO:0003960~NADPH:quinone reductase activity	2	TP53I3, ADH4	0.989771
GOTERM_MF_FAT	GO:0032137~guanine/thymine mispair binding	2	MSH6, MSH2	0.989771
GOTERM_MF_FAT	GO:0032138~single base insertion or deletion binding	2	MSH6, MSH2	0.989771
GOTERM_MF_FAT	GO:0070063~RNA polymerase binding	2	TAF10, PHRF1	0.989771
GOTERM_MF_FAT	GO:0008853~exodeoxyribonuclease III activity	2	TREX1, HAUS7	0.989771
GOTERM_MF_FAT	GO:0043125~ErbB-3 class receptor binding	2	ERBB2, NRG1	0.989771
GOTERM_MF_FAT	GO:0047499~calcium-independent phospholipase A2 activity	2	PLA2G15, PLA2G6	0.989771
GOTERM_MF_FAT	GO:0043138~3'-5' DNA helicase activity	2	BLM, WRN	0.989771
GOTERM_MF_FAT	GO:0004024~alcohol dehydrogenase activity, zinc-dependent	2	ADH4, ADH7	0.989771
GOTERM_MF_FAT	GO:0000739~DNA strand annealing activity	2	RECQL, BLM	0.989771
GOTERM_MF_FAT	GO:0032134~mispaired DNA binding	2	MSH6, MSH2	0.989771
GOTERM_MF_FAT	GO:0003896~DNA primase activity	2	CCDC111, POLA1	0.989771
GOTERM_MF_FAT	GO:0043531~ADP binding	4	MSH6, MSH2, MYO9B, ABCG1	0.989837
GOTERM_MF_FAT	GO:0030159~receptor signaling complex scaffold activity	4	NCK1, G3BP2, DLG5, MAPK8IP1	0.989837
GOTERM_MF_FAT	GO:0046982~protein heterodimerization activity	27	JDP2, ERBB2, PML, POLA1, ADORA1, ARNT, BAK1, PRMT8, DGKD, KATNA1, TAP1, TCF4, TCF3, ZBTB22, PDK2, LIMK2, BRAF, CD3D, BIRC5, SMC2, ABCG1, FOXP2, INHBA, PKNOX1, TIMELESS, IKBKG, BARD1	0.990248
GOTERM_CC_FAT	GO:0030027~lamellipodium	7	FGD1, DBNL, CTTN, WASF2, MYO9B, ARAP3, FGD4	0.990423
GOTERM_CC_FAT	GO:0030139~endocytic vesicle	6	AP2A2, STX12, AP2A1, PIK3C2B, GRIA3, LRP2	0.990481
GOTERM_CC_FAT	GO:0044449~contractile fiber part	11	HDAC4, TRPC1, ANK1, MYH1, SORBS2, GNA11, ILK, MYL1, MYH13, SDC4, MYOT	0.990676
KEGG_PATHWAY	hsa00970:Aminoacyl-tRNA biosynthesis	3	PARS2, FARS2, LARS2	0.990681
GOTERM_MF_FAT	GO:0032182~small conjugating protein binding	5	BCL10, FAM175A, PML, UIMC1, HDAC6	0.990683
GOTERM_MF_FAT	GO:0030374~ligand-dependent nuclear receptor transcription coactivator activity	6	ZBTB22, MED4, NCOA2, MED30, ATXN7L3, PPARGC1B	0.990699
KEGG_PATHWAY	hsa04320:Dorso-ventral axis formation	2	HSD3B7, ETS2	0.990702
KEGG_PATHWAY	hsa04950:Maturity onset diabetes of the young	2	HHEX, NKX6-1	0.990702
GOTERM_CC_FAT	GO:0030684~preribosome	2	RRP1, PES1	0.990709
GOTERM_CC_FAT	GO:0005779~integral to peroxisomal membrane	2	PEX16, PEX10	0.990709
GOTERM_CC_FAT	GO:0031231~intrinsic to peroxisomal membrane	2	PEX16, PEX10	0.990709
GOTERM_CC_FAT	GO:0045120~pronucleus	2	BLM, RIF1	0.990709
GOTERM_BP_FAT	GO:0010970~microtubule-based transport	6	KIF1B, OPA1, MAP1S, HTT, PAFAH1B1, NEFM	0.990917
GOTERM_MF_FAT	GO:0008353~RNA polymerase II carboxy-terminal domain kinase activity	3	CDK9, ERCC2, GTF2H1	0.990931
GOTERM_MF_FAT	GO:0015172~acidic amino acid transmembrane transporter activity	3	SLC25A12, SLC17A6, SLC1A7	0.990931
GOTERM_MF_FAT	GO:0008536~Ran GTPase binding	3	BIRC5, RANBP1, RANBP10	0.990931
GOTERM_MF_FAT	GO:0019841~retinol binding	3	RBP7, ADH4, ADH7	0.990931
GOTERM_MF_FAT	GO:0000175~3'-5'-exoribonuclease activity	3	PAN2, EXOSC6, EXOSC3	0.990931
GOTERM_MF_FAT	GO:0004622~lysophospholipase activity	3	JMJD7-PLA2G4B, PLA2G15, JMJD7, CLC	0.990931
GOTERM_MF_FAT	GO:0016918~retinal binding	3	RBP7, ADH4, RBP3	0.990931
GOTERM_MF_FAT	GO:0042393~histone binding	7	TAF1, CHD8, RBBP4, DEK, C17ORF79, CHAF1B, UIMC1	0.990949
KEGG_PATHWAY	hsa04720:Long-term potentiation	5	PLCB3, CAMK4, BRAF, CALM3, PPP1CB	0.990986
KEGG_PATHWAY	hsa05120:Epithelial cell signaling in Helicobacter pylori infection	5	PLCG1, IKBKG, MAPK10, CSK, MAP3K14	0.990986
GOTERM_MF_FAT	GO:0019207~kinase regulator activity	13	IBTK, BCL10, ELP3, MBIP, SH3BP5, CCNE2, CDKN2A, HEXIM2, HEXIM1, PRKRIP1, CABLES2, MAPK8IP1, NRG1	0.99103
GOTERM_BP_FAT	GO:0002702~positive regulation of production of molecular mediator of immune response	4	MAP3K7, TRAF2, BCL10, TRAF6	0.991166
GOTERM_BP_FAT	GO:0035088~establishment or maintenance of apical/basal cell polarity	4	ANK1, ILK, SCRIB, MARK2	0.991166
GOTERM_BP_FAT	GO:0010165~response to X-ray	4	ERCC6, BLM, MSH2, LRP2	0.991166
GOTERM_BP_FAT	GO:0045739~positive regulation of DNA repair	4	EYA3, FAM175A, BRCA1, UIMC1	0.991166
GOTERM_BP_FAT	GO:0046847~filopodium assembly	4	FGD1, BAIAP2, MTSS1L, FGD4	0.991166
GOTERM_BP_FAT	GO:0042771~DNA damage response, signal transduction by p53 class mediator resulting in induction of apoptosis	4	HIPK1, BBC3, PML, IFI16	0.991166
GOTERM_BP_FAT	GO:0045670~regulation of osteoclast differentiation	5	ZBTB7A, CSF1, ZNF675, TLR3, TOB2	0.991219
GOTERM_BP_FAT	GO:0009395~phospholipid catabolic process	5	PLCB3, JMJD7-PLA2G4B, NAPEPLD, PLCG1, JMJD7, PLA2G4F	0.991219
GOTERM_BP_FAT	GO:0045930~negative regulation of mitotic cell cycle	5	CHMP1A, PML, DGKZ, DCUN1D3, SCRIB	0.991219
GOTERM_BP_FAT	GO:0016445~somatic diversification of immunoglobulins	5	EXO1, MSH6, MSH2, UNG, PRKDC	0.991219
GOTERM_BP_FAT	GO:0006282~regulation of DNA repair	5	EYA3, FAM175A, BRCA1, RTEL1, UIMC1	0.991219
KEGG_PATHWAY	hsa00052:Galactose metabolism	2	B4GALT1, GALK2	0.99124
GOTERM_CC_FAT	GO:0045211~postsynaptic membrane	13	GLRA1, ERBB2, GABRA6, UTRN, STRN, GRIA3, GRIN3A, ADORA1, SCRIB, LIN7A, CHRM1, FAIM2, CHRNA2	0.991341
KEGG_PATHWAY	hsa04612:Antigen processing and presentation	6	IFNA2, CD8A, CD8B, TAP1, HLA-DMB, HLA-DQA1	0.991371
KEGG_PATHWAY	hsa00590:Arachidonic acid metabolism	4	JMJD7-PLA2G4B, GGT7, PLA2G12A, JMJD7, PLA2G6	0.991379
KEGG_PATHWAY	hsa04340:Hedgehog signaling pathway	4	CSNK1G2, GSK3B, LRP2, GLI3	0.991379
GOTERM_BP_FAT	GO:0007254~JNK cascade	10	MAP3K6, DBNL, ERCC6, MAP3K4, MINK1, MAPK10, MAPK8IP1, MAP3K12, MAP3K11, FGD4	0.991779
GOTERM_CC_FAT	GO:0031968~organelle outer membrane	10	CPT1C, MFN1, BAK1, RAB11FIP5, MSTO1, OPA1, BBC3, TOMM22, AKAP1, PPP2R2B	0.991881
KEGG_PATHWAY	hsa04512:ECM-receptor interaction	6	GP5, LAMA4, LAMB2, COMP, SDC4, COL5A1	0.991961
GOTERM_CC_FAT	GO:0000502~proteasome complex	6	UBE3A, PSMC3, UCHL5, PSMD7, PSMB9, PSMD9	0.992226
GOTERM_CC_FAT	GO:0019897~extrinsic to plasma membrane	5	GNA15, RGS7, RGS19, CDH1, GNG3	0.992359
GOTERM_BP_FAT	GO:0001701~in utero embryonic development	25	ELL, CDH1, SOX8, GLI3, ARNT, RPA1, PRPF19, CHD8, G2E3, SLC30A1, TEAD4, ANKRD11, ERCC2, GINS1, LMX1B, MSH2, NASP, GABPA, EOMES, CCNB2, PLCG1, PSMC3, NLE1, PYGO2, IFT88	0.992501
GOTERM_BP_FAT	GO:0009057~macromolecule catabolic process	100	USE1, OTUB2, USP27X, MUTYH, G2E3, CDKN2A, RBM8A, WWP2, CUL9, PSENEN, FBXO22, CDCA3, AUP1, PAN2, MAGOH, ANAPC4, RNASEH2A, PNKP, UHRF1, KDM2B, FBXO16, PIAS4, ASB2, RAD23A, RAB40C, PPT1, OAS2, UBE2QL1, UBAC1, FBXW9, FBXW7, FBXO43, FBXW2, FBXO4, TRAF6, NTHL1, HECTD1, FOXRED2, CDC23, CDC20, RNPS1, CASC3, UBOX5, CDC26, ATG3, CDC27, ABCG1, BRCA1, PSMB9, TXNDC12, TULP4, CBLB, DCP2, DCP1B, PSMC3, PNRC2, P…	0.992509
GOTERM_CC_FAT	GO:0001739~sex chromatin	2	SMARCC1, H3F3A	0.992589
GOTERM_CC_FAT	GO:0043209~myelin sheath	2	MAG, ERBB2	0.992589
GOTERM_CC_FAT	GO:0030135~coated vesicle	15	ICA1, RAB3C, CADM1, SYT11, RGS19, PPT1, NPY1R, AP2A2, SLC17A6, ECE1, AP2A1, STXBP5, IGF2R, SEC24C, HIP1	0.992722
GOTERM_CC_FAT	GO:0044429~mitochondrial part	58	GRPEL2, BCKDK, PPOX, MIPEP, CDS2, FAHD1, SLC25A20, BAK1, DDX28, HTRA2, SLC25A24, CASP7, MCCC1, SLC25A28, PDHA2, NDUFS2, PDPR, SUOX, OPA1, ACSM2A, HERC2, TOP1MT, TIMM8B, TIMM8A, TIMM22, DHRS1, MFN1, RAB11FIP5, COQ3, TOMM22, AKAP1, HSD17B10, ACADSB, APEX2, FARS2, COX7B2, NFS1, SDHAF1, TFAM, PARS2, MRPL16, SLC25A42, PPP2R2B, BDH1, DNAJA3, SLC25A40, CPT1C, PDK2, MSTO1, FDXR, KIAA1967, LARS2, SLC25A12…	0.992724
GOTERM_CC_FAT	GO:0031526~brush border membrane	3	B4GALT1, DRD5, LRP2	0.992764
GOTERM_CC_FAT	GO:0044431~Golgi apparatus part	28	AP1M1, PPIL2, RER1, CSPG5, SLC35A1, ST6GALNAC5, ENTPD4, SEC24C, LFNG, B4GALNT1, B4GALT1, SYS1, ICA1, STX4, LIMK2, BECN1, CHST2, CORO7, AP4M1, TRIM23, MAN1C1, COG4, B3GAT3, COG8, AP2A1, IGF2R, GGA1, AP4B1	0.992774
GOTERM_BP_FAT	GO:0006997~nucleus organization	9	TXNDC12, CDKN2A, TMEM48, SEH1L, SUN2, PML, PPT1, PAFAH1B1, PES1	0.99281
GOTERM_BP_FAT	GO:0030705~cytoskeleton-dependent intracellular transport	9	KIF1B, OPA1, MAP1S, HTT, WASF2, MYL1, PAFAH1B1, MYO9B, NEFM	0.99281
GOTERM_BP_FAT	GO:0009628~response to abiotic stimulus	49	FAM175A, TLR3, MBIP, INTS3, BAK1, PDPK1, MC1R, CASP9, CASP7, FANCG, CRYAA, IL6R, EYA3, PNKP, PPM1D, XPC, TIMELESS, BTG2, DCUN1D3, BLM, DRD5, SOX2, PML, PRKDC, KIT, ERCC5, PDE6C, ERCC6, TSC22D4, DNMT3B, FEN1, ERCC2, NPHP1, FKBPL, MSH6, NES, MSH2, HTT, WRN, SNAI2, RAD54L, EIF2B1, BRCA1, UIMC1, FOXP2, POLD1, CACNA1F, LRP2, OPN3	0.992812
GOTERM_CC_FAT	GO:0045202~synapse	34	CPLX4, RAB3C, CADM1, GLRA1, EFNA2, ERBB2, UTRN, STRN, PPT1, GRIN3A, ADORA1, SCRIB, MUSK, LRFN1, PRIMA1, IFNGR1, NEFM, DTNA, CHRNA2, PLAT, ICA1, SYT11, GABRA6, BSN, PCDH15, GRIA3, NPY1R, LIN7A, PPP1R9B, SLC17A6, MAP1S, STXBP5, CHRM1, FAIM2	0.992904
GOTERM_BP_FAT	GO:0060249~anatomical structure homeostasis	16	BLM, CSF1, ZNF675, PRKDC, WRN, TNKS1BP1, RPA1, ACD, GYLTL1B, RFC1, ANKRD11, FBXO4, TINF2, RTEL1, BARD1, PINX1	0.993055
GOTERM_BP_FAT	GO:0002696~positive regulation of leukocyte activation	16	BCL10, TRAF2, BLM, ITPKB, SART1, VCAM1, MAP3K7, CD86, BLOC1S3, NCK1, IFNG, VNN1, RARA, TRAF6, TCF3, DNAJA3	0.993055
GOTERM_CC_FAT	GO:0019867~outer membrane	10	CPT1C, MFN1, BAK1, RAB11FIP5, MSTO1, OPA1, BBC3, TOMM22, AKAP1, PPP2R2B	0.993278
GOTERM_BP_FAT	GO:0033044~regulation of chromosome organization	6	MLL, ACD, PML, TLK2, TINF2, DNMT3B	0.993385
GOTERM_BP_FAT	GO:0045638~negative regulation of myeloid cell differentiation	6	INHBA, MAFB, LDB1, ZNF675, TLR3, TOB2	0.993385
GOTERM_CC_FAT	GO:0005626~insoluble fraction	82	ITGB3BP, CYP3A7, SLC9A6, PLXNA1, GLRA1, SNCB, CADM1, AQP8, GNA11, HPS4, UTRN, PKMYT1, LSS, CNP, CSPG5, PCDHGA2, CTTNBP2, EBNA1BP2, DGCR2, PLCB3, PGP, KCNK9, CHST10, CYP7A1, FNDC3A, STX4, STX2, MPP2, STMN2, KIF5A, PIK3C2B, FA2H, FLOT1, DHRS9, BSN, CORO7, NR0B1, SLC26A6, VSIG2, IGF2R, CHRM1, TOMM22, MAP3K12, CYP1B1, GNAI2, ARFRP1, PML, AKAP13, PPT1, OAS2, SLC19A1, IGF1R, PPP1R3C, ECE1, FMO2, TAP1, …	0.9934
GOTERM_CC_FAT	GO:0042598~vesicular fraction	23	CYP1B1, SLC9A6, CYP3A7, STX2, AQP8, CLCC1, FA2H, PIK3C2B, DHRS9, LSS, OAS2, IGF1R, RDH10, PPP1R3C, DGCR2, CYP7A1, FMO2, PAFAH1B1, SPCS2, TAPBPL, CYP8B1, FNDC3A, DTNA	0.993427
GOTERM_CC_FAT	GO:0005624~membrane fraction	79	ITGB3BP, CYP3A7, SLC9A6, PLXNA1, GLRA1, SNCB, CADM1, AQP8, GNA11, HPS4, UTRN, PKMYT1, LSS, CNP, CSPG5, PCDHGA2, CTTNBP2, EBNA1BP2, DGCR2, PGP, KCNK9, CHST10, CYP7A1, FNDC3A, STX4, STX2, MPP2, STMN2, KIF5A, PIK3C2B, FA2H, FLOT1, DHRS9, BSN, CORO7, NR0B1, SLC26A6, VSIG2, IGF2R, CHRM1, TOMM22, MAP3K12, CYP1B1, GNAI2, ARFRP1, AKAP13, PPT1, OAS2, SLC19A1, IGF1R, PPP1R3C, ECE1, FMO2, TAP1, PAFAH1B1, TR…	0.993484
GOTERM_CC_FAT	GO:0031461~cullin-RING ubiquitin ligase complex	2	CUL9, ZER1	0.993532
GOTERM_CC_FAT	GO:0000803~sex chromosome	2	SMARCC1, H3F3A	0.993532
GOTERM_CC_FAT	GO:0005852~eukaryotic translation initiation factor 3 complex	2	EIF3B, EIF3F	0.993532
KEGG_PATHWAY	hsa04060:Cytokine-cytokine receptor interaction	21	IL18R1, CSF1, GDF5, IL6R, KIT, TNFSF9, FLT3LG, IFNA2, INHBA, TNFRSF10C, RELT, CXCL14, INHBE, CXCL13, IL1RAP, CCR10, IFNG, INHBC, PLEKHO2, IFNGR1, RTEL1	0.993558
GOTERM_CC_FAT	GO:0016323~basolateral plasma membrane	19	B4GALT1, TRPC1, STX4, CADM1, MYH1, STX2, ERBB2, CDH1, SDC4, ADORA1, OSCP1, LIN7A, CTTNBP2, TNS3, P2RY6, ANK1, ILK, DSP, FKBPL	0.993583
GOTERM_MF_FAT	GO:0008565~protein transporter activity	12	AZGP1P1, TMCO6, AP2A2, SNX15, AP2A1, SNUPN, TOMM22, LRP2, TNPO2, AP4B1, ABCG1, TIMM22	0.993741
KEGG_PATHWAY	hsa05310:Asthma	2	HLA-DMB, HLA-DQA1	0.993943
KEGG_PATHWAY	hsa00340:Histidine metabolism	2	METTL6, FTCD	0.993943
GOTERM_MF_FAT	GO:0005484~SNAP receptor activity	4	STX4, STX12, STX2, STX17	0.99397
GOTERM_MF_FAT	GO:0004004~ATP-dependent RNA helicase activity	4	DHX8, DHX38, DDX24, DDX20	0.99397
GOTERM_CC_FAT	GO:0030665~clathrin coated vesicle membrane	5	ICA1, AP2A2, SLC17A6, AP2A1, HIP1	0.994006
KEGG_PATHWAY	hsa00140:Steroid hormone biosynthesis	3	CYP1B1, CYP3A7, CYP7A1	0.994065
GOTERM_CC_FAT	GO:0042734~presynaptic membrane	3	GABRA6, ADORA1, SCRIB	0.994076
GOTERM_BP_FAT	GO:0001954~positive regulation of cell-matrix adhesion	3	CSF1, ILK, CDK6	0.994209
GOTERM_BP_FAT	GO:0032673~regulation of interleukin-4 production	3	CD86, RARA, IRF4	0.994209
GOTERM_BP_FAT	GO:0060004~reflex	3	GLRA1, CACNA1A, FOXP2	0.994209
GOTERM_BP_FAT	GO:0048260~positive regulation of receptor-mediated endocytosis	3	CBL, PPT1, HIP1	0.994209
GOTERM_BP_FAT	GO:0006744~ubiquinone biosynthetic process	3	COQ3, COQ9, COQ7	0.994209
GOTERM_BP_FAT	GO:0017145~stem cell division	3	CDKN2A, PAFAH1B1, KIT	0.994209
GOTERM_BP_FAT	GO:0006359~regulation of transcription from RNA polymerase III promoter	3	CHD8, POLR3C, BRCA1	0.994209
GOTERM_BP_FAT	GO:0008635~activation of caspase activity by cytochrome c	3	SIVA1, BAK1, CASP9	0.994209
GOTERM_BP_FAT	GO:0051298~centrosome duplication	3	SAC3D1, CEP135, CNTROB	0.994209
GOTERM_BP_FAT	GO:0007007~inner mitochondrial membrane organization	3	OPA1, TIMM8B, TIMM8A	0.994209
GOTERM_BP_FAT	GO:0045426~quinone cofactor biosynthetic process	3	COQ3, COQ9, COQ7	0.994209
GOTERM_BP_FAT	GO:0006743~ubiquinone metabolic process	3	COQ3, COQ9, COQ7	0.994209
GOTERM_BP_FAT	GO:0045671~negative regulation of osteoclast differentiation	3	ZNF675, TLR3, TOB2	0.994209
GOTERM_BP_FAT	GO:0042987~amyloid precursor protein catabolic process	3	APH1A, PSENEN, ABCG1	0.994209
GOTERM_BP_FAT	GO:0045197~establishment or maintenance of epithelial cell apical/basal polarity	3	ANK1, ILK, MARK2	0.994209
GOTERM_BP_FAT	GO:0021575~hindbrain morphogenesis	5	LMX1B, AGTPBP1, ULK1, LDB1, CACNA1A	0.994228
GOTERM_MF_FAT	GO:0003847~1-alkyl-2-acetylglycerophosphocholine esterase activity	2	PAFAH1B3, PAFAH1B2	0.994232
GOTERM_MF_FAT	GO:0016841~ammonia-lyase activity	2	SDS, FTCD	0.994232
GOTERM_MF_FAT	GO:0008409~5'-3' exonuclease activity	2	EXO1, FEN1	0.994232
GOTERM_MF_FAT	GO:0009374~biotin binding	2	MCCC1, ACACB	0.994232
GOTERM_MF_FAT	GO:0019237~centromeric DNA binding	2	MSH2, ZW10	0.994232
GOTERM_MF_FAT	GO:0008157~protein phosphatase 1 binding	2	PPP1R9B, AKAP11	0.994232
GOTERM_MF_FAT	GO:0008190~eukaryotic initiation factor 4E binding	2	HHEX, EIF4EBP2	0.994232
GOTERM_MF_FAT	GO:0004826~phenylalanine-tRNA ligase activity	2	FARS2, LRRC47	0.994232
GOTERM_MF_FAT	GO:0048156~tau protein binding	2	AATF, HDAC6	0.994232
GOTERM_MF_FAT	GO:0034235~GPI anchor binding	2	GPAA1, VNN1	0.994232
GOTERM_MF_FAT	GO:0005521~lamin binding	2	NARF, LBR	0.994232
GOTERM_MF_FAT	GO:0008568~microtubule-severing ATPase activity	2	KATNA1, KATNAL2	0.994232
GOTERM_MF_FAT	GO:0032407~MutSalpha complex binding	2	MUTYH, TREX1	0.994232
GOTERM_MF_FAT	GO:0030331~estrogen receptor binding	3	TAF10, STRN, PPARGC1B	0.994315
GOTERM_MF_FAT	GO:0016896~exoribonuclease activity, producing 5'-phosphomonoesters	3	PAN2, EXOSC6, EXOSC3	0.994315
GOTERM_MF_FAT	GO:0004532~exoribonuclease activity	3	PAN2, EXOSC6, EXOSC3	0.994315
GOTERM_MF_FAT	GO:0035258~steroid hormone receptor binding	6	TAF10, STRN, NR0B1, BRCA1, PPARGC1B, PRPF6	0.994322
GOTERM_BP_FAT	GO:0048193~Golgi vesicle transport	19	OSBPL5, STX4, RAB8A, AP1M1, HTT, ATL3, USE1, RER1, ERGIC2, KIF1C, COG4, KRT18, AP2A1, BLOC1S3, SEC22A, TRAPPC2P1, SAR1B, SEC24C, ZW10, TRAPPC2	0.994459
GOTERM_BP_FAT	GO:0008283~cell proliferation	57	TUSC2, LY86, NR6A1, BAK1, MCM7, GFI1B, ILK, FRAT2, NRG1, IMPDH2, MATK, CYR61, PDXK, ARHGEF1, PRG4, RXRB, KIF15, CDK9, IFI16, TACC3, CTNNBIP1, HHEX, UHRF1, PA2G4, CD86, CHRM1, MDM4, MAP3K11, GNAI2, ERBB2, CSF1, POLA1, KIT, TRAIP, SCRIB, PRPF19, SRRT, POU3F3, PAFAH1B1, LHX9, HELLS, ERCC2, TFDP1, GINS1, LMX1B, MKI67, NASP, DLGAP5, DUSP22, TNFSF9, CDC27, CDC25A, PCNA, TCF19, LRP2, PES1, IGFBP4	0.994475
GOTERM_BP_FAT	GO:0015031~protein transport	97	GRPEL2, CHMP4A, USE1, MIPEP, VPS33B, HOOK1, HOOK2, CRY2, IFNG, CEP290, NUP37, GLE1, SAR1B, AP4M1, TIMM8B, TIMM8A, KRT18, RTP3, SNX8, RAB40C, PPT1, NAPB, ACD, STX12, BLOC1S3, STX17, SYS1, RAB8A, HTT, C18ORF55, ATG3, ABCG1, LIN7A, CBLB, GPR34, RABEP2, PCNA, SYTL5, ATG16L2, HDAC6, HPS4, GLI3, CCHCR1, DNAJC14, SEH1L, SEC24C, ZW10, STX4, TMCO6, RPGR, STX2, SNUPN, HERC2, TIMM22, SENP2, RAB11FIP5, CHMP1…	0.994492
GOTERM_MF_FAT	GO:0019842~vitamin binding	17	SGPL1, RBP7, PDXK, RBP3, NFS1, FTCD, EGLN2, ADH7, ACACB, SLC19A1, OGFOD2, SDS, ADH4, MCCC1, ILVBL, ALKBH3, GPT2	0.994492
KEGG_PATHWAY	hsa00982:Drug metabolism	4	CYP3A7, ADH4, FMO2, ADH7	0.994509
KEGG_PATHWAY	hsa04621:NOD-like receptor signaling pathway	4	MAP3K7, IKBKG, MAPK10, TRAF6	0.994509
GOTERM_BP_FAT	GO:0031329~regulation of cellular catabolic process	10	RNF180, HDAC4, TAF1, PPP1R3C, ULK1, MLYCD, BECN1, IFNG, PPP1CB, ARNT	0.994548
KEGG_PATHWAY	hsa04540:Gap junction	6	PLCB3, GNAI2, MC1R, ADCY9, GNA11, PRKG2	0.994559
GOTERM_BP_FAT	GO:0031398~positive regulation of protein ubiquitination	13	BCL10, ANAPC4, CDC23, CDC20, CDC26, CDC27, BRCA1, PSMB9, PSMC3, FBXO4, PSMD7, DNAJA3, PSMD9	0.99457
GOTERM_BP_FAT	GO:0030035~microspike assembly	4	FGD1, BAIAP2, MTSS1L, FGD4	0.994577
GOTERM_BP_FAT	GO:0021696~cerebellar cortex morphogenesis	4	AGTPBP1, ULK1, LDB1, CACNA1A	0.994577
GOTERM_BP_FAT	GO:0043470~regulation of carbohydrate catabolic process	4	HDAC4, PPP1R3C, PPP1CB, ARNT	0.994577
GOTERM_BP_FAT	GO:0043471~regulation of cellular carbohydrate catabolic process	4	HDAC4, PPP1R3C, PPP1CB, ARNT	0.994577
GOTERM_BP_FAT	GO:0030032~lamellipodium assembly	4	NCK1, WASF2, SH2B1, FGD4	0.994577
GOTERM_CC_FAT	GO:0031672~A band	2	ANK1, MYH1	0.994578
GOTERM_CC_FAT	GO:0000299~integral to membrane of membrane fraction	2	TOMM22, CORO7	0.994578
GOTERM_CC_FAT	GO:0000139~Golgi membrane	17	SYS1, AP1M1, ICA1, CHST2, RER1, CORO7, CSPG5, TRIM23, SLC35A1, MAN1C1, ST6GALNAC5, B3GAT3, AP2A1, ENTPD4, SEC24C, LFNG, B4GALNT1	0.994807
GOTERM_MF_FAT	GO:0030545~receptor regulator activity	5	ZBTB22, NCOA2, ADH7, NRG1, PPARGC1B	0.994841
GOTERM_MF_FAT	GO:0004693~cyclin-dependent protein kinase activity	5	CDK9, CDK6, CDK10, CDK16, CDK14	0.994841
GOTERM_CC_FAT	GO:0030133~transport vesicle	6	PLEKHF2, STX2, AP2A1, IGF2R, SYT13, SEC24C	0.994845
KEGG_PATHWAY	hsa00250:Alanine, aspartate and glutamate metabolism	2	ADSS, GPT2	0.994912
KEGG_PATHWAY	hsa00020:Citrate cycle (TCA cycle)	2	PDHA2, PCK1	0.994912
GOTERM_BP_FAT	GO:0009108~coenzyme biosynthetic process	11	COQ3, PDXK, GGT7, MLYCD, PANK1, NFS1, MTHFSD, COQ9, COQ7, FLAD1, DCAKD	0.994965
GOTERM_BP_FAT	GO:0008637~apoptotic mitochondrial changes	6	BAK1, CDKN2A, GGCT, BBC3, CASP7, IFI6	0.995084
GOTERM_MF_FAT	GO:0004521~endoribonuclease activity	7	EXO1, EDDM3B, POP1, DBR1, RNASEH2A, FEN1, MRPL44	0.995133
GOTERM_CC_FAT	GO:0005625~soluble fraction	29	RAB3GAP1, FARS2, MYO9B, FLT3LG, CTTNBP2, WISP2, PPP1R3C, CTTN, ERCC6, CASP9, CASP7, PAFAH1B1, RTEL1, IK, PLA2G15, STX2, LIMK2, STMN2, CSNK1G2, HTT, CORO7, EIF2B1, PCK1, BLMH, GPR34, APITD1, CXCL13, AP4B1, MAP3K11	0.99527
GOTERM_BP_FAT	GO:0007286~spermatid development	9	HOOK1, EDDM3B, CASC5, PAFAH1B1, FANCG, KIT, PPP2R2B, FNDC3A, PCSK4	0.995287
GOTERM_BP_FAT	GO:0040008~regulation of growth	45	DCBLD2, ING5, ING4, EXTL3, ING2, CCDC85B, CSF1, TAF9B, GDF5, PML, EGLN2, PPT1, CSPG5, DMAP1, WISP2, MUSK, CDKN2A, HTRA2, ILK, IFNG, SERTAD3, ACTL6A, NRG1, NET1, CYR61, YEATS4, SGPL1, UCN, NDNL2, NOL8, BARHL2, ATRN, TKT, WRN, NPY1R, NTN1, C20ORF20, PPP1R9B, INHBA, ULK1, DIO3, BBC3, OGFR, DCUN1D3, IGFBP4	0.995288
GOTERM_MF_FAT	GO:0008173~RNA methyltransferase activity	4	METTL14, METTL1, MRM1, RNMTL1	0.995305
GOTERM_MF_FAT	GO:0008186~RNA-dependent ATPase activity	4	DHX8, DHX38, DDX24, DDX20	0.995305
GOTERM_BP_FAT	GO:0046777~protein amino acid autophosphorylation	13	TAF1, NEK2, CSNK1G2, ERBB2, KIT, STK4, INSRR, IGF1R, CTTNBP2, VRK1, ULK1, MAP3K12, MAP3K11	0.995342
GOTERM_BP_FAT	GO:0002681~somatic recombination of T cell receptor gene segments	2	BCL11B, PRKDC	0.99537
GOTERM_BP_FAT	GO:0051973~positive regulation of telomerase activity	2	ACD, WRAP53	0.99537
GOTERM_BP_FAT	GO:0010665~regulation of cardiac muscle cell apoptosis	2	ILK, NRG1	0.99537
GOTERM_BP_FAT	GO:0045007~depurination	2	MUTYH, OGG1	0.99537
GOTERM_BP_FAT	GO:0001921~positive regulation of receptor recycling	2	ECE1, SCRIB	0.99537
GOTERM_BP_FAT	GO:0010662~regulation of striated muscle cell apoptosis	2	ILK, NRG1	0.99537
GOTERM_BP_FAT	GO:0035234~germ cell programmed cell death	2	PRKDC, KIT	0.99537
GOTERM_BP_FAT	GO:0045630~positive regulation of T-helper 2 cell differentiation	2	CD86, RARA	0.99537
GOTERM_BP_FAT	GO:0010671~negative regulation of oxygen and reactive oxygen species metabolic process	2	AATF, HDAC6	0.99537
GOTERM_BP_FAT	GO:0015939~pantothenate metabolic process	2	VNN1, VNN3	0.99537
GOTERM_BP_FAT	GO:0032418~lysosome localization	2	VPS33B, HDAC6	0.99537
GOTERM_BP_FAT	GO:0043570~maintenance of DNA repeat elements	2	MSH6, MSH2	0.99537
GOTERM_BP_FAT	GO:0006273~lagging strand elongation	2	POLA1, FEN1	0.99537
GOTERM_BP_FAT	GO:0035283~central nervous system segmentation	2	EGR2, MAFB	0.99537
GOTERM_BP_FAT	GO:0035284~brain segmentation	2	EGR2, MAFB	0.99537
GOTERM_BP_FAT	GO:0032656~regulation of interleukin-13 production	2	RARA, IRF4	0.99537
GOTERM_BP_FAT	GO:0010664~negative regulation of striated muscle cell apoptosis	2	ILK, NRG1	0.99537
GOTERM_BP_FAT	GO:0033153~T cell receptor V(D)J recombination	2	BCL11B, PRKDC	0.99537
GOTERM_BP_FAT	GO:0033083~regulation of immature T cell proliferation	2	CDKN2A, ERBB2	0.99537
GOTERM_BP_FAT	GO:0010667~negative regulation of cardiac muscle cell apoptosis	2	ILK, NRG1	0.99537
GOTERM_BP_FAT	GO:0007207~activation of phospholipase C activity by muscarinic acetylcholine receptor signaling pathway	2	GNA15, CHRM1	0.99537
GOTERM_BP_FAT	GO:0051567~histone H3-K9 methylation	2	SUV39H1, SUV39H2	0.99537
GOTERM_BP_FAT	GO:0009301~snRNA transcription	2	SNAPC2, SNAPC4	0.99537
GOTERM_BP_FAT	GO:0007256~activation of JNKK activity	2	ERCC6, MAP3K11	0.99537
GOTERM_BP_FAT	GO:0002568~somatic diversification of T cell receptor genes	2	BCL11B, PRKDC	0.99537
GOTERM_BP_FAT	GO:0048478~replication fork protection	2	BLM, TIPIN	0.99537
GOTERM_BP_FAT	GO:0006287~base-excision repair, gap-filling	2	POLD1, PCNA	0.99537
GOTERM_BP_FAT	GO:0006468~protein amino acid phosphorylation	85	STK33, BCKDK, PKMYT1, PRKG2, PMVK, ADORA1, CAMKK1, INSRR, MAP3K7, MAP3K6, CTTNBP2, PDPK1, MAP3K4, CLK2, WNK4, ILK, IFNG, CDK10, BRD4, TLK2, GNG3, CSK, SIK1, CDK16, MAP2K7, CDK14, MATK, CDC7, SRPK2, DBNL, SGK1, SGK3, BRAF, ROCK1, LIMK2, CSNK1G2, MINK1, CDK9, CDK6, STK4, MARK2, MAST3, KSR2, HIPK1, MAPK6, CAMK4, GADD45G, TESK1, MST1R, NEK4, MAP3K14, MAP3K12, MELK, MAP3K11, FGFR3, FGR, GNAI2, NEK2, E…	0.995437
GOTERM_BP_FAT	GO:0006323~DNA packaging	17	HMGB2, HIST1H2BE, PAPD7, NUSAP1, HAT1, H2AFJ, MCM2, TSPYL4, SMC2, CHMP1A, NCAPG2, HIST1H3A, H3F3A, NCAPH2, CHAF1A, CHAF1B, HELLS	0.995526
GOTERM_BP_FAT	GO:0018209~peptidyl-serine modification	7	TAF1, GSK3B, ILK, IFNG, PRKDC, STK4, MAP3K12	0.995542
GOTERM_CC_FAT	GO:0030530~heterogeneous nuclear ribonucleoprotein complex	2	HNRPDL, HNRNPF	0.995643
GOTERM_CC_FAT	GO:0005605~basal lamina	2	LAMA4, LAMB2	0.995643
GOTERM_CC_FAT	GO:0001673~male germ cell nucleus	2	RPA1, BLM	0.995643
GOTERM_BP_FAT	GO:0044092~negative regulation of molecular function	44	SIVA1, GNAI2, DRD5, ZNF675, MBIP, NPRL2, ADORA1, PDPK1, AES, CDKN2A, HEXIM2, HEXIM1, WWP2, ARG2, ILK, MLLT1, PSMD7, DNAJA3, PSMD9, GTPBP4, ANAPC4, CDC23, DUSP22, BIRC5, CDC20, NPY1R, NR0B1, CDC26, CDC27, PSMB9, SH3BP5, HDAC4, NOSIP, ADCY9, APITD1, PSMC3, GADD45G, PRKRIP1, CALM3, ZNF462, ID3, MAPK8IP1, IFI6, HDAC6	0.995656
GOTERM_BP_FAT	GO:0051438~regulation of ubiquitin-protein ligase activity	12	CDKN2A, PSMC3, ANAPC4, CDC23, CDC20, FEM1B, CDC26, CDC27, PSMD7, ZER1, PSMB9, PSMD9	0.995815
KEGG_PATHWAY	hsa04810:Regulation of actin cytoskeleton	16	FGD1, ARHGEF1, FGFR3, ROCK1, BRAF, LIMK2, FGF17, BAIAP2, WASF2, PPP1CB, INSRR, DOCK1, CHRM1, RRAS, CSK, PIP4K2B	0.995869
GOTERM_CC_FAT	GO:0009898~internal side of plasma membrane	29	PHKA2, AP1M1, RAB3C, CABP2, UTRN, RAB40C, RUNDC3A, KIT, RHOV, VPS33B, MCF2L, PDE6C, RAB28, PRMT8, ILK, RRAS, GNG3, RHEBL1, RNF31, AUP1, RAB8A, VPS18, STMN2, DDN, COG4, AP2A2, FNBP1, AP2A1, PLA2G4F	0.995919
GOTERM_CC_FAT	GO:0005774~vacuolar membrane	5	HOOK1, HOOK2, VPS18, TRIM23, VPS33B	0.995926
GOTERM_CC_FAT	GO:0005905~coated pit	4	AP2A2, AP2A1, AP4M1, LRP2	0.99595
GOTERM_BP_FAT	GO:0010604~positive regulation of macromolecule metabolic process	108	TLR3, FOXO4, ADORA1, ZIC3, MLL5, BRPF1, SMARCD3, IFNG, SMARCD1, MLL4, BCL10, RXRB, MTA2, BARHL2, ANAPC4, TBR1, PPARGC1B, HHEX, PIAS4, HMGB2, BLM, SOX2, SOX8, SCRIB, ARNT, MEIS2, ECE1, TEAD4, FBXO4, TCF4, TRAF6, DNMT3B, TCF3, DNAJA3, PLAGL2, YEATS4, TAF1, UCN, MLL, MAFB, KLF13, CDC23, CDC20, CDC26, CDC27, BRCA1, UIMC1, PSMB9, HDAC4, CBLB, HDAC1, PSMC3, SMARCC1, GTF2F1, ETS2, GTF2F2, EAF2, TNK2, HD…	0.995996
KEGG_PATHWAY	hsa00860:Porphyrin and chlorophyll metabolism	2	BLVRB, PPOX	0.996042
GOTERM_MF_FAT	GO:0019905~syntaxin binding	5	CPLX4, CTTNBP2, STXBP5, NAPB, CACNA1A	0.99609
GOTERM_BP_FAT	GO:0002762~negative regulation of myeloid leukocyte differentiation	4	INHBA, ZNF675, TLR3, TOB2	0.996099
GOTERM_BP_FAT	GO:0018205~peptidyl-lysine modification	4	HDAC4, TGM2, SETD2, HDAC6	0.996099
GOTERM_BP_FAT	GO:0043241~protein complex disassembly	4	MAZ, ICT1, TTF1, NRG1	0.996099
GOTERM_BP_FAT	GO:0007274~neuromuscular synaptic transmission	4	KIF1B, CHRM1, CACNA1A, DTNA	0.996099
GOTERM_BP_FAT	GO:0043624~cellular protein complex disassembly	4	MAZ, ICT1, TTF1, NRG1	0.996099
GOTERM_BP_FAT	GO:0045184~establishment of protein localization	97	GRPEL2, CHMP4A, USE1, MIPEP, VPS33B, HOOK1, HOOK2, CRY2, IFNG, CEP290, NUP37, GLE1, SAR1B, AP4M1, TIMM8B, TIMM8A, KRT18, RTP3, SNX8, RAB40C, PPT1, NAPB, ACD, STX12, BLOC1S3, STX17, SYS1, RAB8A, HTT, C18ORF55, ATG3, ABCG1, LIN7A, CBLB, GPR34, RABEP2, PCNA, SYTL5, ATG16L2, HDAC6, HPS4, GLI3, CCHCR1, DNAJC14, SEH1L, SEC24C, ZW10, STX4, TMCO6, RPGR, STX2, SNUPN, HERC2, TIMM22, SENP2, RAB11FIP5, CHMP1…	0.996125
GOTERM_CC_FAT	GO:0042579~microbody	9	BAAT, SERHL2, MLYCD, PEX16, KIAA0430, ZADH2, PMVK, PEX10, ACOX3	0.996146
GOTERM_CC_FAT	GO:0005777~peroxisome	9	BAAT, SERHL2, MLYCD, PEX16, KIAA0430, ZADH2, PMVK, PEX10, ACOX3	0.996146
GOTERM_BP_FAT	GO:0010628~positive regulation of gene expression	74	FOXO4, GLI3, ZIC3, BRPF1, MLL5, SMARCD3, IFNG, SMARCD1, SERTAD3, NOBOX, NR2F2, MLL4, PSMD9, BCL10, EGR2, RXRB, MTA2, TTF1, TBR1, PPARGC1B, PRPF6, GTF2H1, TAF11, HHEX, INHBA, CD86, NCOA2, USP21, ING5, GLIS3, HMGB2, ING2, BLM, CSF1, SOX2, PRKDC, KIT, POU1F1, SOX8, ARNT, CHD8, MEIS2, BCL11B, TEAD4, POU3F3, TCEA1, AATF, TCF4, DNMT3B, TCF3, ERCC2, PLAGL2, ZBTB7B, YEATS4, TAF1, MLL, LMX1B, MAFB, KLF13,…	0.996156
GOTERM_BP_FAT	GO:0030879~mammary gland development	10	B4GALT1, IGF1R, CTTNBP2, BCAT2, TBX2, ERBB2, NRG1, NTN1, GLI3, SCRIB	0.996172
GOTERM_BP_FAT	GO:0007416~synaptogenesis	6	CADM1, PCDHB5, PCDHB4, CDH1, POU4F1, CACNA1A	0.996185
GOTERM_BP_FAT	GO:0007006~mitochondrial membrane organization	6	BAK1, OPA1, HTT, TOMM22, TIMM8B, TIMM8A	0.996185
GOTERM_BP_FAT	GO:0048863~stem cell differentiation	6	RIF1, HSD3B7, SOX2, MSI2, KIT, ERCC2	0.996185
KEGG_PATHWAY	hsa04650:Natural killer cell mediated cytotoxicity	9	IFNA2, SH2D1A, TNFRSF10C, PLCG1, BRAF, ULBP1, IFNG, NFATC4, IFNGR1	0.996189
GOTERM_MF_FAT	GO:0008092~cytoskeletal protein binding	61	MYBPC2, CROCC, MYBPC1, WASF2, UTRN, MTSS1L, SDC4, KLHL1, C19ORF46, HOOK1, HOOK2, ANK1, TMSB15A, CEP290, LMOD3, BCL7B, DBNL, STX4, MYH1, CLMN, BAIAP2, NUSAP1, PKD2L1, RAB11FIP5, KIF1B, SMTN, NCK1, BIN3, GPAA1, MYO9B, MYOT, TUBGCP3, SORBS2, KATNA1, WIPF2, PAFAH1B1, AATF, SKA2, CNN1, SSX2IP, HIP1, FGD4, PLEC, B4GALT1, VPS18, HTT, SUN2, BIRC5, BRCA1, TNKS1BP1, PPP1R9B, KIAA1279, MAP1S, HPCA, CALM3, M…	0.996202
GOTERM_BP_FAT	GO:0032386~regulation of intracellular transport	11	ZC3H3, CDKN2A, AAAS, CRYAA, GSK3B, G3BP2, CALM3, CDH1, TACC3, GLI3, BARD1	0.996235
GOTERM_BP_FAT	GO:0045860~positive regulation of protein kinase activity	30	TRAF2, GNAI2, CSF1, ERBB2, TLR3, KIT, SDC4, ADORA1, MAP3K7, MAP3K6, PDPK1, ERCC6, MAP3K4, DGKD, ILK, GNG3, PPAP2A, TRAF6, NRG1, FGD4, DBNL, STRADA, PPP1CB, ADCY9, EPGN, CHRM1, GADD45G, IKBKG, DGKZ, MAP3K11	0.996269
GOTERM_BP_FAT	GO:0007033~vacuole organization	7	HOOK1, HOOK2, VPS18, BECN1, HPS4, PPT1, GBA	0.996271
GOTERM_BP_FAT	GO:0055012~ventricular cardiac muscle cell differentiation	3	NKX2-6, RXRB, NRG1	0.996303
GOTERM_BP_FAT	GO:0045022~early endosome to late endosome transport	3	ANKRD27, HOOK1, HOOK2	0.996303
GOTERM_BP_FAT	GO:0051647~nucleus localization	3	SUN2, TACC3, NTN1	0.996303
GOTERM_BP_FAT	GO:0070227~lymphocyte apoptosis	3	SIVA1, BAK1, DNAJA3	0.996303
GOTERM_BP_FAT	GO:0033151~V(D)J recombination	3	BCL11B, LIG1, PRKDC	0.996303
GOTERM_BP_FAT	GO:0045622~regulation of T-helper cell differentiation	3	CD86, RARA, IRF4	0.996303
GOTERM_CC_FAT	GO:0001750~photoreceptor outer segment	2	PCDH15, CNGB3	0.996374
GOTERM_CC_FAT	GO:0000315~organellar large ribosomal subunit	2	MRPL27, MRPL16	0.996374
GOTERM_CC_FAT	GO:0005762~mitochondrial large ribosomal subunit	2	MRPL27, MRPL16	0.996374
GOTERM_BP_FAT	GO:0051347~positive regulation of transferase activity	32	TRAF2, GNAI2, ERBB2, CSF1, TLR3, KIT, SDC4, ADORA1, MAP3K7, MAP3K6, PDPK1, ERCC6, MAP3K4, ACD, DGKD, ILK, GNG3, PPAP2A, TRAF6, NRG1, FGD4, DBNL, STRADA, PPP1CB, ADCY9, EPGN, WRAP53, CHRM1, GADD45G, IKBKG, DGKZ, MAP3K11	0.996442
GOTERM_BP_FAT	GO:0045185~maintenance of protein location	8	TAF3, TMSB15A, SEH1L, PML, G3BP2, GPAA1, NDC80, TACC3	0.996455
GOTERM_BP_FAT	GO:0035282~segmentation	8	DVL2, HOXD8, ACD, EGR2, MAFB, PRKDC, POFUT1, MESP2	0.996455
GOTERM_BP_FAT	GO:0032990~cell part morphogenesis	34	E2F4, RTN4RL1, EFNA2, ERBB2, CNP, OFD1, BAK1, IGF1R, LAMB2, BCL11B, LHX2, ILK, DYNC2H1, POU4F1, PAFAH1B1, RAB8A, EGR2, OPA1, BAIAP2, PCNT, NFASC, DNAI2, NTN1, TBR1, MFN1, SLC26A6, SEMA6C, MAP1S, ULK1, IFT172, FOXG1, CACNA1F, IFT88, CACNA1A	0.996457
GOTERM_BP_FAT	GO:0050867~positive regulation of cell activation	16	BCL10, TRAF2, BLM, ITPKB, SART1, VCAM1, MAP3K7, CD86, BLOC1S3, NCK1, IFNG, VNN1, RARA, TRAF6, TCF3, DNAJA3	0.996469
GOTERM_BP_FAT	GO:0051174~regulation of phosphorus metabolic process	62	TLR3, PKMYT1, ZNF675, MBIP, SDC4, ADORA1, MAP3K7, CCNE2, MAP3K6, BAK1, PDPK1, MCM7, CDKN2A, MAP3K4, ILK, IFNG, GNG3, NRG1, IBTK, BCL10, DBNL, GTPBP4, LIMK2, RBL1, IL6R, PPP1CB, GTF2H1, INHBA, CHRM1, GADD45G, PRKRIP1, MAP3K11, TRAF2, GNAI2, BLM, ERBB2, DRD5, CSF1, CHEK1, KIT, NPRL2, ERCC6, HEXIM2, DGKD, HEXIM1, MLLT1, TRAF6, PPAP2A, DNAJA3, FGD4, STRADA, DUSP22, CDC25A, SH3BP5, PPP1R9B, ADCY9, EPG…	0.996482
GOTERM_BP_FAT	GO:0019220~regulation of phosphate metabolic process	62	TLR3, PKMYT1, ZNF675, MBIP, SDC4, ADORA1, MAP3K7, CCNE2, MAP3K6, BAK1, PDPK1, MCM7, CDKN2A, MAP3K4, ILK, IFNG, GNG3, NRG1, IBTK, BCL10, DBNL, GTPBP4, LIMK2, RBL1, IL6R, PPP1CB, GTF2H1, INHBA, CHRM1, GADD45G, PRKRIP1, MAP3K11, TRAF2, GNAI2, BLM, ERBB2, DRD5, CSF1, CHEK1, KIT, NPRL2, ERCC6, HEXIM2, DGKD, HEXIM1, MLLT1, TRAF6, PPAP2A, DNAJA3, FGD4, STRADA, DUSP22, CDC25A, SH3BP5, PPP1R9B, ADCY9, EPG…	0.996482
GOTERM_BP_FAT	GO:0045935~positive regulation of nucleobase, nucleoside, nucleotide and nucleic acid metabolic process	79	FAM175A, FOXO4, GLI3, ZIC3, BRPF1, MLL5, SMARCD3, IFNG, SMARCD1, SERTAD3, NOBOX, NR2F2, MLL4, PSMD9, BCL10, EGR2, RXRB, MTA2, TTF1, TBR1, PPARGC1B, PRPF6, GTF2H1, TAF11, EYA3, HHEX, INHBA, CD86, NCOA2, USP21, ING5, GLIS3, HMGB2, ING2, BLM, DRD5, SOX2, PRKDC, POU1F1, SOX8, ARNT, IGF1R, CHD8, MEIS2, ERCC6, BCL11B, TEAD4, POU3F3, TCEA1, AATF, TCF4, TCF3, TINF2, ERCC2, PLAGL2, ZBTB7B, YEATS4, TAF1, U…	0.996499
GOTERM_BP_FAT	GO:0016458~gene silencing	9	SRRT, CHMP1A, HSD3B7, HAT1, ERI1, SIRT6, CELF1, DNMT3B, HELLS	0.99651
GOTERM_MF_FAT	GO:0047485~protein N-terminus binding	10	TAF11, THAP7, ERCC5, ERCC6, SMARCE1, SMARCC1, ZWINT, MECP2, CALM3, ERCC2	0.996549
GOTERM_CC_FAT	GO:0014069~postsynaptic density	6	CHRM1, STRN, GRIA3, GRIN3A, ADORA1, IFNGR1	0.996674
GOTERM_MF_FAT	GO:0035091~phosphoinositide binding	13	WDFY1, SNX29, SNX15, SGK3, SNX8, PIK3C2B, GPAA1, ZCCHC14, SNX21, VNN1, ARAP3, SNX30, HIP1	0.996683
GOTERM_MF_FAT	GO:0051087~chaperone binding	4	GRPEL2, TBCC, BIRC5, AHSA2	0.996688
GOTERM_MF_FAT	GO:0016702~oxidoreductase activity, acting on single donors with incorporation of molecular oxygen, incorporation of two atoms of oxygen	9	OGFOD2, KDM2B, UTY, EGLN2, TET2, ALKBH3, TET1, ALKBH2, HPDL	0.996692
GOTERM_CC_FAT	GO:0034702~ion channel complex	18	KCNMB4, GLRA1, GABRA6, CACNA1I, KCTD21, KCNA6, KCTD2, KCNK2, KCNS3, KCNJ4, KCNJ6, KCTD17, CACNA1H, KCNE2, CACNA1F, SCN4A, CACNA1A, CHRNA2	0.996711
GOTERM_MF_FAT	GO:0048256~flap endonuclease activity	2	EXO1, FEN1	0.996748
GOTERM_MF_FAT	GO:0043425~bHLH transcription factor binding	2	TCF3, PSMD9	0.996748
GOTERM_MF_FAT	GO:0030507~spectrin binding	2	STX4, ANK1	0.996748
GOTERM_MF_FAT	GO:0050733~RS domain binding	2	U2AF1, LUC7L	0.996748
GOTERM_CC_FAT	GO:0044456~synapse part	22	ICA1, RAB3C, CADM1, GLRA1, SYT11, ERBB2, GABRA6, UTRN, STRN, GRIA3, PPT1, GRIN3A, NPY1R, ADORA1, SCRIB, LIN7A, SLC17A6, STXBP5, CHRM1, IFNGR1, FAIM2, CHRNA2	0.996753
GOTERM_BP_FAT	GO:0030900~forebrain development	21	HTT, NKX2-6, EFNA2, SOX2, CDH1, POU1F1, TACC3, NR0B1, GLI3, FOXP2, HHEX, HTRA2, LHX2, FOXG1, DYNC2H1, POU3F3, PAFAH1B1, LRP2, NR2F2, IFT88, PITX1	0.996759
GOTERM_CC_FAT	GO:0030125~clathrin vesicle coat	2	AP2A2, AP2A1	0.99679
KEGG_PATHWAY	hsa04740:Olfactory transduction	30	OR2B6, OR2L8, OR52H1, OR1L6, OR5D16, PRKG2, OR2L3, OR5A1, OR10A7, OR2T11, OR5B12, OR10C1, OR5B21, OR14C36, OR5P3, OR7G1, OR2AG2, OR11L1, OR4A47, OR52E2, OR51E1, OR6C75, OR6M1, OR4X2, OR6K3, CALM3, OR4C45, OR8D4, OR10K1, OR2AT4	0.996807
GOTERM_CC_FAT	GO:0031410~cytoplasmic vesicle	60	A2M, CADM1, CHMP4A, HPS4, PTPN23, FSTL3, RGL4, CNP, CSPG5, VPS33B, ARHGAP21, CTTNBP2, GP5, PDPK1, SEC24C, FNDC3A, STX4, STX2, SGK3, PIK3C2B, SEMG2, FLOT1, VEZT, CORO7, SPAG8, CATSPER4, KIF1B, STXBP5, IGF2R, AP1M1, GANAB, RAB3C, PPT1, KIT, GPRC5B, STX12, ECE1, DGKD, ENTPD4, PCSK4, HIP1, PLAT, ICA1, HTT, BECN1, SYT11, CASC5, RGS19, GRIA3, NPY1R, AP2A2, FNBP1, PLEKHF2, SLC17A6, ULK1, AP2A1, C12ORF39…	0.996834
GOTERM_CC_FAT	GO:0005789~endoplasmic reticulum membrane	24	PGAP3, SGPL1, EXTL3, CYP3A7, SLC9A6, CYP1B1, PIGW, GPAA1, DHRS9, ALG6, APOL2, RNF180, AWAT2, HTRA2, CYP7A1, CASP7, FMO2, PEX16, SEC22A, PPM1L, SPCS2, SEC24C, CYP8B1, DEGS2	0.99687
GOTERM_CC_FAT	GO:0070161~anchoring junction	15	B4GALT1, MYH1, CDH1, VEZT, SDC4, SCRIB, CTTNBP2, TNS3, DSG1, ILK, DSP, SSX2IP, DLG5, PERP, NPHP1	0.996875
GOTERM_CC_FAT	GO:0030666~endocytic vesicle membrane	3	AP2A2, AP2A1, GRIA3	0.996878
KEGG_PATHWAY	hsa05020:Prion diseases	2	NCAM1, C7	0.996897
GOTERM_CC_FAT	GO:0005792~microsome	21	CYP1B1, SLC9A6, CYP3A7, STX2, AQP8, CLCC1, FA2H, PIK3C2B, DHRS9, LSS, OAS2, IGF1R, PPP1R3C, DGCR2, RDH10, CYP7A1, FMO2, SPCS2, TAPBPL, CYP8B1, DTNA	0.996915
KEGG_PATHWAY	hsa05211:Renal cell carcinoma	4	BRAF, VHL, EGLN2, ARNT	0.996918
GOTERM_MF_FAT	GO:0016701~oxidoreductase activity, acting on single donors with incorporation of molecular oxygen	9	OGFOD2, KDM2B, UTY, EGLN2, TET2, ALKBH3, TET1, ALKBH2, HPDL	0.996937
GOTERM_MF_FAT	GO:0004714~transmembrane receptor protein tyrosine kinase activity	9	IGF1R, MUSK, FGFR3, ERBB2, IGF2R, NTRK1, KIT, MST1R, INSRR	0.996937
KEGG_PATHWAY	hsa04610:Complement and coagulation cascades	4	PLAT, MBL2, C7, A2M	0.996945
GOTERM_CC_FAT	GO:0005802~trans-Golgi network	4	STX4, BECN1, CHST2, AP4B1	0.996957
GOTERM_CC_FAT	GO:0005903~brush border	4	B4GALT1, DRD5, RGS19, LRP2	0.996957
KEGG_PATHWAY	hsa04510:Focal adhesion	14	BRAF, ROCK1, ERBB2, MAPK10, PPP1CB, COL5A1, IGF1R, LAMA4, PDPK1, DOCK1, LAMB2, COMP, GSK3B, ILK	0.996975
KEGG_PATHWAY	hsa05010:Alzheimer's disease	11	HSD17B10, PLCB3, CASP9, APH1A, GSK3B, CASP7, COX7B2, CALM3, PSENEN, CACNA1F, NDUFS2	0.997009
GOTERM_MF_FAT	GO:0015923~mannosidase activity	3	KIAA2018, EDEM2, MAN1C1	0.997015
GOTERM_MF_FAT	GO:0070566~adenylyltransferase activity	3	PAPD4, OAS2, FLAD1	0.997015
KEGG_PATHWAY	hsa04062:Chemokine signaling pathway	13	FGR, BRAF, GNAI2, ROCK1, PLCB3, ADCY9, CXCL14, CXCL13, GSK3B, CCR10, IKBKG, GNG3, CSK	0.997032
GOTERM_MF_FAT	GO:0004715~non-membrane spanning protein tyrosine kinase activity	6	SGK223, FGR, ERBB2, TNK2, CSK, MATK	0.997034
KEGG_PATHWAY	hsa05217:Basal cell carcinoma	3	DVL2, GSK3B, GLI3	0.997066
GOTERM_MF_FAT	GO:0031267~small GTPase binding	13	PARD6A, FGD1, STX4, ROCK1, RAB3GAP1, MYO9B, BIRC5, SYTL5, RANBP1, WDR44, RANBP10, FGD4, MAP3K11	0.997084
GOTERM_MF_FAT	GO:0008081~phosphoric diester hydrolase activity	11	PLCL2, PLCXD3, PLCB3, CASR, PDE6C, PLCG1, CHRM1, GPLD1, PLCD3, CNP, PLCXD1	0.99709
GOTERM_BP_FAT	GO:0032507~maintenance of protein location in cell	7	TAF3, SEH1L, PML, G3BP2, GPAA1, NDC80, TACC3	0.997134
GOTERM_BP_FAT	GO:0000910~cytokinesis	7	ROCK1, STX2, INCENP, CNTROB, NUSAP1, BIN3, BIRC5	0.997134
GOTERM_BP_FAT	GO:0051340~regulation of ligase activity	12	CDKN2A, PSMC3, ANAPC4, CDC23, CDC20, FEM1B, CDC26, CDC27, PSMD7, ZER1, PSMB9, PSMD9	0.997167
GOTERM_BP_FAT	GO:0002718~regulation of cytokine production during immune response	4	MAP3K7, TRAF2, BCL10, TRAF6	0.997167
GOTERM_BP_FAT	GO:0006342~chromatin silencing	4	HAT1, SIRT6, DNMT3B, HELLS	0.997167
GOTERM_BP_FAT	GO:0009303~rRNA transcription	4	CDKN2A, TCOF1, GTF3C5, GTF3C4	0.997167
GOTERM_BP_FAT	GO:0032508~DNA duplex unwinding	4	HMGB2, MCM7, TOP1MT, MCM2	0.997167
GOTERM_BP_FAT	GO:0032392~DNA geometric change	4	HMGB2, MCM7, TOP1MT, MCM2	0.997167
GOTERM_BP_FAT	GO:0030217~T cell differentiation	10	PKNOX1, BLM, CD8A, CD3D, BCL11B, EOMES, MINK1, PRKDC, ITPKB, DNAJA3	0.997209
GOTERM_BP_FAT	GO:0046328~regulation of JNK cascade	10	MAP3K7, MAP3K6, DBNL, ERCC6, ZNF675, TLR3, DUSP22, MAPK8IP1, MAP3K11, FGD4	0.997209
GOTERM_BP_FAT	GO:0021537~telencephalon development	10	HTT, EFNA2, LHX2, SOX2, POU3F3, PAFAH1B1, TACC3, GLI3, IFT88, FOXP2	0.997209
GOTERM_BP_FAT	GO:0007283~spermatogenesis	40	HMGB2, DNAH9, CADM1, HSD3B7, ZNF296, NR6A1, ZNF35, KIT, AZI1, C17ORF75, HOOK1, SPAG11B, PAFAH1B3, ODF2, PAFAH1B1, FANCG, PAFAH1B2, SPATA6, PPP2R2B, FNDC3A, PCSK4, WDR33, SPATA24, B4GALNT1, SPATA7, EDDM3B, LIMK2, HTT, MSH2, CASC5, HERC2, NR0B1, ZSCAN2, THEG, CATSPER4, GMCL1, RGS2, CATSPER2, TESK1, IFT81	0.997219
GOTERM_BP_FAT	GO:0048232~male gamete generation	40	HMGB2, DNAH9, CADM1, HSD3B7, ZNF296, NR6A1, ZNF35, KIT, AZI1, C17ORF75, HOOK1, SPAG11B, PAFAH1B3, ODF2, PAFAH1B1, FANCG, PAFAH1B2, SPATA6, PPP2R2B, FNDC3A, PCSK4, WDR33, SPATA24, B4GALNT1, SPATA7, EDDM3B, LIMK2, HTT, MSH2, CASC5, HERC2, NR0B1, ZSCAN2, THEG, CATSPER4, GMCL1, RGS2, CATSPER2, TESK1, IFT81	0.997219
GOTERM_BP_FAT	GO:0009896~positive regulation of catabolic process	8	RNF180, TAF1, CBLB, BECN1, IFNG, EGLN2, ARNT, BARD1	0.997225
GOTERM_BP_FAT	GO:0007163~establishment or maintenance of cell polarity	8	IGF1R, ANK1, ILK, PAFAH1B1, NDC80, SCRIB, MARK2, ZW10	0.997225
GOTERM_MF_FAT	GO:0016790~thiolester hydrolase activity	13	PAN2, USPL1, PNKD, PPT2, PPT1, OTUB2, USP27X, BAAT, UCHL5, USP38, USP21, USP20, YOD1	0.997248
GOTERM_BP_FAT	GO:0051101~regulation of DNA binding	17	SIVA1, BCL10, RUNX1T1, TLR3, NR0B1, HDAC4, CDKN2A, ACD, CALM3, ZNF462, BRD4, IRF4, ID3, NR2F2, DNAJA3, RHEBL1, ERCC2	0.997262
GOTERM_MF_FAT	GO:0005506~iron ion binding	37	PPP6C, CYP1B1, CYP3A7, UTY, EGLN2, MIPEP, CYB561D2, MUTYH, CYB561D1, TYW1, NARF, CYP7A1, SLC25A28, NTHL1, NDUFS2, RTEL1, ERCC2, SUOX, ELP3, FA2H, HERC2, COQ7, TET2, TET1, PPP1CB, ISCA1, OGFOD2, KDM2B, COG8, PPEF1, HBQ1, HBG1, CYP8B1, ALKBH3, RFESD, ALKBH2, CYB5D1	0.997297
GOTERM_MF_FAT	GO:0003725~double-stranded RNA binding	5	PRKRIP1, TLR3, SLC4A1AP, ZNF346, MRPL44	0.997298
GOTERM_MF_FAT	GO:0016776~phosphotransferase activity, phosphate group as acceptor	5	MAGI3, MPP2, PPIP5K2, PMVK, NME7	0.997298
GOTERM_BP_FAT	GO:0048515~spermatid differentiation	9	HOOK1, EDDM3B, CASC5, PAFAH1B1, FANCG, KIT, PPP2R2B, FNDC3A, PCSK4	0.997299
GOTERM_BP_FAT	GO:0007389~pattern specification process	35	TSHZ1, HOXA11, PRKDC, ZIC1, GLI3, ZIC3, HOXC6, ACD, HOXA6, LHX2, DYNC2H1, NR2F2, LFNG, ALX3, CYR61, PITX2, DVL2, MLL, EGR2, LMX1B, HTT, MAFB, LDB1, NKX6-1, CTNNBIP1, HHEX, HOXD8, BTG2, HIPK1, IFT172, FOXG1, LRP6, POFUT1, MESP2, IFT88	0.997308
GOTERM_BP_FAT	GO:0048864~stem cell development	5	RIF1, HSD3B7, SOX2, MSI2, KIT	0.997343
GOTERM_BP_FAT	GO:0000018~regulation of DNA recombination	5	MSH6, BLM, MSH2, IFNG, RTEL1	0.997343
GOTERM_BP_FAT	GO:0007257~activation of JUN kinase activity	5	MAP3K6, DBNL, ERCC6, MAP3K11, FGD4	0.997343
GOTERM_BP_FAT	GO:0009069~serine family amino acid metabolic process	5	PDPR, BAAT, SDS, DHFRL1, NFS1	0.997343
GOTERM_BP_FAT	GO:0016579~protein deubiquitination	5	TAF10, USP21, USP20, ATXN7L3, UIMC1	0.997343
GOTERM_MF_FAT	GO:0019992~diacylglycerol binding	9	KSR2, ROCK1, BRAF, PLEKHM1, DGKD, AKAP13, DGKZ, MYO9B, STAC3	0.997354
GOTERM_CC_FAT	GO:0030662~coated vesicle membrane	6	ICA1, AP2A2, SLC17A6, AP2A1, SEC24C, HIP1	0.997499
GOTERM_CC_FAT	GO:0044433~cytoplasmic vesicle part	16	A2M, ICA1, CHMP4A, GRIA3, CSPG5, CTTNBP2, AP2A2, GP5, SLC17A6, KIF1B, ULK1, AP2A1, ZG16, SEC24C, PCSK4, HIP1	0.997544
GOTERM_BP_FAT	GO:0030307~positive regulation of cell growth	7	EXTL3, UCN, NOL8, ILK, TAF9B, NRG1, NTN1	0.997602
GOTERM_BP_FAT	GO:0030520~estrogen receptor signaling pathway	3	EGLN2, RARA, PPARGC1B	0.99761
GOTERM_BP_FAT	GO:0031571~G1 DNA damage checkpoint	3	TRIAP1, PML, DGKZ	0.99761
GOTERM_BP_FAT	GO:0048070~regulation of pigmentation during development	3	GNA11, HPS4, KIT	0.99761
GOTERM_BP_FAT	GO:0033081~regulation of T cell differentiation in the thymus	3	CDKN2A, ERBB2, VNN1	0.99761
GOTERM_BP_FAT	GO:0030238~male sex determination	3	IGF1R, NR0B1, INSRR	0.99761
GOTERM_BP_FAT	GO:0070584~mitochondrion morphogenesis	3	MFN1, BAK1, OPA1	0.99761
GOTERM_BP_FAT	GO:0043586~tongue development	3	NKX2-6, ERBB2, SOX2	0.99761
GOTERM_BP_FAT	GO:0031293~membrane protein intracellular domain proteolysis	3	APH1A, PSENEN, TRAF6	0.99761
GOTERM_BP_FAT	GO:0007213~muscarinic acetylcholine receptor signaling pathway	3	GNA15, GNAI2, CHRM1	0.99761
GOTERM_BP_FAT	GO:0042982~amyloid precursor protein metabolic process	3	APH1A, PSENEN, ABCG1	0.99761
GOTERM_BP_FAT	GO:0009083~branched chain family amino acid catabolic process	3	BCKDK, BCAT2, MCCC1	0.99761
GOTERM_BP_FAT	GO:0045736~negative regulation of cyclin-dependent protein kinase activity	3	CDKN2A, HEXIM2, HEXIM1	0.99761
GOTERM_BP_FAT	GO:0007004~telomere maintenance via telomerase	3	TNKS1BP1, RFC1, PINX1	0.99761
GOTERM_BP_FAT	GO:0051186~cofactor metabolic process	26	NFS1, PPT1, PPOX, SDHAF1, TP53I3, MCCC1, ADH4, VNN1, RPIA, DCAKD, VNN3, PDXK, FTCD, MTHFSD, COQ9, COQ7, ISCA1, COQ3, GLYAT, GGT7, BAAT, PANK1, MLYCD, NARFL, NFE2L1, FLAD1	0.997635
GOTERM_BP_FAT	GO:0031397~negative regulation of protein ubiquitination	11	GTPBP4, CDKN2A, PSMC3, ANAPC4, CDC23, CDC20, CDC26, CDC27, PSMD7, PSMB9, PSMD9	0.997638
GOTERM_BP_FAT	GO:0045941~positive regulation of transcription	71	FOXO4, GLI3, ZIC3, BRPF1, MLL5, SMARCD3, IFNG, SMARCD1, SERTAD3, NOBOX, NR2F2, MLL4, PSMD9, BCL10, EGR2, RXRB, MTA2, TTF1, TBR1, PPARGC1B, PRPF6, GTF2H1, TAF11, INHBA, HHEX, CD86, NCOA2, USP21, ING5, GLIS3, HMGB2, ING2, BLM, SOX2, PRKDC, POU1F1, SOX8, ARNT, CHD8, MEIS2, BCL11B, TEAD4, POU3F3, TCEA1, AATF, TCF4, TCF3, ERCC2, PLAGL2, ZBTB7B, YEATS4, TAF1, MLL, LMX1B, VHL, MAFB, KLF13, ATXN7L3, BRCA…	0.997651
GOTERM_BP_FAT	GO:0046822~regulation of nucleocytoplasmic transport	9	ZC3H3, CDKN2A, AAAS, GSK3B, G3BP2, CDH1, TACC3, GLI3, BARD1	0.99768
GOTERM_CC_FAT	GO:0031982~vesicle	62	A2M, CADM1, CHMP4A, HPS4, PTPN23, FSTL3, RGL4, CNP, CSPG5, VPS33B, ARHGAP21, CTTNBP2, GP5, PDPK1, SEC24C, FNDC3A, IFNGR1, STX4, STX2, SGK3, PIK3C2B, FLOT1, SEMG2, CORO7, VEZT, SPAG8, CATSPER4, KIF1B, STXBP5, IGF2R, NCK1, AP1M1, GANAB, RAB3C, PPT1, KIT, GPRC5B, STX12, ECE1, DGKD, ENTPD4, PCSK4, HIP1, PLAT, ICA1, HTT, BECN1, SYT11, CASC5, RGS19, GRIA3, NPY1R, AP2A2, FNBP1, PLEKHF2, SLC17A6, ULK1, A…	0.997732
GOTERM_CC_FAT	GO:0000267~cell fraction	103	ITGB3BP, SLC9A6, CYP3A7, SNCB, CADM1, PLXNA1, AQP8, RAB3GAP1, GNA11, UTRN, PKMYT1, CNP, CSPG5, EBNA1BP2, CTTNBP2, PGP, KCNK9, CYP7A1, FNDC3A, STMN2, KIF5A, CSNK1G2, FA2H, BSN, CORO7, NR0B1, VSIG2, CYP1B1, GNAI2, FARS2, ARFRP1, AKAP13, PPT1, MYO9B, OAS2, PPP1R3C, ECE1, TRAF6, HIP1, CLCC1, HTT, LIN7A, GPR34, ULK1, CXCL13, SPCS2, CYP8B1, GLRA1, HPS4, LSS, PCDHGA2, FLT3LG, DGCR2, WISP2, CTTN, PLCB3, …	0.997738
GOTERM_CC_FAT	GO:0005902~microvillus	3	VCAM1, ERBB2, PCDH15	0.99776
GOTERM_CC_FAT	GO:0030017~sarcomere	8	HDAC4, TRPC1, ANK1, MYH1, SORBS2, GNA11, MYL1, MYOT	0.997764
GOTERM_CC_FAT	GO:0031090~organelle membrane	104	SLC9A9, GRPEL2, SLC9A6, CYP3A7, CHMP4A, LEMD2, TLR3, CSPG5, VPS33B, SLC35A1, FAHD1, HOOK1, CTTNBP2, SLC25A20, BAK1, HOOK2, GP5, HTRA2, SLC25A24, CYP7A1, SLC25A28, FNDC3A, SGPL1, OPA1, CORO7, TIMM8B, TIMM8A, AKAP1, HSD17B10, EXTL3, CYP1B1, RER1, ECE1, ENTPD4, PPP2R2B, LFNG, HIP1, SYS1, MSTO1, FDXR, APOL2, SLC25A12, AWAT2, B3GAT3, ULK1, BBC3, PCNA, SPCS2, SLC25A16, CYP8B1, PPOX, ALG6, CDS2, ST6GALN…	0.997766
GOTERM_CC_FAT	GO:0030054~cell junction	47	CPLX4, CLDN8, CADM1, GLRA1, PANX2, CLDN6, UTRN, STRN, CDH1, GRIN3A, SDC4, SCRIB, ARHGAP21, CTTNBP2, WNK4, ILK, LRFN1, SSX2IP, DLG5, PRIMA1, CSK, CDH24, CHRNA2, DTNA, NPHP1, B4GALT1, PARD6A, PTPRJ, MAGI3, ICA1, MYH1, SYT11, GABRA6, BSN, VEZT, GRIA3, LIN7A, PPP1R9B, TNS3, SLC17A6, STXBP5, CHRM1, DSG1, CLDN1, DSP, PERP, FAIM2	0.997782
GOTERM_CC_FAT	GO:0019866~organelle inner membrane	29	GRPEL2, HSD17B10, APEX2, COX7B2, LEMD2, PPOX, CDS2, FAHD1, SLC25A20, SLC25A24, NARF, MCCC1, SLC25A28, SLC25A42, NDUFS2, BDH1, LBR, SLC25A40, OPA1, FDXR, HERC2, TIMM8B, TIMM8A, TIMM22, SLC25A12, DHRS1, PCNA, TOMM22, SLC25A16	0.997808
GOTERM_CC_FAT	GO:0000786~nucleosome	5	HIST1H2BE, HIST1H3A, H3F3A, IRF4, H2AFJ	0.997882
GOTERM_BP_FAT	GO:0007156~homophilic cell adhesion	18	PCDHB8, CADM1, PCDHB5, PCDHA3, PCDH10, PCDHB4, PCDHA5, PCDH9, CDH1, PCDH15, PCDHGB3, PCDHGA2, SLC26A6, FAT3, CDH18, DSG1, CDH24, CDH11	0.997895
KEGG_PATHWAY	hsa04662:B cell receptor signaling pathway	4	BCL10, GSK3B, IKBKG, NFATC4	0.997913
GOTERM_MF_FAT	GO:0042287~MHC protein binding	4	CD8A, CD8B, CLEC7A, HLA-DMB	0.99792
GOTERM_MF_FAT	GO:0051539~4 iron, 4 sulfur cluster binding	4	MUTYH, TYW1, NDUFS2, NTHL1	0.99792
GOTERM_CC_FAT	GO:0005938~cell cortex	12	PARD6A, PPP1R9B, DBNL, FNBP1, CTTN, EXOC7, UTRN, PAFAH1B1, MARCKS, MYO9B, MARK2, EXOC1	0.997928
GOTERM_BP_FAT	GO:0005981~regulation of glycogen catabolic process	2	PPP1R3C, PPP1CB	0.997947
GOTERM_BP_FAT	GO:0021571~rhombomere 5 development	2	EGR2, MAFB	0.997947
GOTERM_BP_FAT	GO:0034983~peptidyl-lysine deacetylation	2	HDAC4, HDAC6	0.997947
GOTERM_BP_FAT	GO:0007091~mitotic metaphase/anaphase transition	2	CDC23, CDC27	0.997947
GOTERM_BP_FAT	GO:0043497~regulation of protein heterodimerization activity	2	BAK1, NRG1	0.997947
GOTERM_BP_FAT	GO:0006551~leucine metabolic process	2	BCAT2, MCCC1	0.997947
GOTERM_BP_FAT	GO:0000320~re-entry into mitotic cell cycle	2	GSK3B, MDM4	0.997947
GOTERM_BP_FAT	GO:0040016~embryonic cleavage	2	AATF, ERCC2	0.997947
GOTERM_BP_FAT	GO:0032288~myelin assembly	2	ILK, ERCC2	0.997947
GOTERM_BP_FAT	GO:0033235~positive regulation of protein sumoylation	2	HDAC4, PIAS4	0.997947
GOTERM_BP_FAT	GO:0010870~positive regulation of receptor biosynthetic process	2	HDAC1, HDAC6	0.997947
GOTERM_BP_FAT	GO:0033233~regulation of protein sumoylation	2	HDAC4, PIAS4	0.997947
GOTERM_BP_FAT	GO:0045351~type I interferon biosynthetic process	2	IRF9, IRF3	0.997947
GOTERM_BP_FAT	GO:0032606~type I interferon production	2	IRF9, IRF3	0.997947
GOTERM_BP_FAT	GO:0006907~pinocytosis	2	PPT1, EHD4	0.997947
GOTERM_BP_FAT	GO:0048096~chromatin-mediated maintenance of transcription	2	SMARCD1, MLL4	0.997947
GOTERM_BP_FAT	GO:0034453~microtubule anchoring	2	SEH1L, NDC80	0.997947
GOTERM_BP_FAT	GO:0060008~Sertoli cell differentiation	2	NR0B1, FNDC3A	0.997947
GOTERM_BP_FAT	GO:0051569~regulation of histone H3-K4 methylation	2	MLL, DNMT3B	0.997947
GOTERM_BP_FAT	GO:0032211~negative regulation of telomere maintenance via telomerase	2	ACD, TINF2	0.997947
GOTERM_BP_FAT	GO:0050688~regulation of defense response to virus	4	AP2A2, AP2A1, CD8B, PML	0.997965
GOTERM_BP_FAT	GO:0000725~recombinational repair	4	RPA1, BLM, RAD54L, BRCA1	0.997965
GOTERM_BP_FAT	GO:0000724~double-strand break repair via homologous recombination	4	RPA1, BLM, RAD54L, BRCA1	0.997965
GOTERM_MF_FAT	GO:0019825~oxygen binding	6	CYP1B1, CYP3A7, HBQ1, EGLN2, HBG1, CYP8B1	0.997966
GOTERM_MF_FAT	GO:0048487~beta-tubulin binding	3	B4GALT1, MAP1S, RANBP10	0.99797
GOTERM_MF_FAT	GO:0042288~MHC class I protein binding	3	CD8A, CD8B, HLA-DMB	0.99797
KEGG_PATHWAY	hsa04670:Leukocyte transendothelial migration	7	CLDN8, VCAM1, ROCK1, PLCG1, GNAI2, CLDN6, CLDN1	0.997986
KEGG_PATHWAY	hsa00380:Tryptophan metabolism	2	CYP1B1, ASMT	0.99799
GOTERM_CC_FAT	GO:0046658~anchored to plasma membrane	2	RTN4RL1, MDGA1	0.998013
GOTERM_CC_FAT	GO:0001533~cornified envelope	2	HRNR, DSP	0.998013
GOTERM_CC_FAT	GO:0031985~Golgi cisterna	2	B4GALT1, AP4M1	0.998013
GOTERM_MF_FAT	GO:0047760~butyrate-CoA ligase activity	2	ACSM3, ACSM2A	0.998016
GOTERM_MF_FAT	GO:0031432~titin binding	2	MYBPC1, CALM3	0.998016
GOTERM_MF_FAT	GO:0017025~TATA-binding protein binding	2	TAF1, HNRNPF	0.998016
GOTERM_MF_FAT	GO:0004908~interleukin-1 receptor activity	2	IL18R1, IL1RAP	0.998016
GOTERM_MF_FAT	GO:0016885~ligase activity, forming carbon-carbon bonds	2	MCCC1, ACACB	0.998016
GOTERM_MF_FAT	GO:0070567~cytidylyltransferase activity	2	CDS2, PCYT2	0.998016
GOTERM_MF_FAT	GO:0030371~translation repressor activity	2	PAIP2, CELF1	0.998016
GOTERM_MF_FAT	GO:0030274~LIM domain binding	2	CSRP2BP, LDB1	0.998016
GOTERM_MF_FAT	GO:0001965~G-protein alpha-subunit binding	2	IGF2R, DRD5	0.998016
KEGG_PATHWAY	hsa04960:Aldosterone-regulated sodium reabsorption	2	PDPK1, SGK1	0.998023
GOTERM_BP_FAT	GO:0009166~nucleotide catabolic process	8	MUTYH, TDG, CNP, MYO9B, ENTPD4, OGG1, NTHL1, ABCC6	0.998073
GOTERM_BP_FAT	GO:0045580~regulation of T cell differentiation	8	CD86, CDKN2A, ERBB2, VNN1, RARA, ITPKB, IRF4, SART1	0.998073
GOTERM_BP_FAT	GO:0043524~negative regulation of neuron apoptosis	8	ROCK1, SNCB, HTT, MSH2, NTRK1, ILK, PPT1, CACNA1A	0.998073
GOTERM_CC_FAT	GO:0044437~vacuolar part	5	HOOK1, HOOK2, VPS18, TRIM23, VPS33B	0.998083
GOTERM_BP_FAT	GO:0051100~negative regulation of binding	9	SIVA1, HDAC4, GTPBP4, CDKN2A, AES, ZNF462, ID3, NR0B1, DNAJA3	0.99809
GOTERM_BP_FAT	GO:0016358~dendrite development	6	PPP1R9B, STRN, GRIN3A, CACNA1F, CACNA1A, KLHL1	0.998125
GOTERM_BP_FAT	GO:0005977~glycogen metabolic process	6	PHKA2, PPP1R3C, PPP1R3B, GSK3B, EPM2A, PPP1CB	0.998125
GOTERM_BP_FAT	GO:0030522~intracellular receptor-mediated signaling pathway	11	DCBLD2, MED4, MLL5, NCOA2, MED30, PML, EGLN2, RARA, PPAP2A, BRCA1, PPARGC1B	0.998131
GOTERM_BP_FAT	GO:0051444~negative regulation of ubiquitin-protein ligase activity	10	CDKN2A, PSMC3, ANAPC4, CDC23, CDC20, CDC26, CDC27, PSMD7, PSMB9, PSMD9	0.998134
GOTERM_BP_FAT	GO:0051352~negative regulation of ligase activity	10	CDKN2A, PSMC3, ANAPC4, CDC23, CDC20, CDC26, CDC27, PSMD7, PSMB9, PSMD9	0.998134
GOTERM_BP_FAT	GO:0060562~epithelial tube morphogenesis	10	DVL2, MAP3K7, BCL10, HOXA11, ILK, IFT172, TRAF6, GLI3, SCRIB, HECTD1	0.998134
GOTERM_BP_FAT	GO:0033077~T cell differentiation in the thymus	5	CD3D, MINK1, PRKDC, ITPKB, DNAJA3	0.998153
GOTERM_BP_FAT	GO:0009262~deoxyribonucleotide metabolic process	5	MUTYH, RRM1, TDG, OGG1, NTHL1	0.998153
GOTERM_MF_FAT	GO:0005262~calcium channel activity	10	TRPC1, TMEM37, CATSPER4, CATSPER2, TRPC5, CACNA1I, CACNA1H, GRIN3A, CACNA1F, CACNA1A	0.998197
GOTERM_MF_FAT	GO:0019001~guanyl nucleotide binding	45	ADSS, GNA15, RAB3C, GNAI2, GNA11, ATL3, ARFRP1, RAB40C, PRKG2, RHOV, CNGB3, URGCP, GMPPB, MC1R, RAB28, MTG1, GFM1, TGM2, RHOBTB2, RRAS, SAR1B, GNL1, EHD4, RHEBL1, GTPBP4, RAB8A, GBP6, GTPBP3, OPA1, MLL, SRPRB, TRIM23, EIF2B1, RABL2A, PCK1, RNF112, DNAJC27, MFN1, NOLC1, RAB36, RAB22A, ARL4D, FPGT, NKIRAS2, ARL13B	0.998231
GOTERM_MF_FAT	GO:0032561~guanyl ribonucleotide binding	45	ADSS, GNA15, RAB3C, GNAI2, GNA11, ATL3, ARFRP1, RAB40C, PRKG2, RHOV, CNGB3, URGCP, GMPPB, MC1R, RAB28, MTG1, GFM1, TGM2, RHOBTB2, RRAS, SAR1B, GNL1, EHD4, RHEBL1, GTPBP4, RAB8A, GBP6, GTPBP3, OPA1, MLL, SRPRB, TRIM23, EIF2B1, RABL2A, PCK1, RNF112, DNAJC27, MFN1, NOLC1, RAB36, RAB22A, ARL4D, FPGT, NKIRAS2, ARL13B	0.998231
GOTERM_CC_FAT	GO:0030120~vesicle coat	3	AP2A2, AP2A1, SEC24C	0.998241
GOTERM_CC_FAT	GO:0043197~dendritic spine	3	PPP1R9B, STRN, GRIA3	0.998241
GOTERM_MF_FAT	GO:0005516~calmodulin binding	17	PHKA2, SLC8A1, MYH1, PCNT, STRN, MYO9B, ITPKB, CAMKK1, ENKUR, CAMK4, INVS, RGS2, MYH13, MARCKS, CNN1, NRGN, CACNA1A	0.998252
GOTERM_CC_FAT	GO:0005740~mitochondrial envelope	37	HSD17B10, GRPEL2, APEX2, COX7B2, PPOX, CDS2, FAHD1, SLC25A20, BAK1, HTRA2, SLC25A24, MCCC1, CASP7, SLC25A28, SLC25A42, PPP2R2B, BDH1, NDUFS2, SLC25A40, CPT1C, SUOX, MSTO1, OPA1, FDXR, HERC2, TIMM8B, TIMM8A, TIMM22, SLC25A12, DHRS1, MFN1, RAB11FIP5, TXNDC12, BBC3, TOMM22, SLC25A16, AKAP1	0.998265
GOTERM_BP_FAT	GO:0033674~positive regulation of kinase activity	30	TRAF2, GNAI2, CSF1, ERBB2, TLR3, KIT, SDC4, ADORA1, MAP3K7, MAP3K6, PDPK1, ERCC6, MAP3K4, DGKD, ILK, GNG3, PPAP2A, TRAF6, NRG1, FGD4, DBNL, STRADA, PPP1CB, ADCY9, EPGN, CHRM1, GADD45G, IKBKG, DGKZ, MAP3K11	0.998318
GOTERM_CC_FAT	GO:0005882~intermediate filament	15	KRTAP9-6, NES, KRTAP4-2, KRTAP10-4, KRTAP5-2, KRTAP10-7, KRTAP10-9, KRT39, KRT18, NARF, KRTAP23-1, MNS1, ZNF492, NEFM, KRTAP5-11	0.998327
GOTERM_CC_FAT	GO:0009434~microtubule-based flagellum	2	CATSPER4, SPEF1	0.998329
GOTERM_CC_FAT	GO:0030672~synaptic vesicle membrane	2	ICA1, SLC17A6	0.998329
GOTERM_MF_FAT	GO:0008234~cysteine-type peptidase activity	17	SOLH, SENP8, OTUB2, CRADD, SENP7, SENP2, BLMH, USP27X, SENP1, CASP9, CASP7, USP21, UCHL5, USP38, USP20, CTSC, YOD1	0.998358
GOTERM_CC_FAT	GO:0044432~endoplasmic reticulum part	30	EXTL3, CYP3A7, SLC9A6, CYP1B1, GPAA1, ALG6, HLA-DMB, HTRA2, CYP7A1, CASP7, FMO2, PEX16, TAP1, SEC22A, SEC24C, PGAP3, SGPL1, CES2, PIGW, FOXRED2, DHRS9, RNF180, APOL2, AWAT2, TXNDC12, SIL1, PPM1L, SPCS2, CYP8B1, DEGS2	0.998372
GOTERM_MF_FAT	GO:0019888~protein phosphatase regulator activity	7	PPP1R9B, PPP2R3A, PPP2R5D, CABIN1, WBP11, PPP2R2B, PPP2R2C	0.998409
KEGG_PATHWAY	hsa04260:Cardiac muscle contraction	4	SLC8A1, SLC9A6, COX7B2, CACNA1F	0.998409
GOTERM_MF_FAT	GO:0050897~cobalt ion binding	3	PML, BIRC5, MIPEP	0.99844
GOTERM_MF_FAT	GO:0030291~protein serine/threonine kinase inhibitor activity	3	CDKN2A, HEXIM2, HEXIM1	0.99844
GOTERM_BP_FAT	GO:0002694~regulation of leukocyte activation	22	BCL10, TRAF2, SIT1, BLM, ERBB2, ITPKB, SART1, VCAM1, MAP3K7, INHBA, CBLB, CD86, CDKN2A, BLOC1S3, NCK1, IFNG, VNN1, RARA, IRF4, TRAF6, TCF3, DNAJA3	0.998524
GOTERM_CC_FAT	GO:0042175~nuclear envelope-endoplasmic reticulum network	24	PGAP3, SGPL1, EXTL3, CYP3A7, SLC9A6, CYP1B1, PIGW, GPAA1, DHRS9, ALG6, APOL2, RNF180, AWAT2, HTRA2, CYP7A1, CASP7, FMO2, PEX16, SEC22A, PPM1L, SPCS2, SEC24C, CYP8B1, DEGS2	0.998541
GOTERM_MF_FAT	GO:0008135~translation factor activity, nucleic acid binding	12	EIF4B, EIF3B, ELL, GFM1, TSFM, ICT1, ABTB1, EIF3F, TCEA1, GTF2B, EIF2B1, EIF4E2	0.998545
GOTERM_BP_FAT	GO:0009953~dorsal/ventral pattern formation	9	LMX1B, HOXA11, LHX2, FOXG1, IFT172, DYNC2H1, GLI3, IFT88, NKX6-1	0.998556
GOTERM_BP_FAT	GO:0043009~chordate embryonic development	42	ELL, PRKDC, CDH1, GLI3, SOX8, ARNT, PRPF19, MAP3K7, HOXC6, RPA1, G2E3, CHD8, ECE1, SLC30A1, HOXA6, ANKRD11, TEAD4, TRAF6, ALX3, ERCC2, HECTD1, DVL2, GINS1, BCL10, LMX1B, HTT, NKX2-6, MSH2, NASP, GABPA, EOMES, BRCA1, CCNB2, PLCG1, PSMC3, IFT172, NLE1, PYGO2, KIAA1217, POFUT1, IFT88, MESP2	0.998558
GOTERM_BP_FAT	GO:0008354~germ cell migration	3	PRKDC, KIT, PPAP2A	0.998566
GOTERM_BP_FAT	GO:0045190~isotype switching	3	EXO1, MSH6, MSH2	0.998566
GOTERM_BP_FAT	GO:0043968~histone H2A acetylation	3	YEATS4, ACTL6A, DMAP1	0.998566
GOTERM_BP_FAT	GO:0007340~acrosome reaction	3	GLRA1, STX2, PCSK4	0.998566
GOTERM_BP_FAT	GO:0002208~somatic diversification of immunoglobulins during immune response	3	EXO1, MSH6, MSH2	0.998566
GOTERM_BP_FAT	GO:0002204~somatic recombination of immunoglobulin genes during immune response	3	EXO1, MSH6, MSH2	0.998566
GOTERM_CC_FAT	GO:0030140~trans-Golgi network transport vesicle	2	AP2A1, IGF2R	0.998587
GOTERM_CC_FAT	GO:0031984~organelle subcompartment	2	B4GALT1, AP4M1	0.998587
GOTERM_CC_FAT	GO:0001725~stress fiber	2	ILK, MST1R	0.998587
GOTERM_BP_FAT	GO:0002260~lymphocyte homeostasis	5	SIVA1, BAK1, CCNB2, IKBKG, DNAJA3	0.998596
GOTERM_BP_FAT	GO:0031645~negative regulation of neurological system process	5	GLRA1, GNAI2, DRD5, IFNG, ADORA1	0.998596
GOTERM_BP_FAT	GO:0021983~pituitary gland development	5	SOX2, CDH1, POU1F1, NR0B1, PITX1	0.998596
GOTERM_CC_FAT	GO:0015934~large ribosomal subunit	5	MRPL22, MRPL15, MRPL27, MRPL16, RPL26L1	0.998608
GOTERM_BP_FAT	GO:0019048~virus-host interaction	4	IRF7, THOC7, THOC3, THOC1	0.998614
GOTERM_BP_FAT	GO:0007528~neuromuscular junction development	4	MUSK, ERBB2, UTRN, DNAJA3	0.998614
GOTERM_BP_FAT	GO:0051181~cofactor transport	4	SLC25A20, SLC6A8, PPT1, SLC19A1	0.998614
GOTERM_BP_FAT	GO:0001825~blastocyst formation	4	TEAD4, NLE1, EOMES, CDH1	0.998614
GOTERM_BP_FAT	GO:0002009~morphogenesis of an epithelium	14	DVL2, BCL10, CRYGS, HTT, HOXA11, GLI3, SCRIB, MAP3K7, PGP, TIMELESS, IFT172, ILK, TRAF6, HECTD1	0.998614
GOTERM_MF_FAT	GO:0048038~quinone binding	2	TP53I3, NDUFS2	0.998615
GOTERM_MF_FAT	GO:0008187~poly-pyrimidine tract binding	2	CPEB2, MSI2	0.998615
GOTERM_MF_FAT	GO:0030971~receptor tyrosine kinase binding	2	NRG1, FLT3LG	0.998615
GOTERM_MF_FAT	GO:0045502~dynein binding	2	KATNA1, PAFAH1B1	0.998615
GOTERM_MF_FAT	GO:0016290~palmitoyl-CoA hydrolase activity	2	BAAT, PPT1	0.998615
GOTERM_MF_FAT	GO:0047498~calcium-dependent phospholipase A2 activity	2	JMJD7-PLA2G4B, PLA2G12A, JMJD7	0.998615
GOTERM_MF_FAT	GO:0000339~RNA cap binding	2	SNUPN, EIF4E2	0.998615
GOTERM_BP_FAT	GO:0006073~cellular glucan metabolic process	6	PHKA2, PPP1R3C, PPP1R3B, GSK3B, EPM2A, PPP1CB	0.998627
GOTERM_BP_FAT	GO:0046634~regulation of alpha-beta T cell activation	6	CD86, CBLB, BLM, RARA, ITPKB, IRF4	0.998627
GOTERM_BP_FAT	GO:0001776~leukocyte homeostasis	6	SIVA1, BAK1, CCNB2, IFNG, IKBKG, DNAJA3	0.998627
GOTERM_BP_FAT	GO:0044042~glucan metabolic process	6	PHKA2, PPP1R3C, PPP1R3B, GSK3B, EPM2A, PPP1CB	0.998627
GOTERM_MF_FAT	GO:0005085~guanyl-nucleotide exchange factor activity	18	FGD1, ARHGEF1, RPGR, CYTH1, ARHGEF18, AKAP13, RGL4, ARHGEF9, HERC2, HERC1, EIF2B1, MCF2L, ANKRD27, DOCK1, RIN2, RANBP10, FGD4, NET1	0.998662
GOTERM_MF_FAT	GO:0043130~ubiquitin binding	4	BCL10, FAM175A, UIMC1, HDAC6	0.998706
GOTERM_CC_FAT	GO:0031966~mitochondrial membrane	34	GRPEL2, HSD17B10, APEX2, COX7B2, PPOX, CDS2, FAHD1, BAK1, SLC25A20, SLC25A24, MCCC1, CASP7, SLC25A28, SLC25A42, PPP2R2B, BDH1, NDUFS2, SLC25A40, CPT1C, MSTO1, OPA1, FDXR, HERC2, TIMM8B, TIMM8A, TIMM22, SLC25A12, DHRS1, RAB11FIP5, MFN1, BBC3, TOMM22, SLC25A16, AKAP1	0.998728
GOTERM_BP_FAT	GO:0006399~tRNA metabolic process	16	HSD17B10, PUS3, GTPBP3, FARS2, LSM6, PUS10, SSB, LARS2, FBL, PARS2, METTL1, TYW1, TRMT12, THG1L, POP1, DUS3L	0.99873
GOTERM_MF_FAT	GO:0031625~ubiquitin protein ligase binding	5	BCL10, PA2G4, CUL9, ERBB2, PML	0.998734
GOTERM_CC_FAT	GO:0045111~intermediate filament cytoskeleton	15	KRTAP9-6, NES, KRTAP4-2, KRTAP10-4, KRTAP5-2, KRTAP10-7, KRTAP10-9, KRT39, KRT18, NARF, KRTAP23-1, MNS1, ZNF492, NEFM, KRTAP5-11	0.998743
GOTERM_MF_FAT	GO:0008047~enzyme activator activity	39	SIVA1, TBC1D9, AGFG2, RAB3GAP1, ARHGAP19, RUNDC3A, ARHGAP18, MYO9B, ASAP3, ARHGAP21, PRR5, RGS12, DOCK1, ARHGAP20, CASP9, RANBP1, NRG1, RASA4, GTF3C4, TBC1D2, TBC1D9B, BCL10, DBNL, TBC1D2B, ARHGEF1, TBC1D10B, TRIM23, TBC1D22B, RGS14, ANKRD27, RABEP2, RFC1, RGS2, SIPA1L1, RIN2, EVI5L, AHSA2, ARAP3, SRGAP1	0.998746
GOTERM_MF_FAT	GO:0001948~glycoprotein binding	5	CSNK1G2, ERBB2, IGF2R, COMP, COL5A1	0.998746
GOTERM_MF_FAT	GO:0003755~peptidyl-prolyl cis-trans isomerase activity	5	PPIL1, PPID, PPIL2, PPIL3, PPWD1	0.998746
GOTERM_MF_FAT	GO:0005083~small GTPase regulator activity	32	FGD1, RHPN1, TBC1D9, CYTH1, AGFG2, RAB3GAP1, AKAP13, RUNDC3A, MYO9B, ASAP3, MCF2L, RANBP1, DNAJA3, NET1, TBC1D9B, FGD4, TBC1D2, TBC1D2B, STX4, ARHGEF1, TBC1D10B, ARHGEF18, MINK1, ARHGEF9, HERC1, TBC1D22B, RIN2, SYTL5, EVI5L, WDR44, ARAP3, RANBP10	0.998748
GOTERM_BP_FAT	GO:0070302~regulation of stress-activated protein kinase signaling pathway	10	MAP3K7, MAP3K6, DBNL, ERCC6, ZNF675, TLR3, DUSP22, MAPK8IP1, MAP3K11, FGD4	0.998756
GOTERM_BP_FAT	GO:0006839~mitochondrial transport	10	SLC25A12, BAK1, SLC25A20, GRPEL2, KIAA1279, HTT, TOMM22, MIPEP, TIMM8B, TIMM8A	0.998756
GOTERM_MF_FAT	GO:0051020~GTPase binding	13	PARD6A, FGD1, STX4, ROCK1, RAB3GAP1, MYO9B, BIRC5, SYTL5, RANBP1, WDR44, RANBP10, FGD4, MAP3K11	0.99876
GOTERM_MF_FAT	GO:0005525~GTP binding	43	ADSS, GNA15, RAB3C, GNAI2, GNA11, ATL3, ARFRP1, RAB40C, RHOV, URGCP, GMPPB, MC1R, RAB28, MTG1, GFM1, TGM2, RHOBTB2, RRAS, SAR1B, GNL1, EHD4, RHEBL1, GTPBP4, RAB8A, GBP6, GTPBP3, OPA1, MLL, SRPRB, TRIM23, EIF2B1, RABL2A, PCK1, RNF112, DNAJC27, MFN1, NOLC1, RAB36, RAB22A, ARL4D, FPGT, NKIRAS2, ARL13B	0.998772
GOTERM_BP_FAT	GO:0007568~aging	15	HSD17B10, MSH6, TBX2, MSH2, HTT, PML, WRN, ERCC5, CDKN2A, ILK, CTSC, LRP2, DNAJA3, FKBPL, ERCC2	0.99878
GOTERM_MF_FAT	GO:0016763~transferase activity, transferring pentosyl groups	6	PARP16, PRTFDC1, XYLT2, PARP9, MSH2, SIRT6	0.998784
GOTERM_MF_FAT	GO:0017016~Ras GTPase binding	11	PARD6A, STX4, ROCK1, RAB3GAP1, SYTL5, BIRC5, RANBP1, MYO9B, WDR44, MAP3K11, RANBP10	0.998793
GOTERM_MF_FAT	GO:0016646~oxidoreductase activity, acting on the CH-NH group of donors, NAD or NADP as acceptor	3	PYCRL, DHFRL1, BLVRB	0.998826
GOTERM_MF_FAT	GO:0005245~voltage-gated calcium channel activity	4	CACNA1I, CACNA1H, CACNA1F, CACNA1A	0.998834
GOTERM_CC_FAT	GO:0005884~actin filament	3	VPS18, MYO9B, DNAJA3	0.998849
GOTERM_CC_FAT	GO:0005793~ER-Golgi intermediate compartment	3	TMED9, MYO18A, ERGIC2	0.998849
GOTERM_MF_FAT	GO:0043565~sequence-specific DNA binding	70	JDP2, NR6A1, FOXO4, GLI3, BATF, HOXC6, NKX6-3, RARA, POU4F1, NOBOX, NR2F2, ALX3, PITX1, ZW10, PITX2, BATF3, RXRB, NKX2-6, MTA2, GABPA, ZHX1, BARHL2, MTA1, MCM2, NR0B1, MBD1, FOXN3, HHEX, HOXD8, FOXG1, NFE2L1, TSHZ1, ONECUT3, HOXA11, SOX2, ZNF35, POU1F1, MEIS1, ATF1, DRGX, ARNT, MEIS2, ELK4, POLE3, HOXA6, LHX2, TEF, GATAD2A, ETV2, POU3F3, GATAD2B, LHX9, TINF2, TCF3, DNMT3B, TAF1, LMX1B, TBX2, MSH2…	0.998853
GOTERM_MF_FAT	GO:0019208~phosphatase regulator activity	7	PPP1R9B, PPP2R3A, PPP2R5D, CABIN1, WBP11, PPP2R2B, PPP2R2C	0.998876
GOTERM_BP_FAT	GO:0051247~positive regulation of protein metabolic process	31	HSD3B7, CSF1, PML, EGLN2, ADORA1, IFNG, FBXO4, PSMD7, DNMT3B, DNAJA3, PSMD9, TAF1, BCL10, UCN, BARHL2, ANAPC4, CDC23, CDC20, IL6R, CDC26, CDC27, BRCA1, PSMB9, RNF180, HDAC4, CBLB, PIAS4, PSMC3, TNK2, IFT88, BARD1	0.998933
GOTERM_BP_FAT	GO:0009792~embryonic development ending in birth or egg hatching	42	ELL, PRKDC, CDH1, GLI3, SOX8, ARNT, PRPF19, MAP3K7, HOXC6, RPA1, G2E3, CHD8, ECE1, SLC30A1, HOXA6, ANKRD11, TEAD4, TRAF6, ALX3, ERCC2, HECTD1, DVL2, GINS1, BCL10, LMX1B, HTT, NKX2-6, MSH2, NASP, GABPA, EOMES, BRCA1, CCNB2, PLCG1, PSMC3, IFT172, NLE1, PYGO2, KIAA1217, POFUT1, IFT88, MESP2	0.998948
GOTERM_BP_FAT	GO:0009119~ribonucleoside metabolic process	7	PRTFDC1, PANK1, MAT2B, ENTPD4, DNMT3B, NME7, DCAKD	0.999001
GOTERM_BP_FAT	GO:0030111~regulation of Wnt receptor signaling pathway	7	CTNNBIP1, SENP2, HHEX, CHD8, SOX2, LRP6, WWOX	0.999001
GOTERM_CC_FAT	GO:0005912~adherens junction	12	TNS3, CTTNBP2, MYH1, ILK, DSP, CDH1, VEZT, SSX2IP, DLG5, SDC4, SCRIB, NPHP1	0.999002
GOTERM_BP_FAT	GO:0048858~cell projection morphogenesis	31	E2F4, RTN4RL1, EFNA2, ERBB2, CNP, OFD1, IGF1R, LAMB2, BCL11B, LHX2, ILK, DYNC2H1, POU4F1, PAFAH1B1, RAB8A, EGR2, BAIAP2, PCNT, NFASC, DNAI2, NTN1, TBR1, SLC26A6, SEMA6C, MAP1S, ULK1, FOXG1, IFT172, CACNA1F, IFT88, CACNA1A	0.999005
GOTERM_BP_FAT	GO:0045814~negative regulation of gene expression, epigenetic	4	HAT1, SIRT6, DNMT3B, HELLS	0.999006
GOTERM_BP_FAT	GO:0048284~organelle fusion	4	MFN1, BAK1, RAB8A, OPA1	0.999006
GOTERM_BP_FAT	GO:0009394~2'-deoxyribonucleotide metabolic process	4	MUTYH, TDG, OGG1, NTHL1	0.999006
GOTERM_BP_FAT	GO:0051173~positive regulation of nitrogen compound metabolic process	79	FAM175A, FOXO4, GLI3, ZIC3, BRPF1, MLL5, SMARCD3, IFNG, SMARCD1, SERTAD3, NOBOX, NR2F2, MLL4, PSMD9, BCL10, EGR2, RXRB, MTA2, TTF1, TBR1, PPARGC1B, PRPF6, GTF2H1, TAF11, EYA3, HHEX, INHBA, CD86, NCOA2, USP21, ING5, GLIS3, HMGB2, ING2, BLM, DRD5, SOX2, PRKDC, POU1F1, SOX8, ARNT, IGF1R, CHD8, MEIS2, ERCC6, BCL11B, TEAD4, POU3F3, TCEA1, AATF, TCF4, TCF3, TINF2, ERCC2, PLAGL2, ZBTB7B, YEATS4, TAF1, U…	0.999012
GOTERM_BP_FAT	GO:0043506~regulation of JUN kinase activity	6	MAP3K6, DBNL, ERCC6, MAPK8IP1, MAP3K11, FGD4	0.999015
GOTERM_BP_FAT	GO:0021536~diencephalon development	6	NKX2-6, SOX2, CDH1, POU1F1, NR0B1, PITX1	0.999015
GOTERM_BP_FAT	GO:0021522~spinal cord motor neuron differentiation	3	GLI3, CACNA1A, NKX6-1	0.999016
GOTERM_BP_FAT	GO:0045947~negative regulation of translational initiation	3	EIF4EBP2, PAIP2, EIF2B1	0.999016
GOTERM_BP_FAT	GO:0045061~thymic T cell selection	3	CD3D, MINK1, ITPKB	0.999016
GOTERM_BP_FAT	GO:0051646~mitochondrion localization	3	MSTO1, KIF1B, MAP1S	0.999016
GOTERM_BP_FAT	GO:0031056~regulation of histone modification	3	MLL, PML, DNMT3B	0.999016
GOTERM_BP_FAT	GO:0048384~retinoic acid receptor signaling pathway	3	MLL5, PML, RARA	0.999016
GOTERM_BP_FAT	GO:0002381~immunoglobulin production during immune response	3	EXO1, MSH6, MSH2	0.999016
GOTERM_BP_FAT	GO:0046128~purine ribonucleoside metabolic process	5	PRTFDC1, PANK1, MAT2B, DNMT3B, DCAKD	0.999017
GOTERM_BP_FAT	GO:0042278~purine nucleoside metabolic process	5	PRTFDC1, PANK1, MAT2B, DNMT3B, DCAKD	0.999017
GOTERM_BP_FAT	GO:0032318~regulation of Ras GTPase activity	14	FGD1, TBC1D2B, TBC1D10B, AGFG2, TBC1D9, ASAP3, TBC1D22B, SCRIB, PAFAH1B1, EVI5L, ARAP3, TBC1D2, FGD4, TBC1D9B	0.999017
GOTERM_BP_FAT	GO:0045637~regulation of myeloid cell differentiation	10	INHBA, ZBTB7A, MAFB, LDB1, CSF1, ZNF675, TLR3, CDK6, TOB2, ARNT	0.999018
GOTERM_BP_FAT	GO:0043085~positive regulation of catalytic activity	64	GNA15, CASR, GNA11, TLR3, SDC4, ADORA1, MAP3K7, MAP3K6, BAK1, PDPK1, CDKN2A, MAP3K4, CASP9, ILK, IFNG, PSENEN, GNG3, NRG1, PSMD7, PSMD9, DBNL, ANAPC4, PPP1CB, CRHR1, CHRM1, WRAP53, GADD45G, MAP3K11, SIVA1, TRAF2, APH1A, GNAI2, ERBB2, DRD5, CSF1, PML, KIT, SCRIB, P2RY6, ACD, ERCC6, DGKD, TGM2, TRAF6, PPAP2A, DNAJA3, HIP1, FGD4, MSH6, MSH2, STRADA, CDC23, CDC20, WRN, CDC26, CDC27, PSMB9, ADCY9, PSM…	0.999019
GOTERM_BP_FAT	GO:0043281~regulation of caspase activity	11	SIVA1, BAK1, CDKN2A, CASP9, BBC3, PML, BIRC5, CDH1, DNAJA3, IFI6, HIP1	0.999022
GOTERM_BP_FAT	GO:0022415~viral reproductive process	9	LRSAM1, WWP2, HTATSF1, IRF7, THOC7, DEK, UBP1, THOC3, THOC1	0.999022
GOTERM_BP_FAT	GO:0010608~posttranscriptional regulation of gene expression	27	CPEB2, HSD3B7, HPS4, PML, MKNK2, PRKDC, SRRT, CDKN2A, EIF3B, STX12, EIF4EBP2, RBM8A, DNAJA3, GTPBP4, UCN, PAIP2, VHL, MAGOH, BARHL2, CASC3, EIF2B1, EIF4B, PA2G4, NCK1, CELF1, MDM4, EIF4E2	0.999023
GOTERM_CC_FAT	GO:0032432~actin filament bundle	2	ILK, MST1R	0.999028
GOTERM_CC_FAT	GO:0030658~transport vesicle membrane	2	AP2A1, SEC24C	0.999028
GOTERM_MF_FAT	GO:0004721~phosphoprotein phosphatase activity	19	PTPRJ, PHLPP1, PPP6C, DLGAP5, PTPN5, EPM2A, STYX, PTPN23, DUSP22, PPP1CB, CDC25A, PPM1F, EYA3, PPM1D, DUSP3, PPP1R3C, PPEF1, PPM1L, UBLCP1	0.999032
GOTERM_BP_FAT	GO:0001775~cell activation	36	BLM, CD8A, CD8B, TOLLIP, CSF1, PRKDC, TLR3, ITPKB, FLT3LG, VCAM1, BAK1, MLL5, BLOC1S3, BCL11B, TRAF6, TCF3, IMPDH2, HELLS, DNAJA3, EXO1, MSH6, CD3D, MSH2, EOMES, MINK1, SLAMF1, ZNF3, HDAC4, CD86, CBLB, PKNOX1, NCK1, NTRK1, ULBP1, CLEC7A, IRF4	0.999033
GOTERM_BP_FAT	GO:0044093~positive regulation of molecular function	72	GNA15, CASR, GNA11, TLR3, DPH3, SDC4, ADORA1, MAP3K7, MAP3K6, BAK1, PDPK1, MAP3K4, CDKN2A, CASP9, ILK, IFNG, PSENEN, BRD4, GNG3, NRG1, PSMD7, PSMD9, BCL10, DBNL, ANAPC4, PPP1CB, CRHR1, CHRM1, WRAP53, GADD45G, MAP3K11, SIVA1, TRAF2, APH1A, GNAI2, CSF1, ERBB2, DRD5, PML, KIT, SCRIB, P2RY6, ACD, ERCC6, DGKD, TGM2, TRAF6, PPAP2A, DNAJA3, HIP1, FGD4, RHEBL1, ERCC2, MSH6, MSH2, STRADA, CDC23, CDC20, WR…	0.999037
GOTERM_BP_FAT	GO:0060173~limb development	14	HOXA11, GDF5, GLI3, BAK1, ECE1, ACD, COMP, KIAA1715, DYNC2H1, LRP6, NR2F2, ALX3, IFT88, PITX1	0.999037
GOTERM_BP_FAT	GO:0048736~appendage development	14	HOXA11, GDF5, GLI3, BAK1, ECE1, ACD, COMP, KIAA1715, DYNC2H1, LRP6, NR2F2, ALX3, IFT88, PITX1	0.999037
GOTERM_BP_FAT	GO:0016032~viral reproduction	10	PARD6A, LRSAM1, WWP2, HTATSF1, IRF7, THOC7, DEK, UBP1, THOC3, THOC1	0.99904
GOTERM_BP_FAT	GO:0010830~regulation of myotube differentiation	2	HDAC4, HDAC1	0.999044
GOTERM_BP_FAT	GO:0022614~membrane to membrane docking	2	VCAM1, ROCK1	0.999044
GOTERM_BP_FAT	GO:0060158~activation of phospholipase C activity by dopamine receptor signaling pathway	2	GNA11, DRD5	0.999044
GOTERM_BP_FAT	GO:0032506~cytokinetic process	2	STX2, BIN3	0.999044
GOTERM_BP_FAT	GO:0006924~activation-induced cell death of T cells	2	SIVA1, DNAJA3	0.999044
GOTERM_BP_FAT	GO:0006356~regulation of transcription from RNA polymerase I promoter	2	TFAM, HMGN5	0.999044
GOTERM_BP_FAT	GO:0060013~righting reflex	2	GLRA1, FOXP2	0.999044
GOTERM_BP_FAT	GO:0045008~depyrimidination	2	TDG, NTHL1	0.999044
GOTERM_BP_FAT	GO:0034308~monohydric alcohol metabolic process	2	ADH4, ADH7	0.999044
GOTERM_BP_FAT	GO:0051001~negative regulation of nitric-oxide synthase activity	2	NOSIP, ARG2	0.999044
GOTERM_BP_FAT	GO:0051096~positive regulation of helicase activity	2	MSH6, MSH2	0.999044
GOTERM_BP_FAT	GO:0031077~post-embryonic camera-type eye development	2	BAK1, BCL11B	0.999044
GOTERM_BP_FAT	GO:0019987~negative regulation of anti-apoptosis	2	SIVA1, TNFAIP8	0.999044
GOTERM_BP_FAT	GO:0006069~ethanol oxidation	2	ADH4, ADH7	0.999044
GOTERM_BP_FAT	GO:0010832~negative regulation of myotube differentiation	2	HDAC4, HDAC1	0.999044
GOTERM_BP_FAT	GO:0006067~ethanol metabolic process	2	ADH4, ADH7	0.999044
GOTERM_BP_FAT	GO:0021535~cell migration in hindbrain	2	ULK1, POU4F1	0.999044
GOTERM_BP_FAT	GO:0016925~protein sumoylation	2	PIAS4, SENP7	0.999044
GOTERM_BP_FAT	GO:0006346~methylation-dependent chromatin silencing	2	DNMT3B, HELLS	0.999044
GOTERM_BP_FAT	GO:0045747~positive regulation of Notch signaling pathway	2	SOX2, KIT	0.999044
GOTERM_BP_FAT	GO:0009155~purine deoxyribonucleotide catabolic process	2	MUTYH, OGG1	0.999044
GOTERM_BP_FAT	GO:0002326~B cell lineage commitment	2	PRKDC, TCF3	0.999044
GOTERM_BP_FAT	GO:0045647~negative regulation of erythrocyte differentiation	2	MAFB, LDB1	0.999044
GOTERM_BP_FAT	GO:0018106~peptidyl-histidine phosphorylation	2	PDK2, BCKDK	0.999044
GOTERM_BP_FAT	GO:0042487~regulation of odontogenesis of dentine-containing tooth	2	CSF1, IFT88	0.999044
GOTERM_BP_FAT	GO:0032239~regulation of nucleobase, nucleoside, nucleotide and nucleic acid transport	2	ZC3H3, ADORA1	0.999044
GOTERM_BP_FAT	GO:0070231~T cell apoptosis	2	SIVA1, DNAJA3	0.999044
GOTERM_BP_FAT	GO:0006999~nuclear pore organization	2	TMEM48, SEH1L	0.999044
GOTERM_BP_FAT	GO:0010656~negative regulation of muscle cell apoptosis	2	ILK, NRG1	0.999044
GOTERM_BP_FAT	GO:0043086~negative regulation of catalytic activity	35	GNAI2, DRD5, ZNF675, MBIP, NPRL2, ADORA1, PDPK1, CDKN2A, HEXIM2, HEXIM1, ARG2, ILK, MLLT1, PSMD7, DNAJA3, PSMD9, ANAPC4, CDC23, DUSP22, BIRC5, CDC20, NPY1R, CDC26, CDC27, PSMB9, SH3BP5, NOSIP, APITD1, ADCY9, PSMC3, GADD45G, PRKRIP1, MAPK8IP1, IFI6, HDAC6	0.999046
GOTERM_CC_FAT	GO:0015629~actin cytoskeleton	22	FYB, VPS18, MYBPC2, MYH1, MYBPC1, GNA11, UTRN, WASF2, MYL1, CDH1, MYO9B, MYOT, PPP1R9B, SMTN, SORBS2, ILK, MARCKS, MYH13, MST1R, MYO18A, BMF, DNAJA3	0.999051
GOTERM_MF_FAT	GO:0016840~carbon-nitrogen lyase activity	2	SDS, FTCD	0.999052
GOTERM_MF_FAT	GO:0016634~oxidoreductase activity, acting on the CH-CH group of donors, oxygen as acceptor	2	PPOX, ACOX3	0.999052
GOTERM_MF_FAT	GO:0031369~translation initiation factor binding	2	HHEX, EIF4EBP2	0.999052
GOTERM_MF_FAT	GO:0070491~transcription repressor binding	2	HDAC4, CBX5	0.999052
GOTERM_MF_FAT	GO:0051721~protein phosphatase 2A binding	2	STRN, GRIN3A	0.999052
GOTERM_MF_FAT	GO:0030553~cGMP binding	2	PRKG2, CNGB3	0.999052
GOTERM_MF_FAT	GO:0060590~ATPase regulator activity	2	GRPEL2, AHSA2	0.999052
GOTERM_MF_FAT	GO:0004690~cyclic nucleotide-dependent protein kinase activity	2	AKAP13, PRKG2	0.999052
GOTERM_MF_FAT	GO:0050998~nitric-oxide synthase binding	2	CTTNBP2, ARG2	0.999052
GOTERM_BP_FAT	GO:0006919~activation of caspase activity	8	SIVA1, BAK1, CDKN2A, CASP9, BBC3, PML, DNAJA3, HIP1	0.999056
GOTERM_MF_FAT	GO:0016628~oxidoreductase activity, acting on the CH-CH group of donors, NAD or NADP as acceptor	3	BLVRB, LBR, DHDH	0.999073
GOTERM_MF_FAT	GO:0016755~transferase activity, transferring amino-acyl groups	3	GGT7, GGCT, TGM2	0.999073
GOTERM_MF_FAT	GO:0003729~mRNA binding	8	HNRPDL, HSD3B7, RBM8A, SECISBP2, RNPS1, CELF1, SSB, TSN	0.999073
GOTERM_MF_FAT	GO:0019843~rRNA binding	4	KDM2B, MRPL16, ERI1, NOL12	0.999082
GOTERM_MF_FAT	GO:0001608~nucleotide receptor activity, G-protein coupled	4	P2RY6, GPR34, P2RY14, ADORA1	0.999082
GOTERM_MF_FAT	GO:0043028~caspase regulator activity	4	SIVA1, TRIAP1, TNFAIP8, BIRC5	0.999082
GOTERM_MF_FAT	GO:0003724~RNA helicase activity	4	DHX8, DHX38, DDX24, DDX20	0.999082
GOTERM_MF_FAT	GO:0016645~oxidoreductase activity, acting on the CH-NH group of donors	4	PYCRL, PDPR, DHFRL1, BLVRB	0.999082
GOTERM_MF_FAT	GO:0045028~purinergic nucleotide receptor activity, G-protein coupled	4	P2RY6, GPR34, P2RY14, ADORA1	0.999082
GOTERM_BP_FAT	GO:0045767~regulation of anti-apoptosis	6	SIVA1, OPA1, BTG2, TNFAIP8, RARA, IL6R	0.999083
GOTERM_BP_FAT	GO:0006914~autophagy	6	BECN1, RGS19, ATG16L2, DRAM1, ATG3, HDAC6	0.999083
GOTERM_CC_FAT	GO:0016324~apical plasma membrane	10	CTTNBP2, STX4, P2RY6, STX2, AQP8, ERBB2, IL6R, LRP2, NRG1, ABCC6	0.999089
GOTERM_CC_FAT	GO:0042611~MHC protein complex	4	AZGP1P1, ULBP1, HLA-DMB, HLA-DQA1	0.999097
GOTERM_BP_FAT	GO:0045619~regulation of lymphocyte differentiation	9	INHBA, CD86, CDKN2A, ERBB2, VNN1, RARA, ITPKB, IRF4, SART1	0.999105
GOTERM_CC_FAT	GO:0044438~microbody part	3	BAAT, PEX16, PEX10	0.999122
GOTERM_CC_FAT	GO:0044439~peroxisomal part	3	BAAT, PEX16, PEX10	0.999122
KEGG_PATHWAY	hsa04930:Type II diabetes mellitus	2	MAPK10, CACNA1A	0.999123
GOTERM_CC_FAT	GO:0042641~actomyosin	2	ILK, MST1R	0.999142
GOTERM_BP_FAT	GO:0030178~negative regulation of Wnt receptor signaling pathway	5	CTNNBIP1, CHD8, SOX2, LRP6, WWOX	0.999162
GOTERM_BP_FAT	GO:0032663~regulation of interleukin-2 production	5	MAP3K7, TRAF2, CD86, IRF4, TRAF6	0.999162
GOTERM_BP_FAT	GO:0002377~immunoglobulin production	5	EXO1, MSH6, MSH2, UNG, PRKDC	0.999162
GOTERM_BP_FAT	GO:0006886~intracellular protein transport	46	RTP3, GRPEL2, AP1M1, SNX15, HPS4, PML, MIPEP, NAPB, GLI3, CCHCR1, WDR19, ACD, CRY2, STX12, STX17, IFNG, PEX16, TNPO2, SAR1B, SEC24C, PEX10, FYB, TMCO6, STX4, RPGR, STX2, HTT, SNUPN, STRADA, AP4M1, HERC2, TIMM8B, TIMM8A, AP2A2, CBLB, GPR34, KRT18, AP2A1, GSK3B, PCNA, SIL1, SYTL5, TOMM22, AP4B1, GGA1, HDAC6	0.999178
GOTERM_CC_FAT	GO:0009897~external side of plasma membrane	13	B4GALT1, CD8A, RTN4RL1, GLRA1, KIT, SLAMF1, ABCG1, FLT3LG, VCAM1, NCAM1, CD86, ECE1, CLEC7A	0.999191
GOTERM_MF_FAT	GO:0003924~GTPase activity	24	GBP6, GTPBP4, GNA15, GTPBP3, OPA1, GNAI2, GNA11, ARFRP1, ATL3, TRIM23, RABL2A, RNF112, MFN1, MC1R, RAB28, GFM1, RAB22A, TGM2, RRAS, GNG3, ARL4D, NKIRAS2, EHD4, RHEBL1	0.999198
GOTERM_BP_FAT	GO:0051254~positive regulation of RNA metabolic process	59	ZIC3, MLL5, SMARCD3, IFNG, SMARCD1, NOBOX, NR2F2, MLL4, BCL10, EGR2, RXRB, MTA2, TTF1, TBR1, PPARGC1B, PRPF6, GTF2H1, INHBA, HHEX, NCOA2, USP21, GLIS3, HMGB2, SOX2, PRKDC, POU1F1, SOX8, ARNT, CHD8, MEIS2, ERCC6, BCL11B, TEAD4, POU3F3, AATF, TCEA1, TCF4, TCF3, PLAGL2, ERCC2, ZBTB7B, YEATS4, TAF1, MLL, LMX1B, MAFB, KLF13, BRCA1, ATXN7L3, HDAC4, PKNOX1, HDAC1, ETS2, SMARCC1, GTF2F2, ZNF462, PHF5A, I…	0.999198
GOTERM_MF_FAT	GO:0016859~cis-trans isomerase activity	5	PPIL1, PPID, PPIL2, PPIL3, PPWD1	0.999214
GOTERM_CC_FAT	GO:0005743~mitochondrial inner membrane	25	GRPEL2, HSD17B10, APEX2, COX7B2, PPOX, FAHD1, CDS2, SLC25A20, SLC25A24, MCCC1, SLC25A28, SLC25A42, NDUFS2, BDH1, SLC25A40, OPA1, FDXR, HERC2, TIMM8B, TIMM22, TIMM8A, DHRS1, SLC25A12, TOMM22, SLC25A16	0.999222
GOTERM_BP_FAT	GO:0032313~regulation of Rab GTPase activity	7	TBC1D2B, TBC1D10B, TBC1D9, EVI5L, TBC1D22B, TBC1D9B, TBC1D2	0.99926
GOTERM_BP_FAT	GO:0032483~regulation of Rab protein signal transduction	7	TBC1D2B, TBC1D10B, TBC1D9, EVI5L, TBC1D22B, TBC1D9B, TBC1D2	0.99926
GOTERM_BP_FAT	GO:0007628~adult walking behavior	4	GLRA1, HTRA2, CACNA1A, KLHL1	0.999264
GOTERM_BP_FAT	GO:0006471~protein amino acid ADP-ribosylation	4	GNA15, GNA11, SIRT6, TRIM23	0.999264
GOTERM_BP_FAT	GO:0006476~protein amino acid deacetylation	4	HDAC4, HDAC1, SIRT6, HDAC6	0.999264
GOTERM_BP_FAT	GO:0032387~negative regulation of intracellular transport	4	CRYAA, G3BP2, TACC3, BARD1	0.999264
GOTERM_BP_FAT	GO:0035136~forelimb morphogenesis	4	GDF5, KIAA1715, LRP6, ALX3	0.999264
GOTERM_BP_FAT	GO:0016338~calcium-independent cell-cell adhesion	4	CLDN8, CADM1, CLDN6, CLDN1	0.999264
GOTERM_CC_FAT	GO:0042612~MHC class I protein complex	2	AZGP1P1, ULBP1	0.99928
GOTERM_CC_FAT	GO:0030864~cortical actin cytoskeleton	2	PPP1R9B, UTRN	0.99928
GOTERM_BP_FAT	GO:0032268~regulation of cellular protein metabolic process	58	A2M, CPEB2, ADORA1, MAP3K6, BAK1, EIF4EBP2, CDKN2A, RBM8A, IFNG, PSMD7, PSMD9, IBTK, BCL10, DBNL, GTPBP4, MAGOH, ANAPC4, BARHL2, IL6R, RNF180, PA2G4, PIAS4, NCK1, IFT88, ZER1, MAP3K11, HSD3B7, CSF1, MKNK2, PML, FEM1B, EIF3B, ERCC6, FBXO4, DNMT3B, TINF2, DNAJA3, FGD4, TAF1, UCN, MLL, PAIP2, CDC23, CDC20, CASC3, CDC26, CDC27, EIF2B1, BRCA1, PSMB9, EIF4B, PPP1R9B, HDAC4, PSMC3, TNK2, MAPK8IP1, EIF4E…	0.999292
GOTERM_BP_FAT	GO:0017038~protein import	17	FYB, GRPEL2, TMCO6, HTT, SNUPN, PML, MIPEP, GLI3, TIMM8B, TIMM8A, CBLB, CRY2, PEX16, IFNG, TOMM22, TNPO2, PEX10	0.999306
GOTERM_MF_FAT	GO:0015026~coreceptor activity	3	CD86, CD8A, CD8B	0.999309
GOTERM_MF_FAT	GO:0004683~calmodulin-dependent protein kinase activity	3	PHKA2, CAMK4, CAMKK1	0.999309
GOTERM_MF_FAT	GO:0005227~calcium activated cation channel activity	3	KCNMB4, CATSPER4, PKD2L1	0.999309
GOTERM_MF_FAT	GO:0019838~growth factor binding	12	IGF1R, IL18R1, WISP2, A2M, ERBB2, IGF2R, NTRK1, IL1RAP, IL6R, COL5A1, IGFBP4, CYR61	0.999317
GOTERM_MF_FAT	GO:0015298~solute:cation antiporter activity	4	SLC9A9, SLC9A8, SLC8A1, SLC9A6	0.999322
GOTERM_MF_FAT	GO:0017137~Rab GTPase binding	4	STX4, RAB3GAP1, SYTL5, WDR44	0.999322
GOTERM_BP_FAT	GO:0051147~regulation of muscle cell differentiation	6	HDAC4, MUSK, HDAC1, ILK, FOXO4, NRG1	0.999323
GOTERM_MF_FAT	GO:0015297~antiporter activity	8	SLC9A9, SLC9A8, SLC26A6, SLC8A1, SLC9A6, SLC25A16, CLCN6, CLCN7	0.999326
GOTERM_MF_FAT	GO:0005244~voltage-gated ion channel activity	22	CACNA1I, KCTD21, KCNA6, KCTD2, KCNJ2, KCNK2, KCNS3, TMEM37, KCNJ4, CATSPER4, KCNK9, KCNJ6, CATSPER2, KCTD17, CACNA1H, KCNE2, CACNA1F, CLCN6, CLCN7, SCN4A, CACNA1A, KCNE4	0.999327
GOTERM_MF_FAT	GO:0022832~voltage-gated channel activity	22	CACNA1I, KCTD21, KCNA6, KCTD2, KCNJ2, KCNK2, KCNS3, TMEM37, KCNJ4, CATSPER4, KCNK9, KCNJ6, CATSPER2, KCTD17, CACNA1H, KCNE2, CACNA1F, CLCN6, CLCN7, SCN4A, CACNA1A, KCNE4	0.999327
GOTERM_MF_FAT	GO:0008171~O-methyltransferase activity	2	COQ3, ASMT	0.999368
GOTERM_MF_FAT	GO:0019002~GMP binding	2	PRKG2, CNGB3	0.999368
GOTERM_MF_FAT	GO:0003709~RNA polymerase III transcription factor activity	2	GTF3C5, GTF3C4	0.999368
GOTERM_MF_FAT	GO:0042805~actinin binding	2	SSX2IP, SDC4	0.999368
GOTERM_MF_FAT	GO:0043015~gamma-tubulin binding	2	TUBGCP3, RAB11FIP5	0.999368
GOTERM_BP_FAT	GO:0000082~G1/S transition of mitotic cell cycle	8	CDC7, PPP6C, INHBA, CDKN2A, E2F4, POLE, PPP1CB, CDC25A	0.999369
GOTERM_BP_FAT	GO:0051054~positive regulation of DNA metabolic process	8	EYA3, IGF1R, UCN, FAM175A, IFNG, TINF2, BRCA1, UIMC1	0.999369
GOTERM_MF_FAT	GO:0032403~protein complex binding	22	PDK2, MSH6, MSH2, GNA11, FSTL3, STRN, TREX1, WRN, REST, ADORA1, COL5A1, VCAM1, IGF1R, MUTYH, PDPK1, GRB10, ERCC6, GPR34, ULK1, ILK, PCNA, HDAC6	0.999376
GOTERM_BP_FAT	GO:0043631~RNA polyadenylation	3	ZC3H3, PAPD4, CSTF1	0.999377
GOTERM_BP_FAT	GO:0046632~alpha-beta T cell differentiation	3	BLM, BCL11B, EOMES	0.999377
GOTERM_BP_FAT	GO:0032410~negative regulation of transporter activity	3	GNAI2, WWP2, CALM3	0.999377
GOTERM_BP_FAT	GO:0032330~regulation of chondrocyte differentiation	3	HOXA11, GDF5, GLI3	0.999377
GOTERM_BP_FAT	GO:0000726~non-recombinational repair	3	RECQL, POLA1, PRKDC	0.999377
GOTERM_BP_FAT	GO:0006884~cell volume homeostasis	3	CLNS1A, E2F4, CLCN6	0.999377
GOTERM_BP_FAT	GO:0001819~positive regulation of cytokine production	12	MAP3K7, TRAF2, BCL10, UCN, IFNG, TLR3, RARA, IL6R, CLEC7A, TRAF6, POLR3C, ARNT	0.999409
GOTERM_BP_FAT	GO:0043523~regulation of neuron apoptosis	12	UCN, CASP9, ROCK1, SNCB, HTT, MSH2, NTRK1, ILK, HRK, PPT1, CACNA1A, MAP3K11	0.999409
GOTERM_BP_FAT	GO:0022406~membrane docking	5	VCAM1, STX4, RAB8A, ROCK1, VPS33B	0.999419
GOTERM_BP_FAT	GO:0043900~regulation of multi-organism process	5	AP2A2, AP2A1, CD8B, IFNG, PML	0.999419
GOTERM_BP_FAT	GO:0002440~production of molecular mediator of immune response	5	EXO1, MSH6, MSH2, UNG, PRKDC	0.999419
GOTERM_BP_FAT	GO:0030183~B cell differentiation	7	VCAM1, HDAC4, BAK1, MSH2, NTRK1, PRKDC, TCF3	0.999428
GOTERM_BP_FAT	GO:0051651~maintenance of location in cell	7	TAF3, SEH1L, PML, G3BP2, GPAA1, NDC80, TACC3	0.999428
GOTERM_BP_FAT	GO:0045793~positive regulation of cell size	7	EXTL3, UCN, NOL8, ILK, TAF9B, NRG1, NTN1	0.999428
GOTERM_CC_FAT	GO:0030660~Golgi-associated vesicle membrane	2	AP2A1, CSPG5	0.999428
GOTERM_CC_FAT	GO:0042613~MHC class II protein complex	2	HLA-DMB, HLA-DQA1	0.999428
GOTERM_BP_FAT	GO:0051436~negative regulation of ubiquitin-protein ligase activity during mitotic cell cycle	9	PSMC3, ANAPC4, CDC23, CDC20, CDC26, CDC27, PSMD7, PSMB9, PSMD9	0.999431
GOTERM_BP_FAT	GO:0031145~anaphase-promoting complex-dependent proteasomal ubiquitin-dependent protein catabolic process	9	PSMC3, ANAPC4, CDC23, CDC20, CDC26, CDC27, PSMD7, PSMB9, PSMD9	0.999431
GOTERM_BP_FAT	GO:0045893~positive regulation of transcription, DNA-dependent	58	ZIC3, MLL5, SMARCD3, IFNG, SMARCD1, NOBOX, NR2F2, MLL4, BCL10, EGR2, RXRB, MTA2, TTF1, TBR1, PPARGC1B, PRPF6, GTF2H1, INHBA, HHEX, NCOA2, USP21, GLIS3, HMGB2, SOX2, PRKDC, POU1F1, SOX8, ARNT, CHD8, MEIS2, BCL11B, TEAD4, POU3F3, AATF, TCEA1, TCF4, TCF3, PLAGL2, ERCC2, ZBTB7B, YEATS4, TAF1, MLL, LMX1B, MAFB, KLF13, BRCA1, ATXN7L3, HDAC4, PKNOX1, HDAC1, ETS2, SMARCC1, GTF2F2, ZNF462, PHF5A, IRF4, ME…	0.99944
GOTERM_MF_FAT	GO:0031418~L-ascorbic acid binding	3	OGFOD2, EGLN2, ALKBH3	0.999441
GOTERM_MF_FAT	GO:0000049~tRNA binding	3	FARS2, METTL1, SSB	0.999441
GOTERM_BP_FAT	GO:0052548~regulation of endopeptidase activity	11	SIVA1, BAK1, CDKN2A, CASP9, BBC3, PML, BIRC5, CDH1, DNAJA3, IFI6, HIP1	0.999443
GOTERM_MF_FAT	GO:0005088~Ras guanyl-nucleotide exchange factor activity	10	FGD1, ARHGEF1, ARHGEF18, RIN2, AKAP13, ARHGEF9, MCF2L, NET1, FGD4, RANBP10	0.999446
GOTERM_MF_FAT	GO:0042826~histone deacetylase binding	4	HDAC4, RBBP4, HDAC1, HDAC6	0.99946
GOTERM_BP_FAT	GO:0002088~lens development in camera-type eye	4	CRYGS, CRYAA, SOX2, PYGO2	0.999462
GOTERM_BP_FAT	GO:0050852~T cell receptor signaling pathway	4	MAP3K7, BCL10, IKBKG, TRAF6	0.999462
GOTERM_BP_FAT	GO:0017156~calcium ion-dependent exocytosis	4	GLRA1, STX2, PCSK4, CACNA1A	0.999462
GOTERM_BP_FAT	GO:0050865~regulation of cell activation	22	BCL10, TRAF2, SIT1, BLM, ERBB2, ITPKB, SART1, VCAM1, MAP3K7, INHBA, CBLB, CD86, CDKN2A, BLOC1S3, NCK1, IFNG, VNN1, RARA, IRF4, TRAF6, TCF3, DNAJA3	0.999469
GOTERM_BP_FAT	GO:0050770~regulation of axonogenesis	8	MAG, ARHGEF1, ULK1, ILK, BARHL2, NTN1, NEFM, CACNA1A	0.999473
GOTERM_BP_FAT	GO:0010552~positive regulation of specific transcription from RNA polymerase II promoter	8	HDAC4, HHEX, TAF1, HMGB2, HDAC1, PRKDC, IRF4, TCF3	0.999473
GOTERM_BP_FAT	GO:0006953~acute-phase response	6	APOL2, MBL2, A2M, SAAL1, IL6R, ORM2	0.999478
GOTERM_BP_FAT	GO:0001841~neural tube formation	6	DVL2, MAP3K7, BCL10, IFT172, TRAF6, HECTD1	0.999478
GOTERM_BP_FAT	GO:0021953~central nervous system neuron differentiation	6	LMX1B, BCL11B, FOXG1, PAFAH1B1, POU4F1, CACNA1A	0.999478
GOTERM_BP_FAT	GO:0016055~Wnt receptor signaling pathway	17	DVL2, CSNK1G2, LDB1, STRN, CTNNBIP1, SENP2, HHEX, CHD8, AES, PIAS4, NXN, INVS, GSK3B, LRP6, KLHL12, FRAT2, PYGO2	0.999479
GOTERM_BP_FAT	GO:0000165~MAPKKK cascade	23	DBNL, FGFR3, GNAI2, BRAF, MINK1, DUSP22, ITPKB, MBIP, MAPK10, ADORA1, MAP3K7, MAP3K6, ERCC6, MAP3K4, EPGN, GADD45G, PPM1L, MAPK8IP1, GNG3, MAP2K7, MAP3K12, FGD4, MAP3K11	0.999483
GOTERM_BP_FAT	GO:0034643~mitochondrion localization, microtubule-mediated	2	KIF1B, MAP1S	0.999488
GOTERM_BP_FAT	GO:0032210~regulation of telomere maintenance via telomerase	2	ACD, TINF2	0.999488
GOTERM_BP_FAT	GO:0006360~transcription from RNA polymerase I promoter	2	TCOF1, TTF1	0.999488
GOTERM_BP_FAT	GO:0006977~DNA damage response, signal transduction by p53 class mediator resulting in cell cycle arrest	2	TRIAP1, PML	0.999488
GOTERM_BP_FAT	GO:0052509~positive regulation by symbiont of host defense response	2	IRF7, TLR3	0.999488
GOTERM_BP_FAT	GO:0052031~modulation by symbiont of host defense response	2	IRF7, TLR3	0.999488
GOTERM_BP_FAT	GO:0032055~negative regulation of translation in response to stress	2	PML, EIF2B1	0.999488
GOTERM_BP_FAT	GO:0007220~Notch receptor processing	2	APH1A, PSENEN	0.999488
GOTERM_BP_FAT	GO:0047497~mitochondrion transport along microtubule	2	KIF1B, MAP1S	0.999488
GOTERM_BP_FAT	GO:0045410~positive regulation of interleukin-6 biosynthetic process	2	IFNG, TRAF6	0.999488
GOTERM_BP_FAT	GO:0051654~establishment of mitochondrion localization	2	KIF1B, MAP1S	0.999488
GOTERM_BP_FAT	GO:0052255~modulation by organism of defense response of other organism during symbiotic interaction	2	IRF7, TLR3	0.999488
GOTERM_BP_FAT	GO:0021520~spinal cord motor neuron cell fate specification	2	GLI3, NKX6-1	0.999488
GOTERM_BP_FAT	GO:0010506~regulation of autophagy	2	ULK1, BECN1	0.999488
GOTERM_BP_FAT	GO:0045039~protein import into mitochondrial inner membrane	2	TIMM8B, TIMM8A	0.999488
GOTERM_BP_FAT	GO:0001580~detection of chemical stimulus involved in sensory perception of bitter taste	2	RTP3, TAS2R14	0.999488
GOTERM_BP_FAT	GO:0001675~acrosome assembly	2	CASC5, PAFAH1B1	0.999488
GOTERM_BP_FAT	GO:0031060~regulation of histone methylation	2	MLL, DNMT3B	0.999488
GOTERM_BP_FAT	GO:0001867~complement activation, lectin pathway	2	MBL2, FCN3	0.999488
GOTERM_BP_FAT	GO:0042797~tRNA transcription from RNA polymerase III promoter	2	GTF3C5, GTF3C4	0.999488
GOTERM_BP_FAT	GO:0070198~protein localization to telomere	2	ACD, TINF2	0.999488
GOTERM_BP_FAT	GO:0060579~ventral spinal cord interneuron fate commitment	2	GLI3, NKX6-1	0.999488
GOTERM_BP_FAT	GO:0050901~leukocyte tethering or rolling	2	VCAM1, ROCK1	0.999488
GOTERM_BP_FAT	GO:0021521~ventral spinal cord interneuron specification	2	GLI3, NKX6-1	0.999488
GOTERM_BP_FAT	GO:0045628~regulation of T-helper 2 cell differentiation	2	CD86, RARA	0.999488
GOTERM_BP_FAT	GO:0007089~traversing start control point of mitotic cell cycle	2	MTBP, CDK10	0.999488
GOTERM_BP_FAT	GO:0021514~ventral spinal cord interneuron differentiation	2	GLI3, NKX6-1	0.999488
GOTERM_BP_FAT	GO:0045624~positive regulation of T-helper cell differentiation	2	CD86, RARA	0.999488
GOTERM_BP_FAT	GO:0060443~mammary gland morphogenesis	2	ERBB2, SCRIB	0.999488
GOTERM_BP_FAT	GO:0051154~negative regulation of striated muscle cell differentiation	2	HDAC4, HDAC1	0.999488
GOTERM_BP_FAT	GO:0007099~centriole replication	2	CEP135, CNTROB	0.999488
GOTERM_BP_FAT	GO:0042791~5S class rRNA transcription	2	GTF3C5, GTF3C4	0.999488
GOTERM_BP_FAT	GO:0052510~positive regulation by organism of defense response of other organism during symbiotic interaction	2	IRF7, TLR3	0.999488
GOTERM_BP_FAT	GO:0032886~regulation of microtubule-based process	7	CTTNBP2, CEP250, RANBP1, SKA2, TACC3, BRCA1, HDAC6	0.999528
GOTERM_BP_FAT	GO:0048872~homeostasis of number of cells	13	SIVA1, CSF1, RPA1, INHBA, BAK1, MLL5, PKNOX1, CCNB2, IFNG, IKBKG, TCEA1, DNAJA3, ERCC2	0.999536
GOTERM_BP_FAT	GO:0043507~positive regulation of JUN kinase activity	5	MAP3K6, DBNL, ERCC6, MAP3K11, FGD4	0.999541
GOTERM_BP_FAT	GO:0045582~positive regulation of T cell differentiation	5	CD86, VNN1, RARA, ITPKB, SART1	0.999541
GOTERM_BP_FAT	GO:0051153~regulation of striated muscle cell differentiation	5	HDAC4, MUSK, HDAC1, ILK, NRG1	0.999541
GOTERM_BP_FAT	GO:0009593~detection of chemical stimulus	5	RTP3, KCNMB4, CASR, TAS2R14, ABCG1	0.999541
GOTERM_BP_FAT	GO:0031399~regulation of protein modification process	36	PML, FEM1B, ADORA1, BAK1, MAP3K6, ERCC6, CDKN2A, IFNG, FBXO4, TINF2, PSMD7, DNMT3B, DNAJA3, FGD4, PSMD9, IBTK, BCL10, DBNL, GTPBP4, MLL, ANAPC4, CDC23, CDC20, IL6R, CDC26, CDC27, BRCA1, PSMB9, HDAC4, PPP1R9B, PIAS4, PSMC3, MAPK8IP1, TNK2, ZER1, MAP3K11	0.999558
GOTERM_CC_FAT	GO:0030176~integral to endoplasmic reticulum membrane	3	SGPL1, GPAA1, DHRS9	0.99956
GOTERM_BP_FAT	GO:0001938~positive regulation of endothelial cell proliferation	3	POLD4, AGGF1, ARNT	0.99956
GOTERM_BP_FAT	GO:0021517~ventral spinal cord development	3	GLI3, CACNA1A, NKX6-1	0.99956
GOTERM_BP_FAT	GO:0043370~regulation of CD4-positive, alpha beta T cell differentiation	3	CD86, RARA, IRF4	0.99956
GOTERM_BP_FAT	GO:0032642~regulation of chemokine production	3	IFNG, TLR3, IL6R	0.99956
GOTERM_BP_FAT	GO:0007052~mitotic spindle organization	3	KIF11, SUN2, NDC80	0.99956
GOTERM_BP_FAT	GO:0006544~glycine metabolic process	3	PDPR, BAAT, DHFRL1	0.99956
GOTERM_BP_FAT	GO:0002711~positive regulation of T cell mediated immunity	3	MAP3K7, TRAF2, TRAF6	0.99956
GOTERM_BP_FAT	GO:0002761~regulation of myeloid leukocyte differentiation	6	INHBA, ZBTB7A, CSF1, ZNF675, TLR3, TOB2	0.99956
GOTERM_BP_FAT	GO:0008284~positive regulation of cell proliferation	50	FGF17, FLT3LG, DDX11, IFNG, ILK, NRG1, MATK, CDC7, NKX2-6, CDK6, IL6R, PPP1CB, TNS3, CD86, HIPK1, NCK1, CHRM1, FOXG1, MDM4, MST1R, FGFR3, GNAI2, BLM, PRTN3, ERBB2, CSF1, SOX2, TIPIN, KIT, ARNT, VCAM1, RPA1, IGF1R, AGGF1, TGM2, TCF3, DNAJA3, FKBPL, B4GALT1, NACC1, TBX2, SLAMF1, NTN1, FOXP2, HDAC4, POLD4, HDAC1, EPGN, COG8, FOXE3	0.999564
GOTERM_BP_FAT	GO:0070727~cellular macromolecule localization	50	GRPEL2, HPS4, MIPEP, GLI3, CCHCR1, CRY2, IFNG, SAR1B, SEC24C, ZW10, TMCO6, STX4, RPGR, STX2, SNUPN, AP4M1, HERC2, TIMM8B, TIMM8A, KRT18, SIL1, TOMM22, RTP3, AP1M1, SNX15, PML, NAPB, WDR19, STX12, ACD, STX17, PEX16, TNPO2, PEX10, TINF2, FYB, TAF3, HTT, STRADA, CASC3, AP2A2, CBLB, GPR34, AP2A1, GSK3B, PCNA, SYTL5, AP4B1, GGA1, HDAC6	0.999564
GOTERM_BP_FAT	GO:0051603~proteolysis involved in cellular protein catabolic process	72	USPL1, SENP8, OTUB2, SENP7, G2E3, USP27X, WWP2, CUL9, MTBP, FBXL12, PSENEN, YOD1, FBXO22, PSMD7, CDCA3, DCAF15, AUP1, PSMD9, PAN2, ANAPC4, HERC2, HERC1, SENP2, UHRF1, KDM2B, SENP1, PIAS4, FBXO16, MED8, UCHL5, USP21, KLHL12, USP20, ASB2, ZER1, UBE2Z, APH1A, UBE3A, RAD23A, RAB40C, UBE2QL1, UBAC1, FEM1B, FBXW9, FBXW7, FBXO43, USP38, FBXW2, FBXO4, TRAF6, HECTD1, LRSAM1, VHL, CBL, SPSB2, FOXRED2, CDC2…	0.999565
GOTERM_BP_FAT	GO:0051606~detection of stimulus	15	RTP3, KCNMB4, CASR, CADM1, SOX2, TLR3, ABCG1, PNKP, PDE6C, TAS2R14, TIMELESS, PPEF1, CACNA1F, CLEC7A, OPN3	0.999567
GOTERM_BP_FAT	GO:0019941~modification-dependent protein catabolic process	69	USPL1, SENP8, OTUB2, SENP7, G2E3, USP27X, WWP2, CUL9, MTBP, FBXL12, YOD1, FBXO22, PSMD7, CDCA3, DCAF15, AUP1, PSMD9, PAN2, ANAPC4, HERC2, HERC1, SENP2, UHRF1, KDM2B, SENP1, PIAS4, FBXO16, MED8, UCHL5, USP21, KLHL12, USP20, ASB2, ZER1, UBE2Z, UBE3A, RAD23A, RAB40C, UBE2QL1, UBAC1, FEM1B, FBXW9, FBXW7, FBXO43, USP38, FBXW2, FBXO4, TRAF6, HECTD1, LRSAM1, VHL, CBL, SPSB2, FOXRED2, CDC23, CDC20, UBOX5…	0.999569
GOTERM_BP_FAT	GO:0043632~modification-dependent macromolecule catabolic process	69	USPL1, SENP8, OTUB2, SENP7, G2E3, USP27X, WWP2, CUL9, MTBP, FBXL12, YOD1, FBXO22, PSMD7, CDCA3, DCAF15, AUP1, PSMD9, PAN2, ANAPC4, HERC2, HERC1, SENP2, UHRF1, KDM2B, SENP1, PIAS4, FBXO16, MED8, UCHL5, USP21, KLHL12, USP20, ASB2, ZER1, UBE2Z, UBE3A, RAD23A, RAB40C, UBE2QL1, UBAC1, FEM1B, FBXW9, FBXW7, FBXO43, USP38, FBXW2, FBXO4, TRAF6, HECTD1, LRSAM1, VHL, CBL, SPSB2, FOXRED2, CDC23, CDC20, UBOX5…	0.999569
GOTERM_BP_FAT	GO:0042110~T cell activation	16	CD3D, CD8A, BLM, CD8B, EOMES, MINK1, PRKDC, ITPKB, CBLB, CD86, PKNOX1, BCL11B, NCK1, IRF4, CLEC7A, DNAJA3	0.99957
GOTERM_BP_FAT	GO:0001558~regulation of cell growth	24	DCBLD2, EXTL3, UCN, CCDC85B, NOL8, TAF9B, BARHL2, PML, EGLN2, PPT1, NTN1, PPP1R9B, INHBA, WISP2, CDKN2A, ULK1, ILK, SERTAD3, OGFR, NRG1, DCUN1D3, IGFBP4, CYR61, NET1	0.99957
GOTERM_BP_FAT	GO:0030518~steroid hormone receptor signaling pathway	8	MED4, NCOA2, MED30, EGLN2, RARA, PPAP2A, BRCA1, PPARGC1B	0.999577
GOTERM_BP_FAT	GO:0016331~morphogenesis of embryonic epithelium	8	DVL2, MAP3K7, BCL10, PGP, HTT, IFT172, TRAF6, HECTD1	0.999577
GOTERM_BP_FAT	GO:0034656~nucleobase, nucleoside and nucleotide catabolic process	8	MUTYH, TDG, CNP, MYO9B, ENTPD4, OGG1, NTHL1, ABCC6	0.999577
GOTERM_BP_FAT	GO:0034655~nucleobase, nucleoside, nucleotide and nucleic acid catabolic process	8	MUTYH, TDG, CNP, MYO9B, ENTPD4, OGG1, NTHL1, ABCC6	0.999577
GOTERM_MF_FAT	GO:0050662~coenzyme binding	20	HSD17B10, SUOX, ACADSB, D2HGDH, DHFRL1, FOXRED2, SIRT6, PPOX, ACBD7, ACOX3, TXNDC12, TP53I3, ADH4, FMO2, TYW1, BLVRB, ILVBL, NDUFS2, WWOX, DUS3L	0.999587
GOTERM_MF_FAT	GO:0046966~thyroid hormone receptor binding	4	TAF11, ZBTB22, MED4, MED30	0.999597
GOTERM_BP_FAT	GO:0016192~vesicle-mediated transport	69	GLRA1, ATL3, WASF2, USE1, VPS33B, ADORA1, HOOK1, ASGR1, HOOK2, ANK1, SAR1B, SEC24C, TRAPPC2P1, ZW10, SH3GL3, DBNL, STX4, STX2, AP4M1, ERGIC2, ANKRD27, KIF1C, CHMP1A, KRT18, STXBP5, IGF2R, RIN2, SH3GL1, TRAPPC2, CPLX4, MBL2, AP1M1, EXOC7, CYTH1, RER1, PPT1, NAPB, WDR19, STX12, DOCK1, BLOC1S3, STX17, SEC16A, SEC22A, PCSK4, EHD4, HIP1, EXOC1, OSBPL5, LRSAM1, RAB8A, HTT, LIN7A, COG4, AP2A2, FNBP1, RA…	0.999602
GOTERM_BP_FAT	GO:0009620~response to fungus	4	BCL10, BAK1, DCD, CLEC7A	0.999602
GOTERM_BP_FAT	GO:0045926~negative regulation of growth	14	ING5, DCBLD2, ING4, CCDC85B, PML, PPT1, NTN1, INHBA, PPP1R9B, CDKN2A, BBC3, ULK1, SERTAD3, DCUN1D3	0.999605
GOTERM_BP_FAT	GO:0019953~sexual reproduction	55	CADM1, GLRA1, ZNF296, NR6A1, HOOK1, NOBOX, FANCG, FNDC3A, WDR33, SPATA24, EDDM3B, STX2, LIMK2, SEMG2, HERC2, NR0B1, THEG, CATSPER4, AAAS, CATSPER2, TESK1, CELF1, IFT81, MST1R, HMGB2, DNAH9, HSD3B7, PRKDC, ZNF35, CHEK1, KIT, AZI1, C17ORF75, SPAG11B, PAFAH1B3, PAFAH1B1, ODF2, PAFAH1B2, PPAP2A, SPATA6, PPP2R2B, PCSK4, B4GALNT1, SPATA7, B4GALT1, HTT, MSH2, MSH5, CASC5, ZSCAN2, GMCL1, CLGN, RGS2, ADAM…	0.999607
GOTERM_BP_FAT	GO:0043280~positive regulation of caspase activity	8	SIVA1, BAK1, CDKN2A, CASP9, BBC3, PML, DNAJA3, HIP1	0.999607
GOTERM_BP_FAT	GO:0050769~positive regulation of neurogenesis	8	PRPF19, ARHGEF1, ILK, FOXG1, SOX2, KIT, NTN1, NKX6-1	0.999607
GOTERM_BP_FAT	GO:0010952~positive regulation of peptidase activity	8	SIVA1, BAK1, CDKN2A, CASP9, BBC3, PML, DNAJA3, HIP1	0.999607
GOTERM_MF_FAT	GO:0016307~phosphatidylinositol phosphate kinase activity	2	PIK3C2B, PIP4K2B	0.999607
GOTERM_MF_FAT	GO:0043014~alpha-tubulin binding	2	B4GALT1, HDAC6	0.999607
GOTERM_MF_FAT	GO:0004385~guanylate kinase activity	2	MAGI3, MPP2	0.999607
GOTERM_MF_FAT	GO:0010861~thyroid hormone receptor activator activity	2	ZBTB22, NCOA2	0.999607
GOTERM_MF_FAT	GO:0030375~thyroid hormone receptor coactivator activity	2	ZBTB22, NCOA2	0.999607
GOTERM_BP_FAT	GO:0015698~inorganic anion transport	12	CLNS1A, MBL2, CTTNBP2, SLC26A6, P2RY6, APOL1, GLRA1, CLCC1, WNK4, GABRA6, CLCN6, CLCN7	0.999607
GOTERM_BP_FAT	GO:0034621~cellular macromolecular complex subunit organization	43	HMGB2, TSPYL4, SDHAF1, CTTNBP2, TFAM, MUSK, MAZ, MC1R, SEH1L, ICT1, GEMIN8, DDX20, TGS1, NRG1, TNPO2, GEMIN4, HELLS, HIP1, CLNS1A, SRPK2, TAF1, MSTO1, HIST1H2BE, SNUPN, NASP, TTF1, MCM2, H2AFJ, MRRF, THEG, PRPF6, CENPH, COG4, TMEM48, SMARCE1, NCK1, HIST1H3A, H3F3A, CELF1, TOMM22, CHAF1A, CHAF1B, CACNA1A	0.999614
GOTERM_MF_FAT	GO:0004520~endodeoxyribonuclease activity	3	EXO1, ERCC5, FEN1	0.999617
GOTERM_MF_FAT	GO:0005242~inward rectifier potassium channel activity	3	KCNJ4, KCNJ6, KCNJ2	0.999617
GOTERM_BP_FAT	GO:0032526~response to retinoic acid	5	MLL5, SOX2, RARA, LRP2, MEST	0.99962
KEGG_PATHWAY	hsa00330:Arginine and proline metabolism	2	PYCRL, ARG2	0.999624
KEGG_PATHWAY	hsa05014:Amyotrophic lateral sclerosis (ALS)	2	CASP9, NEFM	0.999624
GOTERM_BP_FAT	GO:0031400~negative regulation of protein modification process	15	IBTK, GTPBP4, ANAPC4, CDC23, CDC20, CDC26, CDC27, PSMB9, BAK1, CDKN2A, PSMC3, DNMT3B, PSMD7, TINF2, PSMD9	0.999624
GOTERM_BP_FAT	GO:0051437~positive regulation of ubiquitin-protein ligase activity during mitotic cell cycle	9	PSMC3, ANAPC4, CDC23, CDC20, CDC26, CDC27, PSMD7, PSMB9, PSMD9	0.999631
GOTERM_CC_FAT	GO:0031903~microbody membrane	2	PEX16, PEX10	0.999636
GOTERM_CC_FAT	GO:0005778~peroxisomal membrane	2	PEX16, PEX10	0.999636
GOTERM_BP_FAT	GO:0010557~positive regulation of macromolecule biosynthetic process	78	TLR3, FOXO4, GLI3, ZIC3, BRPF1, MLL5, SMARCD3, IFNG, SMARCD1, SERTAD3, NOBOX, NR2F2, MLL4, PSMD9, BCL10, EGR2, RXRB, MTA2, BARHL2, TTF1, TBR1, PPARGC1B, PRPF6, GTF2H1, TAF11, HHEX, INHBA, CD86, NCOA2, USP21, ING5, GLIS3, HMGB2, ING2, BLM, HSD3B7, SOX2, PRKDC, POU1F1, SOX8, ARNT, IGF1R, CHD8, MEIS2, BCL11B, TEAD4, POU3F3, TCEA1, AATF, TRAF6, TCF4, TCF3, ERCC2, PLAGL2, ZBTB7B, YEATS4, TAF1, UCN, ML…	0.999637
GOTERM_BP_FAT	GO:0044257~cellular protein catabolic process	72	USPL1, SENP8, OTUB2, SENP7, G2E3, USP27X, WWP2, CUL9, MTBP, FBXL12, PSENEN, YOD1, FBXO22, PSMD7, CDCA3, DCAF15, AUP1, PSMD9, PAN2, ANAPC4, HERC2, HERC1, SENP2, UHRF1, KDM2B, SENP1, PIAS4, FBXO16, MED8, UCHL5, USP21, KLHL12, USP20, ASB2, ZER1, UBE2Z, APH1A, UBE3A, RAD23A, RAB40C, UBE2QL1, UBAC1, FEM1B, FBXW9, FBXW7, FBXO43, USP38, FBXW2, FBXO4, TRAF6, HECTD1, LRSAM1, VHL, CBL, SPSB2, FOXRED2, CDC2…	0.999638
GOTERM_BP_FAT	GO:0016311~dephosphorylation	19	PTPRJ, PPP6C, PPP2R3A, PTPN5, EPM2A, STYX, PTPN23, DUSP22, PPP1CB, CDC25A, PPM1F, EYA3, PNKP, PPM1D, DUSP3, PPEF1, MTMR10, PPM1L, PPAP2A	0.999644
GOTERM_BP_FAT	GO:0070507~regulation of microtubule cytoskeleton organization	6	CTTNBP2, CEP250, RANBP1, SKA2, BRCA1, HDAC6	0.999644
GOTERM_BP_FAT	GO:0006417~regulation of translation	17	UCN, CPEB2, HSD3B7, PAIP2, MAGOH, BARHL2, MKNK2, PML, CASC3, EIF2B1, EIF4B, PA2G4, EIF4EBP2, EIF3B, RBM8A, NCK1, EIF4E2	0.999647
GOTERM_BP_FAT	GO:0002460~adaptive immune response based on somatic recombination of immune receptors built from immunoglobulin superfamily domains	10	EXO1, BCL10, MBL2, MSH6, C7, CADM1, CD8A, MSH2, TRAF6, GNL1	0.999649
GOTERM_BP_FAT	GO:0002250~adaptive immune response	10	EXO1, BCL10, MBL2, MSH6, C7, CADM1, CD8A, MSH2, TRAF6, GNL1	0.999649
GOTERM_BP_FAT	GO:0043392~negative regulation of DNA binding	7	SIVA1, HDAC4, CDKN2A, ZNF462, ID3, NR0B1, DNAJA3	0.999656
GOTERM_MF_FAT	GO:0005249~voltage-gated potassium channel activity	11	KCNS3, KCNJ4, KCNJ6, KCTD21, KCTD17, KCNE2, KCNA6, KCTD2, KCNJ2, KCNK2, KCNE4	0.99966
GOTERM_MF_FAT	GO:0051015~actin filament binding	6	DBNL, MAP1S, UTRN, MARCKS, MYO9B, FGD4	0.999661
GOTERM_BP_FAT	GO:0052547~regulation of peptidase activity	11	SIVA1, BAK1, CDKN2A, CASP9, BBC3, PML, BIRC5, CDH1, DNAJA3, IFI6, HIP1	0.999664
GOTERM_BP_FAT	GO:0002443~leukocyte mediated immunity	11	EXO1, BCL10, MBL2, MSH6, C7, MLL5, CADM1, CD8A, MSH2, IL6R, GNL1	0.999664
GOTERM_BP_FAT	GO:0070585~protein localization in mitochondrion	5	GRPEL2, TOMM22, MIPEP, TIMM8B, TIMM8A	0.999665
GOTERM_BP_FAT	GO:0006885~regulation of pH	5	SLC9A9, SLC9A8, SLC9A6, AQP11, PPT1	0.999665
GOTERM_BP_FAT	GO:0002705~positive regulation of leukocyte mediated immunity	5	MAP3K7, TRAF2, SH2D1A, CADM1, TRAF6	0.999665
GOTERM_BP_FAT	GO:0002708~positive regulation of lymphocyte mediated immunity	5	MAP3K7, TRAF2, SH2D1A, CADM1, TRAF6	0.999665
GOTERM_BP_FAT	GO:0006626~protein targeting to mitochondrion	5	GRPEL2, TOMM22, MIPEP, TIMM8B, TIMM8A	0.999665
GOTERM_BP_FAT	GO:0002573~myeloid leukocyte differentiation	5	CSF1, IRF4, KIT, IFI16, TRAF6	0.999665
GOTERM_MF_FAT	GO:0022843~voltage-gated cation channel activity	16	CACNA1I, KCTD21, KCNA6, KCTD2, KCNJ2, KCNK2, KCNS3, KCNJ4, KCNJ6, KCTD17, CACNA1H, KCNE2, CACNA1F, SCN4A, CACNA1A, KCNE4	0.999665
GOTERM_BP_FAT	GO:0048742~regulation of skeletal muscle fiber development	4	HDAC4, MUSK, HDAC1, ILK	0.999665
GOTERM_BP_FAT	GO:0050771~negative regulation of axonogenesis	4	MAG, ARHGEF1, ULK1, NTN1	0.999665
GOTERM_BP_FAT	GO:0046637~regulation of alpha-beta T cell differentiation	4	CD86, RARA, ITPKB, IRF4	0.999665
GOTERM_BP_FAT	GO:0021515~cell differentiation in spinal cord	4	MDGA1, GLI3, CACNA1A, NKX6-1	0.999665
GOTERM_BP_FAT	GO:0019827~stem cell maintenance	4	RIF1, HSD3B7, SOX2, KIT	0.999665
GOTERM_BP_FAT	GO:0045862~positive regulation of proteolysis	4	RNF180, TAF1, IFNG, IFT88	0.999665
GOTERM_BP_FAT	GO:0010948~negative regulation of cell cycle process	4	CHMP1A, DCUN1D3, MAD2L2, BRCA1	0.999665
GOTERM_BP_FAT	GO:0051970~negative regulation of transmission of nerve impulse	4	GLRA1, GNAI2, DRD5, ADORA1	0.999665
GOTERM_MF_FAT	GO:0019205~nucleobase, nucleoside, nucleotide kinase activity	5	PNKP, MAGI3, MPP2, NME7, TK1	0.999668
GOTERM_BP_FAT	GO:0006916~anti-apoptosis	25	TRIAP1, IGF1R, COMP, TGM2, VNN1, AATF, TRAF6, NRG1, HELLS, RTEL1, BRAF, SGK3, CRYAA, BECN1, VHL, HTT, HRK, BIRC5, HDAC1, GSK3B, TNFAIP8, MAPK8IP1, MYO18A, FAIM2, IFI6	0.999668
GOTERM_MF_FAT	GO:0005099~Ras GTPase activator activity	10	TBC1D2B, TBC1D10B, TBC1D9, RAB3GAP1, MYO9B, EVI5L, ARAP3, TBC1D22B, TBC1D9B, TBC1D2	0.999669
GOTERM_BP_FAT	GO:0045059~positive thymic T cell selection	2	CD3D, ITPKB	0.999669
GOTERM_BP_FAT	GO:0040023~establishment of nucleus localization	2	SUN2, NTN1	0.999669
GOTERM_BP_FAT	GO:0043044~ATP-dependent chromatin remodeling	2	CHD8, NASP	0.999669
GOTERM_BP_FAT	GO:0033327~Leydig cell differentiation	2	HSD17B10, NR0B1	0.999669
GOTERM_BP_FAT	GO:0006353~transcription termination	2	MAZ, TTF1	0.999669
GOTERM_BP_FAT	GO:0032297~negative regulation of DNA replication initiation	2	CDC45, TIPIN	0.999669
GOTERM_BP_FAT	GO:0000085~G2 phase of mitotic cell cycle	2	BLM, FOXN3	0.999669
GOTERM_BP_FAT	GO:0006012~galactose metabolic process	2	B4GALT1, GALK2	0.999669
GOTERM_BP_FAT	GO:0006998~nuclear envelope organization	2	SUN2, PAFAH1B1	0.999669
GOTERM_BP_FAT	GO:0006978~DNA damage response, signal transduction by p53 class mediator resulting in transcription of p21 class mediator	2	ING4, BRCA1	0.999669
GOTERM_BP_FAT	GO:0043496~regulation of protein homodimerization activity	2	BAK1, NRG1	0.999669
GOTERM_BP_FAT	GO:0042772~DNA damage response, signal transduction resulting in transcription	2	ING4, BRCA1	0.999669
GOTERM_BP_FAT	GO:0045084~positive regulation of interleukin-12 biosynthetic process	2	IFNG, TRAF6	0.999669
GOTERM_BP_FAT	GO:0051095~regulation of helicase activity	2	MSH6, MSH2	0.999669
GOTERM_BP_FAT	GO:0032091~negative regulation of protein binding	2	GTPBP4, AES	0.999669
GOTERM_BP_FAT	GO:0019720~Mo-molybdopterin cofactor metabolic process	2	NFS1, FLAD1	0.999669
GOTERM_BP_FAT	GO:0000076~DNA replication checkpoint	2	CDC45, TIPIN	0.999669
GOTERM_BP_FAT	GO:0043545~molybdopterin cofactor metabolic process	2	NFS1, FLAD1	0.999669
GOTERM_BP_FAT	GO:0031058~positive regulation of histone modification	2	PML, DNMT3B	0.999669
GOTERM_BP_FAT	GO:0001833~inner cell mass cell proliferation	2	GINS1, PRPF19	0.999669
GOTERM_BP_FAT	GO:0009304~tRNA transcription	2	GTF3C5, GTF3C4	0.999669
GOTERM_BP_FAT	GO:0060037~pharyngeal system development	2	ECE1, NKX2-6	0.999669
GOTERM_BP_FAT	GO:0048103~somatic stem cell division	2	CDKN2A, KIT	0.999669
GOTERM_BP_FAT	GO:0045815~positive regulation of gene expression, epigenetic	2	SMARCD1, MLL4	0.999669
GOTERM_BP_FAT	GO:0032436~positive regulation of proteasomal ubiquitin-dependent protein catabolic process	2	RNF180, TAF1	0.999669
GOTERM_BP_FAT	GO:0006893~Golgi to plasma membrane transport	2	OSBPL5, KRT18	0.999669
GOTERM_BP_FAT	GO:0021546~rhombomere development	2	EGR2, MAFB	0.999669
GOTERM_BP_FAT	GO:0010893~positive regulation of steroid biosynthetic process	2	IFNG, ABCG1	0.999669
GOTERM_BP_FAT	GO:0051189~prosthetic group metabolic process	2	NFS1, FLAD1	0.999669
GOTERM_BP_FAT	GO:0015937~coenzyme A biosynthetic process	2	PANK1, DCAKD	0.999669
GOTERM_BP_FAT	GO:0014065~phosphoinositide 3-kinase cascade	2	IGF1R, ERBB2	0.999669
GOTERM_BP_FAT	GO:0034502~protein localization to chromosome	2	ACD, TINF2	0.999669
GOTERM_BP_FAT	GO:0009223~pyrimidine deoxyribonucleotide catabolic process	2	TDG, NTHL1	0.999669
GOTERM_BP_FAT	GO:0045080~positive regulation of chemokine biosynthetic process	2	IFNG, TLR3	0.999669
GOTERM_BP_FAT	GO:0046825~regulation of protein export from nucleus	2	GSK3B, BARD1	0.999669
GOTERM_BP_FAT	GO:0006777~Mo-molybdopterin cofactor biosynthetic process	2	NFS1, FLAD1	0.999669
GOTERM_BP_FAT	GO:0032365~intracellular lipid transport	2	SLC25A20, ABCG1	0.999669
GOTERM_BP_FAT	GO:0051319~G2 phase	2	BLM, FOXN3	0.999669
GOTERM_BP_FAT	GO:0032324~molybdopterin cofactor biosynthetic process	2	NFS1, FLAD1	0.999669
GOTERM_BP_FAT	GO:0033143~regulation of steroid hormone receptor signaling pathway	2	NR0B1, HDAC6	0.999669
GOTERM_BP_FAT	GO:0002320~lymphoid progenitor cell differentiation	2	PRKDC, KIT	0.999669
GOTERM_BP_FAT	GO:0034613~cellular protein localization	49	GRPEL2, HPS4, MIPEP, GLI3, CCHCR1, CRY2, IFNG, SAR1B, SEC24C, ZW10, TMCO6, STX4, RPGR, STX2, SNUPN, AP4M1, HERC2, TIMM8B, TIMM8A, KRT18, SIL1, TOMM22, RTP3, AP1M1, SNX15, PML, NAPB, WDR19, STX12, ACD, STX17, PEX16, TNPO2, PEX10, TINF2, FYB, TAF3, HTT, STRADA, AP2A2, CBLB, GPR34, AP2A1, GSK3B, PCNA, SYTL5, AP4B1, GGA1, HDAC6	0.99967
GOTERM_BP_FAT	GO:0010720~positive regulation of cell development	9	PRPF19, ARHGEF1, HOXA11, ILK, FOXG1, SOX2, KIT, NTN1, NKX6-1	0.99967
GOTERM_BP_FAT	GO:0022618~ribonucleoprotein complex assembly	9	CLNS1A, SRPK2, SNUPN, GEMIN8, CELF1, DDX20, TGS1, GEMIN4, PRPF6	0.99967
GOTERM_BP_FAT	GO:0042089~cytokine biosynthetic process	3	IRF9, BCL10, IRF3	0.99967
GOTERM_BP_FAT	GO:0007172~signal complex assembly	3	MUSK, NCK1, CACNA1A	0.99967
GOTERM_BP_FAT	GO:0051148~negative regulation of muscle cell differentiation	3	HDAC4, HDAC1, FOXO4	0.99967
GOTERM_BP_FAT	GO:0046579~positive regulation of Ras protein signal transduction	3	ERBB2, CSF1, ITPKB	0.99967
GOTERM_BP_FAT	GO:0048259~regulation of receptor-mediated endocytosis	3	CBL, PPT1, HIP1	0.99967
GOTERM_BP_FAT	GO:0006637~acyl-CoA metabolic process	3	GLYAT, BAAT, MLYCD	0.99967
GOTERM_BP_FAT	GO:0009081~branched chain family amino acid metabolic process	3	BCKDK, BCAT2, MCCC1	0.99967
GOTERM_BP_FAT	GO:0001829~trophectodermal cell differentiation	3	TEAD4, EOMES, CDH1	0.99967
GOTERM_BP_FAT	GO:0032088~negative regulation of NF-kappaB transcription factor activity	3	SIVA1, CDKN2A, DNAJA3	0.99967
GOTERM_BP_FAT	GO:0019079~viral genome replication	3	HTATSF1, DEK, UBP1	0.99967
GOTERM_BP_FAT	GO:0008624~induction of apoptosis by extracellular signals	14	ITGB3BP, FGD1, APH1A, ARHGEF18, AKAP13, ARHGEF9, ADORA1, MCF2L, CRADD, PSENEN, AATF, TRAF6, FGD4, NET1	0.99967
GOTERM_BP_FAT	GO:0030163~protein catabolic process	74	USPL1, USE1, SENP8, OTUB2, SENP7, G2E3, USP27X, WWP2, CUL9, MTBP, FBXL12, PSENEN, YOD1, FBXO22, PSMD7, CDCA3, DCAF15, AUP1, PSMD9, PAN2, ANAPC4, HERC2, HERC1, SENP2, UHRF1, KDM2B, SENP1, PIAS4, FBXO16, MED8, UCHL5, USP21, KLHL12, USP20, ASB2, ZER1, UBE2Z, APH1A, UBE3A, RAD23A, RAB40C, PPT1, UBE2QL1, UBAC1, FEM1B, FBXW9, FBXW7, FBXO43, USP38, FBXW2, FBXO4, TRAF6, HECTD1, LRSAM1, VHL, CBL, SPSB2, F…	0.999674
GOTERM_CC_FAT	GO:0045177~apical part of cell	13	PLAT, STX4, STX2, AQP8, ERBB2, CDH1, IL6R, VCAM1, CTTNBP2, P2RY6, NRG1, LRP2, ABCC6	0.999676
GOTERM_MF_FAT	GO:0050660~FAD binding	8	TXNDC12, ACADSB, D2HGDH, FMO2, FOXRED2, PPOX, DUS3L, ACOX3	0.999676
GOTERM_BP_FAT	GO:0032270~positive regulation of cellular protein metabolic process	28	HSD3B7, CSF1, PML, ADORA1, IFNG, FBXO4, PSMD7, DNMT3B, DNAJA3, PSMD9, TAF1, BCL10, UCN, BARHL2, ANAPC4, CDC23, CDC20, IL6R, CDC26, CDC27, BRCA1, PSMB9, RNF180, HDAC4, PIAS4, PSMC3, TNK2, IFT88	0.999677
GOTERM_BP_FAT	GO:0045596~negative regulation of cell differentiation	26	HSD3B7, CCDC85B, SOX2, ZNF675, TLR3, KIT, REST, FOXO4, GLI3, PRPF19, MAG, ARHGEF1, MAFB, LDB1, CDK6, NR0B1, NTN1, NKX6-1, ABCG1, HDAC4, INHBA, HDAC1, RIF1, ULK1, FOXG1, TOB2	0.999678
GOTERM_BP_FAT	GO:0008584~male gonad development	7	HSD17B10, HMGB2, MSH2, NR0B1, FANCA, FNDC3A, LHX9	0.999679
GOTERM_BP_FAT	GO:0042176~regulation of protein catabolic process	7	RNF180, TAF1, CBLB, IFNG, EGLN2, MDM4, BARD1	0.999679
GOTERM_BP_FAT	GO:0051291~protein heterooligomerization	7	IGF1R, BCL10, GLRA1, BRAF, VHL, GABRA6, ILK	0.999679
GOTERM_BP_FAT	GO:0043193~positive regulation of gene-specific transcription	11	HDAC4, HHEX, TAF1, HMGB2, HDAC1, PRKDC, IRF4, POU1F1, NR2F2, TCF3, ARNT	0.999681
GOTERM_BP_FAT	GO:0007276~gamete generation	47	HMGB2, DNAH9, CADM1, HSD3B7, ZNF296, NR6A1, PRKDC, CHEK1, ZNF35, KIT, AZI1, C17ORF75, HOOK1, SPAG11B, PAFAH1B3, ODF2, PAFAH1B1, NOBOX, FANCG, PAFAH1B2, PPAP2A, SPATA6, PPP2R2B, FNDC3A, PCSK4, WDR33, SPATA24, SPATA7, B4GALNT1, EDDM3B, LIMK2, HTT, MSH2, MSH5, CASC5, HERC2, NR0B1, ZSCAN2, THEG, CATSPER4, GMCL1, RGS2, CATSPER2, TESK1, IFT81, CELF1, TOB2	0.999682
GOTERM_BP_FAT	GO:0051099~positive regulation of binding	10	HDAC4, BCL10, ACD, CALM3, TLR3, IRF4, DPH3, BRD4, RHEBL1, ERCC2	0.999686
GOTERM_BP_FAT	GO:0006112~energy reserve metabolic process	6	PHKA2, PPP1R3C, PPP1R3B, GSK3B, EPM2A, PPP1CB	0.999687
GOTERM_BP_FAT	GO:0001838~embryonic epithelial tube formation	6	DVL2, MAP3K7, BCL10, IFT172, TRAF6, HECTD1	0.999687
GOTERM_BP_FAT	GO:0016042~lipid catabolic process	21	SGPL1, PLCXD3, PLA2G15, PPT1, PNPLA1, CLC, ACOX3, AZGP1P1, PLCB3, JMJD7-PLA2G4B, NAPEPLD, PLCG1, LIPK, CYP7A1, PLA2G12A, JMJD7, PLCD3, PAFAH1B3, PLA2G4F, PLA2G6, PAFAH1B1, PAFAH1B2	0.999688
GOTERM_MF_FAT	GO:0019201~nucleotide kinase activity	3	PNKP, MAGI3, MPP2	0.999705
GOTERM_MF_FAT	GO:0015299~solute:hydrogen antiporter activity	3	SLC9A9, SLC9A8, SLC9A6	0.999705
GOTERM_MF_FAT	GO:0015300~solute:solute antiporter activity	6	SLC9A9, SLC9A8, SLC26A6, SLC8A1, SLC9A6, SLC25A16	0.999712
KEGG_PATHWAY	hsa05110:Vibrio cholerae infection	2	PLCG1, ADCY9	0.999714
GOTERM_MF_FAT	GO:0008138~protein tyrosine/serine/threonine phosphatase activity	5	EYA3, DUSP3, STYX, EPM2A, DUSP22	0.999718
GOTERM_MF_FAT	GO:0008378~galactosyltransferase activity	4	B4GALT1, B3GALNT2, B4GALT7, C1GALT1	0.999718
GOTERM_BP_FAT	GO:0043388~positive regulation of DNA binding	9	HDAC4, BCL10, ACD, CALM3, TLR3, IRF4, BRD4, RHEBL1, ERCC2	0.999722
GOTERM_BP_FAT	GO:0051443~positive regulation of ubiquitin-protein ligase activity	9	PSMC3, ANAPC4, CDC23, CDC20, CDC26, CDC27, PSMD7, PSMB9, PSMD9	0.999722
GOTERM_BP_FAT	GO:0002449~lymphocyte mediated immunity	9	EXO1, BCL10, MBL2, MSH6, C7, CADM1, CD8A, MSH2, GNL1	0.999722
KEGG_PATHWAY	hsa04630:Jak-STAT signaling pathway	8	IRF9, IFNA2, CBLB, PIAS4, CBL, IFNG, IL6R, IFNGR1	0.999722
GOTERM_MF_FAT	GO:0016791~phosphatase activity	27	ALPL, PHLPP1, PPP6C, STYX, PPIP5K2, PTPN23, PGP, PPP1R3C, PPAP2A, INPP5A, PTPRJ, DLGAP5, PTPN5, EPM2A, DUSP22, PPP1CB, CDC25A, PPM1F, EYA3, PNKP, DUSP3, PPM1D, PPEF1, MTMR10, PPM1L, UBLCP1, RDH14	0.999723
KEGG_PATHWAY	hsa05412:Arrhythmogenic right ventricular cardiomyopathy (ARVC)	3	SLC8A1, DSP, CACNA1F	0.999726
GOTERM_MF_FAT	GO:0016291~acyl-CoA thioesterase activity	2	BAAT, PPT1	0.999729
GOTERM_MF_FAT	GO:0003708~retinoic acid receptor activity	2	RXRB, RARA	0.999729
GOTERM_MF_FAT	GO:0043621~protein self-association	2	BCL10, CTSC	0.999729
GOTERM_MF_FAT	GO:0016854~racemase and epimerase activity	2	DHRS9, LOC729020	0.999729
GOTERM_MF_FAT	GO:0016868~intramolecular transferase activity, phosphotransferases	2	PMM1, PGM2L1	0.999729
GOTERM_MF_FAT	GO:0016594~glycine binding	2	GLRA1, GRIN3A	0.999729
GOTERM_CC_FAT	GO:0031253~cell projection membrane	4	B4GALT1, DRD5, LRP2, ADORA1	0.999732
GOTERM_MF_FAT	GO:0005089~Rho guanyl-nucleotide exchange factor activity	8	FGD1, ARHGEF1, ARHGEF18, AKAP13, ARHGEF9, MCF2L, NET1, FGD4	0.999734
GOTERM_BP_FAT	GO:0035148~tube lumen formation	6	DVL2, MAP3K7, BCL10, IFT172, TRAF6, HECTD1	0.999746
GOTERM_BP_FAT	GO:0002699~positive regulation of immune effector process	6	MAP3K7, TRAF2, BCL10, SH2D1A, CADM1, TRAF6	0.999746
GOTERM_BP_FAT	GO:0006278~RNA-dependent DNA replication	3	TNKS1BP1, RFC1, PINX1	0.999748
GOTERM_BP_FAT	GO:0060070~Wnt receptor signaling pathway through beta-catenin	3	CHD8, GSK3B, LRP6	0.999748
GOTERM_BP_FAT	GO:0046330~positive regulation of JNK cascade	3	MAP3K7, TLR3, DUSP22	0.999748
GOTERM_BP_FAT	GO:0031575~G1/S transition checkpoint	3	TRIAP1, PML, DGKZ	0.999748
GOTERM_BP_FAT	GO:0002221~pattern recognition receptor signaling pathway	3	BCL10, TLR3, CLEC7A	0.999748
GOTERM_BP_FAT	GO:0042107~cytokine metabolic process	3	IRF9, BCL10, IRF3	0.999748
GOTERM_BP_FAT	GO:0016575~histone deacetylation	3	HDAC4, HDAC1, HDAC6	0.999748
GOTERM_BP_FAT	GO:0051057~positive regulation of small GTPase mediated signal transduction	3	ERBB2, CSF1, ITPKB	0.999748
GOTERM_BP_FAT	GO:0046888~negative regulation of hormone secretion	4	INHBA, NPY1R, ADORA1, PSMD9	0.999748
GOTERM_BP_FAT	GO:0035137~hindlimb morphogenesis	4	GDF5, LRP6, ALX3, PITX1	0.999748
GOTERM_BP_FAT	GO:0046635~positive regulation of alpha-beta T cell activation	4	CD86, BLM, RARA, ITPKB	0.999748
GOTERM_BP_FAT	GO:0019932~second-messenger-mediated signaling	28	HMGB2, CASR, GNA15, GNAI2, ERBB2, DRD5, GNA11, WASF2, ADORA1, IGF1R, JMJD7-PLA2G4B, P2RY6, EIF4EBP2, MC1R, DGKD, TGM2, FEN1, PIK3C2B, NDC80, NPY1R, CRHR1, RFC4, APITD1, ADCY9, ZWINT, JMJD7, CHRM1, TBXA2R, PCNA	0.999749
GOTERM_BP_FAT	GO:0044264~cellular polysaccharide metabolic process	7	PHKA2, PPP1R3C, PPP1R3B, GSK3B, EPM2A, MAT2B, PPP1CB	0.999749
GOTERM_BP_FAT	GO:0006944~membrane fusion	7	MFN1, BAK1, STX4, RAB8A, OPA1, STX2, VPS33B	0.999749
GOTERM_BP_FAT	GO:0043087~regulation of GTPase activity	15	FGD1, TBC1D2B, TBC1D10B, AGFG2, TBC1D9, RAB3GAP1, ASAP3, TBC1D22B, SCRIB, PAFAH1B1, EVI5L, ARAP3, TBC1D9B, TBC1D2, FGD4	0.99975
GOTERM_BP_FAT	GO:0001654~eye development	16	CRYGS, CRYAA, BHLHE22, LMX1B, SOX2, GLI3, COL5A1, FOXP2, BAK1, MEIS2, PKNOX1, BLOC1S3, BCL11B, PYGO2, CEP290, FOXE3	0.999751
GOTERM_BP_FAT	GO:0032844~regulation of homeostatic process	14	IBTK, BCL10, TRPC1, MAFB, LDB1, CDK6, ARNT, INHBA, BAK1, ACD, IFNG, CALM3, TINF2, IFI6	0.999752
GOTERM_BP_FAT	GO:0050885~neuromuscular process controlling balance	5	SOX2, PAFAH1B1, PCDH15, POU4F1, CACNA1A	0.999752
GOTERM_BP_FAT	GO:0045621~positive regulation of lymphocyte differentiation	5	CD86, VNN1, RARA, ITPKB, SART1	0.999752
GOTERM_BP_FAT	GO:0006505~GPI anchor metabolic process	5	PGAP3, PIGW, GPLD1, GPAA1, PIGQ	0.999752
GOTERM_BP_FAT	GO:0031334~positive regulation of protein complex assembly	5	CTTNBP2, TAF1, GSK3B, NCK1, HDAC6	0.999752
GOTERM_BP_FAT	GO:0050905~neuromuscular process	8	GLRA1, AGTPBP1, SOX2, PAFAH1B1, PCDH15, POU4F1, GRIN3A, CACNA1A	0.999754
GOTERM_BP_FAT	GO:0042129~regulation of T cell proliferation	8	VCAM1, CBLB, CDKN2A, BLM, ERBB2, NCK1, IFNG, DNAJA3	0.999754
GOTERM_BP_FAT	GO:0051439~regulation of ubiquitin-protein ligase activity during mitotic cell cycle	9	PSMC3, ANAPC4, CDC23, CDC20, CDC26, CDC27, PSMD7, PSMB9, PSMD9	0.999756
GOTERM_BP_FAT	GO:0046578~regulation of Ras protein signal transduction	25	FGD1, CYTH1, AGFG2, TBC1D9, ERBB2, CSF1, AKAP13, ITPKB, ASAP3, MCF2L, SCRIB, PAFAH1B1, TBC1D9B, FGD4, TBC1D2, NET1, TBC1D2B, ARHGEF1, TBC1D10B, ARHGEF18, ARHGEF9, TBC1D22B, DGKZ, EVI5L, ARAP3	0.999756
GOTERM_BP_FAT	GO:0006887~exocytosis	14	CPLX4, STX4, RAB8A, EXOC7, STX2, GLRA1, VPS33B, LIN7A, ANK1, STXBP5, SYTL5, CACNA1A, PCSK4, EXOC1	0.999765
GOTERM_CC_FAT	GO:0005798~Golgi-associated vesicle	3	AP2A1, IGF2R, CSPG5	0.999789
GOTERM_BP_FAT	GO:0006470~protein amino acid dephosphorylation	16	PTPRJ, PPP6C, PPP2R3A, PTPN5, EPM2A, STYX, PTPN23, DUSP22, PPP1CB, CDC25A, PPM1F, EYA3, PPM1D, DUSP3, PPEF1, PPM1L	0.999795
GOTERM_BP_FAT	GO:0032413~negative regulation of ion transmembrane transporter activity	2	GNAI2, CALM3	0.999799
GOTERM_BP_FAT	GO:0032205~negative regulation of telomere maintenance	2	ACD, TINF2	0.999799
GOTERM_BP_FAT	GO:0046605~regulation of centrosome cycle	2	RANBP1, BRCA1	0.999799
GOTERM_BP_FAT	GO:0046885~regulation of hormone biosynthetic process	2	CACNA1A, ARNT	0.999799
GOTERM_BP_FAT	GO:0042481~regulation of odontogenesis	2	CSF1, IFT88	0.999799
GOTERM_BP_FAT	GO:0045075~regulation of interleukin-12 biosynthetic process	2	IFNG, TRAF6	0.999799
GOTERM_BP_FAT	GO:0043113~receptor clustering	2	MUSK, CACNA1A	0.999799
GOTERM_BP_FAT	GO:0034984~cellular response to DNA damage stimulus	2	TAF1, PAXIP1	0.999799
GOTERM_BP_FAT	GO:0016601~Rac protein signal transduction	2	DBNL, WASF2	0.999799
GOTERM_BP_FAT	GO:0048675~axon extension	2	LAMB2, ULK1	0.999799
GOTERM_BP_FAT	GO:0050912~detection of chemical stimulus involved in sensory perception of taste	2	RTP3, TAS2R14	0.999799
GOTERM_BP_FAT	GO:0010256~endomembrane organization	2	SUN2, PAFAH1B1	0.999799
GOTERM_BP_FAT	GO:0021799~cerebral cortex radially oriented cell migration	2	POU3F3, PAFAH1B1	0.999799
GOTERM_BP_FAT	GO:0043555~regulation of translation in response to stress	2	PML, EIF2B1	0.999799
GOTERM_BP_FAT	GO:0048857~neural nucleus development	2	CACNA1A, FOXP2	0.999799
GOTERM_BP_FAT	GO:0021854~hypothalamus development	2	NKX2-6, NR0B1	0.999799
GOTERM_BP_FAT	GO:0033363~secretory granule organization	2	BLOC1S3, VPS33B	0.999799
GOTERM_BP_FAT	GO:0031122~cytoplasmic microtubule organization	2	KATNA1, TACC3	0.999799
GOTERM_BP_FAT	GO:0051457~maintenance of protein location in nucleus	2	TAF3, PML	0.999799
GOTERM_BP_FAT	GO:0002052~positive regulation of neuroblast proliferation	2	FOXG1, SOX2	0.999799
GOTERM_BP_FAT	GO:0032675~regulation of interleukin-6 production	5	UCN, IFNG, TLR3, IL6R, TRAF6	0.999801
GOTERM_BP_FAT	GO:0050906~detection of stimulus involved in sensory perception	5	RTP3, TAS2R14, PPEF1, SOX2, CACNA1F	0.999801
GOTERM_BP_FAT	GO:0031331~positive regulation of cellular catabolic process	5	RNF180, TAF1, BECN1, IFNG, ARNT	0.999801
GOTERM_BP_FAT	GO:0045088~regulation of innate immune response	7	BCL10, A2M, SH2D1A, CADM1, TLR3, CLEC7A, POLR3C	0.999803
GOTERM_BP_FAT	GO:0055067~monovalent inorganic cation homeostasis	6	SLC9A9, SLC9A8, C7, SLC9A6, AQP11, PPT1	0.999805
GOTERM_BP_FAT	GO:0043433~negative regulation of transcription factor activity	6	SIVA1, HDAC4, CDKN2A, ID3, NR0B1, DNAJA3	0.999805
GOTERM_BP_FAT	GO:0031123~RNA 3'-end processing	4	ZC3H3, PAPD4, ERI1, CSTF1	0.999809
GOTERM_BP_FAT	GO:0001952~regulation of cell-matrix adhesion	4	CDKN2A, CSF1, ILK, CDK6	0.999809
GOTERM_MF_FAT	GO:0051184~cofactor transporter activity	2	SLC6A8, SLC19A1	0.999828
GOTERM_MF_FAT	GO:0004673~protein histidine kinase activity	2	PDK2, BCKDK	0.999828
GOTERM_MF_FAT	GO:0043394~proteoglycan binding	2	COMP, COL5A1	0.999828
GOTERM_MF_FAT	GO:0005344~oxygen transporter activity	2	HBQ1, HBG1	0.999828
GOTERM_MF_FAT	GO:0000155~two-component sensor activity	2	PDK2, BCKDK	0.999828
GOTERM_BP_FAT	GO:0035107~appendage morphogenesis	12	BAK1, ECE1, ACD, HOXA11, GDF5, KIAA1715, DYNC2H1, LRP6, ALX3, GLI3, IFT88, PITX1	0.999831
GOTERM_BP_FAT	GO:0035108~limb morphogenesis	12	BAK1, ECE1, ACD, HOXA11, GDF5, KIAA1715, DYNC2H1, LRP6, ALX3, GLI3, IFT88, PITX1	0.999831
GOTERM_BP_FAT	GO:0031175~neuron projection development	30	GPRIN1, RTN4RL1, EFNA2, ERBB2, STRN, CDH1, CNP, GRIN3A, KLHL1, IGF1R, LAMB2, LHX2, BCL11B, ILK, POU4F1, PAFAH1B1, UCN, EGR2, BAIAP2, NFASC, NTN1, TBR1, PPP1R9B, SLC26A6, SEMA6C, MAP1S, ULK1, FOXG1, CACNA1F, CACNA1A	0.999836
GOTERM_BP_FAT	GO:0018107~peptidyl-threonine phosphorylation	3	TAF1, PDPK1, MAP3K12	0.999839
GOTERM_BP_FAT	GO:0007212~dopamine receptor signaling pathway	3	HTT, GNA11, DRD5	0.999839
GOTERM_BP_FAT	GO:0043154~negative regulation of caspase activity	3	BIRC5, DNAJA3, IFI6	0.999839
GOTERM_BP_FAT	GO:0006516~glycoprotein catabolic process	3	APH1A, PSENEN, ABCG1	0.999839
GOTERM_BP_FAT	GO:0009127~purine nucleoside monophosphate biosynthetic process	3	ADSS, AMPD2, IMPDH2	0.999839
GOTERM_BP_FAT	GO:0006611~protein export from nucleus	3	CCHCR1, GSK3B, STRADA	0.999839
GOTERM_BP_FAT	GO:0046823~negative regulation of nucleocytoplasmic transport	3	G3BP2, TACC3, BARD1	0.999839
GOTERM_BP_FAT	GO:0046631~alpha-beta T cell activation	3	BLM, BCL11B, EOMES	0.999839
GOTERM_BP_FAT	GO:0009168~purine ribonucleoside monophosphate biosynthetic process	3	ADSS, AMPD2, IMPDH2	0.999839
GOTERM_BP_FAT	GO:0051248~negative regulation of protein metabolic process	22	IBTK, A2M, GTPBP4, PAIP2, ANAPC4, PML, CDC23, CDC20, CDC26, CDC27, EIF2B1, PSMB9, BAK1, CDKN2A, EIF4EBP2, PSMC3, MDM4, DNMT3B, PSMD7, TINF2, PSMD9, HDAC6	0.999842
GOTERM_BP_FAT	GO:0048732~gland development	16	B4GALT1, BCAT2, TBX2, ERBB2, SOX2, CDH1, POU1F1, NR0B1, GLI3, NTN1, SCRIB, IGF1R, HHEX, CTTNBP2, NRG1, PITX1	0.999843
GOTERM_BP_FAT	GO:0045089~positive regulation of innate immune response	6	BCL10, SH2D1A, CADM1, TLR3, CLEC7A, POLR3C	0.999844
GOTERM_BP_FAT	GO:0051351~positive regulation of ligase activity	9	PSMC3, ANAPC4, CDC23, CDC20, CDC26, CDC27, PSMD7, PSMB9, PSMD9	0.999846
GOTERM_BP_FAT	GO:0031214~biomineral formation	5	TFIP11, ALPL, CNNM4, TUFT1, ERCC2	0.999846
GOTERM_BP_FAT	GO:0008286~insulin receptor signaling pathway	5	IGF1R, GRB10, EIF4EBP2, BAIAP2, FOXO4	0.999846
GOTERM_BP_FAT	GO:0009116~nucleoside metabolic process	8	PRTFDC1, PANK1, MAT2B, ENTPD4, DNMT3B, RDH14, NME7, DCAKD	0.999846
GOTERM_BP_FAT	GO:0001764~neuron migration	8	CTTNBP2, LMX1B, MDGA1, KATNA1, BARHL2, PAFAH1B1, NR2F2, NTN1	0.999846
GOTERM_BP_FAT	GO:0051235~maintenance of location	8	TAF3, TMSB15A, SEH1L, PML, G3BP2, GPAA1, NDC80, TACC3	0.999846
GOTERM_BP_FAT	GO:0065004~protein-DNA complex assembly	11	TAF1, HMGB2, HIST1H2BE, HIST1H3A, H3F3A, H2AFJ, MCM2, TSPYL4, CHAF1A, CHAF1B, HELLS	0.999846
GOTERM_BP_FAT	GO:0051592~response to calcium ion	7	SLC25A12, KCNMB4, TRPC1, CASR, D2HGDH, HTT, CALM3	0.999849
GOTERM_BP_FAT	GO:0008037~cell recognition	7	B4GALT1, SLC26A6, CADM1, FOXG1, CLEC7A, NTM, PCSK4	0.999849
GOTERM_BP_FAT	GO:0043408~regulation of MAPKKK cascade	13	DBNL, ERBB2, DUSP22, TLR3, ZNF675, IL6R, MAP3K7, MAP3K6, ERCC6, ILK, MAPK8IP1, FGD4, MAP3K11	0.99985
GOTERM_BP_FAT	GO:0006936~muscle contraction	18	PABPN1, SLC8A1, MYBPC2, GLRA1, MYH1, MYBPC1, GNA11, UTRN, MYL1, MYOT, SMTN, SLC6A8, ARG2, CACNA1H, KCNE2, MYH13, SCN4A, DTNA	0.999852
GOTERM_BP_FAT	GO:0006732~coenzyme metabolic process	18	PDXK, NFS1, FTCD, MTHFSD, COQ9, COQ7, COQ3, TP53I3, GLYAT, GGT7, BAAT, PANK1, MLYCD, VNN1, RPIA, FLAD1, DCAKD, VNN3	0.999852
GOTERM_CC_FAT	GO:0044448~cell cortex part	5	PPP1R9B, EXOC7, UTRN, MARK2, EXOC1	0.999853
GOTERM_MF_FAT	GO:0017124~SH3 domain binding	10	SH3BP5, DOCK1, ENKUR, TP53BP2, BAIAP2, CBL, ILK, MTSS1L, LRP2, ADAM15	0.999855
GOTERM_MF_FAT	GO:0004091~carboxylesterase activity	10	JMJD7-PLA2G4B, CES2, BAAT, PLA2G15, PLA2G12A, JMJD7, PAFAH1B3, PLA2G6, PLA2G4F, PAFAH1B2, CLC	0.999855
GOTERM_BP_FAT	GO:0048610~reproductive cellular process	19	B4GALT1, HSD17B10, EDDM3B, GLRA1, STX2, HSD3B7, MSH2, PRKDC, CASC5, KIT, NR0B1, HOOK1, CELF1, PAFAH1B1, FANCG, PPP2R2B, PPAP2A, FNDC3A, PCSK4	0.999855
GOTERM_MF_FAT	GO:0043178~alcohol binding	3	DRD5, PCTP, ADH7	0.999856
GOTERM_MF_FAT	GO:0003950~NAD+ ADP-ribosyltransferase activity	3	PARP16, PARP9, SIRT6	0.999856
GOTERM_BP_FAT	GO:0046320~regulation of fatty acid oxidation	4	SLC25A20, MLYCD, STRADA, ACACB	0.999857
GOTERM_BP_FAT	GO:0048741~skeletal muscle fiber development	4	MUSK, ERBB2, UTRN, DNAJA3	0.999857
GOTERM_BP_FAT	GO:0010811~positive regulation of cell-substrate adhesion	4	CSF1, ILK, CDK6, CYR61	0.999857
GOTERM_BP_FAT	GO:0031345~negative regulation of cell projection organization	4	MAG, ARHGEF1, ULK1, NTN1	0.999857
GOTERM_BP_FAT	GO:0032319~regulation of Rho GTPase activity	4	FGD1, PAFAH1B1, SCRIB, FGD4	0.999857
GOTERM_BP_FAT	GO:0008361~regulation of cell size	24	DCBLD2, EXTL3, UCN, E2F4, FGFR3, CCDC85B, NOL8, TAF9B, PML, PPT1, NTN1, PPP1R9B, INHBA, CDKN2A, LAMB2, ULK1, NDRG4, DGKD, ILK, SERTAD3, BIN3, NRG1, DCUN1D3, CACNA1A	0.99986
GOTERM_MF_FAT	GO:0001614~purinergic nucleotide receptor activity	4	P2RY6, GPR34, P2RY14, ADORA1	0.99986
GOTERM_MF_FAT	GO:0016502~nucleotide receptor activity	4	P2RY6, GPR34, P2RY14, ADORA1	0.99986
GOTERM_BP_FAT	GO:0002697~regulation of immune effector process	12	MAP3K7, TRAF2, BCL10, A2M, SH2D1A, AP2A2, CADM1, AP2A1, CD8B, IFNG, PML, TRAF6	0.99986
GOTERM_BP_FAT	GO:0032946~positive regulation of mononuclear cell proliferation	7	VCAM1, BLM, NCK1, CSF1, IFNG, TCF3, DNAJA3	0.999861
GOTERM_BP_FAT	GO:0070665~positive regulation of leukocyte proliferation	7	VCAM1, BLM, NCK1, CSF1, IFNG, TCF3, DNAJA3	0.999861
GOTERM_BP_FAT	GO:0048638~regulation of developmental growth	6	MUSK, ULK1, ILK, BARHL2, NRG1, NTN1	0.999861
GOTERM_BP_FAT	GO:0046546~development of primary male sexual characteristics	8	HSD17B10, HMGB2, MSH2, SOX2, NR0B1, FANCA, FNDC3A, LHX9	0.999862
GOTERM_BP_FAT	GO:0030308~negative regulation of cell growth	11	DCBLD2, PPP1R9B, INHBA, CDKN2A, CCDC85B, ULK1, PML, SERTAD3, PPT1, DCUN1D3, NTN1	0.999862
GOTERM_BP_FAT	GO:0043062~extracellular structure organization	19	B4GALT1, CADM1, PCDHB5, LMX1B, VHL, ERBB2, PCDHB4, UTRN, NFASC, CDH1, COL5A1, MUSK, ILK, POU4F1, B4GALT7, DNAJA3, CACNA1A, ERCC2, CYR61	0.999862
GOTERM_BP_FAT	GO:0045944~positive regulation of transcription from RNA polymerase II promoter	43	GLIS3, HMGB2, SOX2, PRKDC, POU1F1, SOX8, ZIC3, ARNT, CHD8, MEIS2, BCL11B, TEAD4, POU3F3, AATF, NOBOX, TCEA1, TCF3, PLAGL2, ERCC2, ZBTB7B, TAF1, EGR2, MLL, LMX1B, MAFB, KLF13, RXRB, MTA2, TTF1, TBR1, PPARGC1B, PRPF6, GTF2H1, HDAC4, INHBA, HHEX, PKNOX1, NCOA2, HDAC1, GTF2F2, ZNF462, IRF4, MESP2	0.999863
GOTERM_BP_FAT	GO:0032989~cellular component morphogenesis	46	E2F4, RTN4RL1, ERBB2, EFNA2, CNP, SCRIB, OFD1, IGF1R, BAK1, LAMB2, ANK1, BCL11B, LHX2, ILK, DYNC2H1, PAFAH1B1, POU4F1, ZW10, ERCC2, RAB8A, EGR2, OPA1, CRYAA, VHL, BAIAP2, PCNT, NFASC, EOMES, CASC5, NDC80, DNAI2, STK4, NTN1, TBR1, MARK2, MFN1, SLC26A6, SEMA6C, MAP1S, ULK1, IFT172, FOXG1, BIN3, CACNA1F, IFT88, CACNA1A	0.999863
GOTERM_BP_FAT	GO:0032269~negative regulation of cellular protein metabolic process	21	IBTK, A2M, GTPBP4, PAIP2, ANAPC4, PML, CDC23, CDC20, CDC26, CDC27, EIF2B1, PSMB9, BAK1, CDKN2A, EIF4EBP2, PSMC3, DNMT3B, PSMD7, TINF2, PSMD9, HDAC6	0.999864
GOTERM_BP_FAT	GO:0046580~negative regulation of Ras protein signal transduction	2	DGKZ, ARAP3	0.99987
GOTERM_BP_FAT	GO:0021756~striatum development	2	HTT, FOXP2	0.99987
GOTERM_BP_FAT	GO:0002262~myeloid cell homeostasis	2	BAK1, IFNG	0.99987
GOTERM_BP_FAT	GO:0043368~positive T cell selection	2	CD3D, ITPKB	0.99987
GOTERM_BP_FAT	GO:0030321~transepithelial chloride transport	2	CTTNBP2, P2RY6	0.99987
GOTERM_BP_FAT	GO:0048009~insulin-like growth factor receptor signaling pathway	2	IGF1R, GRB10	0.99987
GOTERM_BP_FAT	GO:0002087~regulation of respiratory gaseous exchange by neurological system process	2	GLRA1, ADORA1	0.99987
GOTERM_BP_FAT	GO:0044003~modification by symbiont of host morphology or physiology	2	IRF7, TLR3	0.99987
GOTERM_BP_FAT	GO:0009151~purine deoxyribonucleotide metabolic process	2	MUTYH, OGG1	0.99987
GOTERM_BP_FAT	GO:0050913~sensory perception of bitter taste	2	RTP3, TAS2R14	0.99987
GOTERM_BP_FAT	GO:0005513~detection of calcium ion	2	KCNMB4, CASR	0.99987
GOTERM_BP_FAT	GO:0075136~response to host	2	IRF7, TLR3	0.99987
GOTERM_BP_FAT	GO:0021846~cell proliferation in forebrain	2	POU3F3, TACC3	0.99987
GOTERM_BP_FAT	GO:0042447~hormone catabolic process	2	ECE1, DIO3	0.99987
GOTERM_BP_FAT	GO:0015936~coenzyme A metabolic process	2	PANK1, DCAKD	0.99987
GOTERM_BP_FAT	GO:0045749~negative regulation of S phase of mitotic cell cycle	2	CHMP1A, DCUN1D3	0.99987
GOTERM_BP_FAT	GO:0042572~retinol metabolic process	2	ADH4, DHRS9	0.99987
GOTERM_BP_FAT	GO:0051058~negative regulation of small GTPase mediated signal transduction	2	DGKZ, ARAP3	0.99987
GOTERM_BP_FAT	GO:0017158~regulation of calcium ion-dependent exocytosis	2	B4GALT1, CACNA1A	0.99987
GOTERM_BP_FAT	GO:0043011~myeloid dendritic cell differentiation	2	IRF4, TRAF6	0.99987
GOTERM_BP_FAT	GO:0032769~negative regulation of monooxygenase activity	2	NOSIP, ARG2	0.99987
GOTERM_BP_FAT	GO:0030174~regulation of DNA replication initiation	2	CDC45, TIPIN	0.99987
GOTERM_BP_FAT	GO:0047496~vesicle transport along microtubule	2	HTT, PAFAH1B1	0.99987
GOTERM_BP_FAT	GO:0010869~regulation of receptor biosynthetic process	2	HDAC1, HDAC6	0.99987
GOTERM_BP_FAT	GO:0044065~regulation of respiratory system process	2	GLRA1, ADORA1	0.99987
GOTERM_BP_FAT	GO:0021984~adenohypophysis development	2	SOX2, POU1F1	0.99987
GOTERM_BP_FAT	GO:0030947~regulation of vascular endothelial growth factor receptor signaling pathway	2	HHEX, ARNT	0.99987
GOTERM_BP_FAT	GO:0021988~olfactory lobe development	2	HTT, EFNA2	0.99987
GOTERM_BP_FAT	GO:0002446~neutrophil mediated immunity	2	MLL5, IL6R	0.99987
GOTERM_BP_FAT	GO:0052173~response to defenses of other organism during symbiotic interaction	2	IRF7, TLR3	0.99987
GOTERM_BP_FAT	GO:0050884~neuromuscular process controlling posture	2	GLRA1, POU4F1	0.99987
GOTERM_BP_FAT	GO:0001773~myeloid dendritic cell activation	2	IRF4, TRAF6	0.99987
GOTERM_BP_FAT	GO:0045773~positive regulation of axon extension	2	ILK, NTN1	0.99987
GOTERM_BP_FAT	GO:0052200~response to host defenses	2	IRF7, TLR3	0.99987
GOTERM_BP_FAT	GO:0006309~DNA fragmentation involved in apoptosis	3	TXNDC12, CDKN2A, PPT1	0.99987
GOTERM_BP_FAT	GO:0007530~sex determination	3	IGF1R, NR0B1, INSRR	0.99987
GOTERM_BP_FAT	GO:0045058~T cell selection	3	CD3D, MINK1, ITPKB	0.99987
GOTERM_BP_FAT	GO:0035115~embryonic forelimb morphogenesis	3	KIAA1715, LRP6, ALX3	0.99987
GOTERM_BP_FAT	GO:0008206~bile acid metabolic process	3	BAAT, HSD3B7, ACOX3	0.99987
GOTERM_BP_FAT	GO:0002218~activation of innate immune response	3	BCL10, TLR3, CLEC7A	0.99987
GOTERM_BP_FAT	GO:0002758~innate immune response-activating signal transduction	3	BCL10, TLR3, CLEC7A	0.99987
GOTERM_BP_FAT	GO:0032755~positive regulation of interleukin-6 production	3	UCN, TLR3, IL6R	0.99987
GOTERM_BP_FAT	GO:0051130~positive regulation of cellular component organization	21	TAF1, ARHGEF1, DLGAP5, CBL, PML, NUSAP1, PPT1, KIT, NTN1, CTTNBP2, PDPK1, EPGN, GSK3B, NCK1, ILK, RANBP1, CLEC7A, DNMT3B, TINF2, HDAC6, HIP1	0.999871
GOTERM_BP_FAT	GO:0010675~regulation of cellular carbohydrate metabolic process	5	HDAC4, PPP1R3C, IFNG, PPP1CB, ARNT	0.999872
GOTERM_BP_FAT	GO:0042552~myelination	5	EGR2, ERBB2, ILK, CLDN1, ERCC2	0.999872
GOTERM_BP_FAT	GO:0000902~cell morphogenesis	41	E2F4, RTN4RL1, ERBB2, EFNA2, CNP, SCRIB, OFD1, IGF1R, LAMB2, ANK1, BCL11B, LHX2, ILK, DYNC2H1, PAFAH1B1, POU4F1, ZW10, RAB8A, EGR2, CRYAA, VHL, BAIAP2, PCNT, EOMES, NFASC, NDC80, DNAI2, STK4, NTN1, TBR1, MARK2, SLC26A6, SEMA6C, MAP1S, ULK1, IFT172, FOXG1, BIN3, CACNA1F, IFT88, CACNA1A	0.999877
GOTERM_MF_FAT	GO:0030165~PDZ domain binding	5	GPR34, CADM1, CLDN1, GRIA3, LIN7A	0.999877
GOTERM_BP_FAT	GO:0034728~nucleosome organization	11	HMGB2, HIST1H2BE, SMARCE1, NASP, HIST1H3A, H3F3A, H2AFJ, MCM2, TSPYL4, CHAF1A, CHAF1B	0.999879
GOTERM_BP_FAT	GO:0030099~myeloid cell differentiation	11	INHBA, MLL5, PKNOX1, CSF1, PML, TCEA1, IRF4, KIT, IFI16, TRAF6, ERCC2	0.999879
GOTERM_BP_FAT	GO:0033043~regulation of organelle organization	25	NEK2, PML, PKMYT1, ZZEF1, CTTNBP2, ACD, CEP250, TMSB15A, CUL9, ILK, SKA2, RANBP1, TLK2, DNMT3B, TINF2, MLL, DLGAP5, NUSAP1, CDC23, HERC2, BRCA1, EPGN, NCK1, MAD2L2, HDAC6	0.999881
GOTERM_BP_FAT	GO:0070663~regulation of leukocyte proliferation	10	VCAM1, CBLB, CDKN2A, BLM, ERBB2, NCK1, CSF1, IFNG, TCF3, DNAJA3	0.999881
GOTERM_BP_FAT	GO:0032944~regulation of mononuclear cell proliferation	10	VCAM1, CBLB, CDKN2A, BLM, ERBB2, NCK1, CSF1, IFNG, TCF3, DNAJA3	0.999881
GOTERM_BP_FAT	GO:0045787~positive regulation of cell cycle	7	EPGN, DLGAP5, FOXG1, NUSAP1, BIRC5, TCF3, PPP1CB	0.999881
GOTERM_BP_FAT	GO:0048641~regulation of skeletal muscle tissue development	4	HDAC4, MUSK, HDAC1, ILK	0.999884
GOTERM_BP_FAT	GO:0002831~regulation of response to biotic stimulus	4	AP2A2, AP2A1, CD8B, PML	0.999884
GOTERM_BP_FAT	GO:0045807~positive regulation of endocytosis	4	CBL, PPT1, CLEC7A, HIP1	0.999884
GOTERM_BP_FAT	GO:0043410~positive regulation of MAPKKK cascade	6	MAP3K7, ERBB2, ILK, TLR3, DUSP22, IL6R	0.999891
GOTERM_BP_FAT	GO:0042108~positive regulation of cytokine biosynthetic process	6	BCL10, CD86, IFNG, TLR3, IRF4, TRAF6	0.999891
GOTERM_MF_FAT	GO:0005542~folic acid binding	2	FTCD, SLC19A1	0.999893
GOTERM_MF_FAT	GO:0004835~tubulin-tyrosine ligase activity	2	TTLL12, TTLL2	0.999893
GOTERM_MF_FAT	GO:0009881~photoreceptor activity	2	CRY2, OPN3	0.999893
GOTERM_MF_FAT	GO:0004707~MAP kinase activity	2	MAPK6, MAPK10	0.999893
GOTERM_MF_FAT	GO:0004428~inositol or phosphatidylinositol kinase activity	4	PIK3C2B, PPIP5K2, ITPKB, PIP4K2B	0.999893
GOTERM_CC_FAT	GO:0019717~synaptosome	5	SLC17A6, CADM1, SNCB, BSN, LIN7A	0.999894
GOTERM_MF_FAT	GO:0016782~transferase activity, transferring sulfur-containing groups	6	SULT4A1, CHST10, CHST2, NFS1, CHST14, SULT6B1	0.999894
GOTERM_BP_FAT	GO:0044242~cellular lipid catabolic process	9	SGPL1, PLCB3, JMJD7-PLA2G4B, PLA2G15, NAPEPLD, PLCG1, JMJD7, PLA2G4F, PPT1, ACOX3	0.999897
GOTERM_BP_FAT	GO:0042113~B cell activation	9	EXO1, VCAM1, HDAC4, BAK1, MSH6, MSH2, NTRK1, PRKDC, TCF3	0.999897
GOTERM_BP_FAT	GO:0007010~cytoskeleton organization	50	CROCC, WASF2, CNP, KLHL1, OFD1, HOOK1, CTTNBP2, HOOK2, PDPK1, ANK1, CEP250, TMSB15A, SEH1L, RANBP1, ZW10, KIF11, CRYAA, ROCK1, NUSAP1, TACC3, NCK1, ZWINT, CNTROB, BIN3, HAUS7, HAUS8, FGD1, HAUS5, NEK2, HAUS1, MYO9B, TUBGCP3, PRR5, SAC3D1, KATNA1, TEKT3, PAFAH1B1, CNN1, NEFM, FGD4, NPHP1, CEP135, PCNT, SUN2, NDC80, BRCA1, PPP1R9B, MAP1S, ARAP3, RANBP10	0.999898
GOTERM_BP_FAT	GO:0044270~nitrogen compound catabolic process	8	MUTYH, TDG, CNP, MYO9B, ENTPD4, OGG1, NTHL1, ABCC6	0.999898
GOTERM_BP_FAT	GO:0010551~regulation of specific transcription from RNA polymerase II promoter	11	HDAC4, HHEX, TAF1, HMGB2, AES, HDAC1, TAF9B, PRKDC, IRF4, TCF3, NKX6-1	0.999898
GOTERM_BP_FAT	GO:0034504~protein localization in nucleus	11	FYB, TMCO6, CBLB, TAF3, CRY2, HTT, SNUPN, IFNG, PML, TNPO2, GLI3	0.999898
GOTERM_BP_FAT	GO:0002429~immune response-activating cell surface receptor signaling pathway	5	MAP3K7, BCL10, IKBKG, CLEC7A, TRAF6	0.999898
GOTERM_BP_FAT	GO:0006109~regulation of carbohydrate metabolic process	5	HDAC4, PPP1R3C, IFNG, PPP1CB, ARNT	0.999898
GOTERM_BP_FAT	GO:0021510~spinal cord development	5	MDGA1, GLI3, CACNA1A, NKX6-1, ERCC2	0.999898
GOTERM_BP_FAT	GO:0042102~positive regulation of T cell proliferation	5	VCAM1, BLM, NCK1, IFNG, DNAJA3	0.999898
GOTERM_BP_FAT	GO:0060429~epithelium development	26	HRNR, CRYGS, E2F4, LCE3A, LCE3B, HOXA11, GLI3, SCRIB, MAP3K7, PGP, ILK, AHNAK2, TRAF6, NR2F2, HECTD1, DVL2, B4GALT1, BCL10, STX2, NKX2-6, HTT, DHRS9, TIMELESS, IFT172, DSP, ID3	0.999899
GOTERM_BP_FAT	GO:0009891~positive regulation of biosynthetic process	80	TLR3, FOXO4, GLI3, ZIC3, BRPF1, MLL5, SMARCD3, IFNG, SMARCD1, SERTAD3, NOBOX, NR2F2, MLL4, PSMD9, BCL10, EGR2, RXRB, MTA2, BARHL2, TTF1, TBR1, PPARGC1B, PRPF6, GTF2H1, TAF11, HHEX, INHBA, CD86, NCOA2, USP21, ING5, GLIS3, HMGB2, ING2, BLM, HSD3B7, DRD5, SOX2, PRKDC, POU1F1, SOX8, ARNT, IGF1R, CHD8, MEIS2, BCL11B, TEAD4, POU3F3, TCEA1, AATF, TRAF6, TCF4, TCF3, ERCC2, PLAGL2, ZBTB7B, YEATS4, TAF1, U…	0.999899
GOTERM_BP_FAT	GO:0040007~growth	21	GINS1, FGFR3, LMX1B, RXRB, HOXA11, GDF5, GLI3, FOXP2, PRPF19, INHBA, ERCC5, CCNB2, LAMB2, ULK1, NDRG4, DGKD, ANKRD11, PYGO2, BIN3, CACNA1A, ERCC2	0.999901
GOTERM_MF_FAT	GO:0048037~cofactor binding	26	HSD17B10, ACADSB, D2HGDH, DHFRL1, NFS1, PPOX, ACBD7, ACOX3, TP53I3, TYW1, FMO2, ADH4, ILVBL, NDUFS2, GPT2, WWOX, DUS3L, SGPL1, SUOX, PDXK, FOXRED2, SIRT6, BIRC5, TXNDC12, SDS, BLVRB	0.999905
GOTERM_BP_FAT	GO:0043484~regulation of RNA splicing	3	CELF6, HNRNPF, SNRNP70	0.999909
GOTERM_BP_FAT	GO:0007214~gamma-aminobutyric acid signaling pathway	3	GNAI2, GABRA6, CACNA1A	0.999909
GOTERM_BP_FAT	GO:0033619~membrane protein proteolysis	3	APH1A, PSENEN, TRAF6	0.999909
GOTERM_BP_FAT	GO:0009167~purine ribonucleoside monophosphate metabolic process	3	ADSS, AMPD2, IMPDH2	0.999909
GOTERM_BP_FAT	GO:0009126~purine nucleoside monophosphate metabolic process	3	ADSS, AMPD2, IMPDH2	0.999909
GOTERM_BP_FAT	GO:0048678~response to axon injury	3	LAMB2, RTN4RL1, ERBB2	0.999909
GOTERM_BP_FAT	GO:0046638~positive regulation of alpha-beta T cell differentiation	3	CD86, RARA, ITPKB	0.999909
GOTERM_BP_FAT	GO:0030516~regulation of axon extension	3	ILK, BARHL2, NTN1	0.999909
GOTERM_BP_FAT	GO:0006606~protein import into nucleus	10	FYB, TMCO6, CBLB, CRY2, HTT, SNUPN, IFNG, PML, TNPO2, GLI3	0.999915
GOTERM_BP_FAT	GO:0001843~neural tube closure	4	DVL2, BCL10, TRAF6, HECTD1	0.999915
GOTERM_BP_FAT	GO:0043467~regulation of generation of precursor metabolites and energy	4	HDAC4, PPP1R3C, PPP1CB, ARNT	0.999915
GOTERM_BP_FAT	GO:0060606~tube closure	4	DVL2, BCL10, TRAF6, HECTD1	0.999915
GOTERM_BP_FAT	GO:0051260~protein homooligomerization	11	HSD17B10, BCL10, TAF10, NACC1, GLRA1, CRYAA, AQP11, DGKD, ATL3, TGM2, CDH1	0.999916
GOTERM_CC_FAT	GO:0031091~platelet alpha granule	3	A2M, GP5, VPS33B	0.99992
GOTERM_CC_FAT	GO:0005770~late endosome	3	SLC9A9, TMEM9, VPS33B	0.99992
GOTERM_MF_FAT	GO:0017048~Rho GTPase binding	4	PARD6A, ROCK1, MYO9B, MAP3K11	0.999921
GOTERM_MF_FAT	GO:0008375~acetylglucosaminyltransferase activity	4	EXTL3, XYLT2, PIGQ, LFNG	0.999921
GOTERM_BP_FAT	GO:0002684~positive regulation of immune system process	27	C7, TRAF2, MBL2, CADM1, BLM, TLR3, ITPKB, SART1, VCAM1, MAP3K7, SH2D1A, FCN3, BLOC1S3, IFNG, VNN1, RARA, TRAF6, TCF3, DNAJA3, BCL10, IL6R, POLR3C, CD86, CBLB, NCK1, IKBKG, CLEC7A	0.999922
GOTERM_BP_FAT	GO:0001508~regulation of action potential	8	KCNMB4, EGR2, GLRA1, GNA11, ERBB2, ILK, CLDN1, ERCC2	0.999922
GOTERM_BP_FAT	GO:0051341~regulation of oxidoreductase activity	5	NOSIP, ARG2, DRD5, IFNG, HDAC6	0.999923
GOTERM_BP_FAT	GO:0007193~inhibition of adenylate cyclase activity by G-protein signaling	5	APITD1, GNAI2, ADCY9, NPY1R, ADORA1	0.999923
GOTERM_BP_FAT	GO:0051224~negative regulation of protein transport	5	WWP2, G3BP2, DPH3, TACC3, BARD1	0.999923
GOTERM_BP_FAT	GO:0001510~RNA methylation	2	METTL14, TGS1	0.999924
GOTERM_BP_FAT	GO:0000050~urea cycle	2	HTT, ARG2	0.999924
GOTERM_BP_FAT	GO:0031103~axon regeneration	2	LAMB2, RTN4RL1	0.999924
GOTERM_BP_FAT	GO:0045123~cellular extravasation	2	VCAM1, ROCK1	0.999924
GOTERM_BP_FAT	GO:0051085~chaperone mediated protein folding requiring cofactor	2	TOR3A, C9ORF167	0.999924
GOTERM_BP_FAT	GO:0050907~detection of chemical stimulus involved in sensory perception	2	RTP3, TAS2R14	0.999924
GOTERM_BP_FAT	GO:0006911~phagocytosis, engulfment	2	DOCK1, CLEC7A	0.999924
GOTERM_BP_FAT	GO:0016558~protein import into peroxisome matrix	2	PEX16, PEX10	0.999924
GOTERM_BP_FAT	GO:0006303~double-strand break repair via nonhomologous end joining	2	POLA1, PRKDC	0.999924
GOTERM_BP_FAT	GO:0046329~negative regulation of JNK cascade	2	ZNF675, MAPK8IP1	0.999924
GOTERM_BP_FAT	GO:0050856~regulation of T cell receptor signaling pathway	2	BCL10, CBLB	0.999924
GOTERM_BP_FAT	GO:0045687~positive regulation of glial cell differentiation	2	PRPF19, NKX6-1	0.999924
GOTERM_BP_FAT	GO:0045073~regulation of chemokine biosynthetic process	2	IFNG, TLR3	0.999924
GOTERM_BP_FAT	GO:0051149~positive regulation of muscle cell differentiation	2	ILK, NRG1	0.999924
GOTERM_BP_FAT	GO:0021513~spinal cord dorsal/ventral patterning	2	GLI3, NKX6-1	0.999924
GOTERM_BP_FAT	GO:0002828~regulation of T-helper 2 type immune response	2	CD86, RARA	0.999924
GOTERM_BP_FAT	GO:0070303~negative regulation of stress-activated protein kinase signaling pathway	2	ZNF675, MAPK8IP1	0.999924
GOTERM_BP_FAT	GO:0019627~urea metabolic process	2	HTT, ARG2	0.999924
GOTERM_MF_FAT	GO:0003727~single-stranded RNA binding	3	HNRPDL, CPEB2, MSI2	0.999924
GOTERM_MF_FAT	GO:0033764~steroid dehydrogenase activity, acting on the CH-OH group of donors, NAD or NADP as acceptor	3	HSD17B10, HSD3B7, DHRS9	0.999924
GOTERM_MF_FAT	GO:0051219~phosphoprotein binding	3	GPRIN1, CSNK1G2, PAFAH1B1	0.999924
GOTERM_MF_FAT	GO:0008146~sulfotransferase activity	5	SULT4A1, CHST10, CHST2, CHST14, SULT6B1	0.999924
GOTERM_MF_FAT	GO:0003707~steroid hormone receptor activity	5	RXRB, NR6A1, RARA, NR2F2, NR0B1	0.999924
GOTERM_MF_FAT	GO:0042301~phosphate binding	2	ADSS, CHST14	0.999926
GOTERM_MF_FAT	GO:0008527~taste receptor activity	2	TAS2R14, TAS2R10	0.999926
GOTERM_MF_FAT	GO:0008395~steroid hydroxylase activity	2	CYP7A1, CYP8B1	0.999926
GOTERM_MF_FAT	GO:0005537~mannose binding	2	MBL2, IGF2R	0.999926
GOTERM_MF_FAT	GO:0004143~diacylglycerol kinase activity	2	DGKD, DGKZ	0.999926
GOTERM_MF_FAT	GO:0003995~acyl-CoA dehydrogenase activity	2	ACADSB, ACOX3	0.999926
GOTERM_BP_FAT	GO:0018130~heterocycle biosynthetic process	7	PYCRL, PRTFDC1, ASMT, NFS1, NFE2L1, PPOX, FLAD1	0.999926
GOTERM_BP_FAT	GO:0003012~muscle system process	19	PABPN1, SLC8A1, MYBPC2, GLRA1, MYH1, MYBPC1, GNA11, UTRN, MYL1, MYOT, HDAC4, SMTN, SLC6A8, ARG2, CACNA1H, KCNE2, MYH13, SCN4A, DTNA	0.999929
GOTERM_MF_FAT	GO:0005543~phospholipid binding	18	WDFY1, PLA2G15, SNX29, SGK3, SNX15, SYT11, SNX8, PIK3C2B, PCTP, GPAA1, ZCCHC14, ABCG1, JMJD7-PLA2G4B, JMJD7, SNX21, VNN1, SNX30, ARAP3, HIP1	0.999929
[truncated: 3,572 more rows]

## Sheet: Gene Ontology~ Down in siRND3
Category	Term	Count	Genes	Benjamini (FDR)
KEGG_PATHWAY	hsa05200:Pathways in cancer	65	HSP90AB1, FGF18, PPARD, FGF7, PTGS2, FGF14, FGF13, MMP2, ACVR1C, TGFB2, SLC2A1, RALA, FGF2, MYC, PRKCA, CYCS, PIK3CD, SKP2, CDK2, VEGFC, HIF1A, JUN, VEGFA, PDGFRA, WNT5A, DCC, WNT5B, APC2, XIAP, GRB2, EGLN3, KITLG, NFKBIA, RAC1, PIK3R1, CSF1R, DVL3, COL4A2, IL6, TCF7, BMP2, MAP2K1, IL8, MET, FZD1, SMAD4, SMAD3, ITGA2, HGF, FZD5, APPL1, BIRC3, FZD4, BIRC2, FZD7, FZD6, CBLC, RASSF5, WNT7B, CDKN1A, …	0.00040108
GOTERM_BP_FAT	GO:0030334~regulation of cell migration	39	BCAR1, F2RL1, PAX6, RPS6KB1, BDKRB1, ABHD2, ITGB3, JAG1, TPM1, CXCL10, VCL, TGFB2, TRIB1, MAP3K1, RAC1, APOH, UNC5C, FGF2, INSR, PIK3R1, ICAM1, IL6, MAP2K1, SPHK1, SMAD3, ITGA2, IRS1, KDR, VEGFC, HIF1A, F3, VEGFA, PDGFRA, AMOT, TGFBR3, HBEGF, TRIP6, HDAC9, RNF20	0.000606861
GOTERM_BP_FAT	GO:0010941~regulation of cell death	124	PTGS2, CBX4, TLR4, TNFSF12, PMAIP1, GDNF, TGFB2, ZFP91, MAP3K5, MYD88, CD44, APOH, ZNF443, IL1B, NQO1, API5, IL1A, TWIST2, PRAME, SOCS2, PTPRF, SOCS3, DFFA, BCL2A1, SKP2, ACTN1, RAD9A, DDIT3, NME6, F3, JUN, VEGFA, CCL2, PAFAH2, ERBB3, STK17B, NFKBIA, CD70, BDKRB2, PLAGL1, VDR, AHRR, AKT1S1, RAC1, DYRK2, ANGPTL4, CFLAR, HERPUD1, CARD8, SPHK1, TRIO, SMAD3, HGF, SLAMF7, CARD6, CIDEC, PPIF, BFAR, P2R…	0.000617495
KEGG_PATHWAY	hsa05210:Colorectal cancer	25	DCC, APC2, GRB2, ACVR1C, TGFB2, RAC1, MYC, PIK3R1, DVL3, TCF7, MAP2K1, CYCS, PIK3CD, MET, SMAD4, FZD1, SMAD3, APPL1, FZD5, FZD4, FZD7, FZD6, JUN, ARAF, PDGFRA	0.000659002
GOTERM_BP_FAT	GO:0042981~regulation of apoptosis	123	PTGS2, CBX4, TLR4, TNFSF12, PMAIP1, GDNF, TGFB2, ZFP91, MAP3K5, MYD88, CD44, APOH, ZNF443, IL1B, NQO1, API5, IL1A, TWIST2, PRAME, SOCS2, PTPRF, SOCS3, DFFA, BCL2A1, SKP2, ACTN1, RAD9A, DDIT3, NME6, F3, JUN, VEGFA, CCL2, PAFAH2, ERBB3, STK17B, NFKBIA, CD70, BDKRB2, PLAGL1, VDR, AHRR, AKT1S1, RAC1, DYRK2, ANGPTL4, CFLAR, HERPUD1, CARD8, SPHK1, TRIO, SMAD3, HGF, SLAMF7, CARD6, CIDEC, PPIF, BFAR, P2R…	0.000666624
GOTERM_BP_FAT	GO:0040012~regulation of locomotion	42	BCAR1, F2RL1, PAX6, RPS6KB1, BDKRB1, ABHD2, ITGB3, JAG1, TPM1, CXCL10, VCL, TGFB2, TRIB1, MAP3K1, RAC1, APOH, UNC5C, FGF2, INSR, PIK3R1, PRKCA, ICAM1, IL6, MAP2K1, IL8, SPHK1, ELANE, SMAD3, ITGA2, IRS1, KDR, VEGFC, HIF1A, F3, VEGFA, PDGFRA, AMOT, TGFBR3, HBEGF, TRIP6, HDAC9, RNF20	0.000773907
GOTERM_BP_FAT	GO:0030335~positive regulation of cell migration	26	BCAR1, F2RL1, BDKRB1, RPS6KB1, TGFB2, CXCL10, INSR, FGF2, PIK3R1, ICAM1, IL6, MAP2K1, SPHK1, SMAD3, ITGA2, IRS1, KDR, VEGFC, HIF1A, F3, VEGFA, PDGFRA, HBEGF, AMOT, HDAC9, TRIP6	0.000774148
GOTERM_BP_FAT	GO:0043405~regulation of MAP kinase activity	34	TNF, ADORA2B, FPR1, KITLG, ZEB2, PDCD4, SPRY4, TRIB1, SPRY2, MAP3K5, MDFIC, MAP3K9, MAP3K1, PPP2CA, DUSP16, SPRED2, IL1B, SHC1, CD24, INSR, FGF2, PRKCA, C5AR1, MAP2K1, ELANE, MET, HGF, CBLC, P2RX7, DUSP2, LAX1, HIPK3, DUSP6, CBS	0.000788938
GOTERM_BP_FAT	GO:0051272~positive regulation of cell motion	27	BCAR1, F2RL1, BDKRB1, RPS6KB1, TGFB2, CXCL10, INSR, FGF2, PIK3R1, ICAM1, IL6, MAP2K1, SPHK1, SMAD3, ITGA2, IRS1, KDR, VEGFC, HIF1A, ETS1, F3, VEGFA, PDGFRA, HBEGF, AMOT, HDAC9, TRIP6	0.000851425
GOTERM_BP_FAT	GO:0043067~regulation of programmed cell death	124	PTGS2, CBX4, TLR4, TNFSF12, PMAIP1, GDNF, TGFB2, ZFP91, MAP3K5, MYD88, CD44, APOH, ZNF443, IL1B, NQO1, API5, IL1A, TWIST2, PRAME, SOCS2, PTPRF, SOCS3, DFFA, BCL2A1, SKP2, ACTN1, RAD9A, DDIT3, NME6, F3, JUN, VEGFA, CCL2, PAFAH2, ERBB3, STK17B, NFKBIA, CD70, BDKRB2, PLAGL1, VDR, AHRR, AKT1S1, RAC1, DYRK2, ANGPTL4, CFLAR, HERPUD1, CARD8, SPHK1, TRIO, SMAD3, HGF, SLAMF7, CARD6, CIDEC, PPIF, BFAR, P2R…	0.000922285
GOTERM_BP_FAT	GO:0007167~enzyme linked receptor protein signaling pathway	64	FGF18, FGF7, NDST1, ATP6AP1, BCAR1, RHOQ, FSTL1, TGFB2, CTGF, FRS3, ANGPT1, SHC1, GDF9, INSR, FGF2, PTPRF, SOCS2, PTPRG, ARID5B, LIFR, IRS1, VEGFC, ACVR2B, JUN, HIPK2, VEGFA, PDGFRA, SORT1, EID2, CCL2, ERBB3, GRB2, TIPARP, ABI1, BDKRB2, PXN, LIF, MAP3K1, SH2B2, PIK3R1, CSF1R, AMHR2, TXNIP, BMP2, PTPRE, NLK, MET, AXL, SMAD4, SMAD3, TRIO, SMAD1, HGF, APPL1, EPHA2, KDR, ERBB2IP, CSRNP1, ARF4, JAK1, …	0.00107591
GOTERM_BP_FAT	GO:0051270~regulation of cell motion	43	PLXNA3, BCAR1, F2RL1, PAX6, RPS6KB1, BDKRB1, ABHD2, ITGB3, JAG1, TPM1, CXCL10, VCL, TGFB2, TRIB1, MAP3K1, RAC1, APOH, UNC5C, SEMA3A, FGF2, INSR, PIK3R1, ICAM1, IL6, MAP2K1, SPHK1, SMAD3, ACTN1, ITGA2, IRS1, KDR, VEGFC, HIF1A, ETS1, F3, VEGFA, PDGFRA, AMOT, TGFBR3, HBEGF, TRIP6, HDAC9, RNF20	0.00114768
GOTERM_BP_FAT	GO:0007242~intracellular signaling cascade	178	PLEKHM3, ADCY6, RPS6KB1, TLR4, FGF13, RAB1A, S1PR3, MAP3K5, MDFIC, CTGF, MAP3K9, SPRED2, RAPGEF6, RALA, IL1B, PRKACB, RAPGEF2, RAB27B, DDAH1, INSR, RAB20, PAG1, RAB21, DEPDC7, C5AR1, MAGI2, SOCS2, SOCS3, DFFA, RREB1, PIK3CD, WNK1, MED14, COLEC12, RAD9A, DEPDC1, IRS1, FARP2, RND2, RND3, SIRPG, RAB18, MED17, RAB15, SDCBP, ARL8A, STMN1, ERC1, GRB14, RAD17, WNT5A, CCL2, ADORA2B, ERBB3, GRB2, MRAS, ST…	0.00134179
GOTERM_BP_FAT	GO:0008219~cell death	109	MICB, MEF2A, MICA, FGF14, ATP6AP1, PMAIP1, TNFSF12, TGFB2, MAP3K5, UNC5B, ATXN10, C8ORF4, IL1B, UNC5C, API5, IL1A, DFFA, PTPRH, BCL2A1, ESPL1, DDIT4, NME6, RNF130, HSPB8, JUN, F3, ERBB3, STK17B, MMD, NFKBIA, ARF6, RFFL, AHRR, RAC1, DYRK2, CFLAR, CARD8, RYBP, SMAD3, TRIO, NIPA1, CARD6, CIDEC, TRAF3IP2, DNASE2, BFAR, P2RX7, CSRNP3, CSRNP1, RHOT1, IER3, PPARD, ATL1, DEDD, PREX1, ZMAT3, BNIP3, GJA1, …	0.00241395
GOTERM_BP_FAT	GO:0040017~positive regulation of locomotion	28	BCAR1, F2RL1, BDKRB1, RPS6KB1, TGFB2, CXCL10, INSR, FGF2, PIK3R1, PRKCA, ICAM1, IL6, IL8, MAP2K1, SPHK1, SMAD3, ITGA2, IRS1, KDR, VEGFC, HIF1A, F3, VEGFA, PDGFRA, HBEGF, AMOT, HDAC9, TRIP6	0.002679
GOTERM_BP_FAT	GO:0010647~positive regulation of cell communication	59	FGF18, PPARD, SLC20A1, PTGS2, PRRX1, TSPAN6, TP63, GJA1, TLR4, ZEB2, JAG1, IL11, TGFB2, ZFP91, MYD88, SLC1A3, TICAM1, IL1B, LBP, INSR, GOLT1B, WLS, IRS1, UBE2N, ACVR2B, TNFRSF10B, HIF1A, NCOA3, F3, HIPK2, VEGFA, CSF2, CCL2, TNF, ERBB3, PPM1A, OXTR, GIPC1, LIF, REL, LANCL2, RAC1, CD24, IL4, CFLAR, IL6, BMP2, SMAD4, NDFIP1, ITGA2, NDFIP2, BIRC2, TAB2, TRAF3IP2, P2RX4, P2RX7, GOLPH3, TMOD2, ZRANB1	0.00287928
GOTERM_BP_FAT	GO:0009611~response to wounding	85	F2RL2, PPARA, PPARD, FGF7, NDST1, F2RL1, RPS6KB1, CXCR2, TLR4, IL11, CXCL10, TGFB2, CD97, CASP6, S1PR3, SLC1A2, SLC1A3, MYD88, CD44, CTGF, TICAM1, CCL3L3, APOH, IL1B, LOX, LBP, FGF2, TFPI2, IL1A, IRAK2, GATM, PLAUR, HIF1A, IL20RB, F3, TFPI, SERPINB2, PDGFRA, ANXA8L2, CTSB, CXCL1, CCL3, CCL2, TNF, ERBB3, C3, CXCL3, CCR1, CXCL2, NINJ1, ABHD2, BDKRB1, ITGB3, PXK, GPR68, BDKRB2, TPM1, CCL26, IL17D, H…	0.00297487
GOTERM_BP_FAT	GO:0016265~death	109	MICB, MEF2A, MICA, FGF14, ATP6AP1, PMAIP1, TNFSF12, TGFB2, MAP3K5, UNC5B, ATXN10, C8ORF4, IL1B, UNC5C, API5, IL1A, DFFA, PTPRH, BCL2A1, ESPL1, DDIT4, NME6, RNF130, HSPB8, JUN, F3, ERBB3, STK17B, MMD, NFKBIA, ARF6, RFFL, AHRR, RAC1, DYRK2, CFLAR, CARD8, RYBP, SMAD3, TRIO, NIPA1, CARD6, CIDEC, TRAF3IP2, DNASE2, BFAR, P2RX7, CSRNP3, CSRNP1, RHOT1, IER3, PPARD, ATL1, DEDD, PREX1, ZMAT3, BNIP3, GJA1, …	0.0030416
GOTERM_BP_FAT	GO:0009967~positive regulation of signal transduction	54	FGF18, PPARD, SLC20A1, TSPAN6, PRRX1, TP63, GJA1, TLR4, ZEB2, JAG1, IL11, TGFB2, ZFP91, MYD88, TICAM1, IL1B, LBP, INSR, GOLT1B, WLS, IRS1, UBE2N, ACVR2B, TNFRSF10B, HIF1A, NCOA3, F3, HIPK2, VEGFA, CSF2, TNF, ERBB3, PPM1A, GIPC1, LIF, REL, LANCL2, RAC1, CD24, IL4, CFLAR, IL6, BMP2, SMAD4, NDFIP1, NDFIP2, BIRC2, TAB2, TRAF3IP2, P2RX4, P2RX7, GOLPH3, TMOD2, ZRANB1	0.00371155
GOTERM_BP_FAT	GO:0006916~anti-apoptosis	41	CSF2, IER3, TNF, CCL2, XIAP, PAFAH2, CBX4, MUTED, NFKBIA, TP63, BNIP3, GDNF, BAG4, MYD88, AKT1S1, SH3GLB1, IL1B, HSPA5, MYC, TWIST2, API5, IL1A, CFLAR, PGAP2, CEBPB, SOCS2, SOCS3, SPHK1, BCL2A1, SKP2, HGF, BIRC3, NME6, BFAR, ATF5, AMIGO2, TNFRSF10D, F3, HIPK3, VEGFA, SERPINB2	0.00620222
GOTERM_BP_FAT	GO:0001932~regulation of protein amino acid phosphorylation	36	CSF2, TNF, KITLG, TLR4, BDKRB1, ZEB2, BDKRB2, PDCD4, IL11, LIF, ZFP91, MAP3K5, MDFIC, MAP3K9, MAP3K1, RB1CC1, PPP2CA, IL1B, CD24, CD6, FGF2, INSR, IL4, PRKCA, BMP2, IL6, SOCS3, SMAD4, DOCK7, PRKCE, VEGFC, P2RX7, JUN, HIPK3, NLRP12, CBS	0.00751524
GOTERM_BP_FAT	GO:0016477~cell migration	50	PPARD, BCAR1, PAX6, ZEB2, CXCR2, RPS6KB1, TNFSF12, GDNF, TGFB2, GAB2, CD44, PEX2, CTGF, IL1B, MSN, FGF2, NR2F1, PRKCA, ICAM1, SATB2, ARHGEF7, ARID5B, ELANE, PSG2, SIX4, VEGFC, HIF1A, SIX1, SDCBP, DCC, SHROOM2, TNF, CCL2, CXCL3, KITLG, GIPC1, RAC1, CD24, PPAP2B, DCLK1, IL6, IL8, MET, KDR, TGFBR3, HBEGF, AMOT, LRP8, MESP1, PLAU	0.00848856
GOTERM_BP_FAT	GO:0008284~positive regulation of cell proliferation	68	NAMPT, FGF18, PPARD, NBN, FGF7, PTGS2, ATP6AP1, PRRX1, PAX6, TP63, RPS6KB1, CXCR2, TNFSF12, IL11, CXCL10, TGFB2, S1PR3, ZFP91, TICAM1, IL1B, SHC1, IL13RA1, INSR, MYC, FGF2, PRKCA, PRAME, ELANE, LIFR, IRS1, CDK2, PURA, CIAO1, VEGFC, SIRPG, HIF1A, NOP2, JUN, ZMIZ1, F3, HIPK2, VEGFA, PDGFRA, EIF5A2, CSF3, CSF2, CCL2, TNF, TBC1D8, KITLG, LIF, HOXA3, CAMK2D, CD24, RUNX2, IL4, ODC1, IL6, SPHK1, ITGA2, …	0.00877344
GOTERM_BP_FAT	GO:0006915~apoptosis	91	IER3, PPARD, MEF2A, DEDD, PREX1, ZMAT3, BNIP3, TP63, GJA1, CXCR2, TNFSF12, PMAIP1, PDCD4, ACVR1C, PDCD2, CASP6, BAG4, MAP3K5, UNC5B, TICAM1, C8ORF4, IL1B, SEMA3A, UNC5C, FGF2, MYC, API5, IL1A, DFFA, PTPRH, CYCS, BCL2A1, ESPL1, ELMO2, DDIT4, NME6, RNF130, TNFRSF10B, TNFRSF10D, HIPK3, F3, JUN, HIPK2, SH3KBP1, BUB1B, GADD45B, GADD45A, PEG3, DCC, TNFRSF21, TNF, XIAP, GULP1, ERBB3, STK17B, EGLN3, NFKB…	0.00962224
GOTERM_BP_FAT	GO:0007243~protein kinase cascade	62	NDST1, RPS6KB1, FGF13, TLR4, MAP3K5, MDFIC, MAP3K9, TICAM1, SPRED2, IL1B, SHC1, PRKACB, RAPGEF2, INSR, FGF2, PRKCA, IRAK2, C5AR1, SOCS2, SOCS3, WNK1, IRS1, IFNAR1, TNFRSF10B, LAX1, GADD45B, ERC1, WNT5A, CCL2, TNF, ADORA2B, GRB2, ERBB3, STK17B, FPR1, NFKBIA, OXTR, MAPKAPK2, AZI2, TRIB1, PPP2CA, MAP3K1, RB1CC1, DUSP16, PKD2, PIK3R1, MAP2K1, NLK, MET, MAP2K4, HGF, SMAD1, P2RX7, DUSP2, RPS6KA2, NLRP1…	0.00975441
GOTERM_BP_FAT	GO:0042325~regulation of phosphorylation	74	PPP1R14D, ADCY6, CCNT1, ZEB2, TLR4, PDCD4, SPRY4, IL11, TGFB2, SPRY2, ZFP91, MAP3K5, MDFIC, MAP3K9, SPRED2, IL1B, SHC1, PRKACB, INSR, FGF2, PRKCA, C5AR1, SOCS3, ELANE, PKIG, HERC5, PRKCE, IRS1, VEGFC, ACVR2B, TNFRSF10B, LAX1, HIPK3, JUN, ZFYVE28, GADD45B, GADD45A, RAD17, CSF2, TNF, ADORA2B, FPR1, KITLG, BDKRB1, BDKRB2, CCNG1, TRIB1, LIF, AKT1S1, PPP2CA, MAP3K1, RB1CC1, RAC1, DUSP16, CD24, CD6, IL…	0.0101661
GOTERM_BP_FAT	GO:0006928~cell motion	75	PLXNA3, PPARD, PTGS2, BCAR1, PAX6, RPS6KB1, CXCR2, ZEB2, TNFSF12, GDNF, TGFB2, VCL, CD97, ACTR2, GAB2, UNC5B, CD44, CTGF, ANK3, PEX2, IL1B, SEMA3A, MSN, UNC5C, FGF2, NR2F1, PRKCA, ICAM1, SATB2, ARHGEF7, ARID5B, ELANE, KIF5C, PSG2, SIX4, VASP, PLAUR, SLIT3, VEGFC, HIF1A, SEMA4F, SIX1, SDCBP, WASL, DCC, SHROOM2, CCL3, CCL2, SORD, TNF, CXCL3, FPR1, KITLG, ARF6, GIPC1, ARPC5, TPM1, RAC1, B3GNT2, CD24…	0.0103894
KEGG_PATHWAY	hsa04310:Wnt signaling pathway	33	WNT5A, PPARD, WNT5B, APC2, PPP2R5B, PPP2R5A, BTRC, PRKX, PPP2CA, PPP2CB, RAC1, CAMK2D, PPP3CC, PRKACB, SOX17, MYC, FBXW11, CSNK1A1, PRKCA, DVL3, TCF7, NLK, SMAD4, FZD1, SMAD3, FZD5, FZD4, FZD7, PORCN, FZD6, DKK4, WNT7B, JUN	0.0108806
GOTERM_BP_FAT	GO:0019220~regulation of phosphate metabolic process	76	PPP1R14D, ADCY6, CCNT1, ZEB2, TLR4, PDCD4, SPRY4, IL11, TGFB2, SPRY2, ZFP91, MAP3K5, MDFIC, MAP3K9, SPRED2, IL1B, SHC1, PRKACB, INSR, FGF2, PRKCA, C5AR1, SOCS3, ELANE, PKIG, HERC5, PRKCE, IRS1, VEGFC, ACVR2B, TNFRSF10B, LAX1, HIPK3, JUN, ZFYVE28, GADD45B, GADD45A, RAD17, CSF2, TNF, ADORA2B, FPR1, KITLG, BDKRB1, BDKRB2, CCNG1, TRIB1, LIF, AKT1S1, PPP2CA, MAP3K1, RB1CC1, RAC1, DUSP16, CD24, CD6, IL…	0.0110087
GOTERM_BP_FAT	GO:0051174~regulation of phosphorus metabolic process	76	PPP1R14D, ADCY6, CCNT1, ZEB2, TLR4, PDCD4, SPRY4, IL11, TGFB2, SPRY2, ZFP91, MAP3K5, MDFIC, MAP3K9, SPRED2, IL1B, SHC1, PRKACB, INSR, FGF2, PRKCA, C5AR1, SOCS3, ELANE, PKIG, HERC5, PRKCE, IRS1, VEGFC, ACVR2B, TNFRSF10B, LAX1, HIPK3, JUN, ZFYVE28, GADD45B, GADD45A, RAD17, CSF2, TNF, ADORA2B, FPR1, KITLG, BDKRB1, BDKRB2, CCNG1, TRIB1, LIF, AKT1S1, PPP2CA, MAP3K1, RB1CC1, RAC1, DUSP16, CD24, CD6, IL…	0.0110087
GOTERM_BP_FAT	GO:0009719~response to endogenous stimulus	66	PPARA, SLC6A1, PTGS2, SLC9A3, IGFBP7, BCAR1, ADCY6, RHOQ, RPS6KB1, AQP1, ACVR1C, TGFB2, CASP6, SLC1A2, GATA3, IL1B, ANGPT1, SHC1, PRKACB, LOX, INSR, PRKCA, KCNMA1, GATM, SOCS2, SOCS3, ADIPOR2, CNGA3, IRS1, DDIT3, CA9, GNB1, SLC25A36, PDGFRA, SORT1, STEAP2, CCL2, TNF, ERBB3, GRB2, OXTR, FHL2, GNG11, GNG12, GCGR, ENO2, AANAT, SH2B2, KDM3A, CD24, PIK3R1, TXNIP, IL6, MAP2K1, MAT2A, IL1RN, ITGA2, SMAD…	0.0112971
GOTERM_BP_FAT	GO:0009725~response to hormone stimulus	61	PPARA, SLC6A1, PTGS2, SLC9A3, IGFBP7, BCAR1, ADCY6, RHOQ, RPS6KB1, AQP1, TGFB2, ACVR1C, CASP6, GATA3, IL1B, ANGPT1, SHC1, PRKACB, LOX, INSR, KCNMA1, PRKCA, GATM, SOCS2, SOCS3, ADIPOR2, CNGA3, IRS1, CA9, GNB1, SLC25A36, PDGFRA, SORT1, STEAP2, CCL2, TNF, GRB2, ERBB3, FHL2, OXTR, GNG11, GNG12, GCGR, ENO2, AANAT, SH2B2, KDM3A, CD24, PIK3R1, TXNIP, IL6, MAP2K1, MAT2A, IL1RN, ITGA2, APPL1, CDKN1A, DUSP…	0.0115636
GOTERM_BP_FAT	GO:0012501~programmed cell death	91	IER3, PPARD, MEF2A, DEDD, PREX1, ZMAT3, BNIP3, TP63, GJA1, CXCR2, TNFSF12, PMAIP1, PDCD4, ACVR1C, PDCD2, CASP6, BAG4, MAP3K5, UNC5B, TICAM1, C8ORF4, IL1B, SEMA3A, UNC5C, FGF2, MYC, API5, IL1A, DFFA, PTPRH, CYCS, BCL2A1, ESPL1, ELMO2, DDIT4, NME6, RNF130, TNFRSF10B, TNFRSF10D, HIPK3, F3, JUN, HIPK2, SH3KBP1, BUB1B, GADD45B, GADD45A, PEG3, DCC, TNFRSF21, TNF, XIAP, GULP1, ERBB3, STK17B, EGLN3, NFKB…	0.0122808
GOTERM_BP_FAT	GO:0045429~positive regulation of nitric oxide biosynthetic process	10	HSP90AB1, ICAM1, P2RX4, HRH1, TNF, TICAM1, IL1B, PTX3, INSR, DDAH1	0.01243
GOTERM_BP_FAT	GO:0043066~negative regulation of apoptosis	59	IER3, CBX4, TP63, BNIP3, GDNF, ZFP91, BAG4, MYD88, CHST11, APOH, IL1B, MYC, API5, TWIST2, IL1A, PGAP2, PRAME, SOCS2, SOCS3, DFFA, BCL2A1, SKP2, NME6, AMIGO2, TNFRSF10D, F3, HIPK3, HIPK2, VEGFA, SERPINB2, SORT1, CLN8, CSF2, TNF, CCL2, XIAP, ERBB3, PAFAH2, MUTED, NFKBIA, BDKRB2, AKT1S1, SH3GLB1, RB1CC1, PPP2CB, HSPA5, RASA1, ANGPTL4, IL4, CFLAR, IL6, CEBPB, SPHK1, SMAD3, HGF, BIRC3, ATF5, BFAR, CDK…	0.0128177
GOTERM_BP_FAT	GO:0045766~positive regulation of angiogenesis	11	HIF1A, F3, SPHK1, IL1B, AMOT, TNFSF12, HDAC9, FGF2, DDAH1, IL1A, ANGPTL4	0.0137312
GOTERM_BP_FAT	GO:0010627~regulation of protein kinase cascade	45	CSF2, PPARD, TNF, SLC20A1, ERBB3, PPM1A, TSPAN6, GJA1, TLR4, ZEB2, PDCD4, IL11, TGFB2, LIF, ZFP91, MAP3K5, MYD88, REL, MDFIC, MAP3K9, PPP2CA, MAP3K1, TICAM1, IL1B, CD24, INSR, IL4, CFLAR, CARD8, IL6, GOLT1B, NDFIP1, NDFIP2, WLS, BIRC2, TAB2, UBE2N, TRAF3IP2, P2RX7, TNFRSF10B, HIPK3, F3, HIPK2, NLRP12, CBS	0.0139997
GOTERM_BP_FAT	GO:0043407~negative regulation of MAP kinase activity	13	PRKCA, PDCD4, SPRY4, SPRY2, CBLC, DUSP2, LAX1, HIPK3, PPP2CA, DUSP16, SPRED2, IL1B, DUSP6	0.014103
GOTERM_BP_FAT	GO:0043069~negative regulation of programmed cell death	59	IER3, CBX4, TP63, BNIP3, GDNF, ZFP91, BAG4, MYD88, CHST11, APOH, IL1B, MYC, API5, TWIST2, IL1A, PGAP2, PRAME, SOCS2, SOCS3, DFFA, BCL2A1, SKP2, NME6, AMIGO2, TNFRSF10D, F3, HIPK3, HIPK2, VEGFA, SERPINB2, SORT1, CLN8, CSF2, TNF, CCL2, XIAP, ERBB3, PAFAH2, MUTED, NFKBIA, BDKRB2, AKT1S1, SH3GLB1, RB1CC1, PPP2CB, HSPA5, RASA1, ANGPTL4, IL4, CFLAR, IL6, CEBPB, SPHK1, SMAD3, HGF, BIRC3, ATF5, BFAR, CDK…	0.0167073
GOTERM_BP_FAT	GO:0060548~negative regulation of cell death	59	IER3, CBX4, TP63, BNIP3, GDNF, ZFP91, BAG4, MYD88, CHST11, APOH, IL1B, MYC, API5, TWIST2, IL1A, PGAP2, PRAME, SOCS2, SOCS3, DFFA, BCL2A1, SKP2, NME6, AMIGO2, TNFRSF10D, F3, HIPK3, HIPK2, VEGFA, SERPINB2, SORT1, CLN8, CSF2, TNF, CCL2, XIAP, ERBB3, PAFAH2, MUTED, NFKBIA, BDKRB2, AKT1S1, SH3GLB1, RB1CC1, PPP2CB, HSPA5, RASA1, ANGPTL4, IL4, CFLAR, IL6, CEBPB, SPHK1, SMAD3, HGF, BIRC3, ATF5, BFAR, CDK…	0.0176759
GOTERM_BP_FAT	GO:0048870~cell motility	52	PPARD, BCAR1, PAX6, ZEB2, CXCR2, RPS6KB1, TNFSF12, GDNF, TGFB2, GAB2, CD44, CTGF, PEX2, IL1B, MSN, FGF2, NR2F1, PRKCA, ICAM1, SATB2, ARHGEF7, ARID5B, ELANE, PSG2, SIX4, VEGFC, HIF1A, SIX1, SDCBP, DCC, SHROOM2, TNF, SORD, CCL2, CXCL3, KITLG, GIPC1, RAC1, CD24, PPAP2B, DCLK1, IL6, IL8, MET, KDR, ETS1, TGFBR3, HBEGF, AMOT, LRP8, MESP1, PLAU	0.0194147
GOTERM_BP_FAT	GO:0051674~localization of cell	52	PPARD, BCAR1, PAX6, ZEB2, CXCR2, RPS6KB1, TNFSF12, GDNF, TGFB2, GAB2, CD44, CTGF, PEX2, IL1B, MSN, FGF2, NR2F1, PRKCA, ICAM1, SATB2, ARHGEF7, ARID5B, ELANE, PSG2, SIX4, VEGFC, HIF1A, SIX1, SDCBP, DCC, SHROOM2, TNF, SORD, CCL2, CXCL3, KITLG, GIPC1, RAC1, CD24, PPAP2B, DCLK1, IL6, IL8, MET, KDR, ETS1, TGFBR3, HBEGF, AMOT, LRP8, MESP1, PLAU	0.0194147
KEGG_PATHWAY	hsa04060:Cytokine-cytokine receptor interaction	48	CXCL1, CSF3, CSF2, TNFRSF21, IL1R1, CCL3, CCL2, TNF, CXCL3, CCR1, CXCL2, KITLG, CD70, CXCR2, TNFSF12, IL7R, IL11, CXCL10, TGFB2, CCL26, LIF, ZFP91, TNFRSF1B, IL10RB, CCL3L3, IL1B, IL13RA1, IL1A, CSF1R, IL4, AMHR2, BMP2, IL6, IL8, MET, LIFR, HGF, IFNAR1, KDR, TSLP, VEGFC, TNFRSF9, ACVR2B, TNFRSF10B, IL20RB, TNFRSF10D, VEGFA, PDGFRA	0.0195321
GOTERM_BP_FAT	GO:0007169~transmembrane receptor protein tyrosine kinase signaling pathway	41	FGF18, FGF7, CCL2, NDST1, GRB2, ERBB3, BCAR1, ATP6AP1, TIPARP, RHOQ, ABI1, BDKRB2, PXN, CTGF, ANGPT1, FRS3, SH2B2, SHC1, FGF2, INSR, PIK3R1, CSF1R, TXNIP, SOCS2, PTPRG, ARID5B, MET, AXL, HGF, APPL1, IRS1, EPHA2, KDR, VEGFC, ERBB2IP, CSRNP1, VEGFA, ARF4, PDGFRA, HBEGF, SORT1	0.0198377
GOTERM_BP_FAT	GO:0032535~regulation of cellular component size	47	SHROOM2, PLXNA3, LIMA1, TP63, ARF6, BDKRB1, OSGIN1, ARPC5, CCNG1, IL7R, TGFB2, ZFP91, CDC42EP2, PFN2, DAB2, AKT1S1, NDRG3, PPP2CA, MAP3K1, RB1CC1, RAC1, GDF9, SEMA3A, FGF2, RASA1, DCLK1, SERTAD2, SHBG, SPHK1, PSRC1, ADIPOR2, SMAD4, SMAD3, ARPC1A, PHF17, CTH, CDKN1A, RNF6, ERBB2IP, SEMA4F, ADRA1B, AMOT, TGFBR3, HBEGF, CLN8, EMP1, SLC9A1	0.0210604
GOTERM_BP_FAT	GO:0031328~positive regulation of cellular biosynthetic process	98	TLR4, RORA, GDNF, CBFB, IL11, APOA4, MDFIC, FOXF1, IL1B, INSR, DDAH1, IL1A, SATB2, MED14, SIX4, IRS1, DDIT3, BOLL, HIF1A, MED17, JUN, VEGFA, SIX1, PDGFRA, VGLL2, RNF20, ADORA2B, NFKBIA, LIF, PLAGL1, DYRK2, RUNX2, DVL3, KLF6, BMP2, SMAD4, SMAD3, ITGA2, SMAD1, P2RX4, DLX2, ATF4, RNF6, RNF4, CSRNP3, ETS1, CSRNP1, EBF1, HIVEP3, GLMN, KLF2, HSP90AB1, PPARA, ELF1, PAX6, TP63, RHOQ, ZBTB38, ZNF148, TICA…	0.0212105
GOTERM_BP_FAT	GO:0009891~positive regulation of biosynthetic process	99	TLR4, RORA, GDNF, CBFB, IL11, TGFB2, APOA4, MDFIC, FOXF1, IL1B, INSR, DDAH1, IL1A, SATB2, MED14, SIX4, IRS1, DDIT3, BOLL, HIF1A, MED17, JUN, VEGFA, SIX1, PDGFRA, VGLL2, RNF20, ADORA2B, NFKBIA, LIF, PLAGL1, DYRK2, RUNX2, DVL3, KLF6, BMP2, SMAD4, SMAD3, ITGA2, SMAD1, P2RX4, DLX2, ATF4, RNF6, RNF4, CSRNP3, ETS1, CSRNP1, EBF1, HIVEP3, GLMN, KLF2, HSP90AB1, PPARA, ELF1, PAX6, TP63, RHOQ, ZBTB38, ZNF14…	0.0213314
GOTERM_BP_FAT	GO:0048705~skeletal system morphogenesis	25	FGF18, NDST1, TIPARP, PRRX1, MMP2, HOXA3, HOXC9, CTGF, CHST11, MYC, RUNX2, SATB2, COL13A1, ARID5B, SIX4, DLX2, P2RX7, ACVR2B, HOXB2, GFPT1, CSRNP1, SIX1, NAB1, HOXB6, PDGFRA	0.0214746
GOTERM_BP_FAT	GO:0010740~positive regulation of protein kinase cascade	33	CSF2, PPARD, TNF, SLC20A1, ERBB3, TSPAN6, PPM1A, GJA1, TLR4, IL11, TGFB2, LIF, ZFP91, MYD88, REL, TICAM1, IL1B, INSR, IL4, CFLAR, IL6, GOLT1B, NDFIP1, NDFIP2, WLS, BIRC2, TAB2, UBE2N, TRAF3IP2, P2RX7, TNFRSF10B, F3, HIPK2	0.0216951
GOTERM_BP_FAT	GO:0042127~regulation of cell proliferation	110	FGF18, CNOT8, PTGS2, ATP6AP1, RPS6KB1, TNFSF12, JAG1, TGFB2, CXCL10, IL11, S1PR3, ZFP91, MYD88, CDCA7, APOH, IL1B, INSR, IL1A, PRAME, PTPRF, LIFR, IRS1, VEGFC, SIRPG, NOP2, HIF1A, F3, JUN, VEGFA, PDGFRA, EID2, CCL2, ERBB3, NFKBIA, BDKRB2, LIF, VDR, HOXA3, RUNX2, ODC1, BMP2, SPHK1, NDFIP1, SMAD4, SMAD3, ITGA2, SMAD1, FOXP1, KDR, CDKN1A, ATF3, DLX6, ETS1, FABP3, GLMN, TGFBR3, MAB21L1, PLAU, NAMPT, …	0.0218766
GOTERM_BP_FAT	GO:0000165~MAPKKK cascade	35	WNT5A, TNF, ADORA2B, NDST1, GRB2, FPR1, OXTR, FGF13, MAPKAPK2, TRIB1, MAP3K5, MDFIC, MAP3K9, MAP3K1, RB1CC1, PPP2CA, DUSP16, SPRED2, IL1B, SHC1, RAPGEF2, FGF2, INSR, PRKCA, C5AR1, MAP2K1, MAP2K4, MET, HGF, SMAD1, P2RX7, DUSP2, LAX1, GADD45B, DUSP6	0.0249352
GOTERM_BP_FAT	GO:0070482~response to oxygen levels	29	PPARA, ATP1B1, CCL2, EGLN3, OXTR, BNIP3, PDLIM1, MMP2, TGFB2, PLOD2, CAMK2D, ANGPT1, CD24, ANGPTL4, KCNMA1, SOCS3, SMAD4, SMAD3, ITGA2, BIRC2, ITPR1, DDIT4, CDKN1A, HIF1A, CA9, TFRC, VEGFA, PDGFRA, PLAU	0.0252187
KEGG_PATHWAY	hsa04210:Apoptosis	21	IRAK2, CFLAR, IL1R1, TNF, XIAP, DFFA, CYCS, PIK3CD, NFKBIA, BIRC3, BIRC2, PRKX, CASP6, TNFRSF10B, MYD88, TNFRSF10D, PPP3CC, IL1B, PRKACB, IL1A, PIK3R1	0.0302316
KEGG_PATHWAY	hsa04621:NOD-like receptor signaling pathway	17	HSP90AB1, CXCL1, CARD8, IL6, TNF, CCL2, XIAP, IL8, CXCL2, NFKBIA, CARD6, BIRC3, TAB2, BIRC2, ERBB2IP, IL1B, TRIP6	0.0306882
KEGG_PATHWAY	hsa04010:MAPK signaling pathway	47	FGF18, IL1R1, FGF7, TNF, FGF14, GRB2, MRAS, PPM1A, FGF13, MAPKAPK2, GNG12, PRKX, TGFB2, ACVR1C, MAP3K5, DUSP14, MAP3K1, DUSP16, RAC1, IL1B, PPP3CC, PRKACB, RAPGEF2, MYC, FGF2, RASA1, IL1A, PRKCA, MAP2K1, TAOK1, NLK, RELB, MAP2K4, PTPRR, TAB2, DDIT3, ATF4, DUSP2, DUSP1, RPS6KA2, JUN, PDGFRA, CACNA1E, STMN1, GADD45B, GADD45A, DUSP6	0.0314081
GOTERM_BP_FAT	GO:0010033~response to organic substance	101	SLC6A1, PTGS2, SLC9A3, ADCY6, TLR4, RPS6KB1, PMAIP1, AQP1, TGFB2, MYD88, CD44, GATA3, VPS4B, CREB3L2, IL1B, LOX, PRKACB, INSR, GATM, SOCS2, SOCS3, LIFR, COLEC12, CNGA3, IRS1, DDIT3, SLC25A36, JUN, PDGFRA, HSPB3, IL1R1, CCL2, GRB2, ERBB3, NFKBIA, BDKRB1, AANAT, HERPUD1, MAP2K1, IL1RN, SMAD3, ITGA2, SMAD1, P2RX4, P2RX7, CDKN1A, SARM1, KCNJ8, FABP3, ADRA1B, TGFBR3, DNAJB1, HDAC9, SLC9A1, HSP90AB1, P…	0.0315424
GOTERM_BP_FAT	GO:0051130~positive regulation of cellular component organization	34	TNF, C3, ATP6AP1, RHOQ, OXTR, ARF6, TPM1, TGFB2, ZFP91, CDC42EP2, MAP3K1, RAC1, NUMB, RALA, IL1B, CD24, NEDD4L, PTX3, INSR, IL1A, PIK3R1, SYNPO, PRKCA, PTPRF, PSRC1, SMAD4, SMAD3, ITGA2, ESPL1, SMAD1, UBE2N, P2RX7, AMOT, EIF5A2	0.0371743
GOTERM_BP_FAT	GO:0006935~chemotaxis	31	CXCL1, CCL3, PLXNA3, CCL2, CXCL3, CCR1, CXCL2, FPR1, CXCR2, CXCL10, TGFB2, CCL26, RAC1, CCL3L3, RALA, IL1B, SEMA3A, FGF2, IL4, PRKCA, PLP2, IL6, C5AR1, MAP2K1, IL8, CMKLR1, PLAUR, AMOT, SERPIND1, PLAU, CMTM6	0.0398551
GOTERM_BP_FAT	GO:0042330~taxis	31	CXCL1, CCL3, PLXNA3, CCL2, CXCL3, CCR1, CXCL2, FPR1, CXCR2, CXCL10, TGFB2, CCL26, RAC1, CCL3L3, RALA, IL1B, SEMA3A, FGF2, IL4, PRKCA, PLP2, IL6, C5AR1, MAP2K1, IL8, CMKLR1, PLAUR, AMOT, SERPIND1, PLAU, CMTM6	0.0398551
GOTERM_BP_FAT	GO:0008361~regulation of cell size	37	PLXNA3, TP63, BDKRB1, OSGIN1, CCNG1, IL7R, TGFB2, ZFP91, DAB2, AKT1S1, NDRG3, RB1CC1, PPP2CA, GDF9, SEMA3A, FGF2, DCLK1, SERTAD2, SHBG, SPHK1, PSRC1, SMAD4, ADIPOR2, SMAD3, PHF17, CTH, CDKN1A, RNF6, ERBB2IP, SEMA4F, ADRA1B, AMOT, TGFBR3, HBEGF, CLN8, EMP1, SLC9A1	0.04447
GOTERM_BP_FAT	GO:0051173~positive regulation of nitrogen compound metabolic process	91	HSP90AB1, PPARA, ELF1, PAX6, RHOQ, TP63, TNFSF12, RORA, GDNF, HNRPLL, CBFB, IL11, ZBTB38, MDFIC, ZNF148, FOXF1, TICAM1, IL1B, SHC1, YAP1, INSR, FGF2, MYC, DDAH1, SERTAD2, EGR1, ICAM1, SATB2, MED14, SIX4, CDK2, DDIT3, UBE2N, MURC, HIF1A, NCOA3, MED17, JUN, ZMIZ1, HIPK2, SIX1, VEGFA, PDGFRA, VGLL2, RNF20, CSF2, TNF, ADORA2B, ABLIM3, PPM1A, KITLG, FHL2, NFKBIA, LIF, PLAGL1, NPAS2, HRH1, REL, MAP3K1,…	0.0447716
GOTERM_BP_FAT	GO:0042060~wound healing	35	F2RL2, PPARA, PPARD, FGF7, ERBB3, F2RL1, NINJ1, ITGB3, TPM1, IL11, TGFB2, CD44, MAP3K1, P2RY1, APOH, IL1B, LOX, TFPI2, FGF2, KLF6, IL6, GATM, SMAD3, ITGA2, SMAD1, PLAUR, HIF1A, F3, PDGFRA, TFPI, SERPINB2, HBEGF, ANXA8L2, SERPIND1, PLAU	0.0451791
GOTERM_BP_FAT	GO:0030308~negative regulation of cell growth	21	PLXNA3, PSRC1, ADIPOR2, SMAD4, SMAD3, TP63, OSGIN1, BDKRB1, TGFB2, PHF17, DAB2, RNF6, CTH, CDKN1A, NDRG3, SEMA4F, PPP2CA, GDF9, SEMA3A, FGF2, SERTAD2	0.0454165
GOTERM_CC_FAT	GO:0000139~Golgi membrane	37	SEC24B, SEC24A, SGMS2, AP4E1, GJA1, SLC35A2, ST3GAL1, AP1S3, ST6GALNAC6, ST3GAL3, ST3GAL2, ST3GAL5, INPP5E, DOPEY2, B3GNT2, GOLGA3, RAB21, SCAMP5, GABARAPL2, RAB2B, ACER3, PGAP2, SYNRG, GJB2, CSGALNACT1, MAN2A2, ARF1, ST8SIA4, CSGALNACT2, ST8SIA5, GOSR2, CHSY1, WASL, GOSR1, STEAP2, EXT1, COG2	0.0456181
GOTERM_BP_FAT	GO:0045792~negative regulation of cell size	22	PLXNA3, PSRC1, ADIPOR2, SMAD4, SMAD3, TP63, OSGIN1, BDKRB1, TGFB2, PHF17, DAB2, RNF6, CTH, CDKN1A, AKT1S1, NDRG3, SEMA4F, PPP2CA, GDF9, SEMA3A, FGF2, SERTAD2	0.0465162
GOTERM_BP_FAT	GO:0051050~positive regulation of transport	39	TNF, ADORA2B, C3, ERBB3, ATP6AP1, NFKBIA, RHOQ, OXTR, BDKRB1, GDNF, TGFB2, ZFP91, SLC1A2, P2RY1, IL1B, NEDD4L, PTX3, SNAP25, INSR, IL1A, PIK3R1, SCAMP5, PRKCA, CARD8, STX1A, IL6, SMAD4, SMAD3, ITGA2, PFKM, IRS1, VEGFC, P2RX4, P2RX7, PON1, NLRP12, GLMN, TRIP6, CALM1	0.0495717
GOTERM_BP_FAT	GO:0006469~negative regulation of protein kinase activity	20	PRKCA, PKIG, PDCD4, SPRY4, TRIB1, CBLC, SPRY2, CDKN1A, DUSP2, AKT1S1, LAX1, HIPK3, PPP2CA, DUSP16, ZFYVE28, SPRED2, IL1B, GADD45B, GADD45A, DUSP6	0.0545479
KEGG_PATHWAY	hsa04012:ErbB signaling pathway	20	PRKCA, MAP2K1, ERBB3, GRB2, PIK3CD, MAP2K4, RPS6KB1, CBLC, CDKN1A, JUN, ARAF, CAMK2D, HBEGF, SHC1, ABL1, ABL2, MYC, SHC2, NRG2, PIK3R1	0.0561649
GOTERM_BP_FAT	GO:0045428~regulation of nitric oxide biosynthetic process	10	HSP90AB1, ICAM1, P2RX4, HRH1, TNF, TICAM1, IL1B, PTX3, INSR, DDAH1	0.0567341
GOTERM_BP_FAT	GO:0010557~positive regulation of macromolecule biosynthetic process	91	PPARA, ELF1, PAX6, RHOQ, TP63, TLR4, RORA, GDNF, CBFB, IL11, ZBTB38, TGFB2, MDFIC, ZNF148, FOXF1, TICAM1, IL1B, SHC1, YAP1, INSR, FGF2, MYC, IL1A, SERTAD2, EGR1, SATB2, ELANE, MED14, SIX4, IRS1, BOLL, CDK2, DDIT3, MURC, HIF1A, NCOA3, MED17, JUN, ZMIZ1, HIPK2, SIX1, VEGFA, PDGFRA, VGLL2, RNF20, EIF5A2, CSF2, TNF, ABLIM3, PPM1A, KITLG, FHL2, NFKBIA, LIF, PLAGL1, NPAS2, REL, MAP3K1, KDM3A, DYRK2, RU…	0.0621365
GOTERM_BP_FAT	GO:0008654~phospholipid biosynthetic process	22	PGAP2, CHKA, CPT1B, CRLS1, FGF7, IMPA1, SGMS2, LPGAT1, PIK3C2A, PIGX, PISD, EPT1, CDS1, PIGO, PLAUR, PIGM, PIGF, SH3GLB1, PI4K2A, AGPAT9, FABP3, MBOAT2	0.0635418
GOTERM_BP_FAT	GO:0051348~negative regulation of transferase activity	21	PRKCA, PKIG, PDCD4, SPRY4, TRIB1, CBLC, SPRY2, CDKN1A, DUSP2, AKT1S1, LAX1, HIPK3, PPP2CA, DUSP16, ZFYVE28, SPRED2, IL1B, GADD45B, GADD45A, CLN8, DUSP6	0.0665248
GOTERM_BP_FAT	GO:0022604~regulation of cell morphogenesis	26	PLXNA3, SHROOM3, FERMT2, RHOQ, TTL, TGFB2, ZFP91, CDC42EP2, NUMB, PALM2, SEMA3A, CDC42EP3, RASA1, PTPRF, SMAD4, FBLIM1, SMAD3, SMAD1, KDR, RNF6, YWHAH, SEMA4F, CDC42SE2, VEGFA, TGFBR3, OMG	0.0675385
GOTERM_BP_FAT	GO:0001934~positive regulation of protein amino acid phosphorylation	20	PRKCA, IL4, CSF2, BMP2, IL6, TNF, SMAD4, KITLG, DOCK7, TLR4, IL11, LIF, VEGFC, ZFP91, P2RX7, RB1CC1, IL1B, CD24, INSR, FGF2	0.0676398
GOTERM_BP_FAT	GO:0010604~positive regulation of macromolecule metabolic process	114	BTRC, TLR4, TNFSF12, RORA, GDNF, CBFB, TGFB2, IL11, ZFP91, MDFIC, FOXF1, IL1B, INSR, IL1A, SATB2, MED14, SIX4, IRS1, BOLL, DDIT3, VEGFC, HIF1A, MED17, JUN, SIX1, VEGFA, PDGFRA, VGLL2, PRDM1, RNF20, NFKBIA, ANAPC10, LIF, PLAGL1, DYRK2, RUNX2, KLF6, DVL3, BMP2, MAP2K1, NDFIP1, SMAD4, NDFIP2, SMAD3, ITGA2, DOCK7, SMAD1, DLX2, ATF4, P2RX7, RNF6, CSRNP3, RNF4, ETS1, CSRNP1, EBF1, ADRA1B, HIVEP3, GLMN,…	0.0679975
GOTERM_BP_FAT	GO:0043065~positive regulation of apoptosis	64	PTGS2, DEDD, PREX1, ZMAT3, BNIP3, TP63, TLR4, PMAIP1, TNFSF12, TGFB2, CASP6, MAP3K5, CD44, TICAM1, ZNF443, IL1B, NQO1, MYC, KCNMA1, PRKCA, PTPRF, ARHGEF7, DFFA, SKP2, MBD4, RAD9A, PRKCE, DDIT3, TNFRSF9, TNFRSF10B, JUN, HIPK2, SORT1, DCC, TNF, STK17B, CD70, GCH1, PLAGL1, VDR, AHRR, SH3GLB1, PPP2CA, ALDH1A3, MAP3K1, RAC1, PPP3CC, DYRK2, CD24, PHLDA1, TXNIP, CFLAR, CEBPB, SMAD3, TRIO, SLAMF7, CIDEC,…	0.0703705
GOTERM_BP_FAT	GO:0033673~negative regulation of kinase activity	20	PRKCA, PKIG, PDCD4, SPRY4, TRIB1, CBLC, SPRY2, CDKN1A, DUSP2, AKT1S1, LAX1, HIPK3, PPP2CA, DUSP16, ZFYVE28, SPRED2, IL1B, GADD45B, GADD45A, DUSP6	0.0717372
GOTERM_BP_FAT	GO:0042327~positive regulation of phosphorylation	21	PRKCA, IL4, CSF2, BMP2, IL6, TNF, SMAD4, KITLG, DOCK7, TLR4, IL11, LIF, VEGFC, ZFP91, P2RX7, RB1CC1, GLMN, IL1B, CD24, INSR, FGF2	0.0724225
GOTERM_BP_FAT	GO:0032103~positive regulation of response to external stimulus	16	PRKCA, IL6, ADORA2B, IL8, C3, F2RL1, SMAD3, ITGA2, TLR4, KDR, ZFP91, F3, VEGFA, NLRP12, CD24, LBP	0.0732737
GOTERM_BP_FAT	GO:0019637~organophosphate metabolic process	35	CHKA, FGF7, IMPA1, SGMS2, PIP5K1A, EPT1, GPD1L, APOA4, PIGM, PIGF, SH3GLB1, AGPAT9, PIKFYVE, PPAP2B, PIK3R1, GPD2, CPT1B, PGAP2, CRLS1, LPGAT1, ALDH5A1, PIK3C2A, PIGX, PIK3CD, PISD, CDS1, PIGO, PLAUR, PITPNM3, PI4K2A, FABP3, PON1, MBOAT2, CLN8, PIP4K2C	0.0765255
GOTERM_BP_FAT	GO:0043068~positive regulation of programmed cell death	64	PTGS2, DEDD, PREX1, ZMAT3, BNIP3, TP63, TLR4, PMAIP1, TNFSF12, TGFB2, CASP6, MAP3K5, CD44, TICAM1, ZNF443, IL1B, NQO1, MYC, KCNMA1, PRKCA, PTPRF, ARHGEF7, DFFA, SKP2, MBD4, RAD9A, PRKCE, DDIT3, TNFRSF9, TNFRSF10B, JUN, HIPK2, SORT1, DCC, TNF, STK17B, CD70, GCH1, PLAGL1, VDR, AHRR, SH3GLB1, PPP2CA, ALDH1A3, MAP3K1, RAC1, PPP3CC, DYRK2, CD24, PHLDA1, TXNIP, CFLAR, CEBPB, SMAD3, TRIO, SLAMF7, CIDEC,…	0.0766769
GOTERM_BP_FAT	GO:0001501~skeletal system development	50	FGF18, PTGS2, NDST1, PRRX1, TP63, SLC26A2, MMP2, CBFB, HOXC9, CTGF, CHST11, MYC, PRKCA, MATN3, SATB2, CMKLR1, ARID5B, HES7, SIX4, ACVR2B, NAB1, SIX1, PDGFRA, SORT1, RIPPLY2, STC1, EXT1, ADAMTS4, WNT5A, TIPARP, FHL2, VDR, HOXA3, RUNX2, BMP2, COL13A1, DMP1, SMAD3, SMAD1, ANKH, DLX2, P2RX7, HOXB2, SP1, DLX6, GFPT1, CSRNP1, HOXB6, GDF11, TLL1	0.0793076
GOTERM_BP_FAT	GO:0001666~response to hypoxia	26	PPARA, ATP1B1, CCL2, EGLN3, BNIP3, PDLIM1, MMP2, TGFB2, PLOD2, CAMK2D, ANGPT1, CD24, ANGPTL4, KCNMA1, SOCS3, SMAD4, SMAD3, ITGA2, BIRC2, ITPR1, DDIT4, HIF1A, CA9, TFRC, VEGFA, PLAU	0.0816826
GOTERM_BP_FAT	GO:0010942~positive regulation of cell death	64	PTGS2, DEDD, PREX1, ZMAT3, BNIP3, TP63, TLR4, PMAIP1, TNFSF12, TGFB2, CASP6, MAP3K5, CD44, TICAM1, ZNF443, IL1B, NQO1, MYC, KCNMA1, PRKCA, PTPRF, ARHGEF7, DFFA, SKP2, MBD4, RAD9A, PRKCE, DDIT3, TNFRSF9, TNFRSF10B, JUN, HIPK2, SORT1, DCC, TNF, STK17B, CD70, GCH1, PLAGL1, VDR, AHRR, SH3GLB1, PPP2CA, ALDH1A3, MAP3K1, RAC1, PPP3CC, DYRK2, CD24, PHLDA1, TXNIP, CFLAR, CEBPB, SMAD3, TRIO, SLAMF7, CIDEC,…	0.0818393
GOTERM_CC_FAT	GO:0031301~integral to organelle membrane	25	SGMS2, BNIP3, ATP6V1G2, ST3GAL1, ST6GALNAC6, ST3GAL3, ST3GAL2, ST3GAL5, INSIG2, PEX2, B3GNT2, HSPA5, UPK2, IMMT, PORCN, CSGALNACT1, P2RX7, ASPHD2, ST8SIA4, ST8SIA5, CSGALNACT2, RHOT1, STEAP2, EXT1, SSR3	0.082141
GOTERM_CC_FAT	GO:0030055~cell-substrate junction	23	KCNJ15, LIMS1, LIMA1, LIMS2, ARHGEF7, BCAR1, FERMT2, FHL2, ACTN1, ITGA2, FBLIM1, PXN, VASP, ARHGAP26, VCL, ARHGAP31, ERBB2IP, CD44, MS4A1, SH3KBP1, SDCBP, TRIP6, PARVA	0.0832052
GOTERM_BP_FAT	GO:0050926~regulation of positive chemotaxis	8	PRKCA, IL8, F3, VEGFA, F2RL1, SMAD3, ITGA2, KDR	0.0854864
GOTERM_BP_FAT	GO:0050927~positive regulation of positive chemotaxis	8	PRKCA, IL8, F3, VEGFA, F2RL1, SMAD3, ITGA2, KDR	0.0854864
GOTERM_BP_FAT	GO:0032755~positive regulation of interleukin-6 production	8	P2RX7, IL6, TNF, ADORA2B, TICAM1, IL1B, TLR4, LBP	0.0854864
GOTERM_CC_FAT	GO:0005924~cell-substrate adherens junction	22	KCNJ15, LIMS1, LIMA1, LIMS2, ARHGEF7, BCAR1, FERMT2, FHL2, ACTN1, ITGA2, FBLIM1, PXN, VASP, ARHGAP26, VCL, ARHGAP31, CD44, MS4A1, SH3KBP1, SDCBP, TRIP6, PARVA	0.0855311
GOTERM_CC_FAT	GO:0005626~insoluble fraction	112	SLC6A1, PTGS2, PPP2R5A, PDLIM5, ADCY6, RPS6KB1, RAB1A, ANK3, LRRC59, SLC2A1, INSR, MAGI2, KCND2, PTPRF, WNK1, PDE4D, IRS1, PNPLA8, BACE2, PI4K2A, VAMP3, SLC38A1, ERC2, EMP1, GRB14, SNX9, NAPG, MMD, ARF6, BDKRB1, CD70, GIPC1, RAC1, GABARAPL2, SPHK1, MET, GPR137B, PPIF, BFAR, P2RX7, ATP2A2, KCNJ8, ADRA1B, PON1, SYTL2, CYP2R1, HSPA13, RSC1A1, SLC9A1, ATL1, CYP2S1, BCAR1, TP63, SLC26A2, SLC1A2, SLC1A…	0.0855576
GOTERM_BP_FAT	GO:0010876~lipid localization	29	CHKA, PPARA, OSBP, PPARD, TNF, GULP1, PITPNA, ATP10D, BDKRB2, ACVR1C, APOA4, APOH, ATP8B1, VPS4B, IL1B, LBP, ATP8B4, SOAT1, CPT1B, OSBPL9, ATP11A, ATP11C, P2RX7, NPC1, ATP9A, FABP3, OSBPL11, APOL6, CLN8	0.0862287
GOTERM_CC_FAT	GO:0016323~basolateral plasma membrane	37	KCNJ15, LIMS1, ATP1B1, LIMA1, LIMS2, ERBB3, BCAR1, FERMT2, FHL2, AQP1, PXN, VCL, SLC1A3, CD44, P2RY4, ANK3, P2RY1, SLC2A1, NUMB, MS4A1, MSN, ARHGEF7, MET, FBLIM1, ACTN1, ITGA2, VASP, ARHGAP26, ARHGAP31, ERBB2IP, CA9, CDH17, SH3KBP1, SDCBP, TRIP6, PARVA, SLC9A1	0.0888151
GOTERM_BP_FAT	GO:0002237~response to molecule of bacterial origin	19	IL6, CCL2, PTGS2, SOCS3, NFKBIA, BDKRB1, TLR4, RPS6KB1, TRIB1, GCH1, P2RX7, MYD88, KCNJ8, TAP2, JUN, TICAM1, IL1B, CD24, LBP	0.0894468
GOTERM_BP_FAT	GO:0045937~positive regulation of phosphate metabolic process	21	PRKCA, IL4, CSF2, BMP2, IL6, TNF, SMAD4, KITLG, DOCK7, TLR4, IL11, LIF, VEGFC, ZFP91, P2RX7, RB1CC1, GLMN, IL1B, CD24, INSR, FGF2	0.0895451
GOTERM_BP_FAT	GO:0010562~positive regulation of phosphorus metabolic process	21	PRKCA, IL4, CSF2, BMP2, IL6, TNF, SMAD4, KITLG, DOCK7, TLR4, IL11, LIF, VEGFC, ZFP91, P2RX7, RB1CC1, GLMN, IL1B, CD24, INSR, FGF2	0.0895451
GOTERM_BP_FAT	GO:0033273~response to vitamin	16	MICB, BMP2, KYNU, CCL2, PTGS2, IGFBP7, GDAP1, ITGA2, VDR, DUSP1, CD44, TFRC, SLC30A4, IL1B, ANGPT1, INSR	0.0902776
GOTERM_BP_FAT	GO:0043122~regulation of I-kappaB kinase/NF-kappaB cascade	22	CFLAR, CARD8, TNF, SLC20A1, GOLT1B, PPM1A, TSPAN6, NDFIP1, GJA1, NDFIP2, TLR4, WLS, TAB2, BIRC2, UBE2N, TRAF3IP2, TNFRSF10B, MYD88, REL, TICAM1, NLRP12, IL1B	0.0904433
GOTERM_CC_FAT	GO:0044431~Golgi apparatus part	47	SEC24B, SEC24A, SEC31A, SGMS2, AP4E1, ATL1, GJA1, PIP5K1A, OCRL, SLC35A2, ST3GAL1, AP1S3, ST6GALNAC6, ST3GAL3, ST3GAL2, ST3GAL5, GORASP2, INPP5E, DOPEY2, B3GNT2, SNAP25, RAB21, GOLGA3, SCAMP5, GABARAPL2, RAB2B, ACER3, PGAP2, SYNRG, GJB2, CSGALNACT1, MAN2A2, COG5, COG6, COG7, ARF1, ST8SIA4, GOLPH3, CSGALNACT2, ST8SIA5, GOSR2, CHSY1, WASL, GOSR1, EXT1, STEAP2, COG2	0.0910093
GOTERM_CC_FAT	GO:0005624~membrane fraction	109	SLC6A1, PTGS2, PPP2R5A, PDLIM5, ADCY6, RPS6KB1, ANK3, LRRC59, SLC2A1, INSR, MAGI2, KCND2, PTPRF, WNK1, IRS1, PNPLA8, BACE2, PI4K2A, VAMP3, ERC2, SLC38A1, EMP1, GRB14, SNX9, NAPG, MMD, ARF6, BDKRB1, CD70, GIPC1, RAC1, GABARAPL2, SPHK1, MET, GPR137B, PPIF, BFAR, P2RX7, ATP2A2, KCNJ8, ADRA1B, PON1, SYTL2, CYP2R1, HSPA13, RSC1A1, SLC9A1, ATL1, CYP2S1, BCAR1, TP63, SLC26A2, SLC1A2, SLC1A3, PEX2, ATP8B…	0.0947526
GOTERM_BP_FAT	GO:0032355~response to estradiol stimulus	14	PRKCA, TXNIP, PTGS2, SOCS2, SLC6A1, SOCS3, OXTR, CASP6, DUSP1, SLC25A36, ENO2, PDGFRA, IL1B, INSR	0.0964765
GOTERM_BP_FAT	GO:0051259~protein oligomerization	31	SYT1, ATL2, SLC6A1, GRB2, ATL1, GJA1, TP63, GCH1, MTMR2, ZFP91, MAP3K1, C1QTNF1, ANGPT1, PRKAA2, INSR, SLC1A1, ANGPTL4, KCND2, MAP2K1, ALDH5A1, COLEC12, PFKM, BIRC3, BIRC2, IRS1, TRIM22, P2RX4, P2RX7, CTH, ATG16L1, PARVA	0.0968352
GOTERM_BP_FAT	GO:0032268~regulation of cellular protein metabolic process	68	HSP90AB1, BTRC, TLR4, ZEB2, EIF2A, PDCD4, IL11, APOA4, ZFP91, MAP3K5, MDFIC, MAP3K9, IL1B, PSMD5, PSMD6, INSR, FGF2, PRKCA, SOCS3, ANKHD1-EIF4EBP3, PRKCE, BOLL, UBE2N, VEGFC, HIPK3, JUN, RNF139, BUB1B, CLN8, EIF5A2, EIF2C4, CLN6, CSF2, TNF, NANOS1, KITLG, NFKBIA, ANAPC10, BDKRB1, IGF2BP2, GIPC1, ITGB3, BDKRB2, LIF, MAP3K1, PPP2CA, RB1CC1, CD24, CD6, TNRC6A, IL4, IL6, BMP2, PTPN3, NDFIP1, SMAD4, N…	0.0973877
GOTERM_BP_FAT	GO:0032642~regulation of chemokine production	7	IL6, HIF1A, TNF, ADORA2B, TICAM1, ELANE, IL1B	0.0993055
GOTERM_BP_FAT	GO:0006644~phospholipid metabolic process	33	CHKA, FGF7, IMPA1, SGMS2, PIP5K1A, EPT1, APOA4, PIGM, PIGF, SH3GLB1, PIKFYVE, AGPAT9, PPAP2B, PIK3R1, CPT1B, PGAP2, CRLS1, LPGAT1, PIK3C2A, PIGX, ALDH5A1, PIK3CD, PISD, CDS1, PIGO, PLAUR, PITPNM3, PI4K2A, PON1, FABP3, MBOAT2, CLN8, PIP4K2C	0.0994801
GOTERM_CC_FAT	GO:0005794~Golgi apparatus	119	SEC31A, AP4E1, SGMS2, F2RL1, CBX4, DSE, SLC26A11, SLC35A2, RAB1A, ST3GAL1, ST3GAL3, ST3GAL2, ST3GAL5, CD44, ANK3, UBXN2B, RAB27B, RAB20, RAB21, SCAMP5, NMNAT2, BEND5, GOLT1B, TMEM22, PTPRR, BICD1, PNPLA8, RND3, SCYL2, BACE2, ERC1, EXT1, GRB14, NAPG, AGFG1, GRB2, ARF6, OCRL, CALU, B3GNT5, GORASP2, DOPEY2, B3GNT2, GABARAPL2, ACER3, GABARAPL1, MAP2K1, UST, NDFIP1, NDFIP2, FAM198B, ARF1, GOLGA7B, ST8…	0.102637
GOTERM_BP_FAT	GO:0048661~positive regulation of smooth muscle cell proliferation	10	PRKCA, IL6, TNF, PTGS2, JUN, VEGFA, ELANE, HBEGF, ITGA2, RPS6KB1	0.111581
GOTERM_BP_FAT	GO:0050920~regulation of chemotaxis	10	PRKCA, IL6, IL8, F3, VEGFA, ELANE, F2RL1, SMAD3, ITGA2, KDR	0.111581
GOTERM_BP_FAT	GO:0048545~response to steroid hormone stimulus	33	TNF, CCL2, SLC6A1, PTGS2, SLC9A3, IGFBP7, OXTR, RPS6KB1, AQP1, TGFB2, CASP6, GATA3, ENO2, AANAT, IL1B, ANGPT1, LOX, CD24, INSR, TXNIP, PRKCA, KCNMA1, IL6, MAP2K1, SOCS2, SOCS3, IL1RN, CNGA3, CDKN1A, DUSP1, CA9, SLC25A36, PDGFRA	0.111702
GOTERM_BP_FAT	GO:0031399~regulation of protein modification process	46	CSF2, TNF, BTRC, KITLG, TLR4, BDKRB1, ZEB2, ANAPC10, BDKRB2, PDCD4, IL11, LIF, ZFP91, MAP3K5, MDFIC, MAP3K9, PPP2CA, MAP3K1, RB1CC1, IL1B, PSMD5, CD24, PSMD6, CD6, FGF2, INSR, IL4, PRKCA, BMP2, IL6, SOCS3, SMAD4, NDFIP1, NDFIP2, DOCK7, PRKCE, UBE2N, VEGFC, P2RX7, JUN, HIPK3, RNF139, NLRP12, BUB1B, UBE2E1, CBS	0.1125
GOTERM_CC_FAT	GO:0012505~endomembrane system	106	SYT1, SEC31A, TUSC3, AP4E1, SGMS2, NUP62CL, UBQLN4, SLC35A2, ST3GAL1, ST3GAL3, DAB2, ST3GAL2, ST3GAL5, INSIG2, AAK1, RAB27B, RAB21, SCAMP5, SPTLC2, SPTLC3, NPC1, LRP12, ASPHD2, PI4K2A, HSD11B1, EXT1, ARL6IP1, AGFG1, GRB2, GIPC1, ITGB3, DOPEY2, B3GNT2, TRAM1, UPK2, GABARAPL2, ACER3, HERPUD1, SMAD3, SMAD1, PORCN, P2RX7, ATP2A2, ARF1, ST8SIA4, ST8SIA5, CYP2R1, GOSR2, GOSR1, SEC24B, SEC24A, ATL1, CYP…	0.112575
GOTERM_CC_FAT	GO:0030173~integral to Golgi membrane	12	CSGALNACT1, ST3GAL1, ST6GALNAC6, ST3GAL3, ST3GAL2, SGMS2, ST3GAL5, ST8SIA4, ST8SIA5, CSGALNACT2, B3GNT2, STEAP2	0.113563
KEGG_PATHWAY	hsa05220:Chronic myeloid leukemia	17	MAP2K1, GRB2, PIK3CD, SMAD4, NFKBIA, SMAD3, TGFB2, ACVR1C, CBLC, CDKN1A, GAB2, ARAF, SHC1, ABL1, MYC, SHC2, PIK3R1	0.117745
KEGG_PATHWAY	hsa04910:Insulin signaling pathway	26	GRB2, PHKA1, HK2, RHOQ, RPS6KB1, PRKX, SH2B2, SHC1, PRKACB, PRKAA2, SHC2, INSR, PIK3R1, SOCS2, PTPRF, MAP2K1, SOCS3, FLOT2, PIK3CD, IRS1, EIF4E1B, CBLC, EIF4E, ARAF, RHEB, CALM1	0.118422
GOTERM_CC_FAT	GO:0044459~plasma membrane part	259	SYT1, ATP1B1, SEC31A, GPR125, PTGS2, SGMS2, RP2, SLC9A3, AQP1, S1PR3, CD44, RAPGEF2, C5AR1, MAGI2, NCF2, PTPRF, PTPRG, PTPRH, LIFR, SSPN, RND2, NPC1, RAB18, HAS1, CGN, F3, PDGFRA, RAB15, ADD3, GJA10, IL1R1, ERBB3, MMD, ITGA10, BDKRB1, CD70, BDKRB2, RIMS2, PXN, RAC1, PVRL2, OBSL1, KLRF1, SLC31A1, MAOA, RAB7L1, EPHA2, KDR, BFAR, ATP2A2, KCNJ8, RHEB, TGFBR3, SYTL2, SLC9A1, KCNJ15, GYPC, LIMA1, SLC20…	0.119074
GOTERM_BP_FAT	GO:0006650~glycerophospholipid metabolic process	23	PGAP2, CHKA, CPT1B, FGF7, IMPA1, ALDH5A1, PIK3C2A, PIGX, PIK3CD, PIP5K1A, PIGO, PLAUR, APOA4, PITPNM3, PIGM, PIGF, SH3GLB1, PI4K2A, PIKFYVE, PON1, FABP3, PIK3R1, PIP4K2C	0.122249
GOTERM_BP_FAT	GO:0002764~immune response-regulating signal transduction	14	IRAK2, MICB, MICA, BCAR1, NFKBIA, TLR4, UBE2N, MYD88, CD19, IL20RB, LAX1, TICAM1, SH2B2, CD24	0.122271
GOTERM_BP_FAT	GO:0016055~Wnt receptor signaling pathway	25	WNT5A, WNT5B, APC2, BTRC, PPM1A, WISP1, CD24, FBXW11, BCL9, CSNK1A1, DVL3, TCF7, NLK, FZD1, FZD5, FZD4, FZD7, PORCN, FZD6, DKK4, WNT7B, DACT1, CSNK1D, PYGO1, ZRANB1	0.123732
GOTERM_BP_FAT	GO:0001558~regulation of cell growth	33	PLXNA3, ABTB2, BCAR1, IGFBP7, TP63, OSGIN1, BDKRB1, TTL, TGFB2, ZFP91, DAB2, WISP1, CD44, NDRG3, CTGF, PPP2CA, CAMK2D, GDF9, SEMA3A, FGF2, SERTAD2, SOCS2, SPHK1, PSRC1, SMAD4, ADIPOR2, SMAD3, PHF17, CDKN1A, RNF6, CTH, SEMA4F, HBEGF	0.123817
GOTERM_BP_FAT	GO:0044272~sulfur compound biosynthetic process	13	BHMT2, MTHFD2L, MAT2A, NDST1, DSE, HAGH, CSGALNACT1, GGT5, CTH, CHST11, CSGALNACT2, EXT1, CBS	0.124512
GOTERM_BP_FAT	GO:0045765~regulation of angiogenesis	15	COL4A2, IL6, ADORA2B, SPHK1, TNFSF12, HIF1A, F3, APOH, IL1B, AMOT, HDAC9, DDAH1, FGF2, IL1A, ANGPTL4	0.125017
GOTERM_BP_FAT	GO:0043123~positive regulation of I-kappaB kinase/NF-kappaB cascade	20	CFLAR, TNF, SLC20A1, GOLT1B, PPM1A, TSPAN6, NDFIP1, GJA1, NDFIP2, TLR4, WLS, TAB2, BIRC2, UBE2N, TRAF3IP2, MYD88, TNFRSF10B, REL, TICAM1, IL1B	0.125093
KEGG_PATHWAY	hsa05211:Renal cell carcinoma	16	MAP2K1, GRB2, PIK3CD, MET, EGLN3, HGF, TGFB2, VEGFC, HIF1A, ETS1, JUN, ARAF, RAC1, SLC2A1, VEGFA, PIK3R1	0.129665
GOTERM_BP_FAT	GO:0019221~cytokine-mediated signaling pathway	16	CSF3, IRAK2, PLP2, KLF6, IL1R1, IL6, CCL2, TNF, CCR1, LIFR, ZFP91, IL1B, JAK1, SH2B2, LRP8, IL1A	0.129817
GOTERM_BP_FAT	GO:0043388~positive regulation of DNA binding	16	IL4, IRAK2, ICAM1, IL6, TNF, ITGA2, TLR4, UBE2N, MYD88, NCOA3, HIPK2, TICAM1, IL1B, TGFBR3, ERC1, CALM1	0.129817
GOTERM_BP_FAT	GO:0043549~regulation of kinase activity	53	ADCY6, CCNT1, ZEB2, PDCD4, SPRY4, TGFB2, SPRY2, MAP3K5, MDFIC, MAP3K9, SPRED2, IL1B, SHC1, PRKACB, FGF2, INSR, PRKCA, C5AR1, ELANE, PKIG, HERC5, IRS1, ACVR2B, TNFRSF10B, LAX1, HIPK3, ZFYVE28, GADD45B, GADD45A, TNF, ADORA2B, FPR1, KITLG, BDKRB1, CCNG1, TRIB1, AKT1S1, PPP2CA, MAP3K1, DUSP16, RAC1, CD24, MAP2K1, SPHK1, MET, HGF, CBLC, P2RX7, CDKN1A, DUSP2, LRP8, DUSP6, CBS	0.131794
GOTERM_CC_FAT	GO:0070161~anchoring junction	30	KCNJ15, LIMS1, LIMA1, SHROOM2, LIMS2, SHROOM3, BCAR1, FERMT2, FHL2, GJA1, OXTR, PXN, VCL, PNN, CD44, PPL, PVRL2, MS4A1, ARHGEF7, FBLIM1, ITGA2, ACTN1, ARHGAP26, VASP, ARHGAP31, DSC3, SH3KBP1, SDCBP, TRIP6, PARVA	0.135532
GOTERM_CC_FAT	GO:0005925~focal adhesion	22	KCNJ15, LIMS1, LIMA1, LIMS2, ARHGEF7, BCAR1, FERMT2, FHL2, ACTN1, ITGA2, FBLIM1, PXN, VASP, ARHGAP26, VCL, ARHGAP31, CD44, MS4A1, SH3KBP1, SDCBP, TRIP6, PARVA	0.1373
GOTERM_BP_FAT	GO:0032909~regulation of transforming growth factor-beta2 production	4	HIF1A, SMAD4, SMAD3, TGFB2	0.137992
GOTERM_BP_FAT	GO:0006954~inflammatory response	49	NDST1, TLR4, CXCR2, CXCL10, CD97, S1PR3, CASP6, MYD88, CD44, TICAM1, CCL3L3, IL1B, LBP, IL1A, IRAK2, HIF1A, IL20RB, F3, CXCL1, CCL3, TNF, CCL2, C3, CCR1, CXCL3, CXCL2, BDKRB1, BDKRB2, GPR68, PXK, CCL26, IL17D, TNFRSF1B, HRH1, IL10RB, RAC1, CD24, PTX3, IL6, BMP2, LIPA, CEBPB, IL8, IL1RN, EPHX2, SMAD1, P2RX7, TFRC, HDAC9	0.138908
GOTERM_CC_FAT	GO:0045121~membrane raft	26	ATP1B1, TNF, PTGS2, ADCY6, GJA1, RHOQ, TLR4, TNFRSF1B, PIKFYVE, SLC2A1, CD24, SNAP25, INSR, PAG1, PRKCA, KCNMA1, FLOT2, BIRC3, IRS1, BIRC2, P2RX7, LAX1, PI4K2A, LRP8, SMURF2, SLC9A1	0.142291
GOTERM_BP_FAT	GO:0000271~polysaccharide biosynthetic process	12	CSGALNACT1, GBE1, NDST1, XYLT1, HAS1, GNE, CMAS, CHST11, CSGALNACT2, B3GNT2, EXT1, DSE	0.144299
GOTERM_BP_FAT	GO:0070201~regulation of establishment of protein localization	23	CARD8, IL6, TNF, PKIG, NDFIP1, SMAD4, SMAD3, NFKBIA, NDFIP2, RHOQ, APPL1, UHMK1, TGFB2, VEGFC, P2RX7, NLRP12, GLMN, IL1B, TRIP6, IL1A, PIK3R1, LCP1, SCAMP5	0.144489
GOTERM_BP_FAT	GO:0051099~positive regulation of binding	17	IL4, IRAK2, ICAM1, IL6, TNF, ITGA2, TLR4, UBE2N, MYD88, NCOA3, HIPK2, TICAM1, PON1, IL1B, TGFBR3, ERC1, CALM1	0.145564
GOTERM_BP_FAT	GO:0006796~phosphate metabolic process	123	PDP2, ATP6AP1, RPS6KB1, PRKX, TGFB2, MAP3K5, MDFIC, AAK1, MAP3K9, IL1B, PRKACB, INSR, C5AR1, PTPRF, PTPRG, PTPRH, PTPRN2, PIK3CD, PTPRR, WNK1, WEE1, SCYL2, PDGFRA, ERC1, CCL2, SSH1, ADORA2B, ERBB3, STK10, STK17B, PXK, MAPKAPK2, UHMK1, C9ORF96, GPD1L, DUSP14, DUSP16, DYRK2, CSF1R, GPD2, BMP2, PTPN3, MAP2K1, TAOK1, MET, MAP2K4, BMX, TRIO, HGF, EPHA2, KDR, CDC42BPG, P2RX7, NDUFV2, TGFBR3, GRK5, ABL1…	0.151056
GOTERM_BP_FAT	GO:0006793~phosphorus metabolic process	123	PDP2, ATP6AP1, RPS6KB1, PRKX, TGFB2, MAP3K5, MDFIC, AAK1, MAP3K9, IL1B, PRKACB, INSR, C5AR1, PTPRF, PTPRG, PTPRH, PTPRN2, PIK3CD, PTPRR, WNK1, WEE1, SCYL2, PDGFRA, ERC1, CCL2, SSH1, ADORA2B, ERBB3, STK10, STK17B, PXK, MAPKAPK2, UHMK1, C9ORF96, GPD1L, DUSP14, DUSP16, DYRK2, CSF1R, GPD2, BMP2, PTPN3, MAP2K1, TAOK1, MET, MAP2K4, BMX, TRIO, HGF, EPHA2, KDR, CDC42BPG, P2RX7, NDUFV2, TGFBR3, GRK5, ABL1…	0.151056
GOTERM_BP_FAT	GO:0016051~carbohydrate biosynthetic process	21	GPD2, SORD, NDST1, CMAS, GNE, DSE, CSGALNACT1, ATF4, ATF3, GBE1, HAS1, XYLT1, GFPT1, GFPT2, CSGALNACT2, CHST11, PGM1, ENO2, B3GNT2, EXT1, COG2	0.152292
GOTERM_BP_FAT	GO:0045859~regulation of protein kinase activity	51	ADCY6, CCNT1, ZEB2, PDCD4, SPRY4, TGFB2, SPRY2, MAP3K5, MDFIC, MAP3K9, SPRED2, IL1B, SHC1, PRKACB, FGF2, INSR, PRKCA, C5AR1, PKIG, ELANE, HERC5, ACVR2B, TNFRSF10B, LAX1, HIPK3, ZFYVE28, GADD45B, GADD45A, TNF, ADORA2B, FPR1, KITLG, BDKRB1, CCNG1, TRIB1, AKT1S1, MAP3K1, PPP2CA, DUSP16, CD24, MAP2K1, SPHK1, MET, HGF, CBLC, P2RX7, CDKN1A, DUSP2, LRP8, DUSP6, CBS	0.15469
GOTERM_CC_FAT	GO:0031228~intrinsic to Golgi membrane	12	CSGALNACT1, ST3GAL1, ST6GALNAC6, ST3GAL3, ST3GAL2, SGMS2, ST3GAL5, ST8SIA4, ST8SIA5, CSGALNACT2, B3GNT2, STEAP2	0.158026
GOTERM_CC_FAT	GO:0019898~extrinsic to membrane	68	OSBP, SEC31A, PTGS2, CYP2S1, GNPNAT1, VPS37B, VPS37C, FRMD5, AAK1, FXC1, VPS4B, SNTB2, MSN, GOLGA3, GOLGA2, PRKCA, SYNRG, MAGI2, FLOT2, LRRC1, FARP1, PLAUR, FARP2, RND3, PITPNM3, GNB1, SH3KBP1, SDCBP, ERC1, GRB14, PHLPP2, APC2, NAPG, LANCL1, GNG11, EEA1, ARF6, GIPC1, PXK, RFFL, GNG12, RIMS2, MTMR2, AHRR, CDC42EP2, SH3GLB1, NUMB, RAC1, CDC42EP3, MTMR4, EHD3, PHLDA2, SVEP1, PTPN3, APPL1, TAB2, PLEK…	0.15878
GOTERM_BP_FAT	GO:0006869~lipid transport	26	CHKA, PPARA, OSBP, PPARD, GULP1, PITPNA, ATP10D, BDKRB2, APOA4, APOH, ATP8B1, VPS4B, LBP, ATP8B4, SOAT1, CPT1B, OSBPL9, ATP11A, ATP11C, NPC1, P2RX7, ATP9A, FABP3, OSBPL11, APOL6, CLN8	0.160329
GOTERM_CC_FAT	GO:0031224~intrinsic to membrane	594	C20ORF106, SGMS2, VKORC1L1, SLC9A3, KIAA0319L, TMEM143, ACBD5, LPHN3, NKPD1, C9ORF46, JAGN1, RAB27B, OR5R1, NCF2, PTPRF, PTPRG, AIG1, PTPRH, LIFR, UBE2J1, PTPRR, COLEC12, SSPN, PLAUR, NPC1, SIRPG, PITPNM3, BACE2, F3, SPAG4, HSD11B1, FAM18B2, ORAI2, IL1R1, ERBB3, TMEM121, SYPL2, TMEM50B, TMEM129, GORASP2, PVRL2, KLRF1, ACER3, MAOA, TMEM120B, PPAPDC1B, ATP11A, PPAPDC1A, ATP11C, BFAR, GOLGA7B, APCDD…	0.160905
GOTERM_CC_FAT	GO:0044432~endoplasmic reticulum part	51	SEC24B, TUSC3, SEC24A, PTGS2, ATL1, CYP2S1, MRVI1, UBQLN4, APOA4, PIGM, INSIG2, PIGF, P4HA1, AGPAT9, PGAP2, SPTLC2, SPTLC3, PIGX, CDS1, PIGO, TMEM38B, MAGT1, ASPHD2, FKBP14, HSD11B1, EXT1, CLN6, ARL6IP1, OSTC, MUTED, CALU, FMO5, TAP2, HSPA5, TRAM1, PPAP2B, UPK2, SOAT1, PLP2, ACER3, RAB2B, HERPUD1, ITPR1, PORCN, ERP44, ATP2A2, SUMF1, GOSR2, CYP2R1, RCN1, SSR3	0.163182
GOTERM_CC_FAT	GO:0031300~intrinsic to organelle membrane	26	SGMS2, BNIP3, ATP6V1G2, ST3GAL1, ST6GALNAC6, FMO5, ST3GAL3, ST3GAL2, ST3GAL5, INSIG2, PEX2, B3GNT2, HSPA5, UPK2, IMMT, PORCN, CSGALNACT1, P2RX7, ASPHD2, ST8SIA4, ST8SIA5, CSGALNACT2, RHOT1, STEAP2, EXT1, SSR3	0.163555
GOTERM_BP_FAT	GO:0051338~regulation of transferase activity	54	ADCY6, CCNT1, ZEB2, PDCD4, SPRY4, TGFB2, SPRY2, MAP3K5, MDFIC, MAP3K9, SPRED2, IL1B, SHC1, PRKACB, FGF2, INSR, PRKCA, C5AR1, ELANE, PKIG, HERC5, IRS1, ACVR2B, TNFRSF10B, LAX1, HIPK3, ZFYVE28, GADD45B, GADD45A, CLN8, TNF, ADORA2B, FPR1, KITLG, BDKRB1, CCNG1, TRIB1, AKT1S1, PPP2CA, MAP3K1, DUSP16, RAC1, CD24, MAP2K1, SPHK1, MET, HGF, CBLC, P2RX7, CDKN1A, DUSP2, LRP8, DUSP6, CBS	0.164179
GOTERM_BP_FAT	GO:0007264~small GTPase mediated signal transduction	46	RAB5C, GRB2, MRAS, RHOQ, ARF6, MAPKAPK2, RAB1A, ARL5A, ARHGAP6, ARHGAP1, RAC1, RAPGEF6, RALA, SHC1, RAB27B, RAPGEF2, RAB20, ARL5B, SHC2, FGF2, RAB21, RAP2B, RAP2A, RAB2B, RABL3, MAP2K1, RREB1, ARHGEF7, ARL6, RAB7L1, FARP2, RND2, RND3, ARHGAP31, ARF1, RAB18, GNB1, RASSF1, ARF4, RHOT1, SDCBP, RAB15, RHEB, ARL8A, RAB39, RAB38	0.164209
KEGG_PATHWAY	hsa04640:Hematopoietic cell lineage	18	CSF3, IL4, CSF2, IL1R1, IL6, TNF, ITGA2, KITLG, ITGB3, IL7R, IL11, CD19, TFRC, CD44, MS4A1, IL1B, IL1A, CSF1R	0.164722
GOTERM_CC_FAT	GO:0005912~adherens junction	27	KCNJ15, LIMS1, LIMA1, SHROOM2, LIMS2, SHROOM3, BCAR1, FERMT2, FHL2, OXTR, GJA1, PXN, VCL, CD44, PVRL2, MS4A1, ARHGEF7, FBLIM1, ITGA2, ACTN1, ARHGAP26, VASP, ARHGAP31, SH3KBP1, SDCBP, TRIP6, PARVA	0.164818
GOTERM_BP_FAT	GO:0045017~glycerolipid biosynthetic process	17	PGAP2, CHKA, CPT1B, FGF7, IMPA1, PIK3C2A, PIGX, PNPLA3, PIGO, PLAUR, DGAT1, PIGM, PIGF, SH3GLB1, PI4K2A, AGPAT9, FABP3	0.164909
GOTERM_BP_FAT	GO:0010827~regulation of glucose transport	10	PRKCA, SLC1A2, TNF, ERBB3, RHOQ, IL1B, APPL1, INSR, IRS1, PIK3R1	0.165329
GOTERM_BP_FAT	GO:0002697~regulation of immune effector process	20	IL4, ICAM1, MICB, IL6, TNF, ADORA2B, C3, NDFIP1, APOBEC3G, TNFSF12, IL7R, FOXP1, P2RX7, IL20RB, TAP2, PVRL2, IL1B, CD24, LBP, IL13RA1	0.165386
GOTERM_BP_FAT	GO:0043090~amino acid import	5	SLC1A2, SLC1A3, SLC6A1, CLN8, SLC1A1	0.165408
GOTERM_BP_FAT	GO:0043092~L-amino acid import	5	SLC1A2, SLC1A3, SLC6A1, CLN8, SLC1A1	0.165408
GOTERM_BP_FAT	GO:0044093~positive regulation of molecular function	79	BTRC, ADCY6, CXCR2, TLR4, ZEB2, PMAIP1, GDNF, TGFB2, APOA4, ARHGAP6, MAP3K5, MYD88, MDFIC, MAP3K9, TICAM1, APOH, IL1B, SHC1, PSMD5, PRKACB, PSMD6, INSR, FGF2, MYC, IRAK2, ICAM1, C5AR1, ELANE, CYCS, IRS1, UBE2N, GRM5, ACVR2B, TNFRSF10B, HIF1A, NCOA3, CHRM2, GNB1, F3, HIPK2, GADD45B, ERC1, TNF, ADORA2B, FPR1, KITLG, ANAPC10, BDKRB1, GCGR, TPM1, GCH1, VDR, HRH1, P2RY4, MAP3K1, P2RY1, RAC1, CD24, IL4…	0.16657
GOTERM_BP_FAT	GO:0008610~lipid biosynthetic process	48	CHKA, FGF7, IMPA1, CYB5R2, SGMS2, PTGS2, GNE, OLAH, EPT1, DGAT2L7, FAR1, ST6GALNAC6, PIGM, B3GNT5, ST3GAL5, PIGF, SH3GLB1, AGPAT9, SRD5A1, PRKAA2, SCD5, FGF2, ACSL3, CPT1B, PGAP2, CRLS1, LPGAT1, SPTLC2, SPTLC3, CMAS, PIGX, PIK3C2A, FADS2, PISD, CDS1, PNPLA3, PIGO, PLAUR, GGT5, P2RX7, DGAT1, ST8SIA5, PI4K2A, HSD11B1, FABP3, MBOAT2, CLN8, DEGS1	0.169788
GOTERM_CC_FAT	GO:0005789~endoplasmic reticulum membrane	41	ARL6IP1, OSTC, SEC24B, SEC24A, TUSC3, ATL1, CYP2S1, MRVI1, UBQLN4, FMO5, PIGM, INSIG2, PIGF, AGPAT9, HSPA5, TRAM1, PPAP2B, UPK2, SOAT1, RAB2B, ACER3, PLP2, PGAP2, HERPUD1, SPTLC2, SPTLC3, PIGX, CDS1, PORCN, PIGO, ITPR1, TMEM38B, ERP44, MAGT1, ATP2A2, ASPHD2, HSD11B1, CYP2R1, GOSR2, EXT1, SSR3	0.169792
GOTERM_BP_FAT	GO:0046486~glycerolipid metabolic process	28	CHKA, FGF7, IMPA1, PIP5K1A, APOA4, PIGM, PIGF, SH3GLB1, PIKFYVE, AGPAT9, APOH, SLC22A4, PIK3R1, CPT1B, PGAP2, PIK3C2A, PIGX, ALDH5A1, PIK3CD, PNPLA3, PIGO, PLAUR, DGAT1, PITPNM3, PI4K2A, FABP3, PON1, PIP4K2C	0.170292
GOTERM_BP_FAT	GO:0043406~positive regulation of MAP kinase activity	20	TNF, C5AR1, ADORA2B, MAP2K1, MET, ELANE, FPR1, KITLG, ZEB2, HGF, P2RX7, MAP3K5, MDFIC, MAP3K9, MAP3K1, IL1B, SHC1, CD24, INSR, FGF2	0.171223
GOTERM_BP_FAT	GO:0045935~positive regulation of nucleobase, nucleoside, nucleotide and nucleic acid metabolic process	83	PPARA, ELF1, PAX6, RHOQ, TP63, TNFSF12, RORA, GDNF, HNRPLL, CBFB, IL11, ZBTB38, MDFIC, ZNF148, FOXF1, SHC1, YAP1, INSR, FGF2, MYC, SERTAD2, EGR1, SATB2, MED14, SIX4, CDK2, DDIT3, UBE2N, MURC, HIF1A, NCOA3, MED17, JUN, ZMIZ1, HIPK2, VEGFA, SIX1, PDGFRA, VGLL2, RNF20, CSF2, TNF, ADORA2B, ABLIM3, PPM1A, KITLG, FHL2, NFKBIA, LIF, PLAGL1, NPAS2, REL, MAP3K1, KDM3A, RUNX2, MAF, IL4, KLF6, DVL3, BMP2, I…	0.171275
GOTERM_MF_FAT	GO:0004721~phosphoprotein phosphatase activity	31	PDP2, PHLPP2, SSH1, CDC14B, PPM1A, RNGTT, MTMR2, DUSP14, PPP2CA, PPP2CB, DUSP16, PPP3CC, DNAJC6, CTDSP2, MTMR6, PPAP2B, MTMR4, PPTC7, PTPRE, MAP2K1, PTPN3, PTPRF, PTPRG, PTPRN2, PTPRH, CYCS, PTPRR, CTDSPL2, DUSP2, DUSP1, DUSP6	0.172043
GOTERM_MF_FAT	GO:0016791~phosphatase activity	44	IMPA2, IMPA1, PDP2, PHLPP2, SSH1, CDC14B, PPM1A, PSPH, OCRL, RNGTT, MTMR2, DUSP14, PAPL, PPP2CA, PPP2CB, NT5C2, DUSP16, DNAJC6, PPP3CC, INPP5E, CTDSP2, C12ORF5, MTMR6, NT5E, PPAP2B, MTMR4, PPTC7, PTPRE, MAP2K1, PTPRF, PTPN3, PTPRG, PTPRN2, PTPRH, CYCS, PTPRR, EPHX2, CTDSPL2, MTMR12, DUSP2, DUSP1, PON1, PON2, DUSP6	0.172361
GOTERM_BP_FAT	GO:0046942~carboxylic acid transport	26	PPARA, SLC36A1, PPARD, SLC6A1, SLC38A7, BDKRB2, SLC7A5, SLC1A2, SLC1A3, ATP8B1, SLC22A4, SLC22A5, SLC1A1, CPT1B, SLC6A15, SLC3A1, SLC7A11, SLC16A3, SLC17A5, SLC6A9, SLC16A5, SLC16A7, SLC16A6, FABP3, SLC38A1, CLN8	0.172564
KEGG_PATHWAY	hsa04114:Oocyte meiosis	21	MAP2K1, PPP2R5B, PPP2R5A, BTRC, ADCY6, ESPL1, ANAPC10, ITPR1, PRKX, CDK2, YWHAH, RPS6KA2, PPP2CA, PPP2CB, CAMK2D, PPP3CC, PRKACB, SMC1A, FBXW11, CALM1, SMC1B	0.172598
GOTERM_CC_FAT	GO:0031090~organelle membrane	135	SYT1, TUSC3, SEC31A, AP4E1, SGMS2, CHMP7, UBQLN4, SLC35A2, ST3GAL1, DAB2, ST3GAL3, ST3GAL2, ST3GAL5, INSIG2, SLC25A23, VPS4B, ABCB10, RAB27B, HADH, INSR, RAB21, SCAMP5, CRLS1, GATM, SPTLC2, SPTLC3, SUCLG1, PNPLA8, SLC25A31, SLC25A33, SCYL2, ASPHD2, SLC25A36, PI4K2A, HSD11B1, ARL8A, EXT1, ARL6IP1, GRB2, GIPC1, ITGB3, TK2, LAPTM5, DOPEY2, B3GNT2, TRAM1, UPK2, GPD2, GABARAPL2, ACER3, HERPUD1, MAOA, …	0.173298
GOTERM_BP_FAT	GO:0015807~L-amino acid transport	8	SLC36A1, SLC1A2, SLC1A3, SLC6A1, SLC3A1, SLC7A5, CLN8, SLC1A1	0.173426
GOTERM_BP_FAT	GO:0006643~membrane lipid metabolic process	17	ACER3, SGMS2, SPTLC2, SPTLC3, ALDH5A1, CREM, SPHK1, PSAPL1, ST6GALNAC6, P2RX7, B3GNT5, ST3GAL5, PPP2CA, ST8SIA5, NSMAF, CLN8, CLN6	0.173552
GOTERM_BP_FAT	GO:0030036~actin cytoskeleton organization	36	CXCL1, LIMA1, SHROOM3, SSH1, WASF3, PREX1, MRAS, BCAR1, FERMT2, RHOQ, ARF6, CYTH2, ARPC5, TPM1, CORO2B, ARHGAP6, PFN2, CDC42EP2, RAC1, RALA, OBSL1, SH2B2, ACTN1, VASP, ARHGAP26, ARPC1A, RND3, CDC42BPG, AMOT, SDCBP, WASL, ABL1, ABL2, DBN1, LCP1, PARVA	0.174047
KEGG_PATHWAY	hsa04620:Toll-like receptor signaling pathway	20	CCL3, IL6, TNF, MAP2K1, IL8, PIK3CD, MAP2K4, NFKBIA, TLR4, TAB2, IFNAR1, CXCL10, MYD88, IRF5, JUN, TICAM1, RAC1, IL1B, LBP, PIK3R1	0.174147
GOTERM_BP_FAT	GO:0045926~negative regulation of growth	21	PLXNA3, PSRC1, ADIPOR2, SMAD4, SMAD3, TP63, OSGIN1, BDKRB1, TGFB2, PHF17, DAB2, RNF6, CTH, CDKN1A, NDRG3, SEMA4F, PPP2CA, GDF9, SEMA3A, FGF2, SERTAD2	0.174521
GOTERM_BP_FAT	GO:0051092~positive regulation of NF-kappaB transcription factor activity	11	UBE2N, IRAK2, ICAM1, IL6, TNF, MYD88, TICAM1, TGFBR3, IL1B, TLR4, ERC1	0.175876
GOTERM_BP_FAT	GO:0015849~organic acid transport	26	PPARA, SLC36A1, PPARD, SLC6A1, SLC38A7, BDKRB2, SLC7A5, SLC1A2, SLC1A3, ATP8B1, SLC22A4, SLC22A5, SLC1A1, CPT1B, SLC6A15, SLC3A1, SLC7A11, SLC16A3, SLC17A5, SLC6A9, SLC16A5, SLC16A7, SLC16A6, FABP3, SLC38A1, CLN8	0.177245
GOTERM_BP_FAT	GO:0050921~positive regulation of chemotaxis	9	PRKCA, IL6, IL8, F3, VEGFA, F2RL1, SMAD3, ITGA2, KDR	0.177698
KEGG_PATHWAY	hsa04666:Fc gamma R-mediated phagocytosis	19	PRKCA, MAP2K1, WASF3, SPHK1, PIK3CD, ARF6, RPS6KB1, ARPC5, PIP5K1A, PRKCE, VASP, ARPC1A, MYO10, GAB2, PIKFYVE, RAC1, WASL, PPAP2B, PIK3R1	0.177754
GOTERM_BP_FAT	GO:0032870~cellular response to hormone stimulus	24	SOCS2, ERBB3, GRB2, BCAR1, IGFBP7, ADCY6, ADIPOR2, ITGA2, RHOQ, GNG11, RPS6KB1, GNG12, APPL1, IRS1, GCGR, DUSP1, GNB1, SH2B2, SHC1, KDM3A, PRKACB, HDAC9, INSR, PIK3R1	0.178231
GOTERM_BP_FAT	GO:0007010~cytoskeleton organization	61	LIMA1, WASF3, PREX1, BCAR1, FERMT2, RHOQ, TTL, KIF2B, ARHGAP6, RANBP9, ANK3, RALA, TBCE, ACTN1, ESPL1, VASP, ARHGAP26, ARPC1A, RND3, SGCG, BUB1B, SDCBP, SGCD, WASL, STMN1, CLN8, DBN1, GADD45A, LCP1, PARVA, ABLIM1, CXCL1, CCL3, SHROOM3, SSH1, AGFG1, ABLIM3, MRAS, ARF6, CYTH2, ARPC5, TPM1, CORO2B, PFN2, CDC42EP2, RAC1, NEFH, OBSL1, SH2B2, TEKT4, PSRC1, DOCK7, MID1, CDC42BPG, MAFIP, ERBB2IP, SVIL, A…	0.179033
KEGG_PATHWAY	hsa04722:Neurotrophin signaling pathway	23	IRAK2, MAP2K1, GRB2, PIK3CD, NFKBIA, MAPKAPK2, IRS1, MAP3K5, ATF4, YWHAH, RPS6KA2, JUN, MAP3K1, RAC1, CAMK2D, SH2B3, SORT1, SH2B2, SHC1, ABL1, SHC2, PIK3R1, CALM1	0.17939
GOTERM_BP_FAT	GO:0030593~neutrophil chemotaxis	7	PRKCA, CCL2, IL8, CXCL3, IL1B, CXCR2, TGFB2	0.1802
KEGG_PATHWAY	hsa04520:Adherens junction	16	TCF7, PTPRF, WASF3, NLK, MET, SMAD4, SMAD3, ACTN1, ACVR1C, VCL, FARP2, RAC1, PVRL2, WASL, YES1, INSR	0.18306
GOTERM_BP_FAT	GO:0006665~sphingolipid metabolic process	16	ACER3, SGMS2, SPTLC2, SPTLC3, ALDH5A1, CREM, SPHK1, PSAPL1, ST6GALNAC6, P2RX7, ST3GAL5, PPP2CA, ST8SIA5, NSMAF, CLN8, CLN6	0.183884
KEGG_PATHWAY	hsa04810:Regulation of actin cytoskeleton	35	FGF18, FGF7, SSH1, APC2, FGF14, MRAS, BCAR1, ITGA10, FGF13, BDKRB1, ITGB3, PIP5K1A, GNG12, BDKRB2, ARPC5, PXN, VCL, PFN2, RAC1, PIKFYVE, MSN, FGF2, PIK3R1, MAP2K1, ARHGEF7, PIK3CD, ACTN1, ITGA2, ARPC1A, CHRM2, ARAF, PDGFRA, WASL, PIP4K2C, SLC9A1	0.184004
GOTERM_BP_FAT	GO:0009991~response to extracellular stimulus	35	PPARA, KYNU, MICB, CCL2, ADORA2B, PTGS2, IGFBP7, GDAP1, RPS6KB1, GCGR, VDR, SLC1A2, CD44, SLC30A4, IL1B, ANGPT1, HSPA5, TNRC6A, INSR, BMP2, STC2, GATM, SOCS3, AXL, ADIPOR2, ITGA2, C12ORF44, DDIT3, CDKN1A, P2RX7, TFRC, DUSP1, JUN, STC1, ATG16L1	0.184049
GOTERM_BP_FAT	GO:0051254~positive regulation of RNA metabolic process	66	PPARA, ELF1, PAX6, TP63, RHOQ, RORA, GDNF, HNRPLL, CBFB, IL11, ZBTB38, MDFIC, ZNF148, FOXF1, YAP1, MYC, FGF2, SERTAD2, EGR1, SATB2, MED14, SIX4, MURC, HIF1A, NCOA3, MED17, JUN, ZMIZ1, HIPK2, VEGFA, SIX1, VGLL2, TNF, ABLIM3, PPM1A, FHL2, NFKBIA, PLAGL1, LIF, NPAS2, REL, MAP3K1, RUNX2, MAF, IL4, KLF6, DVL3, IL6, BMP2, CEBPB, MAP2K1, PSRC1, SMAD4, SMAD3, CREB5, SMAD1, DLX2, RNF6, ATF4, CSRNP3, SP1, …	0.190035
GOTERM_BP_FAT	GO:0051094~positive regulation of developmental process	42	CSF2, PPARD, TNF, PAX6, KITLG, OXTR, RPS6KB1, JAG1, TNFSF12, IL7R, TGFB2, LIF, ZFP91, CASP6, NUMB, IL1B, RUNX2, DDAH1, FGF2, INSR, IL1A, ANGPTL4, PRKCA, BMP2, IL6, MAP2K1, PTPRF, SOCS3, SPHK1, SMAD4, SMAD3, SMAD1, VEGFC, ACVR2B, P2RX7, WNT7B, HIF1A, ETS1, JUN, F3, AMOT, HDAC9	0.191786
GOTERM_BP_FAT	GO:0010035~response to inorganic substance	33	SYT1, IMPA1, SEC31A, SLC6A1, PTGS2, TPM1, PXN, APOA4, CASP6, AHRR, SLC1A3, PPP2CB, SLC30A4, AANAT, NDRG1, NEDD4L, INSR, FANCC, TXNIP, PRKCA, KCNMA1, GATM, CNGA3, DDIT3, CDKN1A, P2RX7, NPC1, TFRC, DUSP1, JUN, PDGFRA, CYBRD1, CALM1	0.192747
KEGG_PATHWAY	hsa04916:Melanogenesis	19	PRKCA, WNT5A, DVL3, TCF7, WNT5B, MAP2K1, ADCY6, FZD1, KITLG, FZD5, FZD4, FZD7, PRKX, FZD6, WNT7B, CREB3L2, CAMK2D, PRKACB, CALM1	0.194077
GOTERM_MF_FAT	GO:0008083~growth factor activity	30	CXCL1, CSF3, CSF2, FGF18, FGF7, FGF14, ATP6AP1, KITLG, FGF13, OSGIN1, JAG1, GDNF, IL11, TGFB2, LIF, ZFP91, CTGF, IL1B, GDF9, FGF2, NRG2, IL4, IL6, BMP2, HGF, VEGFC, VEGFA, GDF11, HBEGF, GDF15	0.194145
GOTERM_BP_FAT	GO:0051051~negative regulation of transport	24	PRKCA, TNF, PTGS2, ERBB3, PKIG, NDFIP1, NFKBIA, NDFIP2, ARF6, ITGB3, PXK, IL11, ACVR1C, LIF, RAC1, PKD2, NLRP12, IL1B, NEDD4L, INSR, KCNQ1, RSC1A1, CALM1, SCAMP5	0.197318
GOTERM_BP_FAT	GO:0032675~regulation of interleukin-6 production	10	P2RX7, IL6, CEBPB, TNF, ADORA2B, TICAM1, NLRP12, IL1B, TLR4, LBP	0.197741
GOTERM_BP_FAT	GO:0045944~positive regulation of transcription from RNA polymerase II promoter	53	PPARA, ELF1, PAX6, TP63, RHOQ, RORA, GDNF, CBFB, IL11, ZBTB38, ZNF148, YAP1, MYC, FGF2, EGR1, SATB2, MED14, SIX4, MURC, HIF1A, MED17, ZMIZ1, JUN, HIPK2, VEGFA, SIX1, VGLL2, TNF, ABLIM3, NFKBIA, PLAGL1, LIF, NPAS2, MAP3K1, RUNX2, IL4, MAF, KLF6, IL6, BMP2, CEBPB, SMAD4, SMAD3, SMAD1, DLX2, ATF4, SP1, RNF4, CSRNP3, ETS1, CSRNP1, NFIC, PBX2	0.197876
GOTERM_BP_FAT	GO:0050729~positive regulation of inflammatory response	9	PRKCA, IL6, ADORA2B, C3, NLRP12, ITGA2, TLR4, LBP, CD24	0.1994
GOTERM_BP_FAT	GO:0045768~positive regulation of anti-apoptosis	9	CDKN1A, IL6, DUSP1, LIFR, ANGPT1, SMAD1, ERC1, RASA1, SLC9A1	0.1994
KEGG_PATHWAY	hsa04150:mTOR signaling pathway	12	VEGFC, HIF1A, EIF4E, RPS6KA2, PIK3CD, VEGFA, RHEB, RPS6KB1, PRKAA2, PIK3R1, EIF4E1B, DDIT4	0.202007
GOTERM_MF_FAT	GO:0000287~magnesium ion binding	67	IMPA2, PDP2, IMPA1, ADCY6, RNASEH1, ATP10D, EPT1, PSPH, CNOT6, TTL, ACVR1C, MTHFD2, MAP3K5, CLP1, NT5C2, ATP8B1, PRKACB, NSF, ATP8B4, KCNMA1, POLK, NMNAT2, NUDT19, POLH, ATP4A, PFKM, ARL6, CDS1, WEE1, NME6, MAST4, ACVR2B, ATP9A, PI4K2A, PGM1, SLC41A1, SRXN1, HACL1, MMGT1, PPM1A, DCK, ITGA10, MTHFS, MAP3K1, ENO2, DYRK2, PRKAA2, ACSL3, PPTC7, AMHR2, MTHFD2L, MAT2A, NLK, SPHK1, EPHX2, ATP11A, ITGA2,…	0.207665
GOTERM_BP_FAT	GO:0010574~regulation of vascular endothelial growth factor production	5	IL6, HIF1A, ADORA2B, IL1B, IL1A	0.212234
GOTERM_BP_FAT	GO:0043536~positive regulation of blood vessel endothelial cell migration	5	VEGFC, VEGFA, AMOT, HDAC9, FGF2	0.212234
GOTERM_BP_FAT	GO:0033574~response to testosterone stimulus	5	CASP6, DUSP1, CA9, RPS6KB1, INSR	0.212234
GOTERM_BP_FAT	GO:0060325~face morphogenesis	5	CSRNP1, ARID5B, TIPARP, PDGFRA, MMP2	0.212234
GOTERM_BP_FAT	GO:0035121~tail morphogenesis	4	CHST11, TP63, RIPPLY2, HES7	0.21367
GOTERM_BP_FAT	GO:0048008~platelet-derived growth factor receptor signaling pathway	7	TXNIP, CSRNP1, ARID5B, BCAR1, VEGFA, TIPARP, PDGFRA	0.214501
GOTERM_BP_FAT	GO:0032496~response to lipopolysaccharide	16	CCL2, PTGS2, SOCS3, NFKBIA, BDKRB1, TLR4, RPS6KB1, TRIB1, GCH1, P2RX7, MYD88, KCNJ8, JUN, TICAM1, IL1B, LBP	0.214681
GOTERM_BP_FAT	GO:0051052~regulation of DNA metabolic process	21	IL4, CSF2, NBN, POLH, NDFIP1, KITLG, RAD9A, UBE2V2, TNFSF12, IL7R, CDK2, UBE2N, JUN, PPP2CA, PDGFRA, SHC1, KPNA2, INSR, MYC, KPNA1, RAD17	0.217861
GOTERM_CC_FAT	GO:0016021~integral to membrane	572	C20ORF106, SGMS2, VKORC1L1, SLC9A3, KIAA0319L, TMEM143, ACBD5, LPHN3, NKPD1, C9ORF46, JAGN1, OR5R1, NCF2, PTPRF, PTPRG, AIG1, PTPRH, LIFR, UBE2J1, PTPRR, COLEC12, SSPN, PLAUR, NPC1, SIRPG, PITPNM3, BACE2, F3, SPAG4, HSD11B1, FAM18B2, ORAI2, IL1R1, ERBB3, TMEM121, SYPL2, TMEM50B, TMEM129, PVRL2, KLRF1, ACER3, MAOA, TMEM120B, PPAPDC1B, ATP11A, PPAPDC1A, ATP11C, BFAR, APCDD1L, KCNJ8, TGFBR3, BTBD11,…	0.217939
KEGG_PATHWAY	hsa00532:Chondroitin sulfate biosynthesis	7	CSGALNACT1, XYLT1, UST, CHST11, CSGALNACT2, CHSY1, DSE	0.221729
GOTERM_BP_FAT	GO:0010171~body morphogenesis	6	CDON, CSRNP1, ARID5B, TIPARP, PDGFRA, MMP2	0.223302
GOTERM_BP_FAT	GO:0007626~locomotory behavior	41	CXCL1, PLXNA3, CCL3, CCL2, CXCL3, CCR1, CXCL2, FPR1, CXCR2, GDNF, CXCL10, TGFB2, CCL26, NPAS2, CCL3L3, RAC1, RALA, IL1B, SEMA3A, FGF2, KCNMA1, IL4, PRKCA, PLP2, IL6, C5AR1, MAP2K1, IL8, CMKLR1, TBCE, ANKH, PLAUR, HIPK2, ADRA1B, AMOT, SERPIND1, PBX3, CLN8, PLAU, CMTM6, CLN6	0.224475
GOTERM_BP_FAT	GO:0031960~response to corticosteroid stimulus	17	PRKCA, KCNMA1, IL6, CCL2, TNF, PTGS2, MAP2K1, IGFBP7, SLC9A3, IL1RN, RPS6KB1, CNGA3, CDKN1A, DUSP1, AANAT, IL1B, INSR	0.225094
GOTERM_BP_FAT	GO:0050900~leukocyte migration	13	PRKCA, ICAM1, IL6, CCL2, TNF, IL8, CXCL3, ELANE, CXCR2, TGFB2, IL1B, CD24, MSN	0.228221
GOTERM_BP_FAT	GO:0032880~regulation of protein localization	24	CARD8, IL6, TNF, PKIG, NDFIP1, SMAD4, SMAD3, NFKBIA, NDFIP2, RHOQ, APPL1, UHMK1, TGFB2, SLC26A4, VEGFC, P2RX7, NLRP12, GLMN, IL1B, TRIP6, IL1A, PIK3R1, LCP1, SCAMP5	0.230884
GOTERM_CC_FAT	GO:0000267~cell fraction	132	SLC6A1, PTGS2, PPP2R5A, PDLIM5, ADCY6, RPS6KB1, RAB1A, ANK3, LRRC59, SLC2A1, CTDSP2, NSMAF, INSR, MAGI2, KCND2, PTPRF, PKIG, WNK1, PDE4D, IRS1, PNPLA8, BACE2, PI4K2A, VAMP3, SLC38A1, ERC2, GRB14, EMP1, WNT5A, SNX9, CCL3, NAPG, MMD, GIPC1, CD70, ARF6, BDKRB1, RAC1, GABARAPL2, MAP2K1, GNRH2, MET, SPHK1, EPHX2, GPR137B, PPIF, BFAR, P2RX7, ATP2A2, KCNJ8, ADRA1B, PON1, SYTL2, CYP2R1, GRK5, HSPA13, RSC…	0.236943
GOTERM_MF_FAT	GO:0032555~purine ribonucleotide binding	221	TARS2, TUBB2B, TUBB2A, RP2, ADCY6, PRKX, RAB1A, MAP3K5, MAP3K9, VPS4B, ABCB10, RAB27B, RAB20, RAB21, GTPBP1, SUCLG1, GTPBP8, KIF5C, PIK3CD, ABCC11, WNK1, UBE2J1, NME6, RND2, RND3, RAB18, NAV2, SCYL2, PDGFRA, RAB15, ARL8A, CHKA, ERBB3, TDRD9, STK17B, ARF6, PXK, TK2, UHMK1, QRSL1, RAC1, KIF3B, MAP2K1, TAOK1, MAP2K4, SPHK1, TRIO, ATP11A, ATP11C, ATP13A3, RAB7L1, KIF3C, EPHA2, KDR, CDC42BPG, CCT5, OA…	0.24222
GOTERM_MF_FAT	GO:0032553~ribonucleotide binding	221	TARS2, TUBB2B, TUBB2A, RP2, ADCY6, PRKX, RAB1A, MAP3K5, MAP3K9, VPS4B, ABCB10, RAB27B, RAB20, RAB21, GTPBP1, SUCLG1, GTPBP8, KIF5C, PIK3CD, ABCC11, WNK1, UBE2J1, NME6, RND2, RND3, RAB18, NAV2, SCYL2, PDGFRA, RAB15, ARL8A, CHKA, ERBB3, TDRD9, STK17B, ARF6, PXK, TK2, UHMK1, QRSL1, RAC1, KIF3B, MAP2K1, TAOK1, MAP2K4, SPHK1, TRIO, ATP11A, ATP11C, ATP13A3, RAB7L1, KIF3C, EPHA2, KDR, CDC42BPG, CCT5, OA…	0.24222
GOTERM_CC_FAT	GO:0017119~Golgi transport complex	5	COG5, COG6, COG7, GOLGA3, COG2	0.244394
GOTERM_MF_FAT	GO:0017076~purine nucleotide binding	225	TARS2, TUBB2B, TUBB2A, RP2, ADCY6, PRKX, RAB1A, MAP3K5, MAP3K9, VPS4B, ABCB10, RAB27B, RAB20, RAB21, GTPBP1, SUCLG1, GTPBP8, KIF5C, PIK3CD, ABCC11, WNK1, UBE2J1, NME6, RND2, RND3, RAB18, NAV2, SCYL2, PDGFRA, RAB15, ARL8A, CHKA, ERBB3, TDRD9, STK17B, ARF6, PXK, TK2, UHMK1, QRSL1, RAC1, KIF3B, MAP2K1, TAOK1, MAP2K4, SPHK1, TRIO, ATP11A, ATP11C, ATP13A3, RAB7L1, KIF3C, EPHA2, KDR, CDC42BPG, OASL, CC…	0.245815
GOTERM_MF_FAT	GO:0004842~ubiquitin-protein ligase activity	27	ANAPC10, UBE2R2, MAP3K1, HECTD3, NEDD4L, FBXW11, FBXO7, RNF144B, UBE2J1, UBE2H, BIRC3, TRIM63, UBE2Q1, UBE2N, CBLC, PJA1, RNF6, UHRF2, FBXL5, UBE2W, ZRANB1, SMURF2, UBE2S, RNF20, RNF40, FBXL3, UBE2E1	0.246829
GOTERM_BP_FAT	GO:0002009~morphogenesis of an epithelium	19	BMP2, SHROOM3, LMO4, SMAD4, TP63, ZEB2, JAG1, VASP, ZIC2, FZD6, GZF1, VEGFC, HOXB2, CA9, CD44, ALDH1A3, FOXF1, SIX1, IPMK	0.249217
KEGG_PATHWAY	hsa04062:Chemokine signaling pathway	30	CXCL1, CCL3, CCL2, GRB2, PREX1, CXCL3, CCR1, BCAR1, ADCY6, CXCL2, NFKBIA, CXCR2, GNG11, GNG12, PXN, PRKX, CCL26, CXCL10, RAC1, CCL3L3, SHC1, PRKACB, SHC2, PIK3R1, MAP2K1, IL8, PIK3CD, GNB1, WASL, GRK5	0.252532
GOTERM_BP_FAT	GO:0043408~regulation of MAPKKK cascade	20	IL6, TNF, ZEB2, TLR4, PDCD4, IL11, TGFB2, LIF, ZFP91, P2RX7, MAP3K5, MDFIC, MAP3K9, HIPK3, MAP3K1, HIPK2, IL1B, CD24, INSR, CBS	0.255339
GOTERM_MF_FAT	GO:0019787~small conjugating protein ligase activity	30	UBE2V2, ANAPC10, UBE2R2, SUMO3, MAP3K1, HECTD3, NEDD4L, FBXW11, FBXO7, RNF144B, UBE2J1, UBE2H, BIRC3, TRIM63, UBE2Q1, UBE2N, CBLC, PJA1, RNF6, UHRF2, FBXL5, UBL4A, UBE2W, ZRANB1, SMURF2, UBE2S, RNF20, FBXL3, RNF40, UBE2E1	0.255799
GOTERM_BP_FAT	GO:0048584~positive regulation of response to stimulus	36	MICB, MICA, TNF, ADORA2B, C3, BCAR1, F2RL1, NFKBIA, TLR4, TGFB2, ZFP91, MYD88, LANCL2, TAP2, PVRL2, TICAM1, IL1B, SH2B2, LBP, CD24, IRAK2, PRKCA, IL6, IL8, SMAD3, ITGA2, IRS1, KDR, UBE2N, P2RX7, CD19, LAX1, F3, HIPK2, VEGFA, NLRP12	0.256608
GOTERM_BP_FAT	GO:0000188~inactivation of MAPK activity	7	PRKCA, DUSP2, LAX1, PPP2CA, DUSP16, SPRED2, DUSP6	0.257201
GOTERM_BP_FAT	GO:0060021~palate development	9	ACVR2B, SATB2, CSRNP1, ARID5B, TIPARP, PRRX1, PDGFRA, SMAD4, TGFBR3	0.258707
GOTERM_BP_FAT	GO:0035295~tube development	34	WNT5A, FGF18, FGF7, SHROOM3, LMO4, TP63, ZEB2, GDNF, LGR4, ZIC2, SPRY2, CD44, CTGF, FOXF1, LOX, PLXND1, FGF2, IPMK, BMP2, LIPA, SMAD4, FOXP1, VASP, FZD6, GZF1, KDR, ACVR2B, SP1, SALL1, VEGFA, SIX1, PDGFRA, HSD11B1, GDF11	0.25934
GOTERM_MF_FAT	GO:0005543~phospholipid binding	31	SNX9, SYT1, PAFAH2, PREX1, PITPNA, SNX16, EEA1, PXK, APOA4, PFN2, LANCL2, APOH, SHC1, PIK3R1, ZCCHC2, SH3PXD2A, PIK3C2A, KIF16B, ITPR1, MCTP1, PLEKHA3, ANXA10, F3, ZFYVE28, PON1, CPNE3, SYTL2, ANXA8L2, GRK5, ARAP2, C6ORF145	0.260669
KEGG_PATHWAY	hsa05217:Basal cell carcinoma	12	WNT5A, DVL3, TCF7, WNT7B, BMP2, WNT5B, APC2, FZD1, FZD5, FZD4, FZD7, FZD6	0.260788
GOTERM_BP_FAT	GO:0051353~positive regulation of oxidoreductase activity	8	VDR, HIF1A, TNF, IL1B, ABL1, ABL2, GDNF, GCH1	0.261213
GOTERM_BP_FAT	GO:0031100~organ regeneration	8	LIF, CDKN1A, CCL2, SOCS3, LIFR, APOH, AXL, ANGPT1	0.261213
GOTERM_BP_FAT	GO:0002757~immune response-activating signal transduction	12	UBE2N, IRAK2, MICB, MICA, CD19, MYD88, LAX1, BCAR1, TICAM1, NFKBIA, SH2B2, TLR4	0.269468
GOTERM_BP_FAT	GO:0030384~phosphoinositide metabolic process	15	PGAP2, IMPA1, PIK3C2A, PIGX, PIK3CD, PIP5K1A, PIGO, PLAUR, PIGM, PITPNM3, PIGF, PI4K2A, PIKFYVE, PIK3R1, PIP4K2C	0.270639
GOTERM_BP_FAT	GO:0031349~positive regulation of defense response	15	PRKCA, IRAK2, IL6, MICA, ADORA2B, C3, ITGA2, NFKBIA, TLR4, MYD88, TICAM1, PVRL2, NLRP12, CD24, LBP	0.270639
GOTERM_BP_FAT	GO:0002687~positive regulation of leukocyte migration	6	ICAM1, IL6, VEGFA, F2RL1, ITGA2, BDKRB1	0.272159
GOTERM_BP_FAT	GO:0046627~negative regulation of insulin receptor signaling pathway	6	PRKCA, PTPRF, SOCS3, IL1B, IRS1, GRB14	0.272159
GOTERM_BP_FAT	GO:0045073~regulation of chemokine biosynthetic process	5	IL6, TNF, TICAM1, ELANE, IL1B	0.27253
GOTERM_BP_FAT	GO:0045893~positive regulation of transcription, DNA-dependent	64	PPARA, ELF1, PAX6, TP63, RHOQ, RORA, GDNF, CBFB, IL11, ZBTB38, MDFIC, ZNF148, FOXF1, YAP1, MYC, FGF2, SERTAD2, EGR1, SATB2, MED14, SIX4, MURC, HIF1A, NCOA3, MED17, JUN, ZMIZ1, HIPK2, VEGFA, SIX1, VGLL2, TNF, ABLIM3, PPM1A, FHL2, NFKBIA, PLAGL1, LIF, NPAS2, REL, MAP3K1, RUNX2, IL4, MAF, KLF6, DVL3, IL6, BMP2, CEBPB, PSRC1, SMAD4, SMAD3, CREB5, SMAD1, DLX2, RNF6, ATF4, CSRNP3, SP1, RNF4, ETS1, CSRN…	0.273223
GOTERM_BP_FAT	GO:0048660~regulation of smooth muscle cell proliferation	11	PRKCA, IL6, TNF, PTGS2, JUN, VEGFA, ELANE, HBEGF, ITGA2, RPS6KB1, TRIB1	0.288498
GOTERM_BP_FAT	GO:0031344~regulation of cell projection organization	17	PLXNA3, PTPRF, ITGA2, RHOQ, SMAD1, TTL, ZFP91, RNF6, CDC42EP2, YWHAH, SEMA4F, NUMB, RAC1, RALA, SEMA3A, OMG, DBN1	0.288909
GOTERM_BP_FAT	GO:0009101~glycoprotein biosynthetic process	26	GYPC, OSTC, TUSC3, NDST1, GALNT6, DSE, ST3GAL1, ST6GALNAC6, ST3GAL3, ST3GAL2, B3GNT5, ST3GAL5, CHST11, B3GNT2, TNIP1, PHLDA1, LIPA, CSGALNACT1, MAGT1, COG7, ST8SIA4, ST8SIA5, CSGALNACT2, EXT1, COG2, TM4SF5	0.28911
GOTERM_BP_FAT	GO:0046324~regulation of glucose import	9	PRKCA, SLC1A2, TNF, ERBB3, RHOQ, APPL1, INSR, IRS1, PIK3R1	0.289302
GOTERM_BP_FAT	GO:0015914~phospholipid transport	9	APOA4, P2RX7, PITPNA, ATP9A, ATP8B1, ATP11A, ATP10D, ATP11C, ATP8B4	0.289302
GOTERM_BP_FAT	GO:0060341~regulation of cellular localization	37	CPLX3, SYT1, TNF, ADORA2B, NFKBIA, OXTR, GDNF, UHMK1, IL11, TGFB2, ACVR1C, LIF, ZFP91, IL1B, SCG5, RAB27B, KCNQ1, SNAP25, FGF2, NSF, IL1A, SCAMP5, PRKCA, CARD8, STX1A, IL6, PKIG, SMAD4, SMAD3, PFKM, VEGFC, P2RX7, NLRP12, GLMN, TRIP6, LCP1, CALM1	0.289899
GOTERM_BP_FAT	GO:0051222~positive regulation of protein transport	14	IL6, CARD8, TNF, SMAD4, SMAD3, TGFB2, VEGFC, P2RX7, NLRP12, IL1B, GLMN, TRIP6, IL1A, SCAMP5	0.290056
GOTERM_BP_FAT	GO:0050792~regulation of viral reproduction	7	CCL3, TNF, IL8, MDFIC, MAP3K1, APOBEC3G, TNIP1	0.290212
GOTERM_BP_FAT	GO:0002709~regulation of T cell mediated immunity	7	P2RX7, IL20RB, TAP2, PVRL2, IL1B, CD24, IL7R	0.290212
GOTERM_BP_FAT	GO:0007179~transforming growth factor beta receptor signaling pathway	13	AMHR2, EID2, CCL2, NLK, SMAD4, SMAD3, SMAD1, TGFB2, MAP3K1, JUN, TGFBR3, GDF9, GDF15	0.29103
GOTERM_BP_FAT	GO:0051091~positive regulation of transcription factor activity	13	IL4, IRAK2, ICAM1, IL6, TNF, TLR4, UBE2N, MYD88, NCOA3, TICAM1, IL1B, TGFBR3, ERC1	0.29103
GOTERM_BP_FAT	GO:0032101~regulation of response to external stimulus	26	PPARA, PTGS2, ADORA2B, C3, F2RL1, TLR4, ZFP91, TNFRSF1B, APOH, LBP, CD24, NT5E, PRKCA, IL6, IL8, ELANE, NDFIP1, SMAD3, ITGA2, KDR, NPC1, IL20RB, F3, VEGFA, NLRP12, PLAU	0.295466
GOTERM_BP_FAT	GO:0000187~activation of MAPK activity	16	C5AR1, TNF, ADORA2B, MAP2K1, MET, FPR1, HGF, P2RX7, MAP3K5, MDFIC, MAP3K9, MAP3K1, IL1B, SHC1, INSR, FGF2	0.296318
GOTERM_BP_FAT	GO:0030029~actin filament-based process	36	CXCL1, LIMA1, SHROOM3, SSH1, WASF3, PREX1, MRAS, BCAR1, FERMT2, RHOQ, ARF6, CYTH2, ARPC5, TPM1, CORO2B, ARHGAP6, PFN2, CDC42EP2, RAC1, RALA, OBSL1, SH2B2, ACTN1, VASP, ARHGAP26, ARPC1A, RND3, CDC42BPG, AMOT, SDCBP, WASL, ABL1, ABL2, DBN1, LCP1, PARVA	0.298727
GOTERM_CC_FAT	GO:0042175~nuclear envelope-endoplasmic reticulum network	41	ARL6IP1, OSTC, SEC24B, SEC24A, TUSC3, ATL1, CYP2S1, MRVI1, UBQLN4, FMO5, PIGM, INSIG2, PIGF, AGPAT9, HSPA5, TRAM1, PPAP2B, UPK2, SOAT1, RAB2B, ACER3, PLP2, PGAP2, HERPUD1, SPTLC2, SPTLC3, PIGX, CDS1, PORCN, PIGO, ITPR1, TMEM38B, ERP44, MAGT1, ATP2A2, ASPHD2, HSD11B1, CYP2R1, GOSR2, EXT1, SSR3	0.303377
GOTERM_BP_FAT	GO:0043627~response to estrogen stimulus	19	PRKCA, KCNMA1, TXNIP, PTGS2, SOCS2, SLC6A1, SOCS3, OXTR, AQP1, CASP6, DUSP1, GATA3, SLC25A36, PDGFRA, ENO2, IL1B, ANGPT1, CD24, INSR	0.305744
GOTERM_BP_FAT	GO:0051938~L-glutamate import	4	SLC1A2, SLC1A3, CLN8, SLC1A1	0.306052
GOTERM_BP_FAT	GO:0046474~glycerophospholipid biosynthetic process	14	PGAP2, CPT1B, CHKA, IMPA1, FGF7, PIK3C2A, PIGX, PIGO, PLAUR, PIGM, PIGF, SH3GLB1, PI4K2A, FABP3	0.306512
GOTERM_BP_FAT	GO:0031329~regulation of cellular catabolic process	13	HSP90AB1, PPARA, TNF, PTPN3, GIPC1, IRS1, APOA4, NPC1, HIF1A, ADRA1B, IL1B, SH3D19, INSR	0.309523
GOTERM_BP_FAT	GO:0048520~positive regulation of behavior	9	PRKCA, IL6, IL8, F3, VEGFA, F2RL1, SMAD3, ITGA2, KDR	0.312047
GOTERM_BP_FAT	GO:0046467~membrane lipid biosynthetic process	9	ST6GALNAC6, P2RX7, SGMS2, B3GNT5, ST3GAL5, SPTLC2, SPTLC3, ST8SIA5, CLN8	0.312047
GOTERM_BP_FAT	GO:0010638~positive regulation of organelle organization	16	TNF, PSRC1, SMAD3, ESPL1, ARF6, TPM1, UBE2N, P2RX7, CDC42EP2, MAP3K1, RAC1, IL1B, AMOT, INSR, IL1A, SYNPO	0.312854
GOTERM_MF_FAT	GO:0005125~cytokine activity	32	CXCL1, CSF3, CSF2, NAMPT, CCL3, TNF, CCL2, CXCL3, CXCL2, CD70, TNFSF12, IL11, TGFB2, CCL26, CXCL10, LIF, ZFP91, IL17D, CCL3L3, IL1B, GDF9, IL1A, IL4, IL6, BMP2, IL8, IL1RN, TSLP, VEGFA, GDF11, GDF15, CMTM6	0.312968
GOTERM_BP_FAT	GO:0010038~response to metal ion	22	KCNMA1, TXNIP, SYT1, SEC31A, IMPA1, SLC6A1, GATM, PTGS2, CNGA3, CASP6, AHRR, NPC1, P2RX7, DUSP1, TFRC, SLC30A4, CYBRD1, AANAT, NDRG1, NEDD4L, INSR, CALM1	0.313157
GOTERM_BP_FAT	GO:0010628~positive regulation of gene expression	75	PPARA, ELF1, PAX6, TP63, RHOQ, RORA, GDNF, CBFB, IL11, ZBTB38, MDFIC, ZNF148, FOXF1, YAP1, FGF2, MYC, SERTAD2, EGR1, SATB2, MED14, SIX4, CDK2, DDIT3, MURC, HIF1A, NCOA3, MED17, JUN, ZMIZ1, HIPK2, VEGFA, SIX1, VGLL2, PRDM1, RNF20, CSF2, TNF, ABLIM3, PPM1A, FHL2, NFKBIA, PLAGL1, LIF, NPAS2, REL, MAP3K1, KDM3A, RUNX2, MAF, IL4, KLF6, DVL3, BMP2, IL6, CEBPB, PSRC1, SMAD4, SMAD3, CREB5, SIRT7, SMAD1, …	0.313249
GOTERM_BP_FAT	GO:0045941~positive regulation of transcription	73	PPARA, ELF1, PAX6, TP63, RHOQ, RORA, GDNF, CBFB, IL11, ZBTB38, MDFIC, ZNF148, FOXF1, YAP1, FGF2, MYC, SERTAD2, EGR1, SATB2, MED14, SIX4, CDK2, DDIT3, MURC, HIF1A, NCOA3, MED17, JUN, ZMIZ1, HIPK2, VEGFA, SIX1, VGLL2, RNF20, TNF, ABLIM3, PPM1A, FHL2, NFKBIA, PLAGL1, LIF, NPAS2, REL, MAP3K1, KDM3A, RUNX2, MAF, IL4, KLF6, DVL3, BMP2, IL6, CEBPB, PSRC1, SMAD4, SMAD3, CREB5, SIRT7, SMAD1, DLX2, ATF4, R…	0.315088
GOTERM_BP_FAT	GO:0050727~regulation of inflammatory response	15	PRKCA, IL6, PTGS2, ADORA2B, C3, ELANE, NDFIP1, ITGA2, TLR4, TNFRSF1B, IL20RB, NLRP12, CD24, LBP, NT5E	0.317577
GOTERM_BP_FAT	GO:0051046~regulation of secretion	31	CPLX3, SYT1, TNF, ADORA2B, ERBB3, OXTR, GDNF, IL11, TGFB2, ACVR1C, LIF, ZFP91, IL1B, SCG5, RAB27B, KCNQ1, SNAP25, FGF2, NSF, IL1A, SCAMP5, PRKCA, CARD8, IL6, STX1A, PFKM, P2RX4, VEGFC, P2RX7, NLRP12, GLMN	0.31973
GOTERM_CC_FAT	GO:0015629~actin cytoskeleton	39	ABLIM1, SHROOM2, LIMA1, PDLIM5, FERMT3, FERMT2, STK17B, RHOQ, ARPC5, TPM1, VCL, CORO2B, ACTR2, ARHGAP6, PFN2, LANCL2, MYBPH, PKD2, SH2B2, CDC42EP3, SYNPO, MYO5C, STX1A, SH3PXD2A, MYO1B, ACTA2, MYO1D, VASP, CORO1C, ARPC1A, MYO10, CGN, SVIL, AMOT, WASL, ABL2, DBN1, LCP1, ACTR10	0.319833
GOTERM_BP_FAT	GO:0051223~regulation of protein transport	20	CARD8, IL6, TNF, PKIG, NDFIP1, SMAD4, NFKBIA, SMAD3, NDFIP2, UHMK1, TGFB2, VEGFC, P2RX7, NLRP12, GLMN, IL1B, TRIP6, IL1A, LCP1, SCAMP5	0.320093
GOTERM_BP_FAT	GO:0001570~vasculogenesis	10	ZMIZ1, FOXF1, VEGFA, TIPARP, GLMN, AMOT, SOX17, RASA1, KDR, GJC1	0.320486
GOTERM_BP_FAT	GO:0050714~positive regulation of protein secretion	10	VEGFC, P2RX7, CARD8, IL6, TNF, NLRP12, GLMN, IL1A, TGFB2, SCAMP5	0.320486
GOTERM_BP_FAT	GO:0006917~induction of apoptosis	45	DCC, TNF, DEDD, PREX1, ZMAT3, STK17B, BNIP3, TP63, CD70, PMAIP1, TNFSF12, GCH1, PLAGL1, VDR, CASP6, MAP3K5, AHRR, SH3GLB1, PPP2CA, RAC1, TICAM1, ZNF443, DYRK2, CD24, MYC, PHLDA1, PRKCA, CFLAR, CEBPB, ARHGEF7, DFFA, SMAD3, TRIO, MBD4, SLAMF7, PRKCE, CIDEC, TNFRSF9, CDKN1A, TNFRSF10B, ETS1, HIPK2, SORT1, ABL1, TP53INP1	0.32076
GOTERM_MF_FAT	GO:0015662~ATPase activity, coupled to transmembrane movement of ions, phosphorylative mechanism	13	ATP1B1, ATP4A, ATP11A, ATP6V1G2, ATP10D, ATP11C, ATP13A3, ATP6V1C1, ATP2A2, ATP9A, ATP8B1, PCYOX1, ATP8B4	0.324314
GOTERM_BP_FAT	GO:0060323~head morphogenesis	5	CSRNP1, ARID5B, TIPARP, PDGFRA, MMP2	0.326006
GOTERM_BP_FAT	GO:0060324~face development	5	CSRNP1, ARID5B, TIPARP, PDGFRA, MMP2	0.326006
GOTERM_MF_FAT	GO:0005524~ATP binding	174	TARS2, ATP6AP1, RP2, HSP90AB6P, ADCY6, RPS6KB1, PRKX, RAB1A, TTL, MAP3K5, ACSS1, MAP3K9, AAK1, CLP1, VPS4B, ABCB10, PRKACB, INSR, NMNAT2, KIF5C, PIK3CD, WNK1, ABCC11, UBE2J1, WEE1, NME6, EARS2, PNPLA8, RAB18, KCNT2, SCYL2, NAV2, ATP9A, PI4K2A, PDGFRA, PCCB, RAD17, SRXN1, CHKA, ERBB3, GNE, STK10, TDRD9, STK17B, MAPKAPK2, PXK, TK2, C9ORF96, UHMK1, QRSL1, DDX46, DDX3X, P2RY4, P2RY1, DYRK2, RUNX2, CS…	0.327343
GOTERM_BP_FAT	GO:0043410~positive regulation of MAPKKK cascade	11	LIF, ZFP91, P2RX7, IL6, TNF, HIPK2, IL1B, TLR4, INSR, IL11, TGFB2	0.327394
GOTERM_BP_FAT	GO:0012502~induction of programmed cell death	45	DCC, TNF, DEDD, PREX1, ZMAT3, STK17B, BNIP3, TP63, CD70, PMAIP1, TNFSF12, GCH1, PLAGL1, VDR, CASP6, MAP3K5, AHRR, SH3GLB1, PPP2CA, RAC1, TICAM1, ZNF443, DYRK2, CD24, MYC, PHLDA1, PRKCA, CFLAR, CEBPB, ARHGEF7, DFFA, SMAD3, TRIO, MBD4, SLAMF7, PRKCE, CIDEC, TNFRSF9, CDKN1A, TNFRSF10B, ETS1, HIPK2, SORT1, ABL1, TP53INP1	0.327788
GOTERM_MF_FAT	GO:0004725~protein tyrosine phosphatase activity	20	PTPRE, SSH1, PTPN3, MAP2K1, PTPRF, PTPRG, CDC14B, PTPRH, PTPRN2, PTPRR, RNGTT, MTMR2, DUSP2, DUSP1, DUSP14, DUSP16, DNAJC6, MTMR6, MTMR4, DUSP6	0.32807
GOTERM_MF_FAT	GO:0046983~protein dimerization activity	73	KYNU, BNIP3, RNASEH1, APOBEC3G, GDNF, TGFB2, APOA4, MAP3K5, TRIM8, MAP3K9, CREB3L2, OLIG2, SHBG, IRAK2, STX1A, KCND2, BATF2, ATP4A, ALDH5A1, SUCLG1, ADIPOR2, SLC3A1, DDIT3, HIF1A, JUN, VEGFA, PDGFRA, SDCBP, EXT1, CLN6, CHKA, ERBB3, CREM, EEA1, GIPC1, BDKRB2, GCH1, GPD1L, MTMR2, AHRR, SH3GLB1, XBP1, TAP2, ALDH1A3, PPP2CA, PVRL2, PPP2CB, ENO2, CSF1R, CARD8, BMP2, CEBPB, PTPRE, PM20D2, EPHX2, SMAD4,…	0.329568
GOTERM_BP_FAT	GO:0010769~regulation of cell morphogenesis involved in differentiation	15	PLXNA3, PTPRF, SMAD4, SMAD3, SMAD1, TTL, TGFB2, ZFP91, RNF6, YWHAH, SEMA4F, NUMB, TGFBR3, SEMA3A, OMG	0.331867
GOTERM_BP_FAT	GO:0001568~blood vessel development	36	FGF18, TIPARP, PRRX1, JAG1, TNFSF12, MMP2, GJC1, TGFB2, ARHGAP22, HOXA3, CD44, CTGF, FOXF1, IL1B, ANGPT1, LOX, SOX17, PLXND1, VEZF1, FGF2, PPAP2B, RASA1, ANGPTL4, IL8, KDR, VEGFC, HIF1A, ZMIZ1, JUN, VEGFA, ADRA1B, AMOT, TGFBR3, GLMN, RBPJ, PLAU	0.332845
GOTERM_MF_FAT	GO:0016879~ligase activity, forming carbon-nitrogen bonds	36	ANAPC10, UBE2V2, TTLL7, TTL, UBE2R2, QRSL1, SUMO3, MTHFS, MAP3K1, HECTD3, NEDD4L, FBXW11, FBXO7, RNF144B, HERC5, UBE2J1, UBE2H, BIRC3, TRIM63, FAAH2, UBE2Q1, UBE2N, PJA1, CBLC, RNF6, UHRF2, FBXL5, UBL4A, UBE2W, ZRANB1, SMURF2, UBE2S, RNF20, FBXL3, RNF40, UBE2E1	0.332888
GOTERM_BP_FAT	GO:0001503~ossification	20	FGF18, SATB2, BMP2, PTGS2, COL13A1, DMP1, FHL2, SMAD3, SMAD1, MMP2, SLC26A2, CBFB, SP1, CTGF, NAB1, SORT1, STC1, RIPPLY2, EXT1, RUNX2	0.332984
KEGG_PATHWAY	hsa04630:Jak-STAT signaling pathway	25	CSF3, CSF2, GRB2, IL7R, SPRY4, IL11, LIF, SPRY2, ZFP91, IL10RB, SPRED2, IL13RA1, MYC, PIK3R1, IL4, IL6, SOCS2, SOCS3, PIK3CD, LIFR, IFNAR1, CBLC, TSLP, IL20RB, JAK1	0.333058
KEGG_PATHWAY	hsa04350:TGF-beta signaling pathway	16	AMHR2, BMP2, TNF, E2F5, SMAD4, SMAD3, RPS6KB1, SMAD1, ACVR1C, TGFB2, ACVR2B, SP1, PPP2CA, PPP2CB, SMURF2, MYC	0.337579
GOTERM_BP_FAT	GO:0006468~protein amino acid phosphorylation	84	CDK17, CCNT1, RPS6KB1, EIF2A, PRKX, ACVR1C, TGFB2, MAP3K5, MDFIC, MAP3K9, AAK1, IL1B, SHC1, PRKACB, INSR, FGF2, PRKCA, IRAK2, C5AR1, PIK3CD, WNK1, PRKCH, PRKCE, WEE1, CDK2, MAST4, STYK1, ACVR2B, SCYL2, HIPK3, HIPK2, PDGFRA, GADD45B, ERC1, CAMK1D, CCL2, TNF, ADORA2B, ERBB3, STK10, STK17B, FPR1, ABI1, MAPKAPK2, PXK, C9ORF96, UHMK1, TRIB1, MAP3K1, CAMK2D, DYRK2, PRKAA2, CD6, YES1, DCLK1, CSF1R, CSNK…	0.337825
GOTERM_CC_FAT	GO:0019717~synaptosome	16	PRKCA, STX1A, MAGI2, KCND2, SLC6A1, ABI1, RPS6KB1, P2RX7, SEMA4F, ENO2, SH3KBP1, VAMP3, ERC2, SNAP25, RNF40, USP14	0.338199
GOTERM_BP_FAT	GO:0032868~response to insulin stimulus	18	PPARA, ERBB3, SOCS3, GRB2, BCAR1, RHOQ, RPS6KB1, APPL1, IRS1, ACVR1C, FABP3, AANAT, SORT1, SH2B2, SHC1, HDAC9, INSR, PIK3R1	0.33943
GOTERM_MF_FAT	GO:0046332~SMAD binding	12	EID2, BMP2, TRIM33, JUN, HIPK2, SMAD4, SMAD3, TGFBR3, ZEB2, SMAD1, PURB, PURA	0.342545
KEGG_PATHWAY	hsa04070:Phosphatidylinositol signaling system	14	PRKCA, IMPA2, IMPA1, PIK3C2A, PIK3CD, PIP5K1A, OCRL, CDS1, ITPR1, PIKFYVE, INPP5E, PIK3R1, PIP4K2C, CALM1	0.343147
GOTERM_BP_FAT	GO:0010243~response to organic nitrogen	13	CCL2, PTGS2, SLC6A1, ITGA2, OXTR, RPS6KB1, SMAD1, BIRC2, DDIT3, CASP6, SLC1A2, CDKN1A, ADRA1B	0.346823
GOTERM_BP_FAT	GO:0009896~positive regulation of catabolic process	11	APOA4, PPARA, HIF1A, TNF, ADRA1B, NDFIP1, GJA1, IL1B, SH3D19, INSR, IRS1	0.350859
GOTERM_BP_FAT	GO:0031667~response to nutrient levels	30	PPARA, KYNU, MICB, CCL2, PTGS2, IGFBP7, GDAP1, RPS6KB1, GCGR, VDR, CD44, SLC30A4, IL1B, ANGPT1, HSPA5, INSR, TNRC6A, BMP2, GATM, STC2, SOCS3, ADIPOR2, ITGA2, C12ORF44, DDIT3, DUSP1, TFRC, JUN, STC1, ATG16L1	0.350974
GOTERM_BP_FAT	GO:0009612~response to mechanical stimulus	12	PRKCA, TXNIP, P2RX7, BMP2, TNF, SLC1A3, CCL2, JUN, PKD2, ITGA2, RPS6KB1, MYC	0.350992
GOTERM_BP_FAT	GO:0007584~response to nutrient	23	KYNU, BMP2, MICB, CCL2, STC2, GATM, PTGS2, IGFBP7, GDAP1, ADIPOR2, ITGA2, RPS6KB1, GCGR, DDIT3, VDR, DUSP1, CD44, TFRC, SLC30A4, IL1B, ANGPT1, STC1, INSR	0.351162
GOTERM_CC_FAT	GO:0005783~endoplasmic reticulum	116	SLC36A1, TUSC3, SEC31A, PTGS2, UBQLN4, SLC26A11, DSE, RAB1A, APOA4, INSIG2, ANK3, UBXN2B, PAPPA, PLOD2, LRRC59, INSIG1, CREB3L2, JAGN1, SCD5, RAB21, SPTLC2, SPTLC3, GOLT1B, UBE2J1, PNPLA8, CCDC3, NPC1, LCTL, BACE2, ASPHD2, HSD11B1, RNF139, SDCBP, EXT1, ARL6IP1, NAPG, BDKRB1, CALU, TMEM50B, AHRR, TRAM1, UPK2, ACER3, GABARAPL1, HERPUD1, NDFIP2, PORCN, BFAR, DNAJB9, ATP2A2, TGFBR3, GOSR2, CYP2R1, AH…	0.351366
GOTERM_BP_FAT	GO:0051384~response to glucocorticoid stimulus	15	PRKCA, IL6, CCL2, TNF, PTGS2, MAP2K1, IGFBP7, SLC9A3, IL1RN, RPS6KB1, CDKN1A, DUSP1, IL1B, AANAT, INSR	0.352378
KEGG_PATHWAY	hsa00450:Selenoamino acid metabolism	7	GGT5, CTH, MAT2A, AHCYL1, AHCYL2, METTL2B, CBS	0.353133
GOTERM_BP_FAT	GO:0046488~phosphatidylinositol metabolic process	6	IMPA1, PIK3C2A, PIKFYVE, PI4K2A, PIP5K1A, PIP4K2C	0.356158
GOTERM_BP_FAT	GO:0002053~positive regulation of mesenchymal cell proliferation	6	VEGFA, PRRX1, TP63, IRS1, FOXP1, KDR	0.356158
GOTERM_BP_FAT	GO:0001817~regulation of cytokine production	28	ELF1, TNF, ADORA2B, IGF2BP2, TLR4, TGFB2, S1PR3, MYD88, REL, TICAM1, IL1B, LBP, CD24, IL1A, SCAMP5, IL6, CARD8, CEBPB, ELANE, SMAD4, NDFIP1, SMAD3, IFNAR1, P2RX7, HIF1A, IL20RB, NLRP12, GLMN	0.356599
GOTERM_BP_FAT	GO:0050715~positive regulation of cytokine secretion	7	P2RX7, CARD8, TNF, NLRP12, GLMN, IL1A, SCAMP5	0.35729
GOTERM_BP_FAT	GO:0006023~aminoglycan biosynthetic process	7	CSGALNACT1, XYLT1, HAS1, CHST11, B3GNT2, EXT1, DSE	0.35729
GOTERM_BP_FAT	GO:0042364~water-soluble vitamin biosynthetic process	7	NAMPT, NMNAT2, KYNU, PNPO, GSTO1, PSAT1, MMAB	0.35729
GOTERM_BP_FAT	GO:0051047~positive regulation of secretion	19	PRKCA, CARD8, STX1A, IL6, TNF, ADORA2B, OXTR, PFKM, GDNF, TGFB2, P2RX4, VEGFC, ZFP91, P2RX7, NLRP12, GLMN, SNAP25, IL1A, SCAMP5	0.358211
GOTERM_MF_FAT	GO:0005416~cation:amino acid symporter activity	6	SLC36A1, SLC1A2, SLC6A9, SLC6A1, SLC38A1, SLC1A1	0.360336
GOTERM_MF_FAT	GO:0005159~insulin-like growth factor receptor binding	6	YWHAH, SOCS2, SHC1, INSR, IRS1, PIK3R1	0.360336
GOTERM_BP_FAT	GO:0006470~protein amino acid dephosphorylation	22	PDP2, PTPRE, SSH1, PTPN3, PTPRF, PTPRG, CDC14B, PTPRH, PTPRN2, PPM1A, PTPRR, RNGTT, MTMR2, DUSP2, DUSP1, DUSP14, PPP2CA, DUSP16, PPP2CB, MTMR6, MTMR4, DUSP6	0.363744
GOTERM_BP_FAT	GO:0031331~positive regulation of cellular catabolic process	9	APOA4, PPARA, HIF1A, TNF, ADRA1B, IL1B, SH3D19, INSR, IRS1	0.364723
GOTERM_BP_FAT	GO:0034097~response to cytokine stimulus	15	PRKCA, IRAK2, IL1R1, KYNU, PTGS2, SOCS3, LIFR, OXTR, GCH1, CASP6, MYD88, JUN, PDGFRA, AANAT, INSR	0.368952
GOTERM_BP_FAT	GO:0034330~cell junction organization	12	SHROOM2, ARHGAP6, NUMB, SMAD3, GJA1, AMOT, ACTN1, ITGB3, TRIP6, VCL, TGFB2, GJC1	0.369246
GOTERM_BP_FAT	GO:0048704~embryonic skeletal system morphogenesis	12	DLX2, SATB2, HOXB2, HOXC9, HOXA3, NDST1, GFPT1, CHST11, HOXB6, SIX1, PRRX1, SIX4	0.369246
GOTERM_BP_FAT	GO:0006575~cellular amino acid derivative metabolic process	26	CHKA, KYNU, FGF7, TGFB2, GCH1, APOA4, SLC1A3, P4HA1, SLC22A4, AANAT, SMOX, CPT1B, ODC1, MAT2A, GATM, ALDH5A1, MAOA, TPMT, HAGH, GGT5, CTH, PON1, FABP3, PCYOX1, EIF5A2, ADC	0.37009
GOTERM_BP_FAT	GO:0015718~monocarboxylic acid transport	11	SLC16A3, CPT1B, PPARA, SLC16A5, PPARD, SLC17A5, SLC16A7, SLC16A6, ATP8B1, FABP3, BDKRB2	0.370572
GOTERM_BP_FAT	GO:0044057~regulation of system process	43	CPLX3, IRX5, TNF, CCL2, ADORA2B, SLC6A1, PTGS2, PPP1R12B, OXTR, RPS6KB1, GIPC1, PXK, BDKRB2, KCNJ12, TPM1, GDNF, TGFB2, APOA4, SLC1A3, MYBPH, IL1B, BHLHE40, SEMA3A, SLC22A5, KCNQ1, KCNMA1, EGR1, PRKCA, STX1A, MAP2K1, SPHK1, EPHX2, ITGA2, P2RX4, YWHAH, ATP2A2, CHRM2, ADRA1B, USP46, CELF2, HBEGF, PBX3, DBN1	0.371022
KEGG_PATHWAY	hsa04930:Type II diabetes mellitus	10	TNF, SOCS2, SOCS3, PIK3CD, HK2, CACNA1E, PRKCE, INSR, IRS1, PIK3R1	0.37336
GOTERM_MF_FAT	GO:0042802~identical protein binding	82	SYT1, SCHIP1, KYNU, IMPA1, ATL2, ATL1, E2F7, UBQLN4, BNIP3, RNASEH1, TP63, APOBEC3G, GDNF, TGFB2, APOA4, MAP3K5, TRIM8, MAP3K9, EED, OLIG2, SHBG, IRAK2, ALDH5A1, DFFA, PTPRG, ADIPOR2, KCTD20, PFKM, CDK2, HSPB8, SPAG4, VEGFA, PDGFRA, EXT1, LCP1, CLN6, DCC, HACL1, CHKA, TNF, ERBB3, KITLG, FHL2, NFKBIA, EEA1, GIPC1, ITGB3, CLDN12, RPP14, GCH1, MTMR2, GPD1L, SH3GLB1, TAP2, ALDH1A3, MAP3K1, PVRL2, ENO…	0.37713
GOTERM_BP_FAT	GO:0032270~positive regulation of cellular protein metabolic process	34	CSF2, TNF, BTRC, NFKBIA, KITLG, ANAPC10, TLR4, IL11, LIF, ZFP91, RB1CC1, IL1B, CD24, PSMD5, PSMD6, FGF2, INSR, IL4, PRKCA, IL6, BMP2, SMAD4, NDFIP1, ITGA2, NDFIP2, DOCK7, BOLL, UBE2N, VEGFC, P2RX7, SH3D19, EIF5A2, CLN6, UBE2E1	0.378401
GOTERM_MF_FAT	GO:0016881~acid-amino acid ligase activity	33	UBE2V2, ANAPC10, TTLL7, TTL, UBE2R2, SUMO3, MAP3K1, HECTD3, NEDD4L, FBXW11, FBXO7, RNF144B, UBE2J1, HERC5, UBE2H, BIRC3, TRIM63, UBE2Q1, UBE2N, PJA1, CBLC, RNF6, UHRF2, FBXL5, UBL4A, UBE2W, ZRANB1, SMURF2, UBE2S, RNF20, FBXL3, RNF40, UBE2E1	0.38239
GOTERM_BP_FAT	GO:0002063~chondrocyte development	4	FGF18, GFPT1, CHST11, RUNX2	0.38383
GOTERM_BP_FAT	GO:0032722~positive regulation of chemokine production	4	IL6, HIF1A, TNF, ADORA2B	0.38383
GOTERM_BP_FAT	GO:0010632~regulation of epithelial cell migration	4	HIF1A, TGFBR3, ITGA2, TGFB2	0.38383
GOTERM_CC_FAT	GO:0031226~intrinsic to plasma membrane	143	F2RL2, ATP1B1, MICB, MICA, SLC6A1, SGMS2, GABRB1, F2RL1, TLR4, TNFSF12, JAG1, AQP1, S1PR3, ST3GAL5, CD44, MS4A1, RAPGEF2, INSR, C5AR1, KCND2, NCF2, PTPRF, PTPRG, PTPRN2, PTPRH, LIFR, SSPN, IRS1, NPC1, HAS1, F3, LRP12, GPR56, PI4K2A, PDGFRA, SDCBP, IL1R1, ADORA2B, ERBB3, MMD, ITGA10, CD70, BDKRB1, ITGB3, BDKRB2, KCNS1, LAPTM5, P2RY4, NUMB, P2RY1, KLRF1, SLC31A1, UPK2, CSF1R, MET, SLC6A15, ITGA2, G…	0.384728
GOTERM_BP_FAT	GO:0080135~regulation of cellular response to stress	18	TNF, POLH, UBE2V2, ZEB2, TLR4, PDCD4, TGFB2, UBE2N, ZFP91, NPC1, MAP3K5, MDFIC, MAP3K9, HIPK3, MAP3K1, HIPK2, IL1B, CBS	0.387642
GOTERM_BP_FAT	GO:0007178~transmembrane receptor protein serine/threonine kinase signaling pathway	18	AMHR2, EID2, BMP2, CCL2, NLK, SMAD4, SMAD3, FSTL1, SMAD1, TGFB2, ACVR2B, JUN, MAP3K1, HIPK2, TGFBR3, SMURF2, GDF9, GDF15	0.387642
KEGG_PATHWAY	hsa05218:Melanoma	13	FGF18, FGF7, MAP2K1, FGF14, PIK3CD, MET, FGF13, HGF, CDKN1A, ARAF, PDGFRA, FGF2, PIK3R1	0.389361
GOTERM_MF_FAT	GO:0019001~guanyl nucleotide binding	53	ATL2, TUBB2B, TUBB2A, ATL1, RAB5C, RHOQ, RAB1A, RNGTT, ARL5A, ARL15, CLP1, TUBB6, RALA, RAB27B, RAB20, ARL5B, INSR, RAB21, RAP2B, GTPBP1, RAP2A, RABL3, RABL5, GTPBP8, SUCLG1, CNGA3, ARL6, RND2, RND3, RAB18, HHAT, RAB15, ARL8A, MRAS, ARF6, GCH1, LANCL2, RAC1, LSG1, SCG5, GUF1, EHD3, RAB2B, DOCK7, RAB7L1, ARF1, SEPT7P2, ARF4, TUBAL3, RHOT1, RHEB, RAB39, RAB38	0.389412
GOTERM_MF_FAT	GO:0032561~guanyl ribonucleotide binding	53	ATL2, TUBB2B, TUBB2A, ATL1, RAB5C, RHOQ, RAB1A, RNGTT, ARL5A, ARL15, CLP1, TUBB6, RALA, RAB27B, RAB20, ARL5B, INSR, RAB21, RAP2B, GTPBP1, RAP2A, RABL3, RABL5, GTPBP8, SUCLG1, CNGA3, ARL6, RND2, RND3, RAB18, HHAT, RAB15, ARL8A, MRAS, ARF6, GCH1, LANCL2, RAC1, LSG1, SCG5, GUF1, EHD3, RAB2B, DOCK7, RAB7L1, ARF1, SEPT7P2, ARF4, TUBAL3, RHOT1, RHEB, RAB39, RAB38	0.389412
KEGG_PATHWAY	hsa00604:Glycosphingolipid biosynthesis	5	ST3GAL1, ST6GALNAC6, ST3GAL2, ST3GAL5, ST8SIA5	0.390109
GOTERM_BP_FAT	GO:0001944~vasculature development	36	FGF18, TIPARP, PRRX1, JAG1, TNFSF12, MMP2, GJC1, TGFB2, ARHGAP22, HOXA3, CD44, CTGF, FOXF1, IL1B, ANGPT1, LOX, SOX17, PLXND1, VEZF1, FGF2, PPAP2B, RASA1, ANGPTL4, IL8, KDR, VEGFC, HIF1A, ZMIZ1, JUN, VEGFA, ADRA1B, AMOT, TGFBR3, GLMN, RBPJ, PLAU	0.391635
KEGG_PATHWAY	hsa05219:Bladder cancer	9	VEGFC, CDKN1A, MAP2K1, IL8, RASSF1, ARAF, VEGFA, MYC, MMP2	0.392405
GOTERM_BP_FAT	GO:0051247~positive regulation of protein metabolic process	35	CSF2, TNF, BTRC, NFKBIA, KITLG, GJA1, ANAPC10, TLR4, IL11, LIF, ZFP91, RB1CC1, IL1B, CD24, PSMD5, PSMD6, FGF2, INSR, IL4, PRKCA, IL6, BMP2, SMAD4, NDFIP1, ITGA2, NDFIP2, DOCK7, BOLL, UBE2N, VEGFC, P2RX7, SH3D19, EIF5A2, CLN6, UBE2E1	0.396801
GOTERM_BP_FAT	GO:0008286~insulin receptor signaling pathway	9	GRB2, BCAR1, RHOQ, SH2B2, SHC1, APPL1, INSR, IRS1, PIK3R1	0.396984
GOTERM_BP_FAT	GO:0043506~regulation of JUN kinase activity	9	MAP3K5, MDFIC, MAP3K1, MAP3K9, HIPK3, IL1B, ZEB2, PDCD4, CBS	0.396984
GOTERM_BP_FAT	GO:0055080~cation homeostasis	40	CCL3, CCL2, SLC9A3, CCR1, F2RL1, OXTR, BDKRB1, BDKRB2, SYPL2, S1PR3, VDR, P2RY4, CAMK2D, PKD2, SLC30A4, IL1B, CD24, NEDD4L, MYC, KCNMA1, PRKCA, HERPUD1, C5AR1, ATP4A, ELANE, EPHX2, NDFIP1, ITPR1, KDR, SLC26A4, P2RX7, ATP2A2, TFRC, GNB1, SLC26A9, STC1, CLN5, MON1A, CLN6, SLC9A1	0.397049
GOTERM_BP_FAT	GO:0010464~regulation of mesenchymal cell proliferation	6	VEGFA, PRRX1, TP63, IRS1, FOXP1, KDR	0.397091
GOTERM_BP_FAT	GO:0006512~ubiquitin cycle	7	SOCS3, HECTD3, UBE2W, UBE2V2, NEDD4L, UBE2H, UBE2E1	0.397649
KEGG_PATHWAY	hsa05020:Prion diseases	8	EGR1, IL6, MAP2K1, IL1B, HSPA5, PRKACB, PRKX, IL1A	0.397695
GOTERM_BP_FAT	GO:0060317~cardiac epithelial to mesenchymal transition	3	BMP2, TGFBR3, TGFB2	0.397994
GOTERM_BP_FAT	GO:0010692~regulation of alkaline phosphatase activity	3	SMAD3, ITGA2, TGFB2	0.397994
GOTERM_BP_FAT	GO:0070777~D-aspartate transport	3	SLC1A2, SLC1A3, SLC1A1	0.397994
GOTERM_BP_FAT	GO:0070779~D-aspartate import	3	SLC1A2, SLC1A3, SLC1A1	0.397994
GOTERM_MF_FAT	GO:0005525~GTP binding	52	ATL2, TUBB2B, TUBB2A, ATL1, RAB5C, RHOQ, RAB1A, RNGTT, ARL5A, ARL15, CLP1, TUBB6, RALA, RAB27B, RAB20, ARL5B, INSR, RAB21, RAP2B, GTPBP1, RAP2A, RABL3, RABL5, GTPBP8, SUCLG1, ARL6, RND2, RND3, RAB18, HHAT, RAB15, ARL8A, MRAS, ARF6, GCH1, LANCL2, RAC1, LSG1, SCG5, GUF1, EHD3, RAB2B, DOCK7, RAB7L1, ARF1, SEPT7P2, ARF4, TUBAL3, RHOT1, RHEB, RAB39, RAB38	0.398003
GOTERM_BP_FAT	GO:0001822~kidney development	17	ODC1, BMP2, ARID5B, TIPARP, SMAD4, SMAD1, GDNF, GZF1, ACVR2B, CD44, KCNJ8, ALDH1A3, SALL1, SIX1, PKD2, GDF11, PYGO1	0.398248
GOTERM_BP_FAT	GO:0002699~positive regulation of immune effector process	10	P2RX7, ADORA2B, C3, TAP2, PVRL2, IL1B, LBP, CD24, IL13RA1, FOXP1	0.398425
GOTERM_MF_FAT	GO:0005283~sodium:amino acid symporter activity	5	SLC1A2, SLC6A9, SLC6A1, SLC38A1, SLC1A1	0.399075
[truncated: 5,574 more rows]
